# Supplementary material for: LKB1 drives stasis and C/EBP-mediated reprogramming to an alveolar type II fate in lung cancer
Source: Nat Commun. 2022 Feb 28;13:1090. doi: 10.1038/s41467-022-28619-8 (PMC8885825; doi:10.1038/s41467-022-28619-8)
Supplement: Supplementary file 4 — Supplementary Data 1 [file 41467_2022_28619_MOESM4_ESM.xlsx]

## Sheet: Sheet1
Supplementary Data 1. RLE-normalized (DESeq2) counts for Lkb1XTR RNA-seq experiment, including Trp53 wild-type and deficient tumors.
Gene	KT_1	KT_2	KT_3	KT_4	Restored_1	Restored_2	Restored_3	Restored_4	Restored_5	Restored_6	Restored_7	NonRestored_1	NonRestored_2	NonRestored_3	NonRestored_4	NonRestored_5	NonRestored_6	NonRestored_7	NonRestored_8	NonRestored_9	NonRestored_10	p53_Restored_1	p53_Restored_2	p53_Restored_3	p53_Restored_4	p53_NonRestored_1	p53_NonRestored_2	p53_NonRestored_3	p53_NonRestored_4
0610005C13Rik	0	0	0	1.94266	0	0	0	0.319362	0	0	0.661421	0.697893	0	0	0.514497	0	0.560525	0	0.292036	0.260677	0	0	0	0	0	0	0.712344	0.58075	2.15328
0610009B22Rik	76.1313	85.9753	63.1801	89.643	102.469	59.6071	82.7868	61.5175	95.7453	89.5518	73.084	61.9819	84.1031	78.5561	118.583	67.92	52.6941	65.123	89.9812	69.4059	98.1789	63.1837	91.155	63.4493	123.451	78.7477	82.909	54.1608	98.1491
0610009E02Rik	4.42574	16.1946	7.327	0	7.34048	13.9653	12.0766	14.2493	2.18562	5.06787	4.13123	15.2713	3.62569	11.6637	6.41999	0	11.3691	3.02844	2.53324	10.0527	5.32904	2.47148	2.95337	3.69124	7.44049	1.97596	1.53464	0	1.90616
0610009L18Rik	0	11.9256	8.189	4.06958	5.59136	4.31649	0	5.65309	6.46925	1.7386	3.933	0	7.46456	0.979744	2.3163	2.94945	1.23834	0.645473	0.65154	1.73626	3.76873	1.24889	2.25576	4.5711	2.60188	1.01669	1.57938	9.0363	3.92376
0610009O20Rik	37.3882	50.2418	37.4344	42.1744	27.9202	38.1846	43.2646	48.1193	47.8525	52.1588	52.2732	30.928	43.0748	42.3627	51.3035	50.2799	44.0909	67.5654	27.1785	32.3462	32.1874	42.6481	39.797	30.161	24.6387	36.5331	29.9898	19.3025	36.335
0610010F05Rik	64.4958	66.4731	82.2784	63.0666	224.211	104.847	80.0028	90.2526	104.486	75.2793	96.0096	77.879	98.1882	128.165	123.539	73.4611	51.8004	63.6528	110.27	72.746	110.741	445.054	121.496	52.1359	94.5101	123.702	79.0529	101.567	102.469
0610010K14Rik	0	17.8398	12.9128	7.62424	14.6722	12.1402	6.92447	8.08972	11.4775	16.3037	18.6653	14.6532	25.1121	10.4586	12.5283	5.99712	14.9238	7.3456	17.9571	15.3749	9.53137	9.25217	18.795	9.39176	10.5671	8.75442	7.06828	11.7175	19.4049
0610012D04Rik	1.934	2.38297	1.16972	1.3553	0	0	0	0	0	0	0	0	0	0	0	0	0	0	0	0	0	1.24718	0	0.65224	0	0.508635	0	0	0
0610012G03Rik	45.149	43.0398	57.3222	51.6702	35.3741	32.6632	50.9518	42.447	46.5634	53.898	58.2032	47.9659	33.6888	53.1454	37.7315	50.2546	45.9287	49.5762	41.4673	48.5371	60.5347	45.7473	53.8704	38.6558	40.2237	47.2048	38.6756	55.3667	55.9643
0610025J13Rik	0	0	0	0	0	2.0496	1.04425	0.748993	0	0	1.50674	0	0	0	2.45151	1.56338	0.656374	0	0	0.613288	0	0	0.597372	0	1.37838	0	0	0	2.07951
0610030E20Rik	81.3292	119.591	123.43	111.036	109.046	116.952	91.2426	116.576	104.654	105.037	110.727	93.2284	74.816	86.4915	150.605	99.2009	108.093	72.3975	109.062	47.2986	65.0732	161.466	67.6231	132.153	90.3105	110.259	85.2848	111.683	87.9156
0610033M10Rik	0	7.68231	2.82035	0	1.49648	0	0	2.27355	1.55925	0	1.96724	0	0	0.7902	0	0	0	1.55299	1.39136	0	0	3.01955	1.35417	0.526175	0	0.816042	0	0	2.36664
0610037L13Rik	98.8325	98.0811	92.5421	95.0813	76.8952	105.642	89.1444	96.0762	110.863	112.127	102.49	74.5126	91.9992	58.0966	87.8012	90.3339	105.352	103.988	106.649	84.0306	64.3085	89.9203	59.4858	89.3374	80.2723	111.135	95.322	93.0508	66.5676
0610038B21Rik	0	0	3.68173	0	3.90618	7.255	4.14486	0	0.60464	3.54873	4.50537	0	0	4.01994	0	0	3.18505	2.70155	0	2.22667	0	0.657499	1.70163	1.98756	1.3611	0	0	0	2.06007
0610039K10Rik	0	0	0	0	0	0	0	0	0	0	0	0	0	0	0	0	0	0	0.649502	0.578448	0	0	0	0	1.29937	0	0.789854	0	1.96411
0610040B10Rik	2.81882	3.47857	0	7.91311	6.03256	0	3.20102	3.09485	6.61216	3.08471	9.21168	0	8.87584	4.28197	0.359096	2.15023	6.32319	6.54477	5.72571	7.61347	0	1.58357	2.8302	0.206007	4.21334	3.13137	8.8849	0	8.89866
0610040F04Rik	0	0	0.703602	0.818011	0	0	0.666641	0	0	0	0	0	0	0.592197	9.11108	0	1.86693	0	0	0	0	3.63548	0	0.394191	0	0	2.06286	0	0
0610040J01Rik	46.8779	61.7769	39.5075	33.7784	48.0738	43.3218	66.0857	48.1268	64.2336	56.1266	52.9107	59.915	63.2371	81.1979	36.2677	64.6225	53.0394	50.5023	49.511	48.199	30.0833	57.9232	59.9693	26.6967	52.8202	53.5638	50.9561	83.4136	31.2123
0610043K17Rik	0	1.75099	1.71773	0	0	0	0	0	0	1.45301	0.360975	0	0	0	0	0	1.0359	0	0	0	1.38333	0	0	0	0.955145	0	0	0	0
0710001A04Rik	19.6205	11.9541	9.35875	17.6748	7.44753	7.61833	3.32192	29.0039	20.0485	6.95459	2.44608	12.3797	7.48542	12.7916	43.4735	19.2131	12.4118	7.72703	8.42518	4.62292	1.89138	61.4044	20.7672	1.96525	14.2746	22.335	15.7863	14.1653	10.7997
1010001B22Rik	0	4.7689	0	0	0	1.07806	0	0	0.64692	0	0.491929	0	0	0	0	0	0	0	0	0	0	0	0	0	0	0	0	0	0.980842
1010001N08Rik	7.85865	2.96173	13.9981	6.11694	6.98867	2.69988	6.45451	23.6476	10.1126	9.37079	3.97779	4.11991	3.81083	1.99699	4.62628	10.4706	4.61258	12.7304	7.24633	2.16879	1.17183	6.1261	7.16528	1.62328	14.3745	5.88041	8.27499	0	8.35123
1110002E22Rik	1.36631	0	0	0	0	0	0	2.94156	0	0	0	0	0	0	3.93681	0	1.29107	0	3.13344	0	2.62514	3.04326	1.55118	29.3124	2.69295	2.45924	4.37249	28.5045	6.12284
1110002J07Rik	0	0	0	0	0	0	0	0	0.383001	0	0	0	0	0	0.675458	0	0	0	0	0	0	0	0	0	0	0.300534	0.467432	0	0
1110002L01Rik	15.6487	9.95633	14.3911	18.4548	4.57192	18.4072	21.2831	22.308	13.8606	15.8876	18.0525	9.89268	11.9035	7.86298	5.43771	0	14.3204	15.8684	6.42175	2.81012	23.8224	6.06652	5.29054	23.8834	13.4849	19.5857	4.63687	6.32715	5.2783
1110003F10Rik	0	0	0	1.35778	1.86299	0	0	0	0	0	0	0	0	0	1.15239	1.47605	0	0	0	0	0	0	0	1.96155	0	0	2.36861	0	0
1110004E09Rik	45.092	36.6671	36.5982	49.9167	39.7986	53.1624	28.643	44.7606	48.2237	44.4077	42.2428	41.5577	50.9887	43.9248	54.9313	68.8836	53.0863	53.1131	49.1243	58.9175	54.2165	46.8408	46.9102	33.9046	76.9558	55.8553	57.2036	58.267	38.592
1110004F10Rik	125.391	112.539	131.757	136.256	112.491	109.521	116.388	117.705	89.8859	95.5976	94.6135	132.682	137.321	104.306	124.593	85.9786	107.291	108.221	133.34	138.01	88.9907	121.045	139.047	111.588	125.284	126.236	145.762	124.234	130.861
1110006O24Rik	0	0	0	2.71557	0	0	1.10309	0.706935	1.94059	0	0.490637	0	0	0	1.15236	2.95212	0	3.86897	1.30029	0	1.88721	0.625327	0	0	0	1.52416	3.15815	0	1.96258
1110008F13Rik	352.395	281.017	338.7	318.777	269.877	227.334	244.286	263.24	300.804	264.44	225.63	280.473	399.636	304.988	406.924	320.246	215.704	304.81	363.81	364.514	268.001	322.185	357.105	286.809	384.371	449.519	363.358	359.381	450.695
1110008L16Rik	74.1699	72.5974	78.1851	53.2705	50.6651	59.651	47.6824	53.6172	42.338	51.2821	49.6604	44.9461	67.006	35.71	69.02	44.969	37.6746	65.9071	48.5576	56.5076	43.9857	43.9971	45.2049	38.6414	75.3088	46.0365	53.5764	55.4037	64.5398
1110008P14Rik	58.7102	77.4478	95.3357	116.345	115.711	51.53	71.4597	55.4103	83.2556	101.574	93.9681	133.852	119.669	142.238	141.131	85.8914	108.594	110.58	74.4023	103.585	85.1437	113.603	89.8548	78.0326	76.3741	110.444	95.5554	75.1393	82.1311
1110012L19Rik	13.7111	14.3392	12.8684	2.71819	22.3463	14.1284	13.2735	21.2184	16.8159	19.9946	8.3234	23.2212	13.0936	15.7324	33.2441	23.6385	6.20353	15.4602	22.0545	23.1205	28.3533	25.6752	19.0982	19.6423	23.368	35.5414	28.4176	25.7656	17.6697
1110017D15Rik	0	0	0	0	0	1.09525	0	0	0	0	0	0	3.29731	0	0	0	0	1.01974	0	0	0	0	0.892053	0	0	0	0	1.03005	1.54551
1110019D14Rik	3.39265	11.026	8.08543	12.9229	12.8676	16.9348	12.4422	19.5888	13.968	19.7364	21.2385	9.35691	4.85119	5.9525	23.1793	35.9648	14.4786	7.23085	12.1817	6.02866	6.5379	11.3706	4.36277	7.35909	14.6786	14.0322	6.13714	13.1982	2.5448
1110020A21Rik	0	2.38828	16.3782	0	5.58813	4.33697	8.83326	2.82824	0.64683	6.95459	0.980549	1.5491	3.73813	0.982107	1.15022	5.90618	7.43938	8.37978	5.19695	4.626	5.66485	4.37949	3.93712	0	2.59822	3.55556	0.789485	7.735	4.90711
1110025M09Rik	9.76628	0	0	4.0748	3.72541	4.33708	1.10418	2.12119	3.23415	0	3.92214	1.54909	0	0	0	1.47655	8.05939	0.644593	3.24804	0.578248	0	0.625649	0.562438	1.96253	0	0.507934	6.31587	3.86747	0.981425
1110028F11Rik	0	0	0	0.921295	1.26357	0	0	0.959215	1.44165	0.589689	0	0	2.53551	0.66612	0	0	0.84101	0.437277	3.50665	0	0	0.848711	1.26922	0	0	0	0	0	0
1110032A03Rik	114.029	71.0169	108.559	75.9389	69.4595	103.371	94.4257	93.5829	117.72	76.0895	100.499	54.6591	99.5395	101.312	78.1675	121.441	104.703	98.2459	72.4651	86.0084	81.8024	128.755	105.739	86.4422	76.2634	85.6287	71.5624	50.2647	133.232
1110032F04Rik	0	0	0	0	0	0	0	0.707655	3.23325	0	0	0	0	0.985276	0	0	0	0	0	0	0	0	0	0	0	0	0	3.86029	0.982045
1110034G24Rik	5.94691	0	4.7365	11.4688	0	1.09991	4.47803	6.44307	3.6018	0	0.342599	3.13404	5.71591	5.97122	1.16055	5.98216	5.02319	2.98565	3.28315	5.86326	7.65267	0.633832	1.13721	6.62698	0	1.54291	3.19606	0	10.9276
1110035H17Rik	0	0	1.17247	2.7249	1.86618	0	0	0	0.64819	0	0.490469	0	1.87522	1.9718	2.29503	0	2.48755	1.29093	0.64977	1.15844	0	0	1.12541	1.31284	0	2.0352	0.79111	0	0
1110036E04Rik	0	0	0	0	0	0	0	0	0	0	0	0	0	0	0	0	0	0	0	0	0	0	0	0.65389	0	0	0	1.28959	0
1110038B12Rik	138.438	101.49	97.0873	403.144	60.2848	66.6417	49.0629	162.287	80.7146	155.882	165.083	93.0035	50.3951	91.6286	37.5791	102.727	156.342	131.604	72.7574	73.4676	111.892	80.8235	47.4778	52.7239	80.6488	58.9805	87.246	86.4376	55.7758
1110038F14Rik	36.9234	17.4564	26.2929	30.7805	22.4098	10.7821	16.9788	23.9509	11.6766	15.8264	25.0271	23.0271	24.1202	11.7045	23.8682	16.1607	33.317	15.5899	15.7229	21.8843	40.0525	6.25528	11.141	16.6574	8.52218	15.1787	19.8104	8.94372	22.3944
1110046J04Rik	5.4611	7.71419	7.04234	3.79309	10.7231	1.42922	8.28759	7.25462	3.32901	9.09867	2.52218	3.64813	4.40239	1.88324	10.3342	6.30999	2.43989	0	6.6212	5.69939	1.65322	3.76877	13.502	6.44966	8.75427	5.89178	8.33392	3.03595	8.64916
1110051M20Rik	62.4423	16.1944	38.7823	10.7675	50.0849	45.0595	13.3967	40.9561	19.7806	22.302	22.3345	15.8221	21.0383	17.2287	15.1466	30.6787	19.4511	20.9843	3.20869	33.3322	18.7872	21.275	45.4621	69.563	8.68752	20.1751	32.6338	6.42015	33.6923
1110059E24Rik	219.513	155.154	135.535	173.384	101.77	102.303	109.701	109.141	78.2125	131.962	146.89	69.2323	97.8886	104.516	101.006	130.559	134.556	129.106	52.289	100.885	55.9333	98.1911	88.4418	111.645	90.4998	71.8393	91.2712	74.9599	72.7305
1110059G10Rik	70.9533	51.0872	29.9752	43.0803	57.6984	38.4563	90.443	46.4863	36.0504	51.3033	35.243	71.2869	73.284	44.8745	34.0682	10.4113	40.1533	48.5234	30.3723	79.4098	62.268	31.0314	67.7234	27.1822	37.7585	53.0992	49.8634	52.9102	45.1789
1110065P20Rik	7.5808	27.4761	18.0277	21.8772	19.2976	6.17383	13.1274	19.5479	10.4695	22.3193	25.0676	7.13442	24.5921	21.8006	19.6664	17.3445	25.3672	18.3111	7.60733	30.7828	15.2034	13.7879	29.8006	27.4578	42.1947	29.2366	22.3903	16.3277	31.4806
1190001M18Rik	1.96121	0	0	0	0	0	0	0	0	0	0	0	0	0	0	0	0	0	0	0	0	0	3.36831	0	0	0	0	0	0
1190002N15Rik	43.3487	351.801	109.963	95.2597	223.332	278.507	248.7	88.4673	96.347	108.664	195.78	296.818	310.996	227.702	91.0646	158.276	227.352	244.448	69.8399	267.38	208.37	121.725	126.601	232.859	128.34	127.842	131	82.3311	134.552
1190005I06Rik	0	0	0	0	0	0.860573	0	0	0.51346	0.690074	0.74327	2.3429	0	1.55911	3.65286	2.34411	1.47631	1.53511	2.06284	0	0	2.03533	1.78601	0	1.03128	2.41927	0	5.69466	2.33715
1190007I07Rik	8.00757	5.18188	5.4032	7.87941	2.26514	8.18451	0	9.96559	5.41046	10.3018	2.68175	1.9472	2.59006	1.50759	11.5223	1.60119	7.14774	6.29583	11.3851	4.77775	0	7.1313	6.71029	3.87605	4.25675	8.42265	3.33327	4.48979	4.9305
1200007C13Rik	0	0	2.33965	1.36049	1.86133	0	2.2188	0	1.29331	2.60794	1.95407	0	3.74571	1.97042	2.27996	0	1.86302	3.21735	0	4.62083	0	0	2.24201	1.31138	0	1.0148	0	0	0
1300002E11Rik	37.4241	55.3826	58.0806	46.1163	68.2717	49.9318	55.9416	50.2323	100.357	59.7214	136.823	89.8622	84.0647	51.1823	46.0044	97.3428	161.172	56.0273	54.2275	61.284	93.2457	58.5433	44.551	69.8633	72.3164	58.9785	79.4357	94.0898	106.696
1300014J16Rik	15.6957	4.7816	9.35875	6.79793	1.86189	7.61806	8.85822	4.24445	1.94018	9.56256	10.2738	7.73739	7.48534	19.6791	6.86458	8.86749	4.96467	7.08318	2.59242	8.09017	3.7827	8.14537	1.68386	3.93046	5.19082	11.6752	7.89317	15.4532	4.90893
1300017J02Rik	0	0	0	0	0	0	2.39528	0	0	0	0	0	0	0.680009	0	0	0	0	0	0	0	0.31997	0	0	0	1.10406	0	0	0
1500002C15Rik	0	9.64115	0	5.48245	1.87555	0	1.11737	0.712958	0	0	0.492365	0	3.77347	0.992418	3.44839	4.46958	0	3.2422	0.652197	5.23832	1.90735	0.631818	0	2.64213	3.92033	0.511289	0.795208	1.29676	0
1500002F19Rik	0	0	0.9016	1.04612	0	3.10174	0	1.24368	0	0.669969	1.05842	2.38932	0	2.88697	4.55588	3.41178	0.954955	3.6776	0	0.445842	4.36132	1.32214	0	0	0	0	1.21704	0	0
1500004A13Rik	58.7303	11.0625	36.9349	33.6813	20.2945	31.3305	19.4765	30.2033	25.9117	27.9779	43.5132	21.6869	23.6184	50.0239	18.3253	40.7489	29.9166	35.4832	11.879	43.5432	12.184	15.9988	13.1357	37.8536	28.3712	7.9143	39.7509	37.1369	27.2412
1500005C15Rik	7.87109	2.39246	1.16982	2.72092	1.86135	0	0	0	0.646656	0	0.488538	1.54641	0	1.97035	4.56039	0	0.620996	0.643483	0	1.15522	1.89337	0.627176	2.80262	5.90105	3.89034	0	2.36762	2.57368	3.9281
1500009C09Rik	0	0	0	0	0	0	0	0	0	0	0	0	0	0	0	0	0	0	0	0	0	0	0	1.29805	0	0	0	1.3	0
1500009L16Rik	1.90762	9.98382	0	0	3.62412	4.48597	3.8186	1.3767	0	0.845987	0	0	0	0	0	0	4.22663	4.6325	0	6.74915	0	0	0	6.95218	1.26313	4.44644	0	5.01383	0
1500011B03Rik	21.4578	19.8409	7.84243	23.4912	12.4951	11.4858	15.5997	19.6147	29.2789	7.31988	19.3837	12.2308	22.8187	21.1866	17.8095	14.5074	15.3537	17.5864	24.907	23.9328	19.995	10.5807	19.5709	8.99752	54.8477	21.0211	44.4449	14.2291	23.5359
1500011K16Rik	72.2009	47.7555	49.1341	66.5415	57.7486	56.3377	61.7972	37.4706	72.4465	59.9837	53.9542	34.0878	69.1385	32.3966	56.4225	35.4304	57.0236	36.1054	40.2952	60.1466	39.6409	60.0437	50.0784	39.8933	32.4846	45.2124	53.6875	30.947	44.1608
1500012K07Rik	0	0	0	0	0	0	0	0	0	0	0.243295	0	0	0	0	0	0	0	0	0	0	0	0	0	0	0	0	0	0
1500015A07Rik	15.1811	20.7808	23.4721	15.7562	21.5641	21.6179	25.6849	8.19638	5.61838	22.658	20.379	10.4521	10.8444	7.60496	9.91709	18.6347	14.9833	22.4968	18.7503	17.8456	14.6165	27.8408	11.9096	20.2479	3.75641	11.2674	23.6005	16.153	15.1665
1500015L24Rik	0	0	3.58638	0	0	0	0	0.884426	0	2.84691	0	0	0	0	0	0	0	0	2.03312	0.361781	0	0.391186	0	0	0	0.317786	0	0	0.613837
1500015O10Rik	0	0	1.16986	6.79236	7.4503	2.1698	4.41865	0.707117	0.646812	6.95467	1.47031	0	1.86943	0	0	7.38383	1.2401	2.57795	0	4.04737	5.66634	0	6.18482	4.58023	0	5.07884	11.0524	0	3.92592
1500026H17Rik	3.93837	14.3572	5.8491	2.72134	3.72243	3.27488	3.32952	6.36922	1.29328	3.47724	3.4186	1.54615	1.87317	2.95641	0	4.4371	13.6641	7.07713	2.58749	3.46529	0	5.01858	0.56034	5.90235	2.59311	0.507354	0	2.57323	0.982083
1500035N22Rik	3.90712	0	1.16987	1.35831	0	3.25323	0	0.707075	1.29365	0.869336	0.49023	3.09807	0	0	0	0	0	1.93371	0	0	0	0.625681	0.562397	0.654209	0	0	0.789477	0	2.94431
1600002D24Rik	0	0	0	5.11477	0	0	0	0	0	0	0	0	0	0	0	0	0	0	0	0	0	0	0	0	0	1.9263	0	0	0
1600002K03Rik	7.7832	9.5447	16.3783	6.78559	20.4973	16.2126	13.2184	12.0149	9.05657	7.82389	15.226	10.8533	7.4687	6.86389	1.15544	5.90147	16.1049	10.968	10.4142	4.05009	0	13.1222	5.07085	22.8694	13.0029	9.65606	5.52733	6.45159	5.88662
1600010M07Rik	0	0	0	0	0	0	0	0	0	0.934535	1.31532	0	0	0	0	0	0	0	0	0	0	0.336694	0	0	0	0	0	0	0
1600012H06Rik	133.667	65.5141	101.787	128.785	111.386	89.963	124.498	129.712	109.772	101.857	109.674	138.564	109.57	102.411	155.45	123.374	109.723	122.305	134.226	135.29	127.617	159.402	128.035	135.058	151.827	151.368	128.902	160.312	112.377
1600014C10Rik	8.71807	21.139	18.0888	22.4767	40.572	26.5396	20.8296	12.5187	24.9961	18.2586	14.5571	15.4008	26.8527	20.6768	32.7918	26.1129	18.5153	17.7715	16.4272	21.0681	25.1029	29.818	29.7298	25.3615	25.7738	22.4547	16.5496	17.0963	20.6624
1600014C23Rik	0	0	0	0	0	0	0	0	0	0	0	0	0	0	0	1.47291	1.23733	0	0.653134	0.579187	0	0	0	0	1.30259	0	0	3.87627	0
1600020E01Rik	32.3478	19.1802	17.992	28.0921	18.531	11.5875	17.2387	27.5092	12.5592	27.3164	27.6175	16.3141	10.5031	22.3745	14.879	29.6065	26.0348	28.0635	14.5191	21.5353	17.7171	6.8225	15.0601	16.6786	23.4355	16.4285	15.0027	13.506	11.1523
1600023N17Rik	0	0	1.16986	0	0	1.08605	0	0	0	1.73866	0	1.54838	1.87009	0.982931	0	0	1.24047	0	0	1.73425	0	0	0	0	0	1.01559	0.78941	1.28854	0
1600029O15Rik	0	0	0.737886	0.857911	0	0	3.23847	0	1.91248	0.548333	0	0	0	0	0	0	0.391599	0	0	1.70835	1.19377	0	0	0	0	0	0	0	0
1700001C19Rik	0	0	0	0.674834	0	0	0	0	0	0	0	0	0	0	0	0	1.03451	0	0	0	0	0	0	0	0	0	0	0	0
1700001D01Rik	1.93747	0	0	0	0	0	0	0	0	0.869234	0	1.55212	0	0	0	0	0	1.29173	0	0	0	0	0	0	1.30168	0	0	0	0
1700001G11Rik	0	0	0	0	0	1.21276	0	0	0.616547	0.82859	0	0	4.1904	0	0	1.40682	0	0	0	0	0	0	0	0	0	0.968491	0.752538	0	0
1700001G17Rik	0	0	0	0	0	1.09486	0	0	1.30602	0	2.96941	1.56383	1.88708	1.98323	0	0	0.625917	0	0	1.75128	0	0.631682	0	0.660484	0	0	0	0	0
1700001J03Rik	0	0	3.35876	0	0	0	1.57296	0	0	0	0	0	0	0	0	0	0	0.92866	0	0	0	0	0	0	0	0	0	0	0
1700001J11Rik	0	0	0	0	0	0	0	0.966555	0	0	0	0	0	0.672841	0	0	1.27233	0	0	0.394467	0	0	0.382787	0	0	0	0	0	0
1700001K19Rik	0	1.66498	0	0	0	0	0	0.492836	0	0.605849	1.02434	0	0	0	0	2.05865	0	0	0.452394	0	0	0	0	0.4561	0	0	0	0	0
1700001L05Rik	31.6806	43.635	32.9814	23.7091	27.789	29.909	23.567	27.0083	21.4692	34.2885	12.8229	11.5408	22.7222	28.5994	14.1577	28.8113	5.66888	9.98491	22.6152	19.8195	18.8597	14.5761	14.9865	34.3686	41.3521	24.8926	16.894	13.8646	15.631
1700001L19Rik	0	3.52951	0.863133	0	0	0.804203	0	1.44367	0	0	0.721295	0	0	4.00888	0	0	2.74844	1.4247	0	0	2.79283	2.77546	0	0	0	0.374435	0	0	2.89799
1700001O22Rik	0	2.85333	0	0	0	0	0	0.866306	0	0	0	0	0	0	0	0	0	0	1.55439	0	0	0	0	0	0	0	0	0	0
1700001P01Rik	0	0	0	0	0	1.07928	1.10031	0.706642	0.646914	0.869291	0	0	0	0	0	0	0	0	0	0.578732	0	1.24898	0.563885	0	0	0.508335	0	0	0
1700003D09Rik	0	0	0	1.35967	0	1.08854	1.10746	0	0.64672	0	0	0	0	0	0	0	0.620621	1.93166	0	0	0	0	0	0	0	0	0	0	0.981809
1700003E16Rik	1.9957	0	4.66499	2.68766	1.88913	0	3.28659	1.4362	1.91652	2.62326	0.991906	0	7.39947	0.973022	2.25407	0	2.45361	3.81465	0	1.14133	1.92105	1.23894	0	0.665282	0	0	0.80096	0	1.99313
1700003G18Rik	0	0	0	0	0	0	0	0	0	0.470217	0.606545	0	0	0	0	0	0	0	0	0	0	0	0	0	0	0	0.426957	0	0
1700003I16Rik	1.95809	0	0	0	0	0	0	0	0	0	0	0	0	0	0	0	0	0	0	0	0	0	0.561797	0	0	0	1.57878	0	0
1700003N22Rik	0	0	0	0	0	0	0	0	0	0	0	0	0	0	0	0	0	0	0	0	0	0	0	0	0	0	0.789516	0	0
1700006J14Rik	0	0	0	0	0	0	0	0.873497	0	0	0	0	0	0	0.515395	0	0	0	0	0	0	0	0	0	1.75919	0	0	0	0
1700007E05Rik	0	0	1.16745	4.07116	5.57383	5.43407	1.10559	1.41206	0	4.33774	4.39234	0	1.86792	0	4.56261	0	1.8583	1.28498	3.23254	0.576619	0	3.12728	1.69177	0	0	1.01304	0.787676	2.56976	0
1700007G11Rik	0	0	0	0	2.78051	0	0	0	0	0	0	0	0	0	0.858364	0	0.462724	0.38988	0	0	0	0	0	0	0	0	0	0	0
1700007J10Rik	0	0	2.09139	0	3.32908	2.91472	0	0.632228	1.15624	3.79226	0	0	0	2.63692	1.02451	1.32065	1.6636	0.575789	0.579777	2.06663	0	2.79896	1.00413	1.75584	1.1604	2.72304	1.32711	3.45455	1.64895
1700007K09Rik	0	0	0	0	0	0	0	0	0	0	0	0	0	0.698028	0	0	0	0.918528	0	0	0	0.444821	0.401067	0	0	0	0	0	0
1700007K13Rik	0	2.35492	1.15466	0	0	0	0.834383	2.13801	1.27698	1.79858	0	0	3.6854	0	0	0	0.611323	0	0.642538	0	1.42719	0	0	0	0	0	0	0	0
1700007L15Rik	1.94882	4.77404	2.33976	4.07277	5.58936	0	2.20519	1.41377	6.46869	6.08528	7.36203	7.7496	9.33966	11.7742	13.8396	4.42757	4.33742	5.80442	9.10515	5.206	3.77349	5.62661	4.50423	1.30744	9.09871	6.60526	0.789567	5.15938	3.92495
1700008A23Rik	1.94654	0	0	0	0	0	0	0	0	0	1.47324	3.1007	0	0	1.15493	0	0	0	0	0	0	0	0	0	0	0	0	0	0
1700008B11Rik	0	2.38541	0	0	0	2.15921	1.10054	2.82669	0.646922	1.73863	1.96601	1.551	0	1.95992	1.1574	0	1.85773	0	0	0	0	0.624567	0	0	1.30075	0	0	1.29075	0
1700008H02Rik	0	0	0	0	0	0	0	0	0	0	0.488893	0	0	0	0	0	0	0	0	0	1.89233	0	0	0	0	0	0	0	0
1700008J07Rik	7.87152	19.1399	24.5663	17.6862	24.1974	20.7295	18.8594	16.9834	18.1063	26.0794	25.4033	35.5669	28.0926	48.2746	14.8203	20.7036	19.2511	31.5302	23.9425	16.173	15.1472	30.105	29.1466	30.1614	15.5612	20.296	25.2545	21.876	14.7304
1700008O03Rik	0	0	0	0	0	0	0	0	0	0.986868	0	1.75818	0	0	0	0	1.30039	2.43281	0	0	0	4.59784	0	0	0	0	0.896186	0	0
1700010B13Rik	0	0	1.24472	0	0	0	0	0	0	0	0	0	0	0	0	0	0	0	0	0	0	0	0	0	0	0	0	0	0
1700010I14Rik	0	2.65507	2.3051	0	1.74149	0	3.27622	0	1.91139	4.87953	5.48712	0	0	0	3.37483	5.82633	2.44658	0.71473	0.719139	2.27674	3.5412	0	1.65769	1.22638	0	0	3.69174	0	1.09012
1700010L04Rik	0	0	0	0	0	0	0	0	0	0	0	0	0	0	0.737491	0	0	0	0	0	0	0	0	0	0	0	0	0	0
1700011H14Rik	0	3.69265	3.48543	2.09991	0	0	1.83374	0.389697	0.712124	0.957355	0	0	0	0.542712	0	0	0.342025	0	0	0.318007	1.04296	0	0	0.361155	2.14165	0.838071	0	0.708409	0
1700011I03Rik	0	0	0	0	0	0	0	0	0	0	0.458841	0	0	0	0	0	0	0	0	0	0	0	0.526373	0	0	0	0	0	0
1700011L22Rik	0	0	0	0	0	0	0	0	0	0.596243	0	0	0	0	0	0	0	0	0	0	0	0	0	0	0	0	0	0	0
1700012B07Rik	0	0	0	0	0	0	0	0	0	3.33909	1.25485	0	0	2.51585	0	0	1.58782	0	0	1.48051	0	0	0	1.6756	0	0	0	0	0
1700012D14Rik	0.924127	10.1114	2.19527	8.94293	1.74631	1.02453	1.04156	1.32809	0.303365	8.5986	1.60359	7.53439	0	5.0759	4.53348	0	6.9269	4.24986	0.303428	16.5147	1.77719	1.17735	0.525688	5.22943	0.608229	8.61594	6.81907	7.29082	16.9447
1700012D16Rik	0	0	0	0	3.72826	0	0	0	0	3.47706	0	1.55188	0	0	0	0	1.23793	1.93729	0	0	1.88318	0	0	0.652683	0	0	0	0	0
1700012I11Rik	0	0	0	0	0	0	0	0	0.646776	0	0	0	0	0	0	0	0	0	0	0	0	0	0	0	0	0	0	0	0
1700013A02Rik	0	0	0	0	0	0	0	0.706687	0	0	0	0	0	0.980121	0	0	0	0	0.651235	0	1.88499	1.2493	0	0	0	0.508284	0.78965	0	0.981031
1700013F07Rik	0	2.30192	0	0	0	0	0	1.69193	1.76433	0	0	1.23635	0	0	0	0	0	0	0	0.558267	0	0.602774	0	0	0	0.405323	0	0	0
1700013H16Rik	0	4.78085	3.50954	0	0	0	0	0	0	0	0	0	0	0	0	0	0	0	0	0	0	0	0	0	0	0	0.789343	0	0
1700014D04Rik	0.932163	0	0	3.14525	0	0	0	0	0	1.93687	0.462251	0	0	2.3301	2.73346	2.80017	0	0	1.54433	0	0	1.45831	0.265186	0	0	0	0	0	0
1700015C17Rik	0	0	0	0	0	0	0	0	0	0	0.513874	0	0	0	0	0	0	0.666399	0	0	0	0	0	0	0	0	0	0	0
1700015F17Rik	1.87073	0	0	0	0	0	0	0	0	0	0	0	0	0	0	0	0	0	0	0.555699	0	0	0	0	0	0	0	0	0.942491
1700015G11Rik	0	0	0	0	0	0	0	0	0	0	0	0	0	0	0	0	0	0	0	0	0	0	0	0	0	0	0	0	0
1700015O11Rik	0	0	0	0	0	0	0	0	0	0	0	0	0	0	0	0	0	0	0	0	0	0	0	0	0	1.01643	0	0	0
1700016A09Rik	0	0	0	0	0	0	1.10395	2.12112	0	0	0	0	0	0	0	0	0	0.644643	1.29944	0	0	0	0.562515	0	0	0	1.57899	0	0
1700016B15Rik	0	0	0	0	0	0	0	0	0	0	0	0	0	0	0	0	0	0	0	0	0	0	0	0	0	0	0	0	0
1700016C15Rik	0	0	0	0	0	0	1.10309	0.706935	1.29372	0.869335	0.490637	0	0	0	0	0	0	0	7.15157	0	0	0	0	1.30771	5.19837	0	3.94769	1.28965	0
1700016F12Rik	0	2.38578	0	0	1.86352	0	0	2.82688	0.646914	0.869322	0	0	5.60034	0	0	0	1.85797	0.645284	0.651128	0	0	1.87412	0	0.65327	0	1.01651	0	2.58108	0
1700016G22Rik	5.98866	0	0	1.3984	0	0	2.26488	0.728854	0.667405	0.896737	2.03255	0	0	1.00932	0	0	0	0.666599	0	0	0	2.57389	0	0.673007	0	0	4.07412	0	3.0351
1700016H13Rik	2.2687	5.53581	0.98566	1.14567	3.13734	3.775	3.73305	1.78821	1.63468	0.732455	1.23629	2.60736	0	3.31691	4.81677	1.7111	9.9359	3.25486	2.18366	2.9211	1.59388	0	1.8912	5.52032	3.27976	4.27664	0	2.88276	3.41952
1700016K05Rik	0	0	1.16785	8.1063	0	2.13172	2.17497	2.12254	0	0	0	0	1.85426	0	0	0	0.61834	0	0	1.1609	0	0	1.13733	2.60182	2.61541	0	0.790014	0	1.95855
1700016K19Rik	0	4.77767	0	0	0	1.08513	2.20969	0	0	0	0.490043	1.54875	0	0	0	0	0	0	0	1.73452	0	0	0	0.65437	1.2988	0	0	0	0
1700016P03Rik	0	2.38837	0	0	1.86268	0	0	0	0	2.60801	3.43166	0	0	0	0	0	0	3.86745	0	0	0	0	0	0	0	0	0	0	0
1700017B05Rik	35.836	54.4031	56.3194	30.9353	32.1525	35.9376	37.6066	56.7366	53.4275	42.7679	39.0273	30.3595	33.5101	33.246	99.0175	60.5723	45.5265	39.9613	224.944	50.3	25.8371	74.0214	85.6034	54.5927	67.404	91.5008	50.2289	117.649	62.2289
1700017M07Rik	0	0	0	0	0	0	2.21002	0	0	0	0	0	0	0	0	1.47692	0	0	0	0	0	0	0	0	0	0	0	0	0
1700018A04Rik	0	0	5.37185	5.19364	0	0	0	6.53127	0	0	0	0	0	0	0	0	1.10391	0	0	3.391	0	2.50532	0	4.70711	1.29486	0	0	0	5.50726
1700018A23Rik	0	0	0	0	0	0	0	0	0	0	0	0	1.85568	0	0	0	0	0	0	0	0	0	0	0	0	0	0	0	0
1700018B08Rik	0	0	0	0	0	0	0	0	0	0	0	0	0	0	0	0	0	0	0	0	0	0	0	1.07576	0	0	0	0	0
1700018L02Rik	3.93605	0	2.33965	6.80249	1.86133	2.18218	0	2.83058	1.29331	4.34656	0.977016	3.09272	1.87287	4.92613	1.13993	2.95771	1.86304	4.50424	5.17655	3.4656	1.89345	1.2544	1.12098	7.21267	1.29674	1.01479	0	2.5736	2.94611
1700019C18Rik	0	0	0	0	0	0	0	0	0	0	0	0	0	0	0	0	0	0	0	0	0	0	0	0	0.742237	0	0	0	0
1700019D03Rik	9.62953	3.89925	10.4835	9.97763	4.54878	14.9834	13.5661	9.73247	16.2878	3.5411	8.96231	18.7078	7.63109	7.22689	21.9498	3.61517	6.57862	5.76515	0	13.8866	3.08627	8.17828	6.84633	7.48096	4.22477	1.23994	3.21463	3.14429	18.8248
1700020D05Rik	0	0	1.16986	4.07668	1.86232	0	0	0.707227	1.94034	2.60799	1.46932	3.09665	0	0	0	0	0	2.5771	0	0	0	3.13042	0	0	2.59687	0	0	0	0.981596
1700020G03Rik	0	4.77717	1.16986	0	1.86261	0	0	0	0	0	4.41132	3.09781	0	0.982331	0	0	0	0.644516	0	1.15642	0	1.25151	0.562304	0	0	0	0.789463	0	0.981466
1700020I14Rik	428.584	666.97	454.948	449.683	594.032	517.292	435.598	352.159	376.583	361.39	536.229	442.597	559.331	464.421	580.125	393.853	424.477	388.502	689.011	470.774	564.214	559.439	523.913	455.981	430.224	661.573	519.613	661.33	452.057
1700020L24Rik	0	0	0	0	0	0	0	0	0.491668	0	0	0	0	0	0	0	0	0	1.01548	0	0	0	0	0	0	0	0	0	0
1700020N18Rik	0	0	0	0	0	0	0	0	0	0	0	3.10496	0	0.978467	0	0	0	0	0	0.579047	0	0	0	4.5668	0	0.508568	0.789774	0	0.980653
1700021A07Rik	0	0	0	0	0	0	0	0	0	0	0	0	0	0	0	0	0	0	0	0	0	0.453342	0	0	0	0	0	0	0
1700021F02Rik	0	0	0	0	0	0	0	0	0	0	0.498312	0	0	0	0	0	0	0	0	0	0	0	0	0	0	0	0	0	0
1700021F05Rik	31.0919	9.96777	11.2944	23.7735	13.6044	21.2297	17.3022	25.2798	16.482	25.6267	33.1236	22.7803	19.7221	25.6189	24.2998	22.3499	24.0977	33.7544	20.3063	24.1329	23.1734	24.8166	24.3553	19.9678	17.2924	20.0107	24.4854	21.8606	25.354
1700021N21Rik	0	0	0	0	0	0	0	0	0	1.73867	0	0	0	0	0	0	0	0	0	0	0	0	0	0	0	0	0	0	0
1700021P04Rik	0	0	0	0	0	0	0	0	0	0.869317	0	0	0	0	0	0	0	0	0	0	0	0	2.2543	0	0	0	0	0	0
1700022H01Rik	0	0	0	0	0	0	0	0.707464	0	0	0	0	0	0	0	0	0	0	0	0	0	0	0	0.650467	0	0	0	0	0
1700022I11Rik	2.62571	0	0.77953	5.7632	2.4804	1.45545	6.21359	11.6338	0.861786	5.81209	4.55503	9.77104	1.24839	6.5943	13.5739	0.985683	7.94533	0.428676	1.72378	8.27323	2.52447	3.34477	0.746618	4.85096	0.863883	2.36643	0.525872	0	7.85348
1700022N22Rik	1.94746	0	5.84937	0	0	2.16322	1.10213	0	0	0	0	1.55016	0	0	0	1.47563	2.47817	0.645035	2.60239	0.57851	1.88626	0	0	4.57501	1.30002	2.54076	0	1.29008	1.96235
1700023F06Rik	0	0	0	0	0	0	0	0	0	0	0	0	0	0	0	0	0	0	0	0	0	0	0	0	0	0	0	0.942825	0
1700023H06Rik	3.91566	0	5.84927	6.7948	16.7605	10.8638	12.1639	2.12173	3.88065	6.08531	14.2018	7.74121	14.9622	8.84777	9.17576	10.3409	10.5449	14.1733	3.24408	6.93663	15.1192	5.00905	5.61831	3.27325	6.49183	7.6165	4.73637	3.86527	5.88969
1700024G13Rik	0	2.38826	0	0	0	0	0	0	0	0	0	0	1.86904	0	0	0	0	0	0	0	0	0	0	0	0	0	0	0	0
1700024J04Rik	0	0	1.16983	0	0	0	0	0	0	0	0	0	0	0.984709	0	0	0	0	0	0	0	0	0	0	0	0	0	0	0.981935
1700025A08Rik	0	0	0	0	0	0	0	0	0.64692	2.60785	0	0	0	0	0	0	0	0	0	0	0	1.8731	0	1.30588	0	0	0.789687	0	0
1700025G04Rik	85.4107	66.2221	46.5399	75.3663	91.8823	75.4038	100.981	26.3864	16.9472	35.4278	52.4912	58.9737	40.6014	60.7026	8.1448	89.0086	84.3417	64.5789	0	83.1237	25.3163	0	8.56015	135.742	32.7949	9.78487	20.9478	0.325902	27.6482
1700025N21Rik	0	0	0	0	0	0	0	0	0	0	0	0	0	0	0	1.47543	0	0	0	0	0	0	0	0	0	0	0	0	0
1700025N23Rik	0	0	1.16986	0	0	0	0	0	0.646808	0	0	0	0	0	0	0	0	0.644462	0	0	0	0	0	0	0	0	0	1.28888	0
1700026D11Rik	0	0	0	1.16782	0	0	0	0	0.27759	0.373163	0.209773	0	0	0	0	0	0	0	0	0	0	0	0	0	0	0	0	0	0.421523
1700026F02Rik	23.0395	0	0.352811	0	0	6.55303	13.1974	9.69721	0	0	0	0	0	0	0	0	0	4.46035	0	0	0	0	0	4.26247	0	6.73675	0	0	6.39807
1700026J14Rik	0	0	0	0	0	0	0	0	0	0	0	1.54949	0	0	0	0	0	0	0	0	0	0	0	0	0	0	0	0	0
1700027A07Rik	3.84755	0	0	1.35365	0	0	0	0	1.29339	0	0.493998	0	0	0	0	0	0.618378	0	0	0	0	0	0	0	0	0	0.78987	1.2929	0
1700027I24Rik	0	0	0	0	0	0	0	0	1.40914	0	0.907489	0	0	0	0	0	0	0	0	0	0	0	0	0	0	0	0	0	0
1700027J19Rik	14.6102	0	11.1824	5.1039	5.79739	4.85868	8.29696	23.2177	25.8772	4.53257	14.5859	10.7636	6.5006	6.8337	43.8643	17.9713	16.7088	11.1971	145.309	8.03726	6.5687	20.6743	53.2205	20.4784	39.4056	82.5137	34.2987	82.7895	18.7658
1700028E10Rik	3.4046	0	4.63128	4.63055	0	2.82633	3.83938	4.29806	0.607352	1.50477	0.773685	1.22447	5.4234	3.90004	4.51426	1.17088	0	2.03807	0	4.65875	2.99816	1.0673	4.7844	1.23132	5.32538	2.94963	5.25458	2.03787	1.5551
1700028I16Rik	0	0	0	0	0	0	0	0	0	0	0.98369	0	0	0	0	0	0	0	0	1.16114	0	0	0	0	0	0	0	0	0
1700028J19Rik	0	2.49744	0	0	0	1.13553	3.46736	0	0	4.06403	0.511751	0	0	1.02748	2.39684	0	1.29656	1.34651	0.678001	0.604094	0	0	0	0	0	0.530643	0	1.20435	0
1700028K03Rik	5.34252	0	5.28381	9.83576	3.36233	1.97407	9.0295	9.59064	4.673	4.71178	3.52756	0	1.69264	2.67193	1.02772	1.3364	0.561211	4.06736	0	1.0433	6.84604	10.2042	1.01187	0.592638	5.85474	0.458252	2.13863	2.32394	8.87254
1700028N14Rik	0	0	0	0	0	0	0	0	0	0	0	0	0	0	0	0	0	0	0	0	0	0	0	0	0	0	0	0	0
1700029H14Rik	0	0	0	0	0	0	0	0	0	0.796886	1.34585	0	0	0	0	0	0	0	0	0	0	0	0	0	0	0	0	0	0
1700029I15Rik	1.39407	1.70125	5.82973	0	3.97718	5.41471	6.14951	12.876	10.908	8.59789	2.4342	3.30642	0	2.79967	0.816326	0	17.5071	3.21029	0.923684	2.05751	0	1.33732	2.7995	4.47988	0	1.44587	3.93375	1.83436	0
1700029J03Rik	0	0	0	0	0	0	0	0	0	0	0	0	0	0	0	0	0	0	0	0	0	0	0	0	0	0.476452	0	0	0
1700029J07Rik	11.3797	6.90632	1.70911	7.88989	1.21653	3.56661	1.58728	7.17082	7.82372	6.30495	1.42294	5.05316	1.22421	1.42488	0	0	3.54152	10.2571	3.75407	1.67208	2.73888	0.907339	1.62559	0.428606	3.75841	2.94032	0	3.72962	1.4102
1700029N11Rik	0	0	0	0	0	0	0	0	0	0	0	0	0	0	0	0	0	0	0	1.67938	0	0	0	0	0	0	0	0	0
1700029P11Rik	0	0	0	0	1.86231	0	0	0	0	0	0	0	0	0	0	0	0	0	0	0	0	0	0	0	0	0	0	0	0
1700030C10Rik	0	0	1.75477	0	0	3.26922	0	0	0	1.95598	0	0	0	0	0	0	0	3.87683	0	0	1.41934	7.52279	0.420662	0.491551	1.94583	10.3555	4.14364	0	5.89154
1700030C12Rik	0	1.62464	0	0.923957	2.53416	0	0.75113	0.480976	2.54305	4.36329	2.66794	2.10749	0	0	1.26359	0	2.53033	4.72774	0	0	0	4.4442	0	4.53922	0	0	1.72219	0	0
1700030J22Rik	0	0	6.21483	2.39643	4.56672	0	2.72303	2.48586	10.4094	6.12821	1.73039	2.69844	0	3.22388	2.79514	8.46752	5.60582	2.24869	2.64535	5.16013	0	8.98389	2.74977	2.29653	2.28664	2.48971	0.645447	1.0523	5.21203
1700030K09Rik	7.87572	9.57114	11.6982	17.6882	9.3062	12.0066	19.9755	14.1536	18.106	29.5566	17.094	13.9158	9.36551	12.8104	10.2538	13.3109	16.7691	16.7283	9.05681	11.5512	7.57507	29.4829	22.9753	15.739	10.3728	11.6693	14.9945	11.5799	25.5339
1700030O20Rik	0	0	0	0	0	0	0	0	0	0	0	0	0	0	0	0	0	0	0	0	0	0	0	0	0	0	0	1.29116	0
1700031A10Rik	1.94449	0	0	0	0	0	0	0	0	0	0	0	0	0	0	0	0	0	0	0	0	0	0	0	0	0	0	0	0
1700034H15Rik	0.65019	0	2.17943	0	0	0	0	1.23095	0.698354	0.286801	0.161062	0	0	0	0	0.488041	1.96178	11.9179	0.213327	0.623957	0	0.20702	0	0	0.855353	0.167367	1.72671	25.4016	0
1700034I23Rik	1.96764	4.78484	2.33965	6.8022	0	3.27274	0	2.12289	0.646658	2.60794	0.488554	1.54643	1.87278	0.985145	1.14019	1.47879	0.620986	5.79144	1.94141	1.73285	3.78664	0	1.12108	0.655658	5.18721	2.53705	0	2.57372	0
1700034J05Rik	31.4472	2.38835	8.17335	16.2973	13.0041	9.80603	13.2929	4.23816	1.93627	5.34902	7.79932	4.62975	9.3482	12.7869	14.7812	7.38124	16.738	6.42169	5.1653	9.79991	15.1223	10.716	11.7451	6.5458	11.6471	5.06401	9.45236	2.56841	13.7233
1700034P13Rik	0	1.83202	0.896418	0	0	0	0	0	0.495567	0	0	0	1.43396	0	1.75331	1.13249	0	0	0.993233	0	1.4493	1.22765	0	0	0	0	0.604831	0	0
1700037C18Rik	4.5846	8.81942	5.44956	3.8028	8.46546	0	1.03373	1.97795	2.9899	8.03707	3.41331	7.15928	5.99334	0.917978	10.6224	10.4735	3.78546	7.56856	3.00147	7.26038	2.83237	2.89292	2.66972	0.93196	1.81218	3.10378	4.49107	4.47879	4.84398
1700037F24Rik	0	0	0	0	0	0	0	0	0	0	0	0	0	0	0	0	0	0	0	0	0	0	0	0.654499	0	0	0	0	0
1700037H04Rik	27.8785	12.1381	23.2155	9.66377	4.09313	8.83747	8.99266	26.6657	25.543	11.4768	7.4544	14.1455	13.3008	14.0037	17.4397	10.5049	18.2742	13.1887	28.3097	9.97723	17.2831	19.3289	17.9905	17.9587	15.0695	26.517	22.3188	34.023	24.3418
1700039M10Rik	0	4.76607	0	0	1.86466	0	0	0	0	0	0.492618	0	0	0	0	0	0	0	0	0.579116	0	0	0	0	0	0	0.789796	0	0
1700039M15Rik	0	0	0	0	0	1.08699	1.10628	0	0.646759	0.869328	0	0	0	0	1.14605	1.47748	0	1.93242	0	0	0	0	0.561657	0	0	0	0	0	3.92668
1700040D17Rik	0	0	0	0	0	3.25788	0	0.707208	0.646785	2.60799	0.979657	0	0	3.93157	0	0	0	0	0	0	0	0.626034	0	0.654555	0	0	0	0	0.981577
1700040L08Rik	0	0	0	0	1.86453	0	0	0	0	0.86919	0	0	0	0	0	0	0	0	0.652702	0	0	0	0	0	0	0	0	0	0.98063
1700041G16Rik	0	1.40844	0	0.800917	0	0	0	0	0	3.04073	0	0	1.10248	0	0	1.74121	1.46234	2.81727	2.3303	0	6.68647	1.10754	0	0	0	0	0	0	0
1700041M19Rik	0	0	0	0	0	0	0	0	0	0	0	0	0	0	0	0	0	0	0	0	0	0	0	0	0	0	0	0	0.671064
1700042O10Rik	3.91679	0	0	0	0	0	0	0	0	1.73866	0	0	0	0	0	0	0	0	0	0	0	0	0	0	0	0	0	0	0
1700045H11Rik	0	0	0	0	0	0	0	0	0	0	0	0	0	0	0	0	0	0	0	0	0	0	0	0	0	0	0.789715	0	0
1700047A11Rik	0	0	0	0	0	0	0	0	0	0	0.379754	0	0	0	0	0	0	0	0	0.809528	0	0	0	0	0	0	0.610007	0	0
1700047G03Rik	0	0	1.04439	0	0	0.769898	0	0	0	0.616362	0	5.20598	0	1.75319	0	0	0.553395	0	0	0	0	0	0	0	0	0	0	0	0
1700047I17Rik1	0	0	0	0	0	0	0	0	0	54.7664	0	0	118.028	187.286	71.7146	0	0	122.224	0	73.342	119.339	0	0	0	0	31.9606	100.223	0	0
1700047I17Rik2	262.051	514.533	263.209	193.239	357.334	321.09	431.882	157.825	137.731	294.696	300.755	400.399	299.752	200.098	184.416	288.445	419.293	322.288	497.944	362.669	333.387	193.879	470.563	181.693	198.346	254.671	118.374	286.876	261.246
1700047K16Rik	0	4.77713	0	5.43362	0	1.08469	2.20901	2.1213	1.29364	0.869334	2.45078	0	1.86931	0.982314	0	1.4767	5.58017	1.28904	1.2989	2.31286	0	1.87724	0	0	1.29895	1.0158	2.3684	2.57801	3.92585
1700047M11Rik	1.44092	0	0	2.98796	0	0	0	0	0	0.636381	1.43034	0	0	0.721282	0	2.16526	0	0.471031	0	0	4.15855	2.1705	0.410279	0.480027	0	0.371431	2.88865	0	0
1700047N06Rik	0	0	0	1.35855	1.86253	3.25536	0	0	0.646807	0	0.980092	0	0	0	1.14889	0	0	0	1.29858	3.46904	0	1.87753	0	0.654368	0	1.5236	1.5789	0	0
1700048M11Rik	0	2.38151	0	0	0	0	0	0.706456	0	0	0	0	0	0	0	0	0	0	0	0	0	0	0	0	0	0	0	0	0
1700048O20Rik	0	0	0	0	0	0	0.825347	0	0	0	0	0	0	0	0	0	0	0	0	0	0	0	0	5.25161	0	0	0	0	11.558
1700048P04Rik	0	0	0	0	0	0	0	0	0	0	0	0	0	0	0	0	0	0	0	0	0	0	0	0	0	0.509747	0	0	0
1700049E15Rik	2.8639	0	0	0	0	0	0	4.01358	0	0	0	0	0	1.39017	0	0	0	0	0	0	0	0.886189	0	0.926805	0	4.09163	1.1216	0	0
1700051K13Rik	0	0	0	0	1.86331	0	0	0	0	0	0	0	0	0	1.15474	0	0	0	0	0.578544	0	0	0	1.30701	0	0	2.36881	0	0
1700051O22Rik	0	0	0	0	0	0	0	0	0	0	0	0	0	0	0	0	0	0	0	0	0	0	0	0.65882	0	0	0	0	0
1700052I22Rik	0	0	1.16764	0	0	0	0	0	0	0	0	0	0	0	0	0	0	0	0	0	0	0	0	0	0	0.509631	0	0	0
1700052K11Rik	21.6715	4.78626	8.18871	10.8865	22.3335	31.6699	12.2119	14.1546	12.9325	33.903	24.9012	37.1033	18.7341	27.5987	18.2157	19.2293	20.4984	19.9424	14.2276	39.8479	20.836	5.6468	10.6441	18.3656	16.8533	18.7708	16.5724	2.57293	13.7497
1700054A03Rik	0	0	0	1.59392	0	0	0	0	0	1.02138	0	0	0	0	0	0	0	0	0	0	0	0	0	0	0	0	0	0	0
1700054O19Rik	0	0	1.16987	0	1.86267	0	0	0	0	0	0	0	0	0	0	0	0	0	0	0	0	0	0	0	0	0	0	0	0
1700055D18Rik	3.07111	3.17607	4.35688	1.80612	14.8724	2.8933	4.43529	1.87928	2.68794	4.61829	3.19189	4.10951	0	2.61478	1.51764	3.07437	11.5417	4.09189	0.672067	0.767366	5.0258	5.01147	0	0.594988	0	1.34816	0.820106	3.41978	3.91216
1700056E22Rik	0	0	0	0	0	1.19854	2.44035	3.90361	3.57817	0	0.540857	0	0	0.780436	0	0	1.36932	1.42275	1.43319	1.27649	2.08582	0.691058	1.24098	0	2.86734	2.24254	0	1.42269	1.55763
1700056N10Rik	3.91562	7.16883	2.33971	1.35896	1.86228	4.3455	2.2116	3.53622	0.646775	2.60799	1.46916	3.09649	3.74055	2.94924	1.14698	0	1.86086	4.5097	0	2.89027	1.8899	2.50452	3.93284	3.27324	1.29837	2.53884	0	1.28843	3.92646
1700057G04Rik	1.97774	0	0	0	0	0	0	0	0	0	0	0	0	0	0	0	0	0	0	0	0	0	0	0	0	0	0	0	0
1700058P15Rik	0	0	0	1.35217	0	1.0682	0	0.706956	0	1.73648	0	0	0	0	0	0	0	0	0	0	0	0	0	0	1.30618	0	0	1.29334	2.93884
1700060C20Rik	3.8819	0	0	0	0	0	0	0	0	0	0	0	0	0	0	0	0	0	0	0	0	0	0	0	0	0	0	0	0
1700060J05Rik	0	4.7794	3.50956	0	0	1.08652	4.42365	0	0	0	0.489683	0	0	0	0	1.47732	0.62031	0	0	1.15608	0	3.13081	0	0.654681	0	0	0	0	0
1700061G19Rik	1.55931	0	0.926656	0	0	2.83514	0.878947	0	2.04893	1.37722	1.66679	0	0	0.780509	0.90272	2.34302	0.491952	1.01936	0.512502	0	0	0	2.21968	2.07775	1.02713	3.97964	1.87544	6.42421	1.55584
1700061H18Rik	3.64088	2.23491	2.39583	0	0	2.20828	7.21774	2.64835	2.04368	0	0	1.45315	0	1.08757	0	0	0	0	3.39813	1.08438	0	2.34065	0.528221	0	2.43737	1.60744	0	1.43504	1.83821
1700061I17Rik	0	0	0	0	0	0	0	0	1.29335	0	0	0	0	0	0	0	0	0	1.94212	0	0	0	0	0	0	0	0	0	0
1700061N14Rik	0	0	0	0	0	0	0	0	1.29344	0	0.493886	1.55484	0	0	0	0	0	0	0	0.57956	0	0	0	0.651471	0	0	0	0	0.980112
1700062C10Rik	0	0	0	0	0	0	0	0	0	0	0	0	0	0	0.532484	0	0	0	0	0	0	0	0	0	0	0	0	0	0
1700063D05Rik	0	0	0	0	2.11208	0	0	0	0	0	0	0	0	0	0	0.997637	0	0	0	0	0	0	0	0	0	0	0	0	1.11197
1700064H15Rik	0	0	0	0	0	1.0666	0	0	0	0	0	0	0	0	0	0	0	0	0	0	0	0	0.568341	0	0	0	0	0	0
1700065D16Rik	0	0	0	0	0	1.15246	0	0	0	0	0	1.11657	0	2.08313	0	0	1.3136	0.681217	0.685457	0	0	0	0.593667	0	0	0	0	0	2.0779
1700065J18Rik	0	0	0	0	0	1.1789	0	0	0	0	0	0	0	0	0	0	0	0	0	0	0	0	0	0	0	0	0	0	0
1700066B19Rik	7.52613	0	5.97586	4.32684	2.37748	6.07265	0	5.40982	10.7401	5.55092	5.04917	2.45894	3.87971	2.53163	20.459	10.5823	3.17101	1.62155	23.9903	0.918472	2.41648	4.48811	8.59565	2.51071	2.06201	10.364	8.13828	32.9117	2.47507
1700066J03Rik	0	0	0	0	0	0	0	0	0	0	0	0	0	0	0	0	0.661264	0	0	0	0	0.700055	0	0	0	0	0	0	0
1700066M21Rik	23.1542	25.7915	22.9254	65.2754	36.4751	42.7855	27.1872	40.8961	26.6122	31.5171	17.2276	24.2405	33.0382	31.8656	45.7652	28.9851	22.5179	47.9124	48.1731	52.631	24.1244	40.5697	34.5911	28.9175	40.6548	66.617	41.4857	32.7788	31.7563
1700066O22Rik	0	0	0	0	0	0	0	0	0	0	0	1.9092	0	2.11008	0	0	0	0	0	0	0	0	0	0	0	0	0	0	0
1700067K01Rik	0	0	1.11708	1.00739	0	0	0	0	0	0	2.01014	0	0	2.22309	2.27279	1.513	2.17096	2.11839	0	0.592159	0	0.774886	0	2.91603	0	0	0	1.59677	0
1700067P10Rik	0	2.38771	0	0	0	0	0	0	0	0	0	0	0	0	0	0	0	0	0	0	0	0	0	0	0	0	0	0	0
1700069B07Rik	0	0	0	0	0	0	0	0	0	0.946174	0	0	0	0	0	0	0	0	0	0	0	0	0	0	0	0	0	0	0
1700071G01Rik	0	0	0	0	0	0	0	1.41617	1.29154	0	0	0	0	0	0	0	0	0.650305	0	0	0	0	0	0	0	0	0	1.29346	0
1700071M16Rik	0.828841	0	1.47799	0	1.56777	0	0	1.19131	0	5.35907	0	0	0	0	1.94199	2.48741	0	0	0	0	0	0.792432	0	0	2.19005	1.72621	0	0.541924	2.67942
1700072G22Rik	0	0	0	0	0	0	0	1.41294	0	0	0.492402	0	0	0	0	0	0	0	0	0	0	1.2476	0	7.17665	0	0.508574	0.789765	0	0
1700081N11Rik	0	0	2.50699	0	0	0	0	0	0	0	0	0	0	1.04762	1.24925	0	0	0.692824	0	0.620774	0	0.667962	0	0.698721	0	0.545202	0	0	0
1700084C06Rik	3.89879	0	0	0	0	0	2.2056	1.41381	0	0.869323	0.49073	0	0	0	1.15291	0	0.619672	0	3.25138	2.89213	0	0	0.56295	0	0	0.508074	0	0	0.98126
1700084E18Rik	0	0	0.969534	0	0	0	0.917948	0	1.60794	0.720472	0	0	0	0.815633	0	1.22497	0.514377	0	0.537006	1.005	0	0	0.465082	0	2.15077	0.841345	0	1.06715	0
1700084J12Rik	0	0	2.48053	0	0	0	0	0	0	0	10.4151	0	0	2.52726	2.44558	0	0.79663	0	0	0.370587	0	3.95822	1.19382	2.81524	0.832049	0.651083	0	0	0
1700086D15Rik	5.87606	14.3392	1.16985	8.15455	5.58659	5.43391	9.95502	3.5364	6.46764	8.69328	1.95846	7.74042	7.48199	10.8159	5.73185	4.43221	3.10175	5.79758	14.2707	5.20213	7.56082	3.13111	17.975	8.51161	1.29823	7.61603	11.8407	10.3063	0.981651
1700086L19Rik	0	0	0	0	0	0	0	0	0	0	0	0	0	0	0	0	0	0	0	0	0	0	0	0	0	1.19702	0	0	0
1700086O06Rik	0	2.90611	1.42234	1.18347	0	0	0	1.84712	0	1.05695	2.89245	0	1.62901	0.856675	0.994476	0	2.37495	2.12646	3.38238	2.91254	4.93978	0.545466	0.682752	2.38863	4.51632	2.44313	2.87917	1.56609	2.56348
1700086P04Rik	0	0	7.01914	5.43542	1.86234	0	4.42225	2.12165	0.646783	2.60799	0	0	0	0	0	1.47716	1.24048	2.57718	0	0	0	0	0	0.654579	0	4.57013	0	0	0
1700088E04Rik	10.9915	11.4345	13.491	2.37687	1.54608	4.62784	15.9724	2.33936	4.33182	9.89145	9.4386	7.42961	15.8538	3.65674	28.6611	2.299	4.69371	11.7696	5.57157	3.84933	0	2.65846	4.65823	2.57372	20.7025	12.0601	6.02092	9.18703	13.9917
1700092E16Rik	0	0	0	0	0	0	0	0	0	0	0	0	0	0	0	0	0	0	0	0	0	0.625251	0	0	0	0	0	0	0
1700092M07Rik	0	0	0	1.16727	0	0	0.943203	0	1.57944	0	0.607143	1.34062	0	3.36726	0	1.79201	0	0	0	0.999424	0	0.758947	0.488276	0	0	0.877688	0	0	0
1700093J21Rik	0	0	1.16987	0	0	0	0	0.706694	1.29382	0.869313	0	0	0	0	0	1.47507	0.619297	0	0	0.578661	0	0	0	0	2.6012	0.508276	0	0	0
1700093K21Rik	0	0	1.07415	0	0	0	0	0	0	0	0.449683	0	0	0	1.05331	0	0	0	0	0	0	0	0	0.601066	0	0	0	0	0
1700094J05Rik	1.22665	2.99545	2.9304	0	4.66957	2.48008	2.18521	0.443302	0	0.544926	2.50928	0.970601	1.1722	0.616107	0	0	1.71519	0.807756	0	3.22144	0	0.392418	0	2.05148	0	0	6.57374	0	2.71525
1700094M23Rik	0	0	0	0	0	0	0	0	0	2.55812	0	0	0	0	0	0	0	0	0	0	0	0	0	0	0	0	0	0	0
1700094M24Rik	0	0	0	1.35702	0	0	0	0	0	0	0	0	0	0	0	0	0	0	0	0	0	0	1.12705	0	0	0	0	0	0
1700095A21Rik	0	0	0	0	0	0	0	0	0	0	0	0	0	0	0	0	0	0	0	0	0	0	0	0	0	0	0	0	0
1700095J07Rik	0	0	0	0	0	0.677632	0	0	0	0	0	0	0	0	0	0	0	0	0	1.13932	0	0	0	0	0	0	1.5542	0	1.93016
1700095J12Rik	0	0	0	1.35759	0	0	1.1026	0	0	0	0.981603	0	0	0	0	0	0	0	0.650368	0	0	0.625178	0.563029	0	0	0.508097	0	0	1.96248
1700096J18Rik	0	0	1.16951	0	0	0	0	0	0	0	0.493467	0	0	0	0	0	1.23694	0	0	0	0	0	0	0	0	0	0	0	0
1700096K18Rik	9.8154	14.3467	11.6984	10.878	3.72357	19.5986	22.1535	9.19689	9.05398	9.56254	5.38003	7.73636	9.3581	7.87352	6.85994	22.1713	10.5513	20.6029	17.4937	28.3131	15.1339	3.7601	5.05026	12.4486	24.653	16.2424	17.3645	21.889	17.673
1700097N02Rik	0	0	0	1.35822	1.86273	0	0	0	0	0	0.490305	0	0	0	0	0	0	0	0	0	0	0	0	0	0	0.507946	0.789489	0	0.981412
1700099I09Rik	2.02891	0	0	2.83023	1.94304	2.25402	1.1486	0	2.02365	0.906479	3.07298	1.61675	3.89394	3.06736	1.20487	0	0	0	1.35744	0	0	0	0	0	0	1.05986	0.692883	2.69096	1.02304
1700100L14Rik	0	0	0	0	1.99239	0	0	0	0	0	0	0	0	0	0	0	0	0	0	0	0	0.668195	0	0	0	0	0	0	0
1700101I11Rik	0	0	0	0	0	0	1.88861	4.76963	3.29734	2.92429	1.76049	2.6482	0	0	0.822275	0	0	2.1963	1.08322	0	1.36344	6.03539	4.6428	1.41655	2.34793	1.85215	0.568551	2.20382	8.31549
1700102P08Rik	3.1641	0	0.944827	0	2.92435	1.75558	1.78678	1.10903	3.13413	1.36418	6.32675	0	0	1.53834	0	2.38648	2.91572	2.08103	1.04775	1.81605	1.52666	0	1.36096	2.11524	2.09698	1.56545	0.637537	1.04046	1.53951
1700104B16Rik	0	0	0	0	0	0	0	0	0	0	0	0	0	0	0	0	0	0	0	0	0	0	0	0	0	0	0	1.11178	0
1700105P06Rik	0	0	0	1.36009	0	0	0	0	0	0	3.42182	0	0	1.96931	0	0	0	0	0	0	3.78501	0	0.56085	0	0	0	0.789254	0	0.981924
1700108F19Rik	0	0	0	0	0	0	0	0	0	0	0	0	0	0	0	0	1.43584	0	0	0	0	0.216	0	0	0	0	0	0	0
1700108J01Rik	1.92791	0	0	0	0	0	0	0	0	0	0	1.55415	0	0	0	0	0	0	0	0	0	0	0	0	0	0	0	0	0.980256
1700108N11Rik	0	0	0	0	0	0	0	0	0	0	1.96022	0	0	0	0	0	0	0	0	0	0	0	0	0	0	0.50787	0	0	0
1700109G15Rik	0	0	0	0	0	0	0	0	0	0	0	0	0	0	0	0	0	0	0	0	0	0	0	0	0	0	0	0	0.979238
1700109H08Rik	12.2429	30.4702	26.8032	4.23308	11.5841	10.1821	18.9824	6.05516	12.0732	15.522	15.9292	8.42139	6.52434	5.72739	20.4052	8.05237	6.51153	5.63111	15.9488	7.30039	8.83649	18.771	22.2409	18.3376	8.9697	10.6578	20.7557	8.00898	16.5937
1700109K24Rik	7.76437	4.7805	3.47953	10.9158	9.26459	4.38462	13.2498	17.6173	4.55278	8.67663	13.7991	6.17665	7.54899	4.92529	9.16302	11.8563	8.70816	9.69944	6.52873	4.02613	1.87374	4.99931	11.8847	6.58682	11.615	8.60592	12.6116	2.57761	6.88551
1700110C19Rik	4.00554	0	0	1.39679	0	0	0	0	0	0	0	1.59575	0	0	1.18911	0	0	0.664018	0.669885	0	0	0.643136	0	1.34503	0	0	0	1.23482	0
1700110I01Rik	0	0	0	0	0	0.511515	0	0	0	0	0	0	0	0	0	0	0	0	0	0	0	0	0	0	0	0	0	0	0
1700110K17Rik	0	2.14221	1.04907	0	0	0	0.99081	1.26825	0	0.77957	0.439427	0	0	0	0	0	0.748041	0	0	0.518467	0	0	0	0	1.56918	0	1.41586	0	0
1700112D23Rik	0	0	0	2.3818	0	0	0	0	0	0	1.17862	0	3.25084	3.42126	0	0	0	0	0	3.09413	0	1.09421	2.03246	0	0	0	0	0	0.57482
1700112J05Rik	0	0	0	1.35795	0	0	0	1.41396	0	0	0	0	0	0	0	0	0.619803	0.64476	0	0	0	0.625427	0	0	1.29943	0	0.789527	0	0
1700112J16Rik	0	1.71093	0.83664	1.94584	0	0.780062	0	0	0.924964	9.00279	4.79513	1.10604	0	0	1.6313	0	0	0	0.925743	0.826231	0	1.34551	1.20279	1.40665	0.927498	1.81451	0.564434	0	1.40462
1700113A16Rik	9.13605	6.69359	15.2943	11.4199	7.09274	5.07002	7.3007	9.96823	1.20799	3.24725	4.81644	8.67601	3.49251	6.42468	9.23331	5.51743	8.10839	10.2289	2.42429	11.8768	14.788	6.43048	2.58065	6.16717	1.64923	6.9378	4.42311	6.54642	8.08592
1700119H24Rik	0	0	0	0	0	0	1.0993	0	0	0	0	0	0	0	0	0	0	0	0	0	0	0	0	0	0	0	0	0	0
1700120C14Rik	0	0	1.36608	0	0	0.635665	0	0	0	2.0303	0	1.80687	8.73704	0.574614	0	1.72599	0.36238	0.375932	0.378323	0.337379	0	1.46356	0.327652	0.382535	0	0	0	0	1.71978
1700120E14Rik	2.07258	7.61648	4.97717	2.57189	3.96338	6.15556	3.51799	2.25556	1.22506	0.823212	3.25134	1.64858	0	15.804	1.09042	1.56972	3.95424	6.16962	4.92361	1.23052	5.36254	2.65972	5.32834	11.7665	2.76512	2.88634	2.99056	1.22106	1.04366
1700120G07Rik	0	0	0	0	0	0	0	0	0	1.18263	0	0	0	0	0.781917	0	0	0	0	0	0	0	0	0	0	0.34547	0.536988	0	0
1700120K04Rik	0	0	2.33953	0	0	0	0	0	0	0	0	0	0	0	0	0	0	0	0	0	0	0	0	0	0	0	0	0	0
1700122E12Rik	0	0	0	0	0	0.899267	0	0	0	0	0	0	1.5605	0	0	0	0	0	0	0	0	0	0	0	0	0	0	0	0
1700122O11Rik	0	0	0	0	0	0	0	0	0	0	0	0	0	0	0	1.47608	0	0	0	0	1.88725	0	0	0	0	0	0	0	0
1700123K08Rik	0	0	0	0	0	0	0	0	0	0	0	0	0	0	0	0	0	0	0	0	0	0	0	0	0	0	0	0	0
1700123L14Rik	0	0	0	0	0	0	1.10841	0	0	0	0	0	0	0	0	0	0	0	0	0	0	0	0	0	0	0	0	0	0
1700123M08Rik	4.0594	2.5005	2.86632	0	1.95646	0	2.30306	0.884845	4.24782	1.08811	1.72658	1.62924	0	1.02639	0	3.09172	0.649225	2.03397	2.05488	1.21524	0	2.61746	2.13058	1.82591	2.17968	3.51995	1.65738	1.35553	1.02888
1700123O20Rik	66.3044	72.1326	80.0528	59.4952	72.301	88.2136	91.6493	70.2499	56.8114	74.3593	66.8964	75.2033	69.255	65.9105	95.1307	76.4804	68.3208	87.3462	70.965	78.9062	93.1784	98.733	59.6386	63.2466	71.1487	88.6958	78.8239	73.799	81.7237
1700124L16Rik	0	1.27042	0	0	0	1.73332	0	0	0	0	0	0	0	0	0	0	0	0	0	0	0	0	1.69696	0	1.7823	0.539781	0	0	0
1700125G22Rik	0	0	0	0	0	0	0	0	0	0	0	0	0	0.982159	0	0	0.619966	0	0	0	0	0	0	0	0	0	0	0	0.981432
1700125H03Rik	0	0	0	0	0	0	0	0	0	0	0.588667	0	0	0	0	0	0	0	0	0	0	0	0	0	0	0	0	0	0
1700125H20Rik	0	5.48733	0	0	0	0	0	3.25054	0	0	1.12931	0	0	0	2.65615	1.69639	0.71222	0	3.74135	0	0	0.7185	1.29544	0	2.98989	2.92148	1.81574	4.45043	3.39691
1700126G02Rik	0	0	0	0	0	0	0	0	0	0	0	0	0	0	0	0	0	0	0	0.578471	0	0.625121	0	0.653662	0	0	0	0	0
1700126H18Rik	0	0	0	0	0	0	0	0	0.646314	0	0	0	0	0	0	0	0	0	0	0	0	0	0	0	0	0	0	0	0
1700128A07Rik	0	0	0	0	0	0	0	0	0	0	0	0	0	0	0	0	0	0	0	0	0	0	0	0	0	0	0.928979	0	0
1810006J02Rik	0	0	0	0	0	0	0	0	0	0.540055	0	0	0	0	0	0	0	0	0	0	0	0	0	0	0	0	0	0	0
1810008B01Rik	1.95242	0	0	2.71628	0	0	0	0	0	0	0.980737	0	0	0.981944	0	0	0.619893	0.644659	0	0	0	0	0.562541	0.654092	0	0	0.7895	0	0
1810008I18Rik	0	9.6897	1.58232	1.83692	2.5196	0	1.69701	1.91072	2.5721	1.17583	0	1.99132	3.2439	0	1.55681	3.99381	5.03051	1.74397	14.0625	2.34659	2.55352	3.38428	3.8047	0	5.27217	13.987	1.06787	0.492121	2.65477
1810009A15Rik	7.69094	28.2303	21.9235	13.8722	18.3529	12.1718	13.0474	24.3791	27.2348	12.8471	21.7549	19.8783	20.5166	10.0279	15.8802	18.8187	17.8333	21.7276	22.4096	17.0643	5.78464	21.7045	22.4129	15.4641	13.2755	17.096	18.6682	14.3597	13.4271
1810010D01Rik	0	0	0	0	1.15025	0.669876	0	0.873342	1.59776	0	1.21076	0	0	0	0	0	0	0	0	0	0	0.386434	1.73625	0.808102	0	0.627303	0.487533	0	0.606104
1810010H24Rik	177.533	177.75	121.437	232.222	119.785	87.45	101.364	120.173	106.607	127.6	110.719	24.8947	47.0007	46.4494	32.2587	54.9422	76.0983	62.1538	11.7349	58.7164	55.1823	78.0474	54.7614	78.4592	57.411	26.0257	53.9501	10.3584	54.2651
1810011H11Rik	0	0	0	0	4.53124	0	1.54647	0	0	2.09961	0	0	3.01371	0	0	0	0	0	0	0	0	0	0	1.05501	0	1.43193	0	0	0
1810012K08Rik	0	0	0	0	0	0	1.09888	0	0	0	0.984176	0	0	0	0	0	3.0947	0.645795	0	0	0	0	0	0	0	0	0	0	0
1810012K16Rik	0	0	0	0	0	0	0	0.706473	0	0	0	0	0	0.978467	0	0	0	0	0	0	0	1.87133	0.564787	0	0	0	0	0	0
1810013D15Rik	0	0	0	0	1.15949	0	0	0	1.31743	0.541397	0	0	0	0	0	0	0	0	0	0	0	0	0	0.458458	2.72483	0.35528	0.552436	0	0
1810013L24Rik	285.22	517.806	466.463	236.59	498.626	446.658	529.26	397.245	435.5	373.25	338.75	514.672	429.395	499.592	450.902	318.482	377.626	381.8	745.197	355.516	518.765	444.255	518.765	512.29	391.088	524.509	532.338	536.912	417.741
1810014B01Rik	13.1075	7.09386	18.1886	91.1409	15.1563	12.1327	27.2589	16.2858	14.1999	14.8184	39.471	25.186	20.4237	10.143	11.765	8.72939	25.1853	14.6455	17.2215	27.3573	19.8366	17.1969	11.6787	33.0907	12.481	19.9444	40.7717	64.5672	44.9701
1810017P11Rik	0	0	0	0	0	0	0	0	0	0	0	0	0	0	0	0	0	0	0	0	0	0	0	3.91505	1.30179	0	0	0	0
1810019D21Rik	13.6576	33.3279	12.7111	17.5538	25.7547	24.6686	13.1023	48.8136	43.3757	43.1129	61.936	26.0022	42.4835	46.803	34.0856	67.5608	49.123	70.1069	20.0116	26.2678	46.7843	26.143	21.7817	19.6806	31.0378	30.2887	43.4838	53.5466	28.1174
1810019N24Rik	0	0	0	0	0	0	0	0	0	0.504211	0	0	0	0	0	0	1.07999	0	0	0	0	0	0	0	0	1.98558	0	0	1.13895
1810020O05Rik	0	0	0	0	0	1.08641	0	0	0	0	0	0	0	0	0	0	0	0	0	0	0	0	0	0	0	0	0	0	0
1810021B22Rik	3.78636	3.63979	1.15349	0.701532	0	1.62828	2.15442	2.17726	1.62829	3.98911	1.61528	0	1.83401	1.48949	1.15843	0	1.89909	0	1.29346	0.892263	0	0.951072	0.582824	0	2.57627	1.35957	1.55898	1.98482	0.507215
1810022K09Rik	93.2996	104.462	94.936	73.3268	63.349	82.6688	74.1175	85.8724	73.0699	112.335	69.3827	82.0408	68.2531	90.4604	95.6806	81.5626	97.3281	87.4707	94.5948	89.1203	99.0745	111.805	113.385	73.5755	113.706	105.069	93.355	170.171	108.07
1810024B03Rik	3.88047	9.43624	6.92104	5.36588	12.8477	2.15143	7.65684	4.18657	3.82582	1.71437	7.226	4.57455	9.23332	2.91424	4.49701	5.83269	2.44931	4.44159	3.8286	8.54336	7.4677	2.47367	4.97445	2.58607	5.14095	4.50297	2.3346	1.2689	6.79596
1810026B05Rik	75.6248	154.935	129.216	174.692	67.5345	121.144	118.909	98.0676	120.919	145.285	206.713	127.051	190.217	157.059	85.4939	214.93	228.806	197.268	94.2654	109.211	148.773	102.403	173.137	96.1454	116.022	84.1545	101.973	93.4036	90.4837
1810030O07Rik	194.886	141.168	163.775	160.548	154.486	198.622	203.059	183.286	201.754	170.385	167.537	145.349	127.364	115.284	168.657	159.725	142.842	177.585	205.093	141.506	134.448	163.714	152.435	127.871	243.772	153.735	146.79	185.287	128.649
1810032O08Rik	1.55554	12.8992	4.19031	8.28558	0	4.33409	3.78286	12.906	3.3954	8.59264	9.28657	5.15519	7.32657	1.79516	2.10182	33.438	15.1209	9.6607	7.47878	9.30651	7.77687	8.72225	5.5292	8.5319	3.8481	8.93044	2.06592	12.4461	7.80536
1810034E14Rik	1.84912	0	0	4.79832	0.875682	0	1.00617	6.93482	0.892777	1.99111	4.9161	0	0	0	0	0	0.29204	1.21111	7.03536	1.61307	16.2346	0.589821	0	0.308318	3.01212	1.19362	15.9701	1.21101	1.81707
1810037I17Rik	195.976	162.532	135.703	167.188	122.898	167.441	98.4781	174.708	221.189	145.178	156.636	156.336	114.117	128.838	227.979	153.667	123.465	117.225	275.605	156.051	126.669	193.538	230.808	166.332	249.227	256.894	184.71	266.64	201.248
1810041H14Rik	0	8.14128	0.993059	0	10.6871	1.21507	1.23881	2.22097	2.21443	6.06911	1.70825	1.78425	4.2299	0	0	1.248	2.87804	0	1.5062	0.492873	0	2.12719	3.34218	1.29638	5.05534	2.77311	0.903424	1.47885	3.78472
1810041L15Rik	0	0	0	0	0	0	0	0	0	0	0	0	0	0	0	0.906101	0.339273	1.57584	0	0	0	0	0	0	0	0	0	0	0.601571
1810043G02Rik	17.0159	26.0605	22.4354	14.2544	0	3.70178	14.8138	15.975	9.69914	18.2694	13.4977	1.99487	16.1193	5.8078	18.4644	27.1012	15.3005	21.758	8.82626	13.2124	8.59957	6.65735	15.5392	12.6574	17.8212	10.4658	11.8299	0.39075	14.5086
1810044D09Rik	3.85647	2.38157	0	1.35433	3.73079	5.36627	2.1905	2.11933	1.2936	4.34478	0.493402	1.55406	0	0	3.50284	4.41587	2.47401	3.234	3.92292	5.21454	1.87963	1.86899	1.13162	1.30347	13.0339	4.07066	1.57971	6.46258	2.94085
1810046K07Rik	0	0	0	0	0	0	0	0	1.6363	0	0	0	0	0	0	0	0	0	0	0.36038	0	0	0	0	0.809303	0	0	0	0
1810049I09Rik	0	0	0	0	0	0	0	0	0	0	0.585989	0	0	0	0	0	0	0	0	0	0	0	0	0	0	0	0	0	0
1810055G02Rik	39.3172	38.2706	69.02	40.8052	35.369	38.1533	33.2599	52.3596	31.6873	55.6363	51.3202	44.856	39.3188	29.5432	47.9392	75.4045	52.1523	48.9158	80.9298	28.3071	41.6395	84.0147	63.9284	40.6395	37.6155	61.9119	48.1438	106.833	64.8085
1810058I24Rik	124.015	87.773	120.822	90.1073	124.277	75.9585	72.0114	70.8838	95.6597	61.8085	93.2553	67.6288	93.7516	71.9839	115.187	64.7401	103.138	54.2793	122.134	119.281	83.2175	131.322	105.963	80.4188	129.086	126.642	103.94	113.69	120.536
1810059H22Rik	4.35062	6.05772	2.26924	3.02363	2.06911	2.41474	1.84834	3.26241	6.78435	1.9346	9.97323	5.36881	0	14.9426	0	1.64336	6.06875	4.18496	0	3.76459	6.95925	5.67538	5.42969	6.44469	0.897848	1.72892	7.00367	3.75922	4.59209
1810062G17Rik	5.86457	2.38876	4.67945	1.35851	0	2.17002	2.2095	5.65701	0.64681	4.34667	1.47022	0	0	4.91229	0	4.43041	0.620068	0.64447	1.94799	1.73455	1.88886	0.625818	0	0.654343	1.29884	4.063	3.15781	1.2889	0.981491
1810062O18Rik	4.6234	3.25167	6.35088	7.50204	0	3.47065	1.48641	1.27737	3.10309	9.04094	1.47932	2.78272	0	4.18764	1.04805	1.92901	7.0056	2.79063	1.82762	0.523232	2.80595	2.63638	0.875019	6.19556	1.17624	2.76731	0.515957	0.842836	1.53473
1810063I02Rik	0	0	2.31626	0	1.87037	1.04984	0	0	0	0	0.506333	0	0	0	0	0	0	0	0	1.16792	0	0	0	0.650371	2.64039	0	0	0	0
1810064F22Rik	0	10.0076	2.16468	6.89559	12.5513	14.6318	10.7516	12.0374	5.98665	4.80419	12.1436	3.81548	7.83255	3.03816	4.83111	8.01145	15.2982	6.67231	8.42359	8.15054	4.73498	1.58851	7.9943	12.2533	4.95402	0.625957	2.96706	6.66777	3.75196
2010001A14Rik	2.19199	6.34958	1.49681	6.33957	0	0	1.40263	1.08101	0	0	2.27249	0	0	0	0	0	2.1026	0	0	0	2.40645	0.477979	0	0	1.47479	1.1521	2.86279	1.97293	0.750309
2010001K21Rik	12.0489	8.31888	14.7893	68.095	1.85074	0	5.94674	3.81111	3.34357	3.64261	7.19122	3.07624	29.1428	4.40226	12.1502	1.45994	9.92294	11.5206	12.3905	11.7125	19.1302	20.1136	15.6081	19.0724	7.67913	4.50384	10.2555	0	24.1791
2010001M07Rik	0	0	0	0	0	0	0	0	0.645734	0.867197	0.497481	0	1.8512	0	0	0	0	1.30095	0	0	0	0	0	0.6502	0	0	0.790081	0	0
2010003K11Rik	0	0	0	0	0	0	0	1.41465	0.646751	0	0	0	0	0.983508	1.14557	1.47758	0.620433	0	2.59388	0	0	0	2.24627	1.30971	2.59609	3.04616	0	1.2881	0
2010005H15Rik	0	0	0	0	1.89641	0	0	3.63913	0.812359	6.40831	0	0	0	0	0	0	0	0	0	0	0	0	2.47776	1.4677	0	0	3.75568	0	3.07973
2010007H06Rik	11.0845	28.5045	6.60936	39.18	21.0979	61.8545	25.0078	1.13355	1.38081	5.56908	14.4366	17.1898	7.00196	5.32119	0.607419	17.2263	24.1952	15.5575	3.77023	4.93255	11.2709	0	2.39205	5.60357	0.692014	0	4.53831	0	0
2010008C14Rik	0	2.38456	0	0	0	0	0	0	0.646921	0	0	0	0	0	1.15957	1.47434	0	0	1.95566	0	0	0	0	1.95843	0	0.508422	0	0	0
2010009K17Rik	0	0	0	0	0	0	0	0	0	0	0	0	0	0	0	0	0	0	0	0	0	0	0	0.652592	0	0	0	0	0
2010010A06Rik	0	0	0	0	0	0	0	0	0	0	0.385765	0	0	0	0	0	0.486201	0	0	0	0	0	0	0	0	0.399031	0	0	0
2010013B24Rik	0	0	0	2.71531	0	0	0	0	0	0	0	0	0	0	0	0	0	0	0	0	0	0	0	0	0	0	0	0	0
2010015M23Rik	0	0	1.16985	0	3.72409	0	0	0	0	0	1.46827	0	1.87091	0	1.14524	1.47766	0.620467	1.93216	0.648389	0.577942	1.89077	0	0.561504	0.654906	1.29797	0.507676	0.789349	0	2.94516
2010016I18Rik	33.623	2.15788	32.1807	59.518	30.7319	30.2413	22.287	37.6559	35.245	45.2572	25.3425	11.1648	14.9611	31.9861	27.8943	35.7879	30.0097	16.8712	15.6116	20.1047	15.3671	46.5732	44.3193	30.714	38.3437	33.698	26.1459	30.0974	13.1749
2010103J01Rik	0	0	0	1.3511	0	0	0	0	0	0	0	0	0	0	0	0	0	0	0	0	0	0.621039	0.568587	0	0	0	0	1.29344	0
2010106C02Rik	0	0	1.16987	0	0	0	0	0	0	0	0	0	0	0	0	0	0.619354	0	0	0	0	0	0	0	0	0	0	0	0
2010106E10Rik	0	0	0	0	0	0	1.11649	0	0	0	0	0	0	0	0	0	0	0	0	0	0	0	0	0	0	0	0	0	0
2010107E04Rik	272.512	246.241	231.935	211.251	274.315	212.32	239.619	232.576	248.432	219.276	175.265	226.634	256.092	228.618	291.508	238.492	247.675	241.625	273.948	278.827	254.316	199.65	268.834	176.66	282.682	309.551	264.687	266.192	258.067
2010109A12Rik	1.71568	8.41597	2.0533	0	3.26906	0.952248	0.969556	0	0	1.52582	3.45286	1.35917	1.64066	0.862215	2.05961	1.29604	2.19295	0.565563	0.569815	0	1.65768	1.64766	0.493379	1.14851	0	3.11987	0.692805	0	1.72269
2010109I03Rik	5.08566	0	3.02633	0	0	0	0	12.7835	5.63066	0	0	0	0	2.54759	90.365	32.417	20.1587	11.2042	238.221	0	0	2.43296	148.09	1.6957	11.7443	149.68	2.86326	15.8167	10.2017
2010110E17Rik	0	0	0	0	0	0	0	0	0	0	0	0	0	0	0	0	0	0	0	0	0	0	0	0	0	1.52372	0	0	0.981454
2010110K18Rik	6.55804	0	0	0	0	0	0	0	0	2.39385	0	0	0	0	0	0	0	0	0.394575	0	0	0	0	0	0	0.30939	0	0	0
2010111I01Rik	59.5011	103.73	89.5416	107.694	62.6376	99.9421	69.5838	88.3617	71.5629	150.443	100.749	106.185	120.191	81.084	69.0429	98.5754	105.084	89.8691	58.0223	68.8878	93.7658	103.347	67.064	124.362	97.8859	62.028	73.8282	96.9706	76.4035
2010204K13Rik	4.93935	8.26127	8.10986	2.76567	2.15447	1.91455	3.75277	13.2124	3.72048	3.31134	2.84541	10.2108	1.09111	3.39131	9.4071	0	1.42995	2.98623	7.19672	8.03747	4.14157	6.48613	11.3542	10.7218	6.01837	2.93841	10.6727	8.95601	18.1292
2010300C02Rik	67.2074	21.0087	33.8958	42.641	20.6617	40.3246	30.1591	38.3192	42.9858	34.8234	44.0424	42.7668	36.3367	38.2035	30.1844	45.122	39.9309	40.3778	27.4285	26.3493	35.639	34.0692	60.9344	22.3729	39.3301	42.4994	33.8076	39.0587	20.5092
2010300F17Rik	3.43126	0	4.26678	5.52415	0	0	0	0.456747	3.50106	0	0	0.998087	0	1.79248	0	0	2.26215	0	0	1.11842	6.89197	7.58621	4.32236	0	0.836971	0	0	0	1.2677
2010308F09Rik	0	0	0	0	0	0	0	0	0	0	0	0	0	0	0	0	1.45846	0	0	0	0	0	0	0	0	0	0	0	0
2010310C07Rik	0	16.2502	7.94628	2.31017	15.4569	3.70451	5.73301	7.20993	11.5305	6.64311	2.48918	4.28187	1.59007	5.21055	6.77842	7.91705	6.85423	3.82485	12.1851	3.15051	0	10.6496	4.75992	27.5876	4.4046	10.31	2.08956	6.55626	10.7386
2010315B03Rik	38.9091	37.2431	31.6959	35.1945	18.6655	48.937	43.9791	39.2707	23.3569	29.3392	27.6976	48.5137	44.7103	40.2079	26.2732	26.9264	32.2773	26.3845	22.9515	42.6152	18.0363	49.975	15.0495	32.2899	35.8353	31.0784	39.0679	27.8143	14.2477
2010320M18Rik	3.91428	7.16825	8.189	2.71771	9.3117	7.60246	9.95006	7.77939	10.3485	12.1706	2.93881	10.8386	13.0907	1.96588	6.88471	5.90865	9.3036	5.79865	1.29787	11.5617	11.338	5.63453	8.42883	9.16411	6.49238	8.63246	6.31527	9.01973	2.94476
2010320O07Rik	0	0	0	0	0	0	0	0	0	0	0	0	0	0	0	0	0.618692	0	0	0	0	0	0	0	0	0	0	0	0
2200002A13Rik	3.89493	0	1.16987	1.35737	0	2.16322	3.30639	0	1.29378	0	0	1.55016	0	0	0	0	0	0	0	0	0	0.625043	0	1.30715	0	0	0.789587	0	0.981174
2200002D01Rik	36.4211	14.0004	24.8365	37.9454	9.53359	32.7808	9.17844	74.7323	67.041	17.7929	24.848	63.1157	45.4769	49.1814	127.497	70.354	49.8051	53.652	154.855	43.7037	30.4145	77.9087	84.1923	43.2565	98.7765	109.727	52.6345	127.65	99.4702
2210008F06Rik	0	0	0	0	0	0	0	0	0	0	1.46891	0	0	0	0	0	1.86102	0.644189	0	0	0	0	0	0	0	2.03097	0	0	0.981644
2210011C24Rik	5.88241	7.25018	3.55906	6.18512	8.5108	0.479923	4.94018	4.52206	0.955422	5.21239	9.74423	6.91234	11.2299	10.3603	3.54225	8.90126	9.1936	7.90788	5.96607	3.3691	14.6018	0.828891	10.2239	1.90737	2.37106	5.80637	5.027	10.9455	13.4333
2210011K15Rik	0	0	0	1.36006	0	0	0	0	0	0	0	0	0	0	0	0	1.24162	0	0	0.577729	0	0	0	0	0	0	0	0	0
2210016F16Rik	59.0768	117.251	78.3779	63.9519	74.4485	72.0486	78.7997	75.0154	85.3563	62.5904	71.7898	68.0302	63.688	73.9108	93.4065	72.4729	79.5006	66.9107	125.492	101.071	64.3916	123.583	56.0335	87.2241	81.6826	88.7866	64.7126	87.4894	83.4772
2210016L21Rik	15.9132	6.44778	10.5084	14.6659	10.0319	16.6641	22.8495	24.4571	25.115	21.0841	16.8832	16.6683	35.3315	10.6209	14.3331	27.8981	16.7361	18.3625	28.9561	28.675	33.1136	23.1009	13.9574	19.0886	24.4609	16.2055	19.141	32.2306	11.4681
2210017I01Rik	0	0	0	0	0	0	0	0	0	0.869326	0	0	0	0	0	0	0	0	0	0	0	0	0	0	0	0	0	0	0
2210039B01Rik	0	0	0	1.35896	1.86228	2.17277	0	1.41449	0	0	0	1.54824	3.74056	0	1.14697	0	1.24058	0.644242	0	0	0	0.626131	0	1.3093	0	0	0.789396	0	0.981615
2210406H18Rik	5.87686	2.38994	0	10.8731	1.86217	0	3.31863	1.41458	2.58705	0	0.979168	6.19214	0	0.983323	2.29237	1.47745	0	0.644155	3.24311	0	7.56119	1.2525	0.561682	0	1.29819	2.53863	2.36812	3.86473	0.981662
2210406O10Rik	2.5109	0	0	0	0	1.39356	0	0.907991	0.799757	0.537542	7.11341	0	0	5.38139	0	0	3.07101	1.1795	0	0	0	0	0	0.833753	0	0	0	0	0
2210407C18Rik	0	0	1.14374	0	0	0	0	64.5063	72.782	0	0	0	0	0.960315	5.62028	0	0	0	30.3108	0	0	1.83522	10.4461	74.8446	66.6378	7.4485	8.49022	20.1642	0
2210408F21Rik	11.499	13.1117	23.5508	30.8185	9.99956	12.9577	7.58246	18.9694	12.9386	14.4506	8.3773	12.6475	7.10225	8.03771	20.1382	16.1291	7.95299	9.54706	7.64761	18.3722	12.5575	9.89102	12.42	9.85787	23.5715	10.6354	9.23816	12.0965	26.2692
2210408I21Rik	6.18137	5.69754	16.7478	7.77548	39.2399	22.9054	34.3238	17.7568	41.2558	19.7911	18.8061	16.1025	39.5875	27.0471	30.4188	71.5344	25.575	5.20598	40.7198	17.8996	12.6279	25.5978	11.8406	18.0493	16.5947	15.5809	24.4257	13.9956	11.8929
2210411M09Rik	0	0	0	0	0	0	0	0	0.64692	0	0	1.5509	0	0	1.15697	0	0	0	0	0	0	0	0	0	0	0	0.789656	0	0
2210412B16Rik	0	0	0	0	0	0	0	0	0	0	0	0	0	0	0	0	0.618549	0	0	0	0	0	0	0	0	0	0	0	0
2210417A02Rik	3.872	0	0	1.35562	1.86443	7.53538	0	0	1.94072	0.869214	5.90857	1.55242	0	1.95707	2.32464	2.94724	2.47527	7.75207	0	1.15807	0	5.6143	1.12949	1.9573	1.30194	2.54278	6.31815	1.2917	2.942
2210418O10Rik	63.354	112.388	33.9926	12.1222	66.2076	17.8117	50.4041	8.22995	67.1221	13.2682	2.90789	46.8406	95.2498	11.9973	29.3219	6.20425	28.3922	19.5928	19.1185	9.60718	48.9844	8.44191	5.64317	79.7248	74.9133	6.96877	41.6144	8.85289	45.3764
2300009A05Rik	9.92715	0.738327	13.0059	23.6549	11.7679	17.8447	14.574	16.997	16.0522	17.1598	24.4516	17.7263	18.8437	10.3217	17.875	24.6415	29.7557	13.2013	15.8326	55.9561	23.7919	8.99671	4.58499	16.854	12.5024	20.4956	13.5742	22.9731	12.9925
2310001H17Rik	7.60086	0.864522	10.7669	16.9164	12.9063	9.61714	6.91824	9.56907	12.9411	8.36057	6.46258	21.4362	9.10305	1.06825	3.11037	2.67177	15.0166	3.34235	6.32304	6.03735	18.5627	2.20854	2.85644	18.9738	18.9838	6.12389	14.0049	5.36076	15.7675
2310001K24Rik	2.5766	3.14669	3.13197	0.894822	4.99791	0	4.39412	1.8924	1.73214	3.63851	1.98463	0	0	0	0	1.96994	1.65632	1.27524	0	0.762529	0	0	0	0	0	0	2.11569	0	1.31254
2310002F09Rik	0	0	1.02438	0.741393	0	1.18915	1.59886	6.31828	0	3.06478	1.59728	0	0	0	0	0	0	3.76427	0	4.70944	0	0	1.22176	1.78658	0.706657	0	0	0	1.07031
2310007B03Rik	101.724	119.978	105.846	121.738	51.8081	69.4149	59.5564	182.931	183.244	59.6397	65.2624	130.698	135.492	131.621	171.2	94.1003	87.057	108.383	104.884	108.547	111.064	99.1461	109.111	100.392	194.701	118.561	98.8722	101.083	182.587
2310008N11Rik	0	0	0	0	0	0	0	0	1.10736	0	0	0	0	0	0	0	0	0	0	0	0	0	0	0	0	0	0	0	0
2310009A05Rik	29.3938	24.6097	25.8007	34.4242	42.1793	35.5402	30.85	53.6208	41.1069	44.5229	59.3981	38.3883	27.5634	32.6318	34.0245	24.6612	43.4257	35.4731	62.4758	30.9723	61.1508	56.179	40.6036	35.3084	55.4757	61.6451	36.1809	47.6247	49.4008
2310009B15Rik	36.3193	20.7219	21.7791	33.8697	10.629	17.5344	19.0755	14.6245	24.4904	21.4432	31.8163	30.3201	31.2223	20.758	31.6906	44.7873	28.881	25.6044	28.7228	35.0476	29.1118	31.212	12.866	10.9145	41.2284	33.8937	32.3067	36.224	25.8437
2310010J17Rik	9.97842	0.939419	10.5275	12.668	11.8581	8.29792	17.7576	4.70812	13.1669	5.72791	7.4725	4.45945	11.5787	3.66046	8.32755	6.67471	6.08843	11.7075	5.10881	4.61157	7.04017	15.7651	8.8045	7.21696	6.69919	6.02964	8.87585	9.65994	10.39
2310011J03Rik	25.5391	19.1323	17.5475	27.1995	11.1699	19.6108	24.3803	24.7629	34.9215	22.6023	25.9127	44.863	20.5919	18.7055	18.277	29.5663	24.8307	37.3362	23.3158	31.1987	35.9527	31.9687	31.974	28.835	20.7567	28.9288	35.5171	25.747	22.5835
2310014F06Rik	0	0	0	6.80172	9.30758	0	1.10916	2.11856	7.11001	5.20885	1.95519	3.09751	1.87383	2.9477	4.56239	4.43939	3.09972	2.5741	1.94536	1.15679	0	0.627442	2.24649	0.654077	5.19507	8.12053	0	2.57763	0
2310015A10Rik	13.0256	17.343	9.79747	13.5237	4.12928	11.4243	10.972	11.0483	12.1871	7.71325	17.1702	22.3779	22.1678	6.53535	7.1007	6.10458	8.26924	10.3752	10.8603	10.4703	25.0408	5.18994	3.37913	10.884	7.43426	10.7675	14.7068	11.5231	7.07897
2310015K22Rik	0	0	0	2.71953	0	0	0	0	0	0	0.489086	0	0	0	0	0	0	0	0	0	0	0	0	0	0	0	0	0	0
2310016G11Rik	0	0	0	0	0	0	0.927308	0	0	0	0	0	0	0	0	0	0.520274	1.62149	0	0	0	0	0	0	0	1.25776	0	4.27391	1.21447
2310022A10Rik	3.68072	23.2748	8.35213	6.35753	5.5455	3.93467	10.9897	7.28193	7.29742	7.63015	6.41004	6.78596	3.52282	18.3856	6.22598	18.428	7.55608	8.9165	12.1158	11.8601	11.5983	1.64564	11.5947	4.00846	10.5681	5.68889	7.85598	27.9834	12.6553
2310022B05Rik	49.2407	47.8597	60.8306	47.6258	59.5576	62.2343	59.9398	44.5856	41.3846	46.9427	40.5305	72.6651	78.6777	51.2492	48.9697	42.8939	48.4479	36.6705	50.4501	61.7956	83.3364	34.5053	43.1418	40.0075	41.4875	42.6163	41.826	45.0291	60.8902
2310026L22Rik	1.91173	0	0	2.70329	1.86772	2.13423	2.17798	0.707176	3.23133	1.73605	2.97473	3.11537	1.85588	3.89597	0	0	3.70985	1.29776	0	3.48136	3.74774	1.24269	1.13624	1.95193	1.30688	0.509431	0	1.29344	0
2310030A07Rik	0	0	0	0	0	0	0	0	0	0	0	0	0	0	0	0	0	0	0	0	0	0	0	0	0	0	0	0	0
2310030G06Rik	84.6263	66.0058	61.1409	88.4779	86.2977	110.55	104.342	48.6675	59.3114	93.9041	74.9976	71.0343	70.1147	71.5609	50.9372	62.3246	78.3237	90.6686	26.2096	102.888	109.153	56.7339	61.4507	42.4786	57.0095	43.0516	61.4916	34.2907	51.3102
2310031A07Rik	0	14.3358	0	2.71759	0	0	0	0	0	0	1.95939	0	0	0	0	0	0	1.93297	0	0	3.77905	0	0	0	0	0	0	0	3.92628
2310033P09Rik	15.6911	14.3438	17.5477	10.876	7.44778	10.8803	5.53537	13.4403	7.76079	13.0399	13.7002	20.1186	5.61357	20.6605	12.5894	7.38913	11.1698	21.895	11.0195	17.3368	26.4761	4.38554	11.2272	6.55017	7.78678	8.1222	6.31463	5.15142	11.7812
2310034G01Rik	0	0	0	0	1.86186	0	2.21482	0.707423	0	1.73865	3.42428	1.54741	7.48571	0	1.14384	0	1.24122	1.93169	0.648042	0	0	1.87982	0	1.96534	5.19059	2.53802	0	0	1.9636
2310035C23Rik	474.789	292.612	429.31	450.205	302.93	378.164	356.678	384.815	304.846	292.686	456.502	479.415	288.578	346.182	492.796	389.596	401.185	382.275	348.442	385.768	340.09	394.3	415.686	355.678	324.962	340.61	437.977	458.542	359.865
2310039H08Rik	21.4539	14.3247	24.5672	12.2204	9.31482	7.58061	14.3411	9.89721	14.2309	7.82402	10.3029	18.5955	18.6835	9.81502	12.6744	10.3326	11.7753	4.51369	11.0518	21.4001	13.2109	9.38023	12.382	22.8856	27.2907	17.2736	20.5279	32.2403	15.7008
2310039L15Rik	8.8399	1.38942	8.03755	4.74042	1.08054	0	5.00591	1.64359	0.750842	0.504706	0	3.59025	0	6.29494	0	0	0	7.0963	0.75093	0	0	1.09282	0.975748	0.76163	1.50534	7.29697	4.04974	0	0.570204
2310040G07Rik	2.00425	4.68955	0	2.66682	1.83703	3.22893	3.23416	1.43147	2.54753	1.71123	2.00076	1.53051	3.77108	1.01679	2.36916	1.53208	9.205	5.7704	3.29515	5.13521	5.55129	2.45332	1.67189	12.2308	2.56737	2.00435	5.44431	6.4379	1.02076
2310040G24Rik	8.5828	15.4112	1.809	7.34879	7.20747	1.4391	1.70589	8.60698	6.11191	6.91994	5.14384	4.15614	2.88912	6.54369	3.0394	3.11255	1.72056	5.33388	1.83401	3.8749	1.45922	5.31855	3.01393	5.05559	8.03811	0.785603	17.0383	3.45771	6.56061
2310043L19Rik	0	0	0	0	0	0	0	0	1.29378	0	0	0	0	0	2.30932	2.9511	0	0	1.9521	0	0	0	0	0	0	0.508166	0	0	0
2310043M15Rik	7.8563	2.39141	1.16984	2.71981	5.58508	6.53562	6.64817	2.12248	3.2335	2.60796	8.80156	4.64127	5.61562	5.9064	6.85582	1.47824	4.34514	0.643764	0	1.15555	1.89208	3.76073	2.80504	2.62117	9.08158	1.52262	7.10349	10.2994	0.981874
2310043O21Rik	0	0	0	0	0	0	0	0.706641	0.646919	0	0	0	0	0	0	0	0	0	0	0	0	0	0	0.653034	0	0	0	0	0
2310043P16Rik	5.91097	0	3.50945	0	3.72222	1.09215	0	0	3.87975	2.60792	5.3706	0	7.49382	6.89995	1.13836	5.91683	3.10588	4.50302	3.23339	0.577498	1.89425	2.50977	0	8.52712	3.88912	3.55118	2.36747	0	10.8034
2310044K18Rik	0	0	0	0	1.8638	0	0	0	0	0	0	0	0	0	0	0	0	0	0	0	0	0	0	0	0	0	0	0	0
2310046K23Rik	0	0	0	0	0	0	0	0	0	0	0	0	0	0	0	0	0	0	0	0	0	0	0	0	2.6006	0	0	0	0
2310047D07Rik	0	0	1.19945	0	0	0	0	0	0	0	0	0	0	0	0	1.51292	0	0	0	0	0	0	0	0	0	0	0	0	0
2310057M21Rik	51.2245	19.0961	46.3718	34.7525	26.2744	21.7313	26.2376	29.0958	27.5924	32.567	38.151	62.2213	51.5023	78.0074	36.3497	22.6849	33.9164	26.07	75.0432	38.2564	37.4086	54.1021	50.5709	48.9193	35.2202	24.5726	39.2569	50.5985	57.0402
2310058D17Rik	3.93894	0	1.16982	2.72143	0	2.18352	2.21988	4.24621	5.17308	0.86931	3.41836	4.63829	1.87324	6.8987	1.13894	2.95815	2.48446	3.21677	2.58729	9.81811	0	1.88206	1.68091	3.93507	2.59302	2.02937	2.36752	1.28657	0
2310061I04Rik	45.5877	22.7566	45.0446	38.748	18.5474	29.7534	37.2031	26.4651	17.6729	30.1001	39.7444	28.2121	34.1012	17.9281	27.5106	37.1169	20.8117	27.2369	20.527	33.3205	30.8353	25.2381	40.6835	10.0245	13.6971	31.17	16.6594	49.8667	22.7113
2310065F04Rik	0	0	0	1.84538	0	0	0	0	0	0	0	0	0	0	0	0	0	0	0	0	0	0	0	0	0	0	0	0	0
2310067P03Rik	0	0	0	0	0	0	0	0	0	0	0.489746	0	0	0	0	0	0	0	0	0	0	0	0	0	0	0	0	0	0
2310068J16Rik	9.79653	2.39004	0	0	1.86214	1.08707	1.10633	0.707304	1.29351	0.869328	0.489542	0	0	6.88378	1.14594	1.4775	0.620395	3.22064	0.648562	2.31195	0	0	1.12327	0	0	0.507713	0.789368	0	0
2310069B03Rik	0	0	0	0	0	0.653713	0	0	0	0	0	0	0	0	2.05398	0	0	0	0.635957	0	0	2.25607	0	0.642331	0	0	0	0	0
2310074N15Rik	0	0	0	0	0	0	0	0	1.29383	0	0	0	0	0	0	0	0	0	0	0.578894	0	0	0	0	0	0	0	0	0
2400006E01Rik	0	0	0.86181	0	0	0.79552	0	0	0	0	0.724043	0	0	1.278	0	0	0.809959	0	0.857932	0	0	0.81509	0	0	0	0.666838	1.16345	0.950806	0
2410002F23Rik	44.7946	31.8185	50.094	34.2992	65.406	43.7691	49.5998	63.3061	56.5596	31.9085	64.5298	31.6593	44.4716	52.4711	29.2187	53.7843	64.9492	55.8653	32.4781	49.3361	80.622	60.6021	47.0974	74.5488	67.2181	39.2547	86.5713	59.3655	63.8128
2410003L11Rik	0	0	0	2.79344	1.91913	0	0	0	0	0.895089	0	0	0	0.942506	0	0	0.637502	1.99404	0	0	0	0	0	1.30048	6.69809	0	0	0	0
2410004B18Rik	27.0992	45.0048	60.2392	17.626	34.9417	29.889	49.8001	41.61	22.0485	41.3198	28.8556	15.8589	16.4309	23.0598	33.8722	42.7845	35.4694	32.083	53.3045	31.5232	21.1793	30.816	17.2949	16.4513	60.7744	35.9115	34.1829	64.3198	32.0203
2410004I01Rik	0	0	0	0	1.86206	0	2.21327	0.707337	0	0	0	0	5.61261	1.96715	0	4.4329	1.86136	5.15251	0	3.4677	0	0.626376	0	0	0	0	1.5787	0	5.89027
2410004P03Rik	0	1.51639	0.741275	0	0	0.69191	0.703409	0.896912	4.09643	2.34023	0	0.979671	0	0	0.721562	0.937276	0.393596	0	0.409834	0	0	0	0.355018	1.66244	0.821522	0	0	1.63045	3.11165
2410006H16Rik	109.692	57.1355	104.071	97.4678	78.369	79.3136	73.2884	117.282	103.476	101.649	130.886	41.9816	55.8238	25.3837	101.799	108.859	122.444	91.9056	187.821	88.0947	63.863	79.0702	116.662	79.4776	112.156	104.34	66.3485	127.993	94.0903
2410015M20Rik	42.8913	50.1319	33.9263	39.3734	35.3977	32.478	34.1897	44.5356	46.5745	28.6881	25.0259	23.2465	41.0995	19.6269	44.9573	32.4714	47.097	27.0846	29.2607	41.6459	37.7403	42.5176	55.1662	52.3037	50.6875	48.7742	51.3206	50.2996	45.1383
2410017I17Rik	0	0	0	0	0	0	0	0	0	0	0	0	0	0	0.93211	0	0	0	0	0	1.54656	0	0	0	0	0	0	0	0
2410018L13Rik	0	0	0	0	0	0	0	0	0	0	0	0	0	0.407317	0	0	0	0	0	0	0	0	0	0	2.09316	0	0	0	0
2410022M11Rik	1.966	7.17586	2.33966	4.08058	1.86151	2.18031	6.65226	3.53784	2.58671	9.56248	3.90998	4.6402	5.61708	2.95441	11.4131	1.47854	3.72522	2.57447	3.23707	9.24304	18.9275	8.77786	7.8506	1.31098	2.59413	7.61204	11.0494	7.72273	9.81953
2410080I02Rik	0	0	0	0	0	0	0	0	0	0	0.495264	0	0	0	0	0	0.618287	0	0	0	0	0	0	0	0	0	0	0	0
2410089E03Rik	211.542	154.95	129.833	98.2983	135.346	130.546	206.985	72.7626	183.793	189.722	125.188	81.4185	161.078	161.185	52.845	159.752	177.777	123.352	61.6764	153.112	142.888	177.734	156.067	126.846	101.546	120.277	125.714	71.5214	116.39
2410124H12Rik	0	0	0	0	1.86325	0	0	0	0	0	0	3.10038	0	0	0	0	0	0	0	0	0	0	0	0.653559	1.30005	0	0	0	0.98117
2410131K14Rik	21.6871	38.2965	19.8868	23.1374	27.9149	14.2053	15.5495	16.279	16.8119	22.6019	27.8213	34.0057	26.2327	35.4947	19.3378	26.6292	27.9568	19.2959	9.05057	32.9143	11.368	23.8476	19.6011	20.9938	22.0351	11.6671	19.7283	9.00368	13.7505
2410137M14Rik	0	0	0	0	0	0	0	0	0	0	0	0	0	0	0	0	0	0.579182	1.16732	0	0	0	0	0	0	0	1.7924	0	0
2500002B13Rik	2.26719	1.37794	0	3.13421	1.07194	0	1.278	7.23379	6.73334	1.50194	0.281314	0.89053	2.15731	0.567442	27.424	0.851716	0.715323	5.5246	25.6954	6.80718	1.09053	7.45752	13.97	0.755285	1.49355	19.6047	8.10966	3.70525	2.26229
2500004C02Rik	21.3518	14.0471	13.1357	1.92853	10.5574	3.86409	10.2177	4.51448	13.4181	10.083	5.19734	34.5763	6.63674	2.79256	2.4274	8.38532	15.2631	5.01907	5.96667	3.311	4.0254	8.00069	24.5346	8.82907	7.35619	10.6412	4.86322	3.64991	7.6574
2510002D24Rik	28.1524	24.0521	13.538	20.9047	30.7406	11.2073	15.3403	50.8721	18.232	21.8937	24.6616	10.7504	24.3848	25.0621	10.6239	26.0537	27.2391	10.4524	14.9991	13.3293	15.3053	15.0627	5.27515	11.3296	7.49172	16.63	23.7006	17.8172	10.0643
2510009E07Rik	339.064	253.707	288.944	265.393	295.902	343.077	352.057	152.879	201.743	271.224	246.99	245.776	284.803	406.195	185.443	195.275	216.814	192.964	40.7302	297.389	233.034	160.651	200.503	185.001	145.177	113.123	251.735	114.479	160.093
2510016D11Rik	0	2.38927	0	2.71756	0	5.42915	2.21076	0.707197	0	0.869331	0.489862	1.54846	0	0	3.44342	8.86249	1.86061	0	1.29804	0	1.88949	0	1.12398	1.30905	0	0.50781	0.789418	1.28861	0
2510017J16Rik	3.92226	9.56225	1.16985	6.7973	5.58591	2.17582	5.53491	0	6.46736	4.34662	3.42528	7.73816	5.61337	4.9189	4.5787	2.95557	8.68735	3.86394	3.24124	4.04534	3.78212	3.1324	6.17536	12.4448	3.89352	2.53823	3.15733	9.01527	5.89051
2510039O18Rik	64.9642	43.0685	42.1136	59.8658	63.2832	75.304	79.8938	63.6902	61.4314	77.3688	66.9161	61.8501	88.0321	78.8279	64.9528	70.9894	56.516	92.6523	80.2242	79.1277	106.045	93.4622	71.1727	55.0836	55.7558	72.0472	75.7622	83.6359	79.5468
2510046G10Rik	1.82971	4.46622	2.18643	2.53991	5.22079	11.1681	5.16707	3.30459	6.64842	5.68665	4.11858	4.34037	0	4.78623	4.28693	12.4246	4.05764	5.41823	4.8503	8.64283	7.06457	8.77691	5.25006	6.11778	8.493	4.74497	7.37679	6.01997	0.917314
2600006K01Rik	0	0	0	0	0	0	0	0.707436	0	0	1.46743	0	1.87151	0	0	0	0	0	0	0	0	0	0	0	0	1.01518	0	0	0
2610001A08Rik	0	0	0	0	0	0	0	0	0	0	0	0	1.86917	0	0	0	0	0	0	0	0	0	0.562389	0.654216	0	0	0	0	0
2610001J05Rik	95.5614	116.423	126.624	127.57	92.4865	132.399	115.368	115.777	178.283	73.8149	98.3244	109.491	126.561	118.958	198.421	120.312	106.316	71.969	134.191	80.5506	114.251	215.534	121.551	110.531	168.629	150.152	141.294	202.546	201.745
2610002M06Rik	163.603	153.83	148.051	162.948	149.044	216.092	146.062	150.462	186.685	144.4	158.889	145.189	176.006	172.724	158.577	111.17	148.905	99.2082	172.251	144.448	114.276	166.298	157.256	116.763	138.411	167.018	117.038	127.175	96.1417
2610005L07Rik	240.204	248.389	251.344	224.45	137.141	220.612	184.952	229.729	203.937	310.687	265.083	252.503	199.685	253.168	237.132	311.129	375.816	225.264	104.094	178.056	270.557	164.214	167.042	228.384	164.915	208.47	255.913	261.226	300.113
2610008E11Rik	93.7742	52.4459	40.4343	90.4802	103.87	79.2022	81.4045	42.0863	65.244	78.6161	103.796	98.3459	91.5311	116.117	48.3088	51.2523	115.977	80.4047	33.3114	84.9216	78.365	63.936	29.463	66.8429	37.6105	32.2892	73.563	14.499	92.3657
2610011E03Rik	0	0	0	0	0	0	0	0	0	0	0	0	0	0	0	0	0	0	0	0	0	0	0.560589	0	0	0	0	0	0
2610012C04Rik	0	0	0	0	0	3.25859	0	0	0.646779	1.73866	0	3.09664	0	8.84699	1.14725	0	2.48104	1.28855	0.648886	0	7.55905	0	0	1.30922	1.29843	1.52334	3.94702	5.15395	3.92639
2610017A05Rik	3.92925	0	0	5.43995	1.86164	0	2.21645	0	1.29339	0	1.95564	3.09397	0	0.984515	0	1.47833	0	0.643722	0	1.1555	0	0.626846	0	4.58745	2.59456	2.03008	0.789267	0	4.90948
2610020C07Rik	2.84735	11.8562	12.533	14.7569	11.9015	10.26	13.8367	9.27409	10.7972	10.0566	26.9293	36.4807	4.063	16.8195	15.2078	22.6599	6.73597	11.6297	10.8355	8.76943	23.998	21.8416	11.7496	18.5868	8.43723	6.60307	21.8562	19.7318	17.1049
2610021A01Rik	55.4223	43.9529	80.3454	90.6635	44.4154	82.8517	55.8333	83.8484	81.5213	76.5185	97.531	55.3402	70.2602	109.443	57.2406	60.5177	60.1845	68.0549	110.4	69.0953	66.1968	77.8837	59.1169	81.6256	71.6422	50.7515	47.7558	107.43	50.75
2610024D14Rik	1.87164	2.36224	2.32258	1.3453	3.74165	0	1.07106	2.85263	0	2.59163	1.00686	7.82804	5.50519	2.89762	1.20389	1.45234	5.5751	1.31227	0	0.582921	3.71537	1.2361	1.14936	0	2.63366	3.06735	0.790775	0	2.93486
2610027K06Rik	0	0	3.51614	0	0	0.65553	0.666638	0	0	1.42823	0.587508	2.54478	1.12565	0	0.685794	3.31489	0.373258	1.47678	0	1.30732	4.31677	0	0.337036	4.22755	0.779645	0.834442	0	0	0
2610028D06Rik	1.96495	4.78331	2.33967	1.36004	0	3.26902	1.10834	3.53763	0.64669	3.47727	0.977744	0	1.87209	0	2.28407	1.47838	8.69115	0	0.647594	1.15547	0	0	0.560894	6.55383	0	0	1.57852	3.86187	0
2610028H24Rik	26.0048	86.5752	35.3543	17.5101	12.0194	17.5737	17.878	4.01382	6.72618	15.8851	24.0186	13.4442	34.4083	23.3356	2.46025	17.4945	26.0818	47.5167	0	28.8924	54.366	0	12.679	10.9099	0	1.63841	12.5228	3.65172	19.9418
2610034O05Rik	0	0	0	0	0	0	0	0.707063	0	0	0	0	0	0	0	2.95311	0	0	0	0.578248	0	0.625649	0	0	0	1.5238	3.15793	0	0
2610035D17Rik	9.05671	0	2.08665	3.13683	0	2.91612	0.988641	6.52816	7.46711	3.87654	4.51342	11.0365	0	1.1352	15.7774	5.2743	5.78992	2.29621	14.2003	2.06096	2.182	3.77609	13.0047	3.78562	7.81219	17.0431	6.11161	20.7931	11.4565
2610037D02Rik	27.5553	35.8764	29.2322	29.921	46.9605	54.5553	66.559	29.7095	27.7929	39.9701	31.242	43.2727	37.4461	43.3405	36.4368	45.829	55.2521	40.5145	32.3293	53.1106	47.3244	58.9411	36.9661	30.8091	37.5833	38.5415	41.2195	30.865	19.6327
2610042L04Rik	0	0	0	0	0	0	0	0	0	0	0	0	0	0	0	0	0	0	0.816196	0	0	0	0	0	0	0	0	0	0
2610044O15Rik8	73.1548	42.2089	22.3696	43.3306	13.9069	31.0182	21.1083	42.6637	14.1713	28.4801	16.5025	39.8439	15.3325	35.792	15.4171	14.6665	47.3583	25.962	30.5916	29.3321	32.4435	16.5848	19.5613	28.5394	26.0167	15.6711	31.1467	12.4417	34.6094
2610203C20Rik	11.5327	5.58237	2.71186	5.61272	4.34277	2.54597	3.9048	11.922	16.5876	0	0.407962	1.06261	0	0	9.32072	15.53	0	2.25192	41.7724	1.34762	0	13.9891	11.0686	47.3194	81.7882	37.7041	5.35806	26.5271	8.10129
2610203C22Rik	0	0	0	1.97498	2.04601	0	4.19087	0.250264	2.00569	0	0	0.546708	0.662453	0	3.60084	0	1.76002	0	0	1.64563	0.669791	0	1.75039	0	0	0	1.7347	0	0.347295
2610204G07Rik	1.95678	4.77863	2.33971	0	0	5.4295	8.84348	2.12161	0.646787	1.73866	2.44922	0	0	0	0	4.43132	0.620214	1.28864	0	5.78099	1.88954	1.87806	6.18166	6.54542	3.8956	1.01561	3.94708	2.57718	4.90786
2610206C17Rik	0	0	0	0	1.93132	0.565243	0	0	0	0	0.760762	0	0	0	0	0	3.74833	2.3373	0	0.299684	2.94488	0.325178	0	0	2.0187	0	0	0	1.52802
2610300M13Rik	0	0	0	0	1.21004	0	3.90553	0	0	0	0	0	1.21694	0	0	0	0.403542	0	0	0	2.46032	0	0.729099	1.70413	3.37266	1.31949	0	0	0
2610301B20Rik	56.7708	73.8356	45.9509	58.7769	67.4194	68.5392	120.885	28.721	20.9559	84.1691	125.398	31.8935	58.844	33.8539	26.8846	51.2281	34.5485	41.2954	9.00763	44.8823	61.8296	32.0213	36.339	34.242	51.3617	30.7672	51.1318	17.6935	49.5239
2610306M01Rik	3.91558	7.16881	3.50956	5.43582	1.86228	4.34547	9.95215	6.36519	3.23387	4.34665	4.40751	1.54825	1.87027	4.91539	8.02898	0	10.5449	5.15396	0.648823	2.31222	0	4.38289	1.68551	2.61859	5.19349	3.04661	3.94698	5.15371	5.88968
2610306O10Rik	44.6533	0	1.16985	5.42589	3.72765	1.07888	6.59987	2.11983	1.29385	4.34648	1.47509	4.65393	0	3.9186	1.15852	4.4239	6.19131	9.68288	0	1.73632	0	1.2488	1.12801	4.5708	2.60203	1.52508	3.15878	0	0.980911
2610307P16Rik	0	0.769106	0.995095	6.93179	4.70311	1.75253	6.65956	1.0084	2.94712	2.21838	3.47745	4.79069	2.51281	0.489544	0	0.735356	1.81712	1.39611	0	0	5.74181	1.36781	1.59349	9.1332	7.44624	1.15785	1.06434	0	2.777
2610318M16Rik	0	0	0	0	0	0	0	0	0	0	0	0	0	1.95814	0	0	0	0	0	0	0	0.624095	0	0	0	0	0	1.29134	0
2610318N02Rik	0	0	0	1.35946	0	0	0	0.707377	0.646735	0	0	1.54763	0	0.983785	0	0	0	0.643987	0.648244	0	0	0	1.12279	1.30999	1.29783	0	2.368	2.57578	0
2610507B11Rik	399.832	464.931	445.198	743.249	592.086	553.763	580.097	726.231	682.363	599.406	512.003	512.125	635.017	721.915	871.154	742.257	569.834	627.651	1512	767.964	730.987	810.643	674.176	633.526	703.848	965.191	593.38	1104.96	655.833
2610507I01Rik	0	0	2.33969	0	0	0	2.21472	0	0	0.869323	0	0	0	0	1.14393	0	3.10301	2.57563	1.94419	2.88929	1.89143	0	3.92879	0	3.893	1.52282	3.15725	1.28773	7.85437
2610509F24Rik	0	0	0	1.35819	0	0	1.10399	0.707042	0	0	0	7.74598	0	0	0	0	0	0	0	0	0	0	0	0	0	0	0	0	0
2610524H06Rik	9.77881	2.38902	1.16986	10.8692	1.86247	4.34172	5.52536	21.2149	6.46799	17.3866	12.7391	12.389	13.0882	9.82649	3.44525	10.3386	4.34093	23.8428	1.94752	16.188	5.66755	1.87774	6.18315	2.61775	20.7791	13.2039	9.47322	2.57751	10.7968
2610528A11Rik	0	4.89925	0	5.57276	0	0	0	2.17645	0.663966	0	1.51186	1.59114	0	2.0135	0	0	0.635888	0.662086	1.33563	0.593798	1.936	0.641515	0	2.01244	0	0	0	0	0
2610528J11Rik	29.3342	35.8289	43.2757	44.8272	40.9652	36.9009	45.3023	50.9058	60.7861	45.1958	25.4712	55.7371	37.3885	16.7025	48.2157	19.1968	33.4812	45.0971	72.6871	39.3048	35.8887	42.555	50.3507	34.6793	50.6369	68.0353	42.6203	41.2301	43.1787
2700012I20Rik	1.94612	0	0	0	0	0	1.10165	1.41356	0.64689	3.47726	2.45564	1.55043	0	1.96124	1.15521	4.42623	1.85832	0.645145	0	1.15713	3.77163	0.624898	0	1.30689	0	1.01639	0	0	0.98113
2700016F22Rik	25.6102	0	0	19.0511	22.3337	13.1041	0	0	0	14.7783	7.81237	6.18398	7.49351	16.7559	5.69282	11.8333	0	5.14649	0	5.19761	15.1532	0	15.1263	1.9677	0	3.04394	14.2049	9.00539	23.5708
2700029L08Rik	3.92635	0	1.16984	4.07931	9.30889	0	0	0	3.23356	9.56254	3.91266	0	0	0	3.42978	1.4781	3.10335	0.643833	1.94369	0.577815	5.67531	0.626694	3.36676	3.93121	2.59502	3.55301	8.68224	6.43785	4.90918
2700033N17Rik	0	0	0	0	0	0	0	0	0	0	0	1.55007	0	0	0	0	0	0	0	0	0	0	0	0.653642	0	0	0	0	0
2700038G22Rik	7.42475	9.04626	3.54098	4.11549	27.5593	2.47101	1.67601	2.67661	5.87265	3.28917	1.85086	1.17096	1.41615	3.7232	8.77489	3.35524	7.38109	10.2322	10.7476	3.06091	4.29397	4.74167	1.69879	11.5708	0.981954	12.8994	1.79186	9.5233	0.742951
2700046A07Rik	0	0	0	0	1.22118	0	0	0	0	0	0	0	0	0	0	0	0	0	0	1.16911	0	0	0	0	0	0	0	0	0
2700046G09Rik	1.9645	0	4.67934	1.35997	1.86166	2.17893	0	0	2.58678	12.1705	1.46678	1.54701	0	3.93795	0	0	0	2.57493	4.5337	2.31103	7.56892	1.8805	0.560954	4.58736	1.2973	3.04515	5.52488	0	3.92756
2700049A03Rik	125.022	40.3403	59.9678	81.1972	42.7769	56.993	47.1928	57.2701	71.8656	45.5433	33.8097	126.98	90.3902	77.5259	71.4237	94.2622	54.9523	34.5939	37.8121	39.4787	60.2974	38.92	43.2754	177.625	104.626	29.4649	58.8842	122.178	61.4255
2700062C07Rik	43.0706	16.7272	21.0574	19.0253	20.4851	31.5041	30.9619	33.9476	22.6371	22.6026	32.8118	21.6756	26.1836	23.5937	28.6756	25.1134	29.7736	19.9717	27.2508	27.7467	18.8988	21.2882	31.4631	14.4021	12.9838	20.8185	26.0501	23.1918	14.7242
2700069I18Rik	0	0	0	0	0	0	0	0	0	0	0	0	0	0	0	0	0	0	0	0	0	0	0	0	0.779562	0	0	0	0
2700078F05Rik	1.96953	0	0	0	0	0	0	0	0	0	0	0	0	0	0	0	0	0	0	0	0	0	0	1.96756	0	0	0	0	0
2700080J24Rik	0	4.78313	0	0	0	0	0	0.707514	0	0	0	0	0	0	0	0	0	0	0	0	0	0	0	1.96605	0	0	0.789266	0	0
2700081O15Rik	6.69984	12.619	21.6631	17.3271	28.4642	16.8917	19.09	14.8944	8.35068	16.8369	19.9103	30.2054	27.3798	39.3069	2.39601	15.0843	31.6595	36.1798	7.36198	21.4872	25.4821	11.801	20.5597	32.2134	19.5535	8.95538	18.9038	6.7583	13.6836
2700097O09Rik	35.127	48.576	41.1794	20.3229	23.3972	28.1961	32.7326	13.8922	14.6608	46.0327	48.7297	33.5257	38.7276	33.768	28.594	48.7494	22.8854	21.271	29.5823	44.5748	3.26814	14.8684	38.7036	10.7726	10.9447	23.3082	26.2052	51.1228	21.2743
2700099C18Rik	13.1607	2.50437	2.45254	6.94074	4.44846	2.27603	0.833661	1.0654	0.677981	6.62681	7.22992	3.69947	2.50392	2.06029	0	5.31681	10.0388	1.41843	0.463338	2.15594	0	6.159	1.45728	15.5837	0	1.21304	4.16089	2.90953	11.2628
2810001G20Rik	21.5173	21.515	8.19546	12.2358	18.6404	13.0288	5.52759	7.0767	5.82587	13.0502	24.5245	7.75028	20.5797	4.91585	3.45042	19.2129	16.7544	14.8349	4.43669	17.9381	30.244	8.14163	12.9421	14.4062	7.79941	18.8065	4.74045	1.28995	19.645
2810002D19Rik	1.96656	11.9606	3.50949	6.8014	3.72292	5.45209	6.65346	9.19866	10.3467	5.21589	7.33021	7.73315	9.36252	7.87936	3.42278	10.3504	9.31366	7.07932	9.70977	4.04365	13.2506	2.5082	5.04615	6.55548	9.07881	10.149	2.36769	6.43516	3.9279
2810004N23Rik	100.636	109.37	94.7511	82.3115	67.7537	83.9411	60.1345	96.0101	105.731	96.7392	88.5187	93.8615	74.1689	83.5986	100.884	99.2168	110.042	103.309	92.4378	97.9429	87.7411	88.3203	112.878	80.6297	75.1095	90.6367	92.5449	63.0662	74.2134
2810006K23Rik	11.7602	26.2446	18.6726	14.9242	26.1031	8.72999	12.1921	17.666	16.2063	13.8758	24.9164	7.71634	15.1464	9.91218	13.7051	8.84884	11.2016	12.8435	7.75299	4.03455	5.66335	15.6684	6.7614	17.0964	12.9416	13.1638	7.11094	11.5582	12.7342
2810013P06Rik	27.5371	23.9222	22.2267	17.6844	22.3371	23.993	16.6357	31.8422	29.1	21.7329	38.6023	12.3725	28.089	33.49	15.9694	25.1377	24.8375	14.8016	6.47254	18.4847	20.8239	16.9314	11.2127	16.3897	40.2043	18.2677	25.2551	36.0352	24.5498
2810021J22Rik	33.3459	38.1201	26.7858	32.5146	37.0563	23.9201	24.3163	21.842	15.4498	33.7519	32.0801	13.8514	22.3812	23.5514	19.6122	36.8153	23.4994	23.0552	9.65696	10.9236	37.716	27.4843	3.90387	11.1011	9.03419	15.1515	21.9979	17.9298	12.7107
2810025M15Rik	1.66373	1.89682	8.91146	5.23622	7.76506	3.72288	7.61985	3.69048	3.22783	13.6975	4.7714	7.16297	7.0369	1.61138	8.00004	7.16658	2.97783	5.42433	5.31646	6.12905	14.4366	13.3802	4.60664	9.77824	20.1599	9.06489	1.35796	0	8.53839
2810029C07Rik	0	2.90167	1.98385	1.15336	0	0	1.34411	0	3.91408	0	2.3621	0	2.27124	2.3886	0.96763	0	0	0	1.57268	0.979658	1.60496	0	2.04307	3.95514	0	0.615987	2.00763	0	2.49788
2810030D12Rik	1.69576	0	0	1.1771	0	0	1.91561	3.67561	0	0	0.848394	0	0	0	0	0	0	0	0	0	0	0	0	0	1.12464	1.31947	0	1.11603	0
2810032G03Rik	0	0	0	0	2.05526	0	2.44881	0	0	0	0	0	0	0	0	0	0.552712	0	0	0.637805	2.09007	0	0	0	0	0	0	0	0
2810039B14Rik	11.9804	12.0737	9.81313	2.71223	3.77545	16.0947	5.19718	2.84559	0	5.34113	15.3634	6.1645	13.177	0.65475	0.757112	2.99825	8.58351	3.15598	5.8873	7.73653	6.29151	4.15678	1.50988	2.22258	1.72313	1.02925	1.57316	2.56488	0.831766
2810047C21Rik1	0	0	0	0	0	0	0	0	0	0	0	0	0	0	0	0	0	0	0	0	0	0	0	0	0	0	0	1.1256	1.16928
2810402E24Rik	7.87683	11.9643	11.6982	10.8854	11.1673	7.64146	17.7576	13.4462	12.9328	13.909	19.0464	9.27686	22.4781	10.8402	10.2521	7.39518	21.1173	19.9446	18.7592	11.551	22.7264	23.211	5.60337	12.4606	23.3379	28.9191	14.2052	15.4393	23.57
2810403A07Rik	348.565	358.025	276.429	372.998	260.555	306.207	184.962	408.559	302.976	293.858	342.386	274.46	251.203	410.53	317.351	454.213	342.644	415.64	312.329	223.787	203.849	379.77	280.407	316.066	288.029	388.627	305.738	551.393	310.496
2810403D21Rik	14.5335	6.25775	6.00262	16.673	22.3807	25.5503	17.1635	11.8561	9.20191	11.397	8.57091	18.0977	1.11529	5.70242	11.8286	5.51474	25.2381	13.8218	17.411	14.3969	4.94449	7.43595	0.358388	7.30918	10.1774	2.12652	17.5781	10.8953	9.53742
2810404F17Rik	1.96489	0	0	0	0	0	0	0	0	0	0	1.54694	0	0	0	0	0	0	0	0	0	0	0	3.93226	2.59448	0	0	0	0.981908
2810405F17Rik	0	2.38998	1.16985	2.71831	1.86216	3.26092	3.31878	2.82918	0.64676	0	5.38524	6.19203	1.8706	1.96671	1.14608	1.47747	4.96304	1.93243	1.29719	0.577996	0	0	0	0	1.29816	0	2.36812	0	0
2810407A14Rik	0	0	1.32554	2.34776	0	0	0	0	0.732766	0	0.421642	1.33454	0	0	0	0	0	0	0	0.654637	0	0	0	1.48521	0	1.01293	0	0	1.1126
2810408A11Rik	16.0519	16.1882	7.08372	6.84027	4.20839	15.1566	10.305	3.39475	2.45436	12.8267	3.74429	12.0934	4.23247	5.23859	7.029	14.132	9.05155	7.97588	3.78303	12.305	6.7964	4.21922	6.03252	7.97233	8.60987	5.05603	8.73389	4.52304	9.07297
2810408I11Rik	1.07449	0	0	2.6152	5.13664	1.19187	1.21247	4.28445	1.24558	1.67404	0	1.69334	1.02427	10.0035	3.18197	6.10223	1.70801	0	13.8064	0	5.20035	1.54752	1.85968	0.717128	2.50199	10.7844	0	10.6695	5.94725
2810410L24Rik	0	2.99058	7.75185	0	0	11.6931	3.64718	0	0.40413	1.08657	6.41062	3.86551	2.34104	0	0	0.924256	5.97904	4.27606	0.404358	1.80484	0	0.783994	1.40103	0.819611	0	0.317095	0.493215	0	3.25028
2810414N06Rik	1.96241	2.39093	2.33968	4.07896	9.30925	3.2655	2.21487	4.95198	1.29344	5.21594	2.44587	10.8318	0	0	2.28758	0	3.10308	0.643892	1.29606	1.1557	1.8915	12.5323	2.24491	0.655122	2.59527	1.0152	3.15724	7.72616	0
2810425M01Rik	0	0	4.67933	0	0	0	0	0	0	0	0	0	5.61686	0	0	0	0	0	0	0	0	0	0	0	0	0	0	2.57434	0
2810428J06Rik	3.93707	2.39267	0	5.4423	1.86128	4.36531	4.43844	6.36899	10.993	6.08518	9.28051	3.09253	3.74601	3.94133	9.11661	7.39467	4.9684	3.86055	14.8806	5.77578	5.68089	7.52706	9.52723	7.21325	2.59332	3.55164	16.573	14.1539	1.96411
2810429I04Rik	0	0	0	1.63181	0	6.87981	1.03414	0.329628	0	0	0	0.720045	0	3.96135	0.784273	0	0.289309	0	0	0	0	0.292225	0	0	1.20761	0	0	2.08377	0.914855
2810430I11Rik	0	0	0	0	0	0	0	0	0	0	0	0	0	0	0	0	0	0	0	0	0	0	0	0	0	0.507332	0	0	0
2810433D01Rik	1.62558	0	2.44809	1.12833	0	0	0	0	0.537008	0.721793	2.31477	2.57097	6.21149	0	1.90461	3.67968	2.06008	1.06981	0	0.479949	0	0	0.466479	3.2613	0	0.421592	3.27712	1.06976	0.815023
2810442N19Rik	0	0	0	0	0	0	0	1.07718	0.985283	0	0	0	0	0	1.75013	0	0.944574	0.981697	0	0	0	1.43001	0	0	0.989239	0.773636	0	0	0.74756
2810454H06Rik	5.90816	4.78583	2.33964	2.7214	1.8612	3.27516	3.32973	3.5385	7.75964	6.95448	11.7203	0	9.36609	6.89858	1.13899	1.47906	1.24222	6.4336	1.94051	7.50802	1.89393	7.52813	3.9222	0	7.77914	3.55142	5.52422	1.28658	4.91045
2810455O05Rik	1.96481	0	1.16983	1.36002	3.72325	2.17922	0	0	1.94008	0	0.977776	0	0	1.96911	0	2.95672	5.58708	5.79337	0.647617	2.88871	5.67702	0	0	1.31074	2.5945	1.52254	1.57853	0	1.96381
2810459M11Rik	27.718	0	2.19496	6.383	3.49217	2.04866	3.12411	16.5987	15.7728	1.63111	1.83248	0	1.75745	0.924624	14.9574	6.93822	1.74816	1.81067	34.5873	2.16726	0	2.94289	4.73069	11.0756	10.9468	35.6973	8.88444	2.41397	5.52823
2810468N07Rik	0	0	0	0	0	0	0	0	0	0	0	0	0	0	0	0	0	0	0	0.577863	0	0	0	0	0	0	0	0	0
2810474O19Rik	3215.21	1817.85	1275.02	2277.27	1107.17	1440.43	1249.43	1502.06	1411.57	825.025	1297	1149.87	943.891	1110.83	1204.6	1232.82	1054.57	1122.26	951.912	957.77	1000.36	1012.4	1378.86	985.606	1588.01	961.703	1048.96	1264.5	1250.65
2900005J15Rik	1.90819	0	1.13514	6.59966	0	6.34833	2.15201	6.17944	0.627495	5.90476	0.948393	0	3.63392	0	0	2.86954	1.20499	3.12247	0	1.12108	3.67359	0	1.08813	0.718992	1.42291	0.556694	5.36079	0	7.62283
2900009J06Rik	1.95339	2.4159	2.37325	0	3.78677	1.08781	1.11018	0	4.59397	4.40822	3.87006	3.1554	0	1.9816	3.56104	1.4929	4.39273	0.65672	0.66401	0.588113	0	2.52744	4.0222	0	0	3.49929	2.40459	1.31189	0.994583
2900011O08Rik	0	0	0	0	0	0	0	0.782023	0	0	0	0.854483	0	0	0	0	0	0	0.357568	0.920221	0	0.346552	2.6504	0	0	0	0	0	0.542628
2900018N21Rik	0	0	0	0	0	0	1.10803	0	0	0	2.93385	0	0	0	0	0	0	0	0	0	0	0	1.68303	0	0	0	0	0	0
2900026A02Rik	100.822	84.146	120.925	79.7469	87.4545	121.065	118.344	105.274	159.281	82.7674	100.982	187.764	171.651	228.102	136.809	92.9826	93.3151	115.424	228.67	125.637	135.396	187.899	144.365	162.221	167.089	163.25	200.911	198.798	124.504
2900027M19Rik	0	0	0	0	1.86106	0	5.55211	0	0	0.869307	0	0	0	0	0	0	0	0	0	0	0	0	1.12025	0	0	0	0.789147	0	0
2900035J10Rik	3.86818	9.53214	12.8671	13.553	7.45864	7.5297	5.4868	4.94512	3.2345	17.383	7.88188	13.9754	7.4554	0	8.14536	5.89297	3.09364	1.93858	4.57008	7.5285	7.52668	4.3653	1.69501	7.82714	0	3.56037	3.15918	3.87576	3.92229
2900041M22Rik	0	0	0	0	0	0	0	0	0.646685	0	0	4.64056	0	0	0	1.47844	0	0	0	0	0	0	0	0	0	0	0	1.28722	0
2900042G08Rik	0	0	0	0	0	0	0	4.94688	0	0	0	0	0	0	0	0	0	0	0	0	0	0	0	0	0	0	0	0	0
2900042K21Rik	0	0	1.16986	0	0	3.24053	1.10101	0	0.646905	2.60792	0.982695	0	0	0.980243	0	0	0	0	0	0	0	0	1.6909	1.30649	0	0	0	0	0
2900045O20Rik	0	0	0	0	0	0	1.1071	0	0	0	0	0	0	0	0	0	0	0	0	4.04524	0	0	0	0	0	1.5229	0	0	0.981766
2900052L18Rik	0	0	1.16984	1.35991	3.72338	3.26789	1.10805	2.82998	1.2934	4.3466	2.44484	1.54708	1.87189	1.96882	0	5.91301	1.86222	5.15008	0	2.31109	0	0.626795	0	1.3106	1.29736	1.52261	0	2.57484	2.94563
2900060B14Rik	1.63283	2.00555	0	2.28136	9.40367	3.6294	0.925069	0	3.26394	2.19294	7.44177	10.4357	0	1.64766	2.922	0	5.72702	3.25677	1.09583	1.46005	0	3.67554	3.79386	4.94192	3.2819	1.70989	0	1.08552	3.29946
2900060N12Rik	0	0	0	0	0	0	0	0	0	0	0	0	0	0	0	0	0	0	0.774405	0	0	0	0	0	0.776194	0.911239	0	0	0
2900064K03Rik	0	0	0	0	7.44481	0	0	0	0	4.34655	0	0	1.8732	0	7.97323	2.95811	0.621106	0	5.82162	0	5.68172	0	3.36193	0	0	5.07348	0	9.00615	1.96418
2900072N19Rik	0	0	0	0	0	0	0	0	0	0	0.490466	0	0	0	0	0	0	0	0	0	0	0	0	0	0	0	0	0	0
2900076A07Rik	9.49449	7.05595	3.08137	3.9056	7.70156	9.57085	7.40052	3.65122	3.14354	8.49527	7.53203	1.4865	3.61604	9.75077	5.91528	3.72921	15.2691	13.1737	1.88914	5.44375	9.04616	6.62151	15.7949	4.16497	0	5.65524	7.4304	5.62947	2.823
2900076G11Rik	0	0	0	1.35669	0	0	0	0	0	0	0	0	0	0	0	0	1.85766	0.645405	0	0	0	1.2491	0	0	0	0.508322	0	0	0
2900078I11Rik	3.91386	7.16807	14.0383	2.71765	7.44944	5.42985	5.52744	4.95046	0	1.73866	19.1032	0	1.87005	5.89737	8.03318	5.90851	4.34157	1.93293	9.08559	2.31237	3.77918	3.13018	3.3717	3.92734	3.89553	2.539	3.15765	2.57713	2.94473
2900089D17Rik	10.9977	14.525	7.49103	5.80799	9.88482	9.87977	11.8404	14.6217	3.45073	4.17502	26.9621	1.65037	2.99825	3.6802	18.2113	22.8552	20.8769	16.5888	2.88181	17.2417	1.0104	5.90452	7.17832	17.0717	13.5526	10.3421	24.5748	6.71168	4.19234
2900092C05Rik	0	0	0	0	0	0	1.10452	0	0	0	0	0	0	0	0	0	0	0	0	0	0	0	0	0	0	0	0	0	0
2900092N22Rik	0	0	0	0	0	2.17725	1.10753	2.12231	6.46717	0	0	0	0	0	14.8668	2.95605	1.24127	0	0	0	0	0	1.12239	3.9309	2.59518	4.06072	3.94652	2.5753	0.981816
2900093K20Rik	1.93769	0	3.50946	2.71177	7.45693	9.69481	1.09864	2.11954	5.17531	1.73849	2.46082	4.6562	3.72989	2.9366	0	2.94788	11.1403	7.7503	0.652278	4.63156	1.88287	3.11997	1.69356	3.26296	1.30167	5.08498	4.73846	1.29148	3.92298
2900097C17Rik	1034.86	739.565	775.586	749.892	822.576	770.236	927.298	671.671	804.389	520.715	607.733	644.593	843.149	885.32	863.583	625.759	510.033	562.179	1074.54	861.573	808.967	707.852	682.742	774.756	969.59	970.43	811.237	843.815	759.211
3000002C10Rik	0.970648	0	10.6637	2.68148	7.31114	2.69013	0.546933	6.43422	1.47262	2.54243	3.83416	4.05036	0	2.34898	1.52262	5.76227	1.224	1.71631	0.847884	1.50313	17.2097	2.85085	0.551899	0	1.69112	1.32878	0.388745	0	2.23491
3010001F23Rik	0	1.94181	0	0	0	0	0	0	0	0	0	0	0	0	0	0	0	0	0	0	0	0	0	0	0	0	0	0	0
3010003L21Rik	0	2.40213	3.52483	1.36599	0	0	3.33964	2.80967	4.49408	6.04123	4.85314	1.53571	3.76059	2.96671	2.29392	5.9394	8.01218	0.646502	0.650406	4.5884	9.50343	0.629628	5.01132	2.63302	0	3.52682	3.91775	2.58579	3.94481
3110001I22Rik	14.7341	21.528	28.4091	6.23567	20.0101	19.8067	15.1297	17.0123	13.7104	10.335	14.3386	20.9798	14.0419	9.36297	18.1102	5.85823	13.277	12.2423	19.1899	13.3525	11.2045	21.6785	20.2688	14.7734	23.4399	12.9737	15.639	10.2036	8.82832
3110002H16Rik	34.7922	65.6054	55.1636	97.654	94.6565	64.2653	87.4902	110.864	66.775	87.2197	109.046	79.5897	63.2565	77.505	64.237	99.6567	111.679	59.6424	68.9426	63.6988	62.4935	83.4395	69.4026	54.0427	63.8582	90.0947	52.1157	86.2812	53.3929
3110006O06Rik	0	0	0	2.72174	0	0	0	0	0	0.869308	0	0	0	0.985749	0	0	0	0	0	0	0	0	0	0.655953	0	0	0	0	1.96427
3110009E18Rik	8.77412	3.02627	1.48713	4.14811	5.50227	4.67027	4.00625	3.55827	3.53136	2.23228	6.93553	7.93072	0	2.47959	2.99926	5.35786	3.93508	5.39846	1.29059	5.90934	3.42096	0.790934	1.96102	5.33771	4.51281	3.35557	4.58758	6.58543	0.892029
3110009F21Rik	3.92878	0	0	0	0	0	0	0	0	0	0	0	0	0	0	0	0	0	0	0	0	0	0	0	0	0	0	0	1.96377
3110009M11Rik	0	0	0	0	0	0	0	0.707106	0	0	0	0	0	4.91175	0	0	0	0	0	0	0	0	0	1.30858	0	0	0	0	0.981469
3110015C05Rik	0	0	0	0	0	0	0	0	0	0	0	0	0	0	0	0	0	0	0	0	0	0	0	0	0	0	0	1.28878	0
3110021N24Rik	1.96551	0	0	0	0	4.35972	0	0	0	0.869318	1.46642	0	1.87224	0.984699	0	0	0	0	0.647499	0	0	1.88082	0	0.65544	0	0	0	3.8616	0
3110031N09Rik	0	0	0	0	0	0	0	0	0	0	0	0	0	0	0	0	0.618879	0	0	0.581747	0	0	0	0	0	0	0	0	0
3110035E14Rik	0	0	0	0	0	0	0	0	0	0	0	0	0	0	0	0	0	1.28669	0	0	0	0	0	0	1.2965	0	0	0	0
3110039M20Rik	0	0	0	0	0	0	0	0	0	0	0	0	0	0	0	0	0	0	0	0	0	0	0	0	8.39553	0	0	0	0
3110040N11Rik	28.056	10.98	10.2533	22.2728	8.59816	14.855	14.3163	12.3239	20.0516	13.9914	27.7203	20.4274	8.10338	6.98663	17.6949	23.3902	15.453	10.169	10.4187	4.66667	12.5979	19.8084	14.2393	13.88	21.1873	14.9545	15.0772	13.0907	19.7261
3110043O21Rik	46.581	42.6606	35.4287	19.2054	28.1526	47.4801	38.1679	53.0182	49.0754	28.74	21.6997	20.2843	16.5157	30.3383	73.9438	83.4644	23.5747	49.0438	65.6806	30.7818	11.0259	37.8708	42.5333	34.7023	48.1443	48.669	20.7273	85.0878	47.8873
3110045C21Rik	2.04587	0	0	4.26014	0	0	0	0	0	0	0	5.86187	0	3.08184	3.59549	2.79756	6.46074	2.01959	0	0	0	3.92567	0.531698	3.42039	0	1.59176	0	0	0
3110053B16Rik	0	1.33897	3.07346	0.761408	2.73286	0	0	0	0.361977	0.973205	0	0	0	0	3.04934	0.827654	0	1.95889	3.80311	0	5.54184	2.80787	1.65012	0	3.81172	2.24748	3.47493	0.720433	0.549661
3110056K07Rik	18.0567	22.7261	20.0691	26.5093	27.7293	33.4083	24.7105	24.9645	14.843	19.629	22.7688	18.443	19.4073	27.0084	17.9836	17.462	19.6024	23.3496	17.4634	18.6293	16.1642	16.6622	29.5581	33.7131	27.2408	21.2492	35.8275	20.7989	16.98
3110062G12Rik	1.96277	0	1.16984	4.07912	1.86182	0	6.64539	0	3.23358	0	0.489131	1.54733	1.87154	0	1.14354	2.95608	0	1.28773	1.29593	1.7335	3.78326	1.2533	0	8.51707	0	1.01517	3.15721	0	0
3110062M04Rik	14.2556	27.0422	3.76897	6.89271	44.0264	5.17091	23.3817	11.7784	12.878	10.4882	11.8528	10.0679	21.6893	54.1451	6.5905	3.21096	19.3271	13.1139	7.48733	7.52185	9.59428	2.72398	1.80513	30.2664	4.17705	11.7087	50.1697	6.26123	4.97459
3110067C02Rik	0	0	0	0	0	2.18111	3.32705	0	0	0	0	3.09315	0	0	0	1.47868	0	0	0	0	0	1.88124	0	2.62232	3.89077	0	0	0	0
3110070M22Rik	0	2.39001	0	1.35917	0	0	1.10629	0	0.646758	0	0	0	0	0.983373	0	0	0	0	0	0	0	1.25255	0	1.30958	1.29815	0	0	0	0.981672
3110079O15Rik	0	0	0	0	0	0	0	0	0	0	0.443366	0	0	0	0	0	0	0	0	0	0	0	1.66472	0	3.51731	0	0	0	0
3110080E11Rik	0	0	0	0	7.44462	0	4.44031	0	0	0	4.39462	0	1.87334	0	0	0	3.10572	0.643324	0	0	0	0	5.04227	29.5148	0	1.52199	1.57833	0	2.94633
3110080O07Rik	9.78691	0	7.01914	4.07668	16.7609	24.9821	15.4791	1.41445	9.05492	13.9093	16.1625	7.74163	5.61049	11.7959	9.17826	10.3404	9.30386	4.50993	8.43561	4.0465	13.2282	13.7739	2.80945	13.7467	7.79062	6.0934	6.31523	2.57699	2.94479
3110082I17Rik	14.8036	9.39418	20.6827	2.67109	16.4583	24.5951	14.1427	16.6768	18.4213	21.3466	20.1778	18.2376	7.35315	20.2996	12.3546	11.6142	7.92497	7.58891	16.5472	15.175	24.1543	19.6966	12.6774	15.9744	14.0194	9.97118	20.1569	8.85309	25.158
3110082J24Rik	0	0	0	0.873022	0	0	0	0	0	0	0	0	0	0	0	0	0	0	0	0	0	0	0	0	0	0	0	0	0
3110083C13Rik	0	0	0	0	0	0	0	0.731246	0	2.5133	3.54915	0	0	0	0	0	0	0	0	0	0	0	0	0	0	0	0	0	0
3200001D21Rik	0	0	0	0	0	0	0	0.707623	0	0	0	1.54647	0	0	0	0	0	0	0	0	0	0	0	0	0	1.01483	0	0	0
3222401L13Rik	20.3178	20.4721	25.7006	21.0368	22.136	25.9095	24.6363	4.81005	10.961	38.446	18.2805	20.4771	25.4257	13.3955	17.4151	15.0745	21.1538	19.6853	14.3166	30.5426	41.7159	30.9766	33.385	19.0648	10.9791	8.62649	26.8639	19.7239	2.89159
3300002A11Rik	0	0	0	0	0	0	0	0	0	0	0	0	0	0	0.862231	0	0	0	0	0	0	0	0	0	0	0	0	0	1.47127
3300002I08Rik	2.90038	0	15.3041	15.1538	7.85793	5.66542	5.56519	8.4088	2.65159	7.04242	4.90418	0.894741	11.9893	12.2841	5.47972	8.53284	4.15334	3.80374	3.34002	6.74281	2.39432	13.6949	17.1024	11.4143	12.8896	2.34808	9.35774	6.14467	4.87094
3300005D01Rik	0	0	0	0	0	0	0	0	0	0	0	0	0	0	0	0	0	0	0.971583	0	3.61254	0	0	0	0	0	0	0	0
3425401B19Rik	0	0	0	0	0	0	0	0	0	0	0	0	0	0	0	0	0	0	0	0.61174	0	0	0	0	0	0	0	0	0
3632451O06Rik	0	0	0	0	0	0	1.39209	0	1.61273	0	1.83759	0	0	0	0	3.71026	0	0	0	0	2.37546	0	0	6.25782	3.25241	0	0	0	0.830094
3632454L22Rik	0	0	0	0	0	1.06971	2.17541	0	0	1.7047	0.624642	0	4.78576	2.89787	0	1.88958	0.608881	0.630922	0	0.468593	0	1.84482	0	2.12824	3.31538	0	1.92087	0	0
3830403N18Rik	0	0	2.33971	0	0	0	5.52828	0	0	0	0	0	0	0	0	0	0	0	0	0	0	0	0	0	0	0	0	0	0
3830406C13Rik	41.1888	95.3972	57.6228	76.3178	59.5361	52.158	59.0841	63.0431	76.7022	57.0548	54.3557	34.8569	51.722	59.0019	41.8155	61.9494	43.2887	63.2878	46.6255	54.8956	32.3458	84.5966	76.2255	44.8688	52.6846	40.4472	44.6234	32.3254	55.2099
3830408C21Rik	1.79519	8.5432	3.20542	2.68466	3.67484	3.52863	4.04993	1.22599	9.48882	4.17647	0.965065	4.53637	0	1.9435	1.12729	0	0.603871	1.2523	0.639198	2.25619	3.73546	1.23743	1.66086	1.13575	3.84116	1.31894	3.60433	1.27057	9.40547
3830422I06Rik	0	0	0	0	0	0	0	0	0	0	0	0	0	0	0	0	0	0	0	0	0	0.626367	0	0	0	0	0	0	0
3830432H09Rik	0	3.1788	1.55503	1.80767	2.4747	1.4479	0.916775	0	0.85964	0.718401	1.21117	2.55589	0	0	0	1.96497	0	0	0	0.477336	0	1.63518	0	1.0837	0	1.25795	0	1.06344	1.6231
3930402G23Rik	1.28765	3.12925	10.9379	0	1.21698	2.14142	5.25084	3.40779	0.422814	2.27365	12.8586	7.48473	8.66174	0.644378	3.72397	1.9342	5.82829	1.26203	0	5.66454	9.0593	0.410192	3.29741	0.857644	1.69552	2.40747	3.09609	1.68253	1.92646
4430402I18Rik	25.2403	2.11145	10.4314	2.24235	1.35872	14.6002	0.809545	1.15502	1.5392	0	0	1.12888	0	1.74837	1.19499	0	0	2.35225	1.05946	1.89213	3	3.30312	1.39938	1.05715	2.14225	1.65841	0	2.104	1.43358
4631405J19Rik	2.58826	0	0	0	0	0	0	0.853362	0	2.75526	0.8411	0.729406	0	3.65347	0	1.82945	2.30455	0.797321	0	3.13888	0.893382	0	0	0	1.60685	0.628501	0	0	0
4631405K08Rik	0	0	1.16983	0	0	0	0	0	0	0	0	0	0	0	0	0	0	0	0	0	0	0	0	0	1.29693	0	0.789224	0	0
4631422I05Rik	0	0	0	0	0	0	0	0	0	0	0	0	0	0	0	0	0	0	0	0	0	0.62691	0	0	0	0	0	0	0
4632404H12Rik	15.348	29.3812	31.9779	46.8359	48.8129	57.926	42.3265	30.1514	31.0266	41.6367	36.0708	39.2571	40.4268	48.9754	34.3058	23.7479	25.2251	32.7178	20.6509	39.0889	39.9715	28.6028	13.2229	40.0316	29.378	28.6526	29.808	17.0058	39.8834
4632404M16Rik	0	0	0	0	0	0	0	0	1.29328	0	0	0	0	0	0	0	0	0	0	0	0	1.25459	0	0	0	0	1.57837	0	0
4632411P08Rik	1.96952	4.78591	8.18873	6.80361	22.3342	16.3767	21.0892	28.3082	12.9327	15.6476	11.2316	24.7374	3.74651	22.6674	36.4448	11.8327	12.4224	23.1606	3.23407	13.2833	15.1518	25.0943	3.92207	33.4484	9.07551	10.1468	10.2592	6.43281	21.6061
4632415L05Rik	22.7842	10.6827	13.4022	41.9786	23.1741	26.5659	12.838	19.6133	18.098	36.8905	28.659	29.9455	26.6614	19.7543	14.173	17.6553	17.68	18.8807	10.1377	27.2012	15.1637	10.6035	16.9396	13.4186	35.7429	7.67054	14.7397	20.5948	18.3442
4632418H02Rik	11.8115	14.3561	14.0379	9.52408	9.30636	5.45676	16.6444	9.90735	7.75976	6.95449	1.46532	12.3701	11.2381	11.8241	6.83723	1.47894	9.93686	3.2171	4.52881	4.04303	5.68095	2.50904	0.560418	6.55756	7.7799	4.059	3.94595	1.28671	0
4632427E13Rik	95.0807	58.9026	70.0977	115.075	98.846	107.032	123.333	55.7991	64.3385	82.4906	193.288	175.718	113.588	155.221	76.0773	58.4838	182.228	97.521	174.112	100.67	109.636	100.245	78.0832	120.825	105.695	80.428	159.33	144.233	104.776
4632428C04Rik	0	0	1.16982	6.80238	1.86134	7.63715	3.32813	1.41528	3.23327	1.73863	1.9541	7.73194	3.74567	2.95558	0	0	4.34702	7.07822	0.647095	4.62085	11.3604	1.88156	2.24205	1.96705	3.89029	1.0148	4.73523	1.28682	5.89218
4632432E15Rik	0	0	3.50947	0	0	0	1.10938	0	0	0	0	0	0	0	0	0	0	0	0	0	0	0.627189	0	1.96705	0	0	0	0	0
4633401B06Rik	27.417	11.9488	16.3779	21.7447	7.44891	10.8663	8.84797	4.2436	3.88061	2.60799	7.83448	4.64443	16.8337	11.7984	5.733	13.2962	8.68458	7.08621	5.83852	11.5606	13.2306	5.0095	6.74113	5.89235	2.59656	6.09297	7.10447	9.01836	6.87146
4731419I09Rik	3.9376	0	0	0	0	0	0	0.707676	0	1.73862	2.9305	4.63866	0	1.97078	0	5.91589	0	1.93021	0	1.15513	1.89372	0	1.12078	0	0	1.5221	0	0	3.92827
4732414G09Rik	2.46355	1.49757	0	0	0	8.10769	1.38881	0	0	0	0	0	0	0	0.713608	0.92567	0	0	0	0.361553	1.18517	0	0	0	11.4953	0.635215	0	0	0.614699
4732416N19Rik	21.6685	7.17915	4.67927	24.4939	1.86115	3.27582	6.66048	7.78489	7.75957	6.95447	12.6956	6.18409	11.24	7.88488	14.8027	14.7914	6.83258	10.9365	5.82081	6.93023	3.78818	7.52872	2.24101	19.6766	11.668	8.62459	7.89166	7.71905	22.5885
4732419C18Rik	0	0	0	0	0	0	0	2.12316	0.64663	0	0	0	0	0.985625	0	0	0	0	0	0	0	3.13701	0	0	2.59287	0.507326	0	1.2865	0
4732440D04Rik	17.1853	11.5914	25.4034	32.9558	43.2603	30.7451	37.6506	13.0251	20.6675	20.2076	54.3678	37.4287	44.5919	55.3872	28.6478	20.0604	25.2726	35.5103	15.6542	16.779	22.0211	43.7641	15.7309	20.9691	17.5764	32.919	34.741	16.1958	16.1722
4732463B04Rik	1.96901	0	0	0	0	0	0	0	0	0.869311	0	1.54618	0	0	4.55699	1.47901	0	0	0	0	0	0	0	0.655799	0	0	0	0	0
4732465J04Rik	5.8964	9.58148	7.01717	0	11.1801	1.09259	8.86283	1.41692	2.58239	5.22168	10.7517	1.54374	0	1.97291	1.13765	5.92239	1.2435	1.93064	0	3.45982	1.8906	1.25593	1.68311	0.656491	1.29809	1.0131	0.790069	0	0
4732471J01Rik	5.4537	7.25859	11.7185	2.06398	5.66518	7.68265	7.11954	4.78425	3.90871	7.51254	4.78549	16.8079	2.84049	4.48957	2.36343	0	2.96871	4.5194	3.081	2.19919	9.12321	4.98086	7.90449	5.65684	6.34364	6.27857	3.86334	2.79969	4.27313
4732487G21Rik	23.6216	0	15.2077	17.6873	7.44514	7.63905	13.315	2.83065	10.3464	10.4317	4.39611	18.5554	26.2218	18.721	25.0718	29.5784	8.69463	17.3726	20.7038	16.7498	18.9361	5.64523	10.6483	6.55743	32.4168	13.1919	22.8866	21.8744	14.7308
4732490B19Rik	3.93584	2.3925	2.33965	2.72096	0	0	0	0.707642	1.29331	5.21588	0.488521	0	0	0	0	4.43651	1.24201	1.28694	2.58835	1.15521	0	5.64472	5.60506	0	12.9676	8.11839	41.0386	1.28682	6.87422
4732491K20Rik	1.96938	0	0	5.4428	0	0	1.10991	0.707699	1.93991	1.73862	0	7.73056	5.61965	1.97102	1.139	7.39531	1.24222	2.57344	0.646839	4.04278	1.89392	1.25469	0	2.62334	0	0.507347	6.3134	1.28659	0.98209
4732496C06Rik	64.9461	83.7389	44.4533	93.8748	42.8104	43.6444	62.1288	16.9835	14.2264	32.1646	34.6838	26.288	28.0933	19.7047	18.2384	28.0983	26.0827	27.6688	9.05888	58.3374	24.6151	22.5794	16.2541	18.3596	16.8575	16.2366	47.352	6.43397	20.6228
4831440D22Rik	5.90703	4.78562	4.67928	5.44258	13.0286	5.45773	0	0	2.58656	2.60793	0.976784	0	0	0	4.55701	1.47901	2.48433	1.28678	1.9407	1.15511	0	0	0	0	5.18634	1.01472	1.57836	3.85993	0
4831440E17Rik	0	0	1.16986	1.35891	0	0	0	1.41447	1.29356	0	0.489755	1.5483	0	2.94906	1.14719	0	0	1.28853	0	0	0	0.626099	1.12374	0	0	0	0	0	0
4833403J16Rik	0	0	0	0	1.8623	0	0	0	0	0	0	0	1.87021	0	1.14714	0	0	0	0.648859	0	0	0	0	0	0	0	0	0	0
4833404L02Rik	0	0	0	5.43399	0	0	0	0	0	0	0	0	0	0	4.59643	0	0	0.644476	0.649343	0	0	0	0	0	0	0	2.36836	0	0.981488
4833407H14Rik	0	0	0	0	1.86176	0	0	2.82985	1.94013	0	0	0	0	0	0	0	0	0	2.59147	0	0	0	0.561105	6.55218	3.89246	3.0454	0	0	0
4833411C07Rik	0	2.61926	0	0	0	0	0	0	0	0	0	0	0	0	0	0	0.679886	0	0	0	0	0	0	2.02993	0	0	0	0	0
4833412C05Rik	0	0	0	0	0	0	0	0	0	0	0	0	0	0	0	0	0	0	0	0	0	0	0	0	0	0	0.923786	0	0
4833412K13Rik	7.85317	0	1.16984	6.79894	0	3.26672	2.2155	0.707461	0	0	2.93441	0	1.87167	0	0	0	3.72407	1.93147	3.23939	0.57781	9.45906	1.88012	0	1.31043	1.29749	0	0	5.15021	1.96368
4833413E03Rik	0	0	0	0	0	0	0	0	0	0	0	0	1.6119	0	0	0	0	0	0	0	0	0	0	0	0	0	0	0	0
4833413G10Rik	17.6954	23.92	9.35864	23.1237	24.1995	18.5339	34.3718	24.0575	20.0469	17.3863	27.8575	18.5605	20.5964	21.6664	14.8356	14.7857	12.4176	25.7442	12.3004	38.1271	49.213	10.6591	17.3828	20.9762	18.1585	12.6866	24.4664	5.14838	20.6211
4833417C18Rik	0	0	0	0	0	2.17588	1.10701	1.41476	1.9402	0.869325	0	1.54762	5.61342	0.983795	0	0	0.62053	1.28797	1.94471	0.577903	3.78217	0	0	0	0	1.52293	3.15733	0	3.92702
4833418N02Rik	17.6644	7.57002	6.62903	7.93263	12.5852	24.9681	19.7073	15.1176	10.73	12.7194	13.2755	6.59894	4.74654	9.9019	7.23595	6.40408	5.2726	20.1017	5.68077	11.9294	11.1956	30.5493	12.7045	6.72581	21.0916	14.0928	5.47841	13.8276	14.6335
4833420G17Rik	188.557	100.188	116.782	97.9518	78.0012	91.8427	68.929	97.3906	63.8996	168.044	155.368	80.719	27.4624	104.168	29.5902	62.8624	129.022	132.988	57.3026	30.1654	75.231	91.7631	83.8888	117.664	87.428	66.1179	115.46	57.2472	83.9677
4833421G17Rik	3.90582	0	5.84935	12.2239	0	5.42055	2.20811	0	1.29367	1.73865	3.92247	1.54916	1.86899	0	3.45128	1.4765	0.619928	10.3139	0	1.15653	0	0	2.81242	7.8497	0	1.52384	3.15796	1.28921	1.96282
4833422C13Rik	4.60481	16.9884	4.79418	3.79448	1.30329	8.89171	6.27628	5.52233	4.41901	5.7699	8.61116	8.45431	12.9902	4.42156	0	1.44249	5.88466	2.76386	0	4.04047	19.1351	0.611732	3.54339	9.34051	7.34411	2.07966	1.53985	0	2.10835
4833422M21Rik	0	2.43472	1.97403	3.68024	8.82482	3.87134	2.2573	10.3575	5.04035	1.46693	6.00092	7.33206	3.8117	2.66491	0.961907	0	2.41986	0.655043	0.658857	0	0	2.7549	1.41878	1.73713	0	0.829073	12.7891	1.08574	5.65501
4833423E24Rik	0	0	0	0	0	0	0	0	0.646661	0	0	0	0	0	0	0	0	0	0	0	0	0	0	0	1.29684	0	0	0	0
4833427F10Rik	0	0	0	0	0	0	0	0	0	0	0	0	0	0	1.1432	0	0	0	0	0	0	0	0	0.65521	0	0	0	0	0
4833427G06Rik	0	0	0	0	0	0	0	0	0	0	0	0	0	0	0	0	0	0	0	0	0	0	0	0	0	0	0	0	0
4833428L15Rik	0	0	0	0	0	0	0	0	0	0	0	0	0	0	0	0	0	0	0	0	0	0	0	1.09285	0	0.359159	0	0	0
4833439L19Rik	194.451	443.992	348.251	374.196	349.259	353.183	358.564	293.308	256.969	295.003	330.72	352.877	444.424	384.786	366.793	291.567	332.423	376.398	309.437	315.426	255.695	323.004	317.804	266.657	283.232	328.916	300.992	339.604	316.042
4833445I07Rik	0	0	7.5816	2.19849	5.60437	0.880601	0.895727	4.57496	4.70444	5.62127	7.50863	1.25043	5.6077	2.38725	10.8753	3.58469	1.00351	2.08128	1.04701	4.04161	1.52947	4.55995	3.19932	7.9455	1.04859	2.05112	1.91387	0	2.38095
4921501E09Rik	0	0	0	0	0	0	0	0	0	0	0	0	0	0	0	0	0	0	0	0	3.78853	0	0	0	0	0	0	0	0
4921501I09Rik	0	0	1.16782	0	0	1.06569	0	0	0	3.47079	0.992939	0	0	0	0	0	0	1.29901	0	0	0	0	0	0	0	0	0	0	0
4921504A21Rik	0	0	0	0	0	0	0	0	0	0	0	0	0	0	0	0	0	0	0	0	0	0	0	0	0.847114	0	0	0	0
4921507G05Rik	0	0	0	1.35998	0	0	0	0	0	0	0.488916	0	0	0	0	1.47832	0.62077	0	0	0	1.89226	0	0	0	0	0	0	0	0
4921507P07Rik	35.4191	16.7471	24.5663	24.4882	14.8908	19.6372	21.0771	33.9665	20.693	39.1191	21.9844	7.73208	5.6184	13.7923	29.6434	29.5762	13.6618	14.8002	42.0628	23.6822	11.3601	16.3064	6.16584	9.83501	29.8261	22.3259	33.9359	21.8764	32.4068
4921508M14Rik	0	0	0	0	0	0	0	0	0	0	0	0	0	0.983291	0	0	0	0.644167	0	0	0	0	0	0	0	0	0	0	0
4921511C10Rik	3.92632	0	0	1.35977	0	0	1.1077	0	0	0	1.46725	3.09452	1.87164	0.984207	1.14327	0	0.620669	0	0	0.577816	0	0.626692	0	1.9656	0	2.03029	1.57859	2.57515	0
4921511I17Rik	5.88601	0	0	0	0	0	0	0	0.646725	0	0	0	0	0	0	0	0	0	0	0	0	0	0	0	0	0	0	0	0
4921513H07Rik	0	0	0	0	0	0	0	0	0.646662	0	0	0	0	0	0	0	0	5.79167	0	1.7329	0	0	0	0	0	0.507422	0.789215	0	0
4921513I03Rik	1.6651	0	1.98387	11.5306	1.57861	3.69395	2.81827	0	0.548358	0.73712	7.04904	3.93561	7.93568	9.51959	0.969072	8.77378	2.10527	2.72944	0	0	1.60425	1.59432	0.951465	2.22244	2.20024	0.430367	2.00776	0	4.52168
4921514A10Rik	3.93464	0	2.34023	4.08196	1.86189	3.27245	1.10928	0.707773	0	0	3.91013	0	0	0	1.14101	0	3.72649	0.64371	2.58971	0.57779	1.89351	0.626582	0	1.31148	1.29724	0	0.789416	0	0
4921515E04Rik	0	0	0	0	0	0	1.67471	0	0	0	0	0	0	0	0	0	0	0	0	0	0	0	0	0	0	0	0	0	0
4921515L22Rik	0	0	0	0	0	0	0	0	0	0	0	0	0	0	2.28571	0	0.620712	0	0	0	0	0	1.1221	0	0	0	0	0	0
4921517D22Rik	0	0	0	0	0	0	0	0	0	0	0	0	0	0	0	0	0	0	0	0	0	0	0	0	0	0	0	0	1.88213
4921518K17Rik	3.93949	4.78603	1.16982	4.08227	1.86116	1.09188	2.22007	0	1.9399	1.73862	1.46492	7.73022	0	2.95676	3.41625	0	1.24227	1.93	5.17421	0.577524	0	3.13691	3.92187	3.93524	2.59293	1.522	2.3675	5.14611	0.982105
4921522P10Rik	0	4.78436	1.16983	1.36032	7.44576	5.45264	5.54498	0.707599	11.64	0.869315	0.488652	3.09317	11.2354	2.95491	3.42229	17.744	3.10464	0	5.8255	0.577654	0	3.76245	3.36391	0.655573	0	3.55208	3.94612	2.57399	2.94596
4921523L03Rik	0	0	0	0	0	0	0	0	0	0	0	0	0	0	0	0	1.24091	0	0	0	0	0	0	0	0	0	0	0	0
4921524J17Rik	21.4923	35.6836	38.4026	32.4671	20.3714	33.5913	34.1697	19.7061	29.5925	20.7545	40.8971	38.4746	37.2418	21.5437	12.5028	47.0565	27.1695	25.6157	34.7946	47.1294	35.7618	26.1876	27.9033	15.3973	28.3926	35.3417	31.4058	25.6136	41.9997
4921528I07Rik	0	0	0	1.2763	0	0	0	0	0	0	0	0	0	0	0	0	0	0	0.421775	0	0	0	0	0	0	0	0	0	0
4921529L05Rik	0	0	0	0.934707	0	0	0	0	0	0	0	0	0	0	0	0	0	0	0	0	0	0	0	0	0.656403	0	0	0	0
4921531C22Rik	5.68278	5.05285	23.9446	5.74665	2.62157	9.24471	8.58758	8.96816	18.527	9.22237	6.99529	9.28717	11.0646	16.9938	17.574	4.16443	19.6133	7.38389	5.92643	5.10569	10.2854	12.4567	7.89717	7.38496	2.73998	3.21601	9.13235	7.44863	4.14863
4921534A09Rik	1.96805	0	0	0	0	1.0911	0	0	0.646653	0	0	0	0	0	1.13991	1.47886	0.621016	0	0	0	0	0	0	0	0	0.507395	0	0	0
4921534H16Rik	7.75588	0	6.38902	1.0319	2.82317	2.48332	2.52485	0	0	0	11.7276	6.10126	2.84111	5.23131	0	2.46747	5.17258	0	0	2.19014	3.15786	0	0	5.66889	0	0	0	0	0.744807
4921536K21Rik	1.96829	4.78521	1.16982	1.36054	0	2.18243	2.21905	0.707656	1.93995	9.56244	0.488477	1.54631	3.74588	3.94113	2.27949	0	0.621032	1.28689	2.5881	0	0	3.13615	4.48366	0	1.2967	7.61079	3.15678	3.86027	2.94614
4921539E11Rik	0	0	0	0	0	0	0	0	0	0	0	0	0	0	0	0	2.28198	0	0.594513	0	0	0	1.54489	0	0	0	0	0	0
4930402F06Rik	0	0	0	0	0	0	0	0	0	0.96636	0	0	0	0	0	0	0	0	0	0	0	0	0	0	0	0	0	0	0
4930402H24Rik	122.309	61.634	98.832	140.516	71.3193	62.8088	27.2008	68.2385	81.9403	96.4355	114.905	60.9603	81.4306	130.065	74.0889	70.1813	251.72	64.9266	100.7	40.4594	63.0721	61.4623	131.188	56.8232	80.0416	93.0936	46.5483	67.0166	43.7067
4930403P22Rik	0	0	0	4.0722	3.72641	2.1634	0	2.82733	2.58755	0	0.490935	1.55012	3.7353	0.980929	2.30825	0	0.619554	0	0.650573	0	0	5.0005	0	0.653604	0	0	0.789581	1.29004	0
4930404A12Rik	0	0	0	0	0	0	7.5465	0	0	0	0	0	2.13541	2.24156	0	6.75101	3.5436	0	0	0.663066	0	0	0	0	0	0	3.61768	0	0
4930404I05Rik	12.1823	7.40368	1.80991	0	4.31957	2.53264	1.71672	2.18975	0	2.11762	3.02287	2.39234	10.1424	4.78803	1.76316	3.59799	2.40215	13.9369	2.5025	5.80847	18.41	0	2.58546	1.01455	5.01539	2.355	1.92296	0	0
4930404N11Rik	1.68373	2.05177	0	3.50036	1.59787	1.86792	0	4.63558	2.22007	0	0.839708	0	0	0	0.981871	6.34168	0.532581	0	7.78686	0.991851	0	3.22629	1.92678	3.93527	1.11369	5.4204	2.03217	6.63093	2.52769
4930405A10Rik	0	7.21637	0	0	0	1.11064	1.13077	1.37754	0	1.7363	0.954254	0	0	1.96272	1.17536	2.94994	2.41615	0	0	2.95819	0	1.28097	0	2.54984	0	0	0	1.31885	0
4930405A21Rik	0	0	0	1.0151	0	0.81124	0	0	0.483183	0	0	0	0	0	0	0	0.463335	0	0	0	0	0.467674	0	0	0	0	2.67117	0	0
4930405J17Rik	1.94205	4.77027	2.33971	1.35657	1.86377	2.15831	3.30058	0	0	4.34649	0.983254	3.10241	0	0.979758	1.15809	0	1.85753	1.29093	1.30305	0	0	1.24893	2.81964	1.95906	1.30092	0.508339	0	0	0
4930405N21Rik	0	0	0	0	0	0	0	0	0	0	0	0	0	0	0	0	0.620468	0	0	0	0	0	0	0	0	0.507676	0	0	0
4930405O22Rik	2.07209	2.53426	2.48294	0	0	1.1503	0	4.28947	0.686425	2.33388	1.39726	2.77166	1.67327	1.04208	0	3.13362	0	2.0523	2.75796	0	2.00362	0.663864	1.79084	3.47071	0	0.539047	1.41292	0	2.08292
4930407I10Rik	0	0	0	0	1.86105	0	0	0	0	0	0	0	0	0	0	0	0	0.643237	0	0	0	0	0	0	0	0	0	0	0
4930408O17Rik	1.49489	0	0	0	0	0	0	1.61894	0	0	1.8675	0	0	0	0.8743	0	1.02905	0	0	0	0	0	0.428505	0	0	0.387365	0	0	0
4930412B13Rik	0	0	0	0	1.86195	0	0	1.41476	0	0	0	0	0	0	0	0	0	0	0.648222	0	0	0	0	0	0	0	0	0	0
4930412C18Rik	0.955948	2.31567	4.54507	1.31681	1.802	0	0	0	0	8.11158	0	0	0	0	0	0	0	0.312115	0	0	0	0	0	0	0	0	0	0	0
4930412F12Rik	0	4.78233	2.33968	0	1.86177	2.17775	1.10773	0	0	1.73864	0.978152	3.09449	0	0.984221	1.14322	7.39056	0.620674	1.28766	1.94367	0.577813	0	0	0.56112	0.655206	2.59501	0.50757	0.789293	0	0.981839
4930412M03Rik	1.959	0	2.3397	8.15483	3.72433	6.52156	1.10623	1.41458	0.646761	4.34664	3.42705	9.28815	5.61174	6.88333	3.43845	1.47745	7.44448	7.72982	6.48614	5.202	9.45158	1.87877	1.12335	2.61909	0	3.55407	3.15749	2.57647	2.94499
4930413G21Rik	0	0	0	0	0	0	0	0	0	0	0	0	0	0	1.14769	0	1.24043	0	0	0	0	0	0	0	0	0	0	0	0
4930415O20Rik	0	0	0	0	0	0	0	0	0	0	0	0	0	0	1.16175	0	0	0	0	0	0	0	0	0	0	0	0	0	0
4930417H01Rik	0	0	2.30953	0	0	0	0	0.673064	0	0	0	0	0	0	0	0	0	0	0	0	0	0	0	0	0	0.224324	0	0	0
4930417O13Rik	0	0	0	1.09585	0	0	0	0	0.260371	0	0	0	0	0	0	0	0	0	0	0	0	0	0	0	0	0	0	0	1.18636
4930417O22Rik	0	0	0	0	0	0	0	0	0	0	0	0	0	0	0	0	0	0	0	0	0	0	0	0	0	0	2.36806	0	0
4930421C12Rik	0	0	0	0	0	0	0	0.70749	0	0	0	0	0	0	0	1.47824	0	0	0	0	0	0	0	0	0	0.507541	0	0	0
4930422M22Rik	0	2.38903	0	5.4346	0	0	1.10508	0.707164	0.646799	0.869332	4.89963	0	0	4.91327	3.4452	2.9539	1.8604	1.93319	0	1.15629	3.77838	0	0.562101	3.92664	0	0.507841	0	0	0
4930423D22Rik	7.85884	14.3495	9.35868	8.16	11.1698	13.0747	14.4073	24.0556	7.11362	19.125	42.5343	21.6576	14.9763	9.84532	7.99541	4.43502	27.3143	22.5301	8.41926	23.1099	15.1384	10.6565	7.85296	18.35	2.59454	7.61275	14.996	6.43663	26.5113
4930426I24Rik	1.36293	0	0	0.944928	0	0	0	0	0.899105	1.52776	1.02049	0	0	1.72139	0	0	0	2.26927	0	0	0	0.435441	0	0.45526	0	0	0	0	0
4930426L09Rik	0	0	0	0	0	0	0	0	0	0.869322	0	0	0	0	0	1.4781	0	0	0	0	0	0	0	0	0	0	0.789295	0	0
4930428O21Rik	0	0	0	0	0	0	0	0	0	0	0.488853	0	0	0	0	0	0	0	0	0	0	0	0	0	0	0	0	0	0
4930429D17Rik	0	0	0	0	0	0	0	0	0	0	0	0	0	0	0	0	0	0	0	0	0	0	0	0	0	0.507528	0.789271	0	0
4930429F24Rik	17.6726	11.9564	11.6984	23.1172	13.0322	5.44531	15.5102	6.36727	8.40718	27.8183	18.5831	13.9245	16.8458	15.7489	30.8596	16.2599	14.2762	13.5198	0.64782	12.1337	32.1628	18.1755	14.5878	9.82871	5.18976	18.272	14.9964	6.43749	30.4375
4930429P21Rik	0	0	13.0627	0	0	0	0	0	0	0	0	0	0	0	0	0	0	0	0	0	0	0	0	0	0	0	0	0	0
4930430E12Rik	0	0	0	0	2.37978	0	0	0	0	0	0	0	0	0	0	0	0	0	0	0	0	0	0	0	0	0	0	0	0
4930430F08Rik	13.8679	34.0757	13.8653	25.2291	23.1391	24.1465	20.9368	27.527	19.5679	25.8093	36.321	18.6964	27.5104	20.1808	9.64437	29.6927	28.5548	29.5726	17.1985	35.8067	15.2517	18.9159	18.1997	49.2568	14.1085	22.4322	19.8449	27.4598	28.8556
4930431P03Rik	0	0	0	0	0	2.26894	0	0	0	0	0	0	0	0	0	0	0	0	0	0	0	0	0	0	0	0	0	0	0
4930431P19Rik	6.88048	6.27091	5.10961	5.94315	9.7555	3.81426	2.90846	13.434	10.168	3.79703	3.41312	6.75346	0	1.72171	1.99037	3.87608	3.79795	17.4233	7.9115	7.56803	14.8895	1.096	0.979023	5.9795	7.92856	3.1025	7.04943	4.49587	6.86333
4930432B10Rik	0	0	2.68236	0	4.2687	0	0	0	0	0	0	0	0	1.97626	2.29156	0	0	0	0	0	0	0	0	3.7565	2.23221	0.581869	2.71463	0	0
4930432E11Rik	0	0	1.813	3.16448	1.44202	2.30501	0.861026	0	0	4.04182	1.89058	3.26234	5.80902	2.29272	0.880823	0	1.92598	0.498348	0	4.97308	1.46855	0	0	0.508489	0	0	0	0.996575	0.761145
4930432K21Rik	0	0	0	0	0	0	0	0	0	0.625183	0	0	0	1.93125	0	0	0	1.26146	0	0	0	0.45099	0	0	9.67687	0	0	0	0
4930432O09Rik	0	2.39205	0	0	0	0	0	0	0	0	0.488708	0	0	0	0	1.47859	0.620895	1.93078	0	0	1.89287	0	0	0	0	0	0	0	0
4930433N12Rik	0	0	0	0	0	0	0	0.734083	0	0	0	0	0	0	0	0	0	0	0	1.19974	0	0	0	0	0	0	0	0	0
4930434O05Rik	0	0	0	1.35107	0	0	0	0	0	0	0	0	0	0	0	0	0	0	0	0	0	0	0	0	0	0	0	0	0
4930435F18Rik	0	0	0	0	0	0	0	0	0.646685	0	0	0	0	0	1.14175	0	1.24165	0.643666	0	0	0	0	0	0	0	0	0	0	0
4930439A04Rik	1.28997	0	0	0	3.11512	0	0.729823	0	1.07809	2.89612	0.324851	0	3.09646	1.62502	1.96421	2.9306	0	0	1.52517	0	1.24885	1.03665	4.03493	0.432698	0	0.336304	0.522608	0	0
4930440I19Rik	0	0	0	0	0	0	0	0	0	0	1.93006	0	0	0	0	0	0	0	0	0.459516	0	0.818432	0	0	0	0	0	0	0
4930442G15Rik	0	0	0	0	0	0	0	0	0	0	0.489823	0	0	0	0	0	0	0	0	0	0	0	0	0	0	0	0	0	0
4930442H23Rik	0	0	0	0	0	3.26342	1.1069	0.707367	1.29348	1.73865	0.978703	0	1.87107	2.9512	0	2.9555	3.72306	0.644006	0	1.73375	0	1.25291	0.561425	0	0	2.53827	0	1.28793	0
4930442L01Rik	0	0	0	2.7206	0	3.27146	1.10896	0	0	0.869315	0.977327	0	0	0	0	0	0	0	0	0	0	0.627064	0	1.31113	0	0	1.57845	0	0.981982
4930443G03Rik	0	0	0	0	0	0	0	0	0	0	0	0	0	0	0	0	0	0	0	0	0	0	0	0	0	0	0	0	0.981762
4930443O20Rik	3.92597	2.39109	3.50952	1.35974	1.8618	2.17753	0	0.707449	3.23357	0	0	0	0	0	2.28678	1.47807	1.24131	0	0	1.15565	0	0.626674	2.80576	1.96554	1.29754	1.52274	1.5786	0	0
4930444A19Rik	6.31511	0	0.876802	0	1.39517	0.817386	0	0	0.484686	0.651563	0.732492	0	1.40352	0	0	1.10829	2.32698	0.482351	0	0	0	1.41002	2.10105	0.491365	0	0.760663	0	0	0
4930444E06Rik	1.96085	0	0	5.43767	1.862	3.26334	1.10688	0.707365	0.646739	3.4773	2.93615	0	5.61315	0.983721	6.86922	4.43322	3.10252	0.644011	1.29659	0	1.89096	0.626449	1.12287	7.85954	0	1.01531	1.57868	1.28794	0.981741
4930444F02Rik	0	0	0	1.3611	0	4.37174	1.11084	2.8312	0.646604	0	0.488037	4.63688	0	0	0	1.47947	0	0	0	0	0	0	0.559971	0.656105	0	0.50725	0	0	0
4930444M15Rik	0	0	1.16984	5.43994	0	4.35806	0	0.707513	1.94008	0.869319	2.93347	4.64097	1.87201	0.984511	1.14227	1.47833	1.86232	0	1.2953	0.577752	0	3.13422	0	0	0	0.50752	7.1034	2.57469	0.981896
4930444P10Rik	0	0	1.80732	0	0	0	0	0.448745	0	0	0	0	0	0	0	0	0	0	0	0	0	0	0	0	0	0	0	0	0
4930447C11Rik	0	0	0	0	0	0	0	0	0	0	0	0	0	0	0	0	0	0.644436	0	0	0	0	0	0	0	0	0	0	0
4930447F24Rik	0	0	0	0	0	0	0	0	0	0	0	0.743834	0	0.472969	0	0	0	0	0	0	0	0	0	0	0	0	0	0	0
4930447K03Rik	0	0	2.33971	0	0	0	0	0	0	0	0	0	0	0	1.14712	0	0	0	0	0	0	0	0	0	0	0	0	0	0
4930447N08Rik	0	0	0	0	0	0	0	0	0	0	0	0	0.814877	0	0	0	0	0	0	0	0.823503	0	0.489234	0	0	0	0	0	0
4930448A20Rik	0	0	0	1.35893	0	0	0	0.707237	0	0	0	0	0	0	0	0	0	0	0	0	0	0	0	0	0	0	0	0	0
4930448D08Rik	7.84374	2.39051	1.16985	2.71886	0	3.26346	7.74839	0	4.52717	0.869325	1.46805	4.64301	3.74214	0.983739	1.14481	0	0	3.22002	1.94485	2.88957	3.78198	0.626459	0	2.61988	0	0.507654	1.57867	0	0
4930448E22Rik	1.58235	0	0	0	0	0	0	0	0	0	0	0	0	0	0	0	0	0	0	0	0	0	0	0	1.04438	0	0	0	0
4930449I04Rik	0	0	0	0	0	0	0	0.707299	0	0	0	0	0	0	0	0	0	0	0	0	0	0	0	0	0	0	0	0	0
4930451E10Rik	0	0	0	0	0	0	0	0	0	0	0	0	1.4343	0	0	0	0	0	0	0	0	0	0	0	0	0	0	0	0
4930451G09Rik	2.33087	1.36712	2.00516	4.84343	4.41519	5.43869	1.32771	0.808675	2.21679	1.05079	3.52914	0	1.0702	1.18345	1.35745	3.50996	6.57873	3.54619	3.43695	0	4.53495	0.358405	7.90401	2.6228	0	0.869666	1.81728	1.52877	1.12223
4930452B06Rik	7.6387	0	3.85458	0	4.08878	4.2348	9.68795	2.05955	6.27323	5.06	1.42157	7.50033	7.26809	6.4923	34.2289	11.4779	4.21742	6.86619	21.0831	6.72383	10.3977	13.0837	3.07823	0.720147	7.54749	15.019	7.78118	13.731	16.196
4930452L12Rik	0	0	0	0	0	0	0	0	0.646851	0	0	0	0	0.981598	0	0	0	0	0	0	0	0	0	0	0	0.508026	0	0	0
4930453C13Rik	3.90005	9.54943	5.84935	1.35777	5.58899	7.57956	3.30913	6.36238	1.94059	6.08535	13.7383	4.64906	3.73654	4.90717	1.15245	0	0.619728	8.3829	0	2.31359	7.54866	0.625304	2.81432	12.423	1.29961	0	12.6326	0	4.90642
4930453N24Rik	56.7827	184.432	105.318	107.22	128.045	126.245	129.854	124.078	149.633	143.314	112.075	207.54	176.894	153.268	226.55	167.143	178.456	159.487	221.85	219.524	190.994	157.152	190.086	191.541	214.089	214.725	156.291	200.68	311.106
4930455C13Rik	0	0	1.16986	0	0	1.08615	1.10563	0	0	0.86933	0.489779	0	1.87015	0	1.14732	0	0	0	0	0	1.88973	0	0	0.654598	0	0.507785	1.57881	0	0
4930455D15Rik	0	0	0	0	0	0	0	0	0	0	0	0	0	0	0	0	0.620752	0	0	0	0	0	0	0	0	0	0	0	0
4930455G09Rik	0	0	1.16986	0	1.86371	0	0	2.11995	0.646917	0	0	0	0	0	0	0	0	0	7.16543	0	0	1.87363	0	0	0	5.59145	1.57935	3.87232	0.980973
4930455H04Rik	0	0	1.16984	0	0	0	0	0	0	0	0	0	0	0	0	0	0	0	0	0	0	0	0	0	0	0	0	0	0
4930455M05Rik	0	0	2.22964	1.41779	0	0	0	1.47478	6.06383	0.828441	0.508818	0	0	0	1.18669	0	2.36778	0	0	0	0	1.96101	1.60173	4.10015	0	0	0	0	0
4930456G14Rik	0	0	0	0	0	0	0	0	0.646727	0	0.489235	0	0	0	0	0	2.48232	0	0	0	0	0	0	1.31014	0	0	0	0	0.981784
4930458D05Rik	0	0	0	1.36068	0	1.09165	0	0.707693	0	0.869311	0	0	0	0	1.1391	2.95808	0	0	0	0.577547	0	0	0	1.31164	1.29655	2.53676	0	0	0.982084
4930461C15Rik	0	0	0	0	0	1.08812	0	0	0	0	0.489271	0	0	0	0	0	0	0	0	0	0	0	0	0.655037	0	0	0	0	0
4930461G14Rik	0	0	0	0	0	0	0	3.53524	1.29367	0	0	0	0	0	6.90269	0	0	1.28925	18.8405	0	0	0.625608	0	0	1.29916	2.53974	0	0	0
4930463O16Rik	0	0	0.752354	0	0	0	0	0	0.415893	0	0	0	0	0	0	0	0	0.413894	0	0	1.21746	0	0	0	0	0	0.507576	0	0.631545
4930465K10Rik	0	0	0	0	0	0	0	0	0	0	0	0	0	0	0	0	0	0	0.648301	0	0	0.626447	0	0	0	0	0	0	0
4930466K18Rik	17.5925	14.3323	7.01918	12.2264	9.31283	6.50969	24.3034	8.48546	12.9362	9.56267	11.2721	18.5858	13.0862	8.84187	8.04402	5.90713	9.30088	12.2451	3.89612	18.5021	5.66645	7.50964	7.87139	1.30866	3.89659	5.0788	20.5258	6.4446	1.96297
4930467E23Rik	0	4.7851	0	0	0	0	0	2.12295	0	0	0	1.54635	0	0	2.27975	0	1.24204	1.93037	0	0	0	0.62721	1.12096	0	2.59346	0	0	0	3.92815
4930469K13Rik	0	0	0	0	0	0	0	0	0	0	0.878058	0	0	0	0	0	0	0	0	0	0	0	0	0	0	0	0	0	0
4930470B04Rik	5.89821	0	7.01898	5.44082	1.86151	4.36076	5.54368	2.83028	6.46677	6.95453	0.977479	7.73361	1.87238	0	6.84759	2.9571	9.93401	1.93084	0.647403	0	7.5711	1.25399	1.1215	1.311	3.89115	3.0448	0.789239	3.86133	3.92782
4930470G03Rik	0	0	0	1.36048	0	0	0	0	1.93996	0.869313	0	0	0	0	3.41999	0	4.34705	0.643471	0	0.577605	0	0	1.68152	0.655687	0	0	0.789203	1.28682	0
4930471E19Rik	0	0	0	0	0	0	0	0	0	0	0	0	0	0	0	0	0	0	1.05594	0	0	0	0	0	0	0	0	0	0
4930471M09Rik	0	0	0	2.11652	0	1.74098	0	0	0.51629	0	0	0	0	2.35892	0	0	0.99142	1.02766	0	0.461203	0	1.50182	0	0.523359	0	0	0.630108	0	0
4930473A02Rik	1.96665	2.39591	0	2.72497	0	0	1.10979	0	0	0	0	0	0	0.986119	1.14601	1.48106	0	0	0	0	0	0	0	0.656493	0	0.50864	0	1.29032	3.93535
4930473H19Rik	0	0	0	0	0	0	0	0	0	0	0	0	1.20039	0	0	0	0	0	0	0	0	0	0	0	0	0	0	0	0
4930474B08Rik	0	0	0	0	0	0	0	0	0	0	0	0	0	0	0	0	0	0	1.94912	0	0	0	0	0	0	0	0	0	0
4930474H06Rik	0	0	0	0	0	0	0	0	0	0	0.488967	0	0	0	0	0	0	0	0	0	0	0	0	0	0	0	0	0	0
4930474N09Rik	1.95999	0	0	0	0	0	0	0.707331	0	0.869327	0	0	0	0	0	0	0	0	0	0	0	0	0	0	0	0	0	0	0
4930477E14Rik	0	0	0	0	0	0	0	0	0	0	0	0	0	0	0	0	0	0	0	0	0	0	0.563917	0	1.30091	0	0	0	0
4930477G07Rik	0	0	0	0	0	0	0	0	0	0	0	0	0	0	0	0	0	0	0	0	0	0	0	0	0	0	0	0	1.08687
4930477O15Rik	1.95864	14.3391	3.50956	8.1545	9.311	9.78082	14.3792	3.53638	1.9403	5.21597	12.7302	0	1.87049	1.96651	1.14641	4.43219	13.0273	3.2209	1.94603	1.15603	7.56075	6.26217	0	12.4399	2.59647	0	7.10442	0	1.9633
4930478M09Rik	0	0	0	0	0	0	0	0	0	0	0	0	0	0	0	0	1.24075	0	0	0	1.89033	1.25252	0.561672	0	0	0.507723	1.57875	0	0
4930479D17Rik	1.94896	0	0	0	0	0	0	0	0	0.869325	0	0	0	0	0	0	0	0	0	0	0	0	0.56301	0	0	0	0	0	0
4930480C01Rik	1.95459	2.38868	0	0	1.86258	2.16977	0	1.41423	1.29363	3.47734	0	4.64653	0	0	0	0	1.2401	0.64449	1.29875	0	0	2.50316	0	3.92589	0	0.507885	0	0	0.98148
4930480G23Rik	0	0	0	0	0	0	0	0	0	0	0	0	0	0	0	0	0	0	0	0	0	0	0	1.30917	0	0	0	0	0
4930480K02Rik	0	0	1.16985	0	26.0716	6.51882	0	1.4145	1.29354	19.1252	3.42787	0	0	0	0	0	0	7.0865	1.29757	0	1.88997	0	0.561806	1.30934	0	0	0	0	0
4930480K15Rik	0	0	0	0	0	0	0	0	0	0	0	0	0	0	0	4.43616	0	0	0	0	0	0	0	0	0	0	0	0	0
4930480K23Rik	22.1587	14.9823	10.0707	21.7608	16.6411	18.075	14.2397	14.1133	15.714	6.80335	7.64327	3.62991	0	7.7132	17.0641	13.3152	4.71766	23.9544	6.929	8.78068	10.376	10.3108	1.31545	3.07974	18.9897	11.5806	11.3986	5.03433	17.7739
4930481A15Rik	6.21669	10.6585	1.87904	1.59097	2.32935	2.61083	3.51389	0.561535	2.84348	4.17284	0	3.75103	0	1.57463	1.89168	1.77836	0.994815	1.19139	3.15072	6.79084	0.751136	3.60217	4.54196	3.13176	2.47083	2.43313	1.2683	1.55307	0
4930481B07Rik	11.2125	5.39556	2.6488	4.37626	5.12349	2.95458	3.54501	2.38307	18.8605	24.5004	6.71084	2.77671	5.1169	0.473276	4.74115	3.33322	7.60642	1.7763	6.2388	15.6765	4.25768	4.9325	8.30429	0.315147	10.1119	7.16201	0.759915	2.30742	0
4930483J18Rik	0	2.72829	0	0	0	0	0	0.807677	0	0	0	0	0	0	1.00259	0	0	0	0	0	0	0.71474	0	0	0	0	0	0	0
4930483K19Rik	0	0	1.16985	0	0	0	1.10687	0	0	0	0	0	0	0	0	0	0	1.93204	0	0	1.89095	0	0	0	0	2.03063	0	0	0.981739
4930486F22Rik	0	0	0	1.35577	0	0	0	0.706488	0.646907	0	0	1.55222	0	0	0	0	0	0	0	0	0	0	0.564627	0	0	0.508529	0	0	0
4930486I03Rik	0	0	0	0	0	0	0	0	0	0	0	0	0	0	0	0	0	0	0	0	0	0	0	0	0	1.52407	0	0	0.981334
4930488B22Rik	0	0	0	0	0	0	0	0	0	0.869319	0	0	0	0	0	0	0	0	0	0	0	0	0	0	0	0	0	0	0
4930488L21Rik	0	0	0	0	0	0	0	0	0	0	0	0	0	0	0	0	0	0	0	0.570443	0	0	0	0	0	0	0	0	0.970039
4930500F10Rik	0	0	0	0	0	0	0	0	0.646741	0	0	0	0	1.96736	0	0	1.24098	1.93208	0	0.577927	0	0	0.56146	0	0	1.01533	2.36803	0	0
4930500M09Rik	0	0	0	0	0	0	0	0	0	0	0	0	1.31848	0.693369	0	0	0	0	0.45627	0	0	0	1.07216	0	0	0	0	0	0
4930502A04Rik	0	4.77678	0	0	0	0	0	0.707075	0	0	0	0	0	0	0	0	0	0	1.29911	0	0	0	0.562397	0	0	0	0	0	0
4930502C17Rik	0	0	0	0	0	0	0	0	0	0	0	0	0	0	0	0	0	0	0	0	0	0	1.1242	0	0	0	0	0	0
4930502E09Rik	0	0	0	1.3577	0	0	2.20579	0.706914	0	0	0.981406	0	0	0	0	0	0	0	0	0	0	1.25052	2.8146	0.653797	0	0	0	0	0
4930502E18Rik	0	0	0	0	0	0	0	0	0	0	0	1.54732	0	0	0	0	0	0	0	0	0	0	0	0	0	0	0	0	0
4930503L19Rik	13.4659	6.31638	4.97503	5.21908	3.83206	0	5.76141	5.09698	1.48138	20.0067	3.51286	6.40928	11.1588	7.00751	7.52173	10.1005	8.25963	4.81687	0.835317	3.70255	11.9679	2.08509	5.03465	10.3321	9.89964	5.67299	0.398881	9.77421	8.91647
4930505A04Rik	0	0	0	0	0	0	0	0	0	0	0	0	0	0	0	0	0	0	0	1.83544	0	0	0	0	0	0	0	0	0
4930505K14Rik	0	0	0	0	0	0	1.09664	0	0	0	0	0	0	0	0	0	0	0	0	0	0	0	0	0	0	0	0	0	0
4930505N22Rik	0	0	0	0	0	0	0	0	0	0	0.979943	0	0	0	0	0	0	0	0	0	0	0.625908	0	0	0	0	0	0	0
4930506C21Rik	18.9608	8.12462	8.94668	8.51619	15.0594	15.8944	13.647	6.46312	6.40703	6.53004	10.6231	6.57619	19.3358	10.4835	1.94643	2.98941	6.92519	15.0923	5.73881	10.5217	0	8.19571	2.86287	2.78249	5.25891	5.55333	6.95943	4.37803	4.17105
4930507D05Rik	1.96562	0	0	1.36014	0	1.08998	2.21715	0	1.94005	0	0	1.5468	0	6.89306	0	0	5.58759	0	1.29496	0.577707	0	2.5078	0.560806	0	0	1.01497	1.5785	0	0.981937
4930509E16Rik	0	0	0	0	0	0	0	0	2.58699	0	0	0	0	0	0	0	0	0	0	0	0	0	0	0	0	4.06144	0.789351	0	0
4930509G22Rik	1.96801	0	1.16982	1.3605	0	2.18217	2.21885	1.41529	1.93996	1.73863	1.46553	1.54636	1.87287	4.92612	3.4198	2.95771	1.24203	0	1.29414	0	3.7869	3.136	2.24197	3.93418	1.29674	3.55177	0.789202	0	0.982035
4930509H03Rik	3.92105	4.78078	1.16985	5.43748	1.86203	4.35052	4.42707	0	1.94023	4.34663	0.489397	4.64323	5.6129	1.96731	0	1.47769	5.58434	5.15228	2.59341	2.88966	0	1.87925	0.561475	3.92957	3.8938	1.52301	5.52541	2.57598	3.92691
4930510E17Rik	0	0	2.33967	0	0	0	0	0	0	0	0	0	0	0	0	0	0	0	0	0	0	0	0	0	0	0	0	0	0
4930511M06Rik	0	0	3.66314	5.35911	8.98746	2.13479	1.36017	1.1075	0	5.14864	0	0.63184	0	3.87247	1.3269	0.604312	2.69981	0	0.264375	0	0.773757	0	0	0	0	1.62519	6.23529	1.57735	2.73957
4930512B01Rik	14.5271	0	2.3306	0	0	1.45	0.737083	0	0	0.577301	0.324307	3.83233	0	0.654469	0.756395	0	0	0.427249	0	3.24503	0	1.98926	0.661378	10.7064	0.861009	4.87206	0	0	0
4930512H18Rik	0	0	0	0	0	0	0	0.739267	0	0	0	0	0	0	0	0	0	0	0	0	0	0	0	0	0	0	0	0	0
4930512J16Rik	0	7.48597	0.515986	0	0	0	0	0	0.285236	0	0	0	0	3.06803	0.503484	0	0	0	0	0	0	0	0	0	0	0	0	0	0
4930512P04Rik	1.91724	0	0	1.35254	0	0	0	0	0	0.868405	0	0	0	0	2.3495	1.46917	0	0.648127	3.27795	0	1.87583	0	0	0	1.30566	0	0	0	1.9594
4930513D17Rik	0	0	0	0	2.64644	0	0	0	0	1.2355	0	0	0	1.39775	4.34138	3.24473	0.440879	0.457698	0.714088	0.821414	0	2.22538	0.399061	2.46678	0	0	0	2.44169	0
4930513N10Rik	3.3811	4.77689	5.83861	6.79084	3.71583	2.17895	2.85822	12.0052	5.80936	4.40093	11.4095	1.54345	3.89243	15.7532	18.0293	1.47631	7.99714	7.06478	1.93735	7.06869	5.67094	9.05289	8.2419	1.96379	6.47148	4.35481	1.35479	3.85312	5.05794
4930513N20Rik	3.92231	4.78114	1.16985	1.35946	1.86197	6.52752	4.42796	3.53688	4.52715	12.1705	0.978645	3.09526	7.48451	2.95136	2.28931	1.47779	4.34369	1.28797	3.24122	0	3.78213	0	2.80696	4.58495	2.59567	1.01529	7.89333	1.28789	0.981753
4930515G01Rik	0	0	2.33969	4.07829	5.58596	5.4391	5.53456	0.707368	3.88043	12.1706	13.7018	7.73834	11.2264	10.8211	12.5929	7.38877	4.34358	10.9481	4.53797	15.6037	17.0189	11.2763	3.92995	16.3743	15.5744	3.04592	11.8401	6.43964	9.81744
4930516B21Rik	7.84103	7.17094	4.67939	6.79664	1.86205	5.43753	3.32002	2.82937	3.88048	0.869326	3.91543	6.19117	11.2254	0.983597	3.43584	7.38824	0.620463	3.22028	2.59359	4.04561	5.67226	1.87916	1.12302	6.54901	1.29798	1.52304	1.5787	1.28804	0
4930517G19Rik	0	11.9579	5.84917	0	3.72327	4.35827	2.21652	3.53759	4.52685	1.73864	1.4667	6.18788	3.74407	7.87628	3.42658	1.47834	3.1039	7.08087	3.23816	3.46648	0	2.50742	2.80462	7.86432	2.59453	1.52255	0.789265	1.28732	6.8733
4930517L18Rik	0	0	0	0	0	0	1.09501	0	0	0	0	0	0	0	0	0	0	0	0	0.579428	0	0	0	0.651703	0	0	0	0	0
4930518C09Rik	0	2.38123	0	0	1.86559	0	0	0	0	2.60675	0.493557	1.5543	1.86167	0.976783	0	1.47169	3.09232	0	1.30803	0.57945	0	0.622864	0	0	0	0	2.36955	1.29266	0
4930518I15Rik	3.9238	0	2.33969	9.51704	3.72379	5.44132	2.21451	2.12222	3.23363	8.69324	8.80621	10.8324	3.74264	5.90365	5.72071	1.4779	1.24116	1.28786	3.24058	2.88936	1.89133	10.6515	5.05165	3.27535	7.7863	1.52286	4.73591	5.1511	1.96357
4930518I17Rik	0	0	0	0	0	0	0	0	0	0	0	0	0	0	0	0	0	0	0	0	0	1.24943	0	0	0	0	0	0	0
4930518J20Rik	0	0	0	0	0	0	0	0	0	0	0	0	0	0	0	0	0	0.643825	0	0	0	0	0	0.655212	0	0	0	0	0
4930519A11Rik	0	0	0	0	0	0	0	0	0	0	0	0	0	0	0	0	0	0	0	0	0	0	0	0	0	0	0	0	0
4930519F16Rik	0	0	0	0	0	0	0	0	0.956621	0	0	0	0	0	0	0	0	0	0.718166	0	0	0	2.36149	0	0	0	0	0	0
4930519P11Rik	0	0	1.16961	0	0	0	0	0	0	0	0	0	0	0	0	0	0.618574	0	0	0	0	0	0	0	0	0	0	0	0
4930520M14Rik	0	0	2.33976	1.35732	0	0	0	0	0	0	0	0	0	0	0	0	0	0	0.650672	0	0	0	0	0	6.50048	1.01632	3.94799	1.29012	0
4930520O04Rik	9.83618	0	0.780305	3.63014	5.28213	7.72366	3.14453	0.472031	0.431333	4.05899	5.22295	3.35792	0	0	0	0	2.69424	0.858373	0.863129	0.385263	1.26309	1.88367	0	8.31495	0	0	2.23943	0	0
4930522L14Rik	9.44133	20.9979	15.2454	10.854	10.2143	12.0814	15.0226	21.9738	19.4816	20.5933	8.71523	19.0955	16.4309	11.4841	14.3599	32.1496	40.5848	19.5508	27.96	11.0392	7.79004	16.2752	28.6216	24.2147	16.7726	16.3288	12.0425	23.6028	12.6728
4930523C07Rik	406.652	594.368	453.569	266.565	493.146	369.402	508.682	359.794	413.8	330.03	387.144	516.388	827.896	424.436	336.305	346.239	355.762	431.832	555.44	401.462	500.09	408.375	369.963	622.089	300.143	316.094	410.722	456.605	451.578
4930524B15Rik	0	0	0	0	0	0	0	0	0	0	0	0	0	0	0	2.95721	1.2418	0	2.58939	0.577672	0	0	0	0	0	0	0	0	0
4930524J08Rik	1.94076	0	0	0	0	1.07858	0	1.41317	0.646921	0.869278	0.491785	1.55145	1.86582	1.95901	0	0	1.23817	0.645583	0	0.578808	0	0.624329	0.564103	0	0	1.01677	0.78971	0	0
4930524O07Rik	0	0	2.18523	0	2.82683	10.8234	0	1.76245	1.96354	1.08258	5.5932	0.962932	2.33217	3.06696	1.42007	0	0.824896	0.977916	0.402968	4.38724	1.17887	1.88042	0.349045	0	0	0.947853	0.491416	0	1.22293
4930524O08Rik	0	0	0	0	0	0	0	0	0	0	0	0	0	0	0	0	0	0	0	0	0	0	0	0	0.787609	0	0	0	0
4930525G20Rik	7.87646	19.1427	4.67928	4.08198	0	5.45797	3.32944	6.3692	3.87984	3.47724	14.163	6.18464	1.87315	13.7964	0	4.43707	0.621091	1.93014	0.646883	2.88776	9.46916	3.13658	4.4828	3.93485	1.29657	0	6.31344	5.14651	4.9104
4930526A20Rik	5.74422	16.3172	6.84154	3.97671	16.3313	12.7425	10.8013	1.37923	11.9766	5.93137	12.8675	16.587	9.12313	14.3937	13.3623	5.76367	18.1519	10.0394	10.101	8.44728	5.53307	2.4439	10.9356	8.30385	10.1161	5.93634	12.309	12.5482	10.5277
4930526F13Rik	0	0	0	0	0	0	0	0	0	0	0	0	0	0	0	0	0	0.643694	0	0	0	0	0	0	0	0	0	0	0
4930528D03Rik	0	0	0	1.43908	0	0	0	0.748815	0	0.833771	0	0	0	0	0	3.12867	0.656865	0	0	1.67571	0	0	0	1.2615	1.24462	0.537406	0	0	1.03927
4930528J11Rik	15.7602	14.3586	10.5284	14.9688	18.6114	12.0122	17.7622	47.4175	43.9708	22.602	12.2068	17.0059	22.4806	17.7416	34.1568	31.0624	40.9962	21.8726	65.9663	15.5928	11.3649	37.0172	23.5297	20.9889	29.8177	51.7469	12.6266	43.7404	29.4635
4930532G15Rik	0	0	0.970484	10.1524	0	0	2.75676	2.04349	3.47911	0	1.21723	0	0	0	0	1.22621	1.27667	1.06824	0	0	0	7.79837	0.931023	4.89187	2.15282	1.68431	1.30958	4.27265	3.25807
4930533B01Rik	0	0	0	0	0	1.08625	0	0	0	0.86933	0	0	0	0	0	0	0	0	0	0	0	0	0	0	0	0	1.5788	0	0
4930533D04Rik	0	0	0	0	0	0	0	0	0	0	0.49054	0	0	0	0	0	0	0	0	0	0	0	0	0	0	0	0	0	0
4930533I22Rik	0	0	0	0	0	0	0	0	0	0	0	1.54632	0	0	0	0	0	0	0	0	0	0	0	0.655718	0	0.507388	0.789197	0	0
4930533K18Rik	0	2.4253	1.18685	0	0	1.0986	1.11786	0	0	0	0.47508	1.57014	0	0	0	0	0	0	0	0	1.8364	0	0	17.2772	0	0	1.60162	0	0.991396
4930534D22Rik	0	0	0	0	0	0	0	0	0	0	0	0	0	0	2.27909	0	0	0	5.1758	0	0	0.62726	0.56042	0	0	0	0	1.28671	0
4930537H20Rik	0	0	2.33967	0	0	1.08959	0	0	1.29338	0	0.488894	1.54696	0	0	0	0	0	0	1.29525	0	0	0.626861	0.560919	0.655364	0	0.507514	0.789264	0	0
4930539E08Rik	0	0	0	0	0	0.620605	0	0	0.367339	0.493847	0	0	0	0	0	0	0	0	1.10194	0	0	0	0	0	0	0	0	0	0
4930539J05Rik	3.03118	6.93386	6.32359	1.04997	2.87547	2.52193	6.51525	5.46293	1.99762	5.8988	2.64408	2.38978	1.44521	0	7.065	8.08738	5.75115	6.57822	0.500387	1.58369	5.36036	8.92029	1.64544	5.56507	2.00405	2.74379	8.46826	7.95478	3.61181
4930540M05Rik	1.96668	0	0	8.16178	0	1.09047	1.10895	0.707594	0.646669	1.73863	0.977335	3.09322	0	2.95483	0	1.47865	6.8301	0	0	0	0	1.88118	0.560668	0	1.29695	1.52233	2.36768	0	2.94594
4930543E12Rik	0	0	0	0	0	0	0	0	0	0	0	0	0	0	1.25265	0	0	0	0	0	0	0	0	0	0	0	0	0	0
4930543I11Rik	0	0	0	0	0	0	0	0.707174	0	0	0	0	0	0.982709	0	0	0	0	0	0	0	0	0	0	0	0	0	0	0.981541
4930544G11Rik	0	0	0	0	0	0	0	0	0	0.869323	0	0	0	0	0	0	0	0	0	0	0	0	0	0	0	0	0	0	0
4930544M13Rik	0	0	0	0	0	0	0	0	0	0	0	0	0	0	1.39406	0	0	0	2.36504	0	0	0	0	0	0	0.616857	0	1.56531	0
4930545L23Rik	0	0	0	0	0	0	0	0	0	0	0	0	0	0	1.1399	1.47886	0.621017	0	0	0.577598	0	0	1.12097	7.21272	0	0	0	0	1.96407
4930546K05Rik	0	0	0	0	0	0	0	0	0	0	0	0	0	0	0	0	0	0.677684	0	0	0	0	0	0	0	1.06886	0	0	0
4930547E08Rik	0	0	0	0	0	0	0	0	0	0	0	0	0	0	0	0	0	0	0	0	0	0.623711	0	0	0	0	0	0	0
4930547M16Rik	0	0	0	0	0	0	0	0.447398	0	0	0	4.70656	0	0.622871	0	0	0	0	0	0	0	0	0	0	0	0.320803	0	0	1.24176
4930548H24Rik	0	0	0	1.02111	0	0	0	0.931572	0	0	4.50636	0	0	0	0	0	0	1.6952	0	0	0	0.825347	0	0	0	0	0	0	0
4930549C15Rik	0	0	0	0	0	1.08789	0	0	0	0	0.978659	1.54764	0	0	0	0	1.24104	0	0	0	0	0	0	0	0	0	0	0	0
4930550C14Rik	2.63502	0	18.831	4.56931	2.06242	1.20931	11.9385	5.69469	9.54393	6.62062	1.08245	0.856679	0	2.72959	3.72956	2.40214	1.67469	2.99642	1.79222	4.66935	6.0598	15.7083	8.29932	22.7314	6.3334	2.0378	2.10997	10.426	0
4930551L18Rik	3.89402	2.38649	1.16988	2.71462	3.72657	8.65121	3.30591	2.12043	4.52822	0.869325	5.89223	1.55025	3.73492	2.94239	1.15458	1.47557	1.85853	3.87044	1.95204	3.4712	1.88611	2.49994	1.12654	0	2.60021	0.508162	1.5792	0	0.981159
4930551O13Rik	1.95822	2.38973	8.18898	6.7951	0	1.08656	17.6951	3.5363	5.17416	0.869329	0.489672	3.09634	5.61113	0.983167	10.3203	1.47733	6.82349	1.28842	8.43374	1.73411	7.56016	3.75703	1.68534	5.23752	3.89491	8.63179	2.36817	9.01852	1.96326
4930552P12Rik	0	0	0	1.3605	0	0	1.10944	0	0.646653	0	0	0	0	0	0	0	1.24203	0	0.647064	0.577599	0	0	0	0	0	0	3.946	1.2868	0
4930553I21Rik	1.93888	0	0	0	1.86412	1.07772	0	3.53272	0	0	0	1.55185	0	3.91639	1.16032	1.47414	1.23795	1.2915	0	1.15779	1.88329	0	3.95053	2.6108	0	1.01691	0.789723	0	2.9424
4930553M12Rik	0	0	1.16961	0	1.8652	0	2.19172	1.41289	0	0	0	0	0	0	0	0	0.618549	0	0	0	0	0	0	0	0	0	0	0	0
4930555A03Rik	0	0	0	0	0	0	0	0	0	0	0	0	0	0	0	0	0	0	0	1.19561	0	0	0	0	5.36169	0	0	0	0
4930556I23Rik	3.87401	0	1.16978	2.71155	0	0	1.0984	0.706504	1.29383	0	0.492244	0	0	0	0	0	0	0.645909	0	0.578988	0	0.623919	1.69383	0	2.60355	1.01704	0	0	0
4930556J24Rik	0	2.39041	0	0	0	0	0	0	0.646742	0	0	0	0	0	0	0	0	0	0.648341	3.46758	0	0	0	0	0	1.523	0	0	0.98173
4930556M19Rik	60.2657	19.0159	56.4463	39.8287	77.6248	52.6562	85.1004	51.097	44.4927	70.9151	60.8532	67.3775	38.59	36.0143	35.9161	25.9234	31.3936	48.0131	17.737	51.2278	66.544	50.265	24.9351	65.1003	55.9484	60.07	34.9244	16.0367	55.1354
4930556N09Rik	0	0	1.27932	0	0	0	0	0	0	0	0	0	0	0	0	0	0	0	0	0	0	0	0	0	0	0	0	0	0
4930556N13Rik	0	0	0	0	0	0	0	0	0	0	0	0	0	0	0	1.47724	0.620275	0	0	0	0	1.87833	0	0	0	0	0	0	0
4930557B06Rik	0	0	0	0	0	0	0	0	0	0	0	1.55873	0	0	0	0	0	0	0	0	0	0	0	0	0	0	0	0	0
4930557J02Rik	0	0	0	0	0	0	0	0	0	0	0	0	0	0	0	0	0	0	0	0	0	0	0	0.654709	0	0	0	0	0
4930557K07Rik	0	0	0	1.34989	0	0	0	0.708245	0.645712	0.867162	1.99008	0	3.70205	1.94407	0	0	1.23692	0.650496	0	1.16172	0	0.620382	0.569687	0.650186	1.30932	1.01968	0.790109	0	0
4930558J18Rik	0	0	0	0	0	0	0	0	1.94001	0	2.44338	1.54662	0	0	0	0	1.86274	1.93071	1.29462	0	0	0	1.12135	0	0	1.01489	0.789229	0	0.981978
4930558J22Rik	0	0	0	1.35979	1.86177	0	0	0	0.64671	1.73864	1.4672	0	0	5.90542	0	0	0	3.86294	0	0	0	0.626707	0	1.96564	0	0	0.789292	0	0
4930558K02Rik	0	0	0	0	0	0	0	0	0.636117	0	0	0	0	0	0	0	0	0	0	0	0	0	0	0	0	0	0	0	0
4930558N11Rik	0	0	0	0	0	0	0	0.302073	0	0	0	0	0	0	0	0	0	0	0	0	0	0	0	0	0	0	0	0	0
4930560O18Rik	0	0	0	0	3.72337	3.26796	1.10807	2.82998	4.5269	0.86932	1.46689	1.54707	1.8719	0.984422	0	0	1.24148	0	0	1.73331	1.89212	0	0.560995	1.31061	0	0	0	0	0
4930562A09Rik	0	2.38698	0	0	0	0	0	0	0	0	0	0	0	0	1.1534	0	1.23925	0.644947	0	0	0	0	0	0.653704	0	0	0.789571	0	0
4930562C15Rik	5.51788	4.99989	6.00902	2.32462	19.0447	7.82849	1.56193	5.48942	10.8229	7.02377	8.76792	7.93567	0	5.50141	2.74829	8.2746	6.23771	1.12937	2.92934	1.21125	5.34777	9.77521	13.1856	25.046	5.77745	3.69629	4.47893	2.87838	1.96898
4930562D21Rik	0	0	0	2.72014	0	0	0	0	0.646688	6.08523	1.95539	7.73444	1.87215	0.984628	2.28377	0	0	2.57473	1.29511	0	1.89246	1.25381	1.12173	1.96622	0	0	0.789256	1.28725	0
4930562F07Rik	5.79345	2.36452	5.7936	4.03435	5.5358	2.91383	7.64699	7.70199	5.12561	6.8884	10.6922	1.53497	9.25193	5.83211	10.2751	10.2335	0.613799	8.942	7.72822	2.86448	14.9526	7.43176	3.34523	16.837	6.43636	1.00644	10.1663	10.2194	7.77535
4930563D23Rik	0	0	0	9.5239	0	0	0	0.707662	0	0	0	0	0	0	0	1.47892	0	0	0	0	0	0.627243	0	0.655738	0	0	0	0	0
4930563E18Rik	0	0	0	1.35988	0	0	0	0	0	0.869321	0	1.54713	1.87182	0.984358	0	0	3.1036	0	0	0.577784	0	2.50707	0	0	0	0	3.15712	0	0
4930563E22Rik	3.53014	0	0	3.4156	1.32695	3.51489	3.98396	2.01829	0	4.02869	1.74682	0	6.73193	3.51336	0	2.65825	2.21421	2.2934	0	2.47055	0	0	0	1.40282	0	2.532	0	0	2.10061
4930563F08Rik	0	0	0	0	0	0	0	0	0	0.869096	0	0	0	0	0	0	0	0	0	0	0	0	0	0	0	0	0	0	0
4930563J15Rik	2.0774	0	0	0	0.981387	0.575775	0	0	0	0.916773	0	0	0	0	0	0	0.655056	0.339225	0	0.609052	0.998751	0	5.20566	0	1.36724	0.267515	0	0	0
4930563M21Rik	0	0	0	0	0	0	0	0	0	0	0	0	0	0	0	0	0	0	0	0	0	0	0	0	2.43237	0	0	0	0
4930565N06Rik	64.9386	28.7097	29.2456	58.5002	35.3655	46.9132	45.4838	14.8604	34.2727	40.8577	20.5183	13.9176	5.61848	20.6889	25.0812	14.7883	49.059	11.5826	33.6493	18.4835	35.9744	42.0212	11.7709	13.1136	18.1548	16.2369	30.779	55.3337	27.4968
4930566F21Rik	0	0	0	0	0	0	0	0	2.09983	0	0	0	0	0	0	0	0	0	0	0.649907	0	0	0	0	0.72968	0	0	0	0
4930568A12Rik	1.38765	1.6954	0	0	0	0	0	0	0	0.616972	0	0	0	1.64972	0	0	0	0	0	0	0	0	0	0	0	0	2.66642	0	0
4930571N24Rik	0	0	0	0	2.01064	0	0	0	0	0	0	0	0	0	0	0	0	0	0	0	0	0	0	0.704044	0	0	0	0	1.05793
4930573C15Rik	0	0	0	0	0	0	0	0	0	0	0	0	0	0	0	0	0	0	0	0	0	0.625365	0	0	0	0	0	0	0
4930577N17Rik	3.92878	7.17448	2.33967	2.7199	3.72333	2.17883	3.32442	7.07504	4.52688	5.21592	3.42257	4.64109	5.61586	10.8291	5.71211	4.43488	8.06984	3.86244	2.59076	6.35538	9.46096	4.38775	8.97549	6.55326	3.89196	5.58281	7.89271	5.14951	6.87321
4930578C19Rik	0	0	0	0	2.57411	0	3.04919	0	0	6.01046	0	0	2.6724	1.36177	4.73483	3.09954	0	0	0	1.59767	0	0	0	0	0	0.361862	1.09136	0	1.40102
4930578G10Rik	0	0	0	0	0	1.01478	2.06922	0	0	0	0.829006	0	0	0	0	0	0.582307	0	0	0	0	0	0	0	0	0	0	0	0
4930578I07Rik	1.96232	0	2.33968	2.71928	0	0	0	0	1.94016	0	0	0	0	0	1.14385	0	2.48244	0.643898	0	0	0	2.50642	0	1.31023	0	0	0	2.57541	0
4930578M01Rik	0	0	0	0	0	0	0.759646	0.968239	0.442286	1.18922	0	1.0573	1.28162	0.674366	0	0	1.2748	0	0	0.394981	0	0.429242	0.383086	0	0.886619	0.346979	1.07955	0	0.671806
4930578M07Rik	0	0	0	0	0	0	1.85838	1.18877	1.63077	0.730629	0	1.30132	0	0	0	0	2.60642	0	3.81772	0	0	1.57853	0.472261	0	0	0.426772	0.663458	1.08294	0.824977
4930579C12Rik	1.18158	0	0	0	0	0	0	0	0.387818	3.13676	0	0	0	0	0	0	0	0	0	0	0	1.12889	0	0	0	0	0.473303	0	0
4930579F01Rik	0	0	0	0	0	0	0	0	0	0	0	0	0	0	0	0	0.940963	0	0	0	0	0.475073	0	0	0	0	0	0	0
4930579G18Rik	0	0	0	0	0	0	4.42099	0	2.58717	0	0	3.09707	0	0	2.29614	0	0	0.644362	3.24544	0.578122	0	4.38176	1.12408	0	1.29862	0	0.789426	0	0
4930579G24Rik	0	9.56812	4.67932	9.52164	7.44596	2.18056	2.21761	0.707578	5.17339	3.47727	3.42101	3.09337	9.36214	8.86373	0	0	7.45067	3.86158	3.23684	6.35446	3.78569	6.8972	1.68217	5.89966	0	4.56714	7.10312	10.2966	6.87375
4930579H20Rik	0	0	0	0	0	0	0	0	0	0	0	0	0	0	0	0	0	0	0	0	0	0	0	0	0	0.507557	0	0	0
4930579K19Rik	13.8384	0	1.90901	1.88911	0	2.23429	4.70182	1.45357	1.92473	0.595503	1.44968	2.30737	2.56298	1.36656	4.86891	1.01215	2.63897	2.69022	0.981165	4.22561	0	0.929107	0.802354	3.7196	0	0.347783	1.12409	1.92015	0
4930579O11Rik	0	0	1.22226	0	0	0	0	0	0	0	0	0	0	0	0	0	0	0	0	0	0	0	0	0	0	0	0	0	0
4930580E04Rik	0	0	0	1.35723	0	0	0	0	0	0	1.47326	0	0	0	0	0	0	0	0	0.578548	0	1.24986	0	0	0	0.508183	0	0	0
4930581F22Rik	9.38842	1.55121	29.152	6.27627	11.6967	19.4988	8.47816	26.3601	18.8974	47.9161	59.9966	3.69638	16.3607	17.5229	2.62185	22.1727	69.5069	21.4375	27.9492	11.1739	6.76306	40.4492	12.158	23.7028	9.57895	11.9706	5.6655	17.2308	8.52386
4930583K01Rik	0	0	0	0	0	0	1.10488	0	0	0	0.490031	0	0	0	0	0	1.86028	0	0	0	0	0	0	0	0	0	0	0	0
4930584E12Rik	0	0	0	0	0	0	0	1.41439	0	0	0	0	0	0	0	0	0	0	0	0	0	0.625996	0	0	0	0	0	0	0
4930587A21Rik	0	0	0	0	0	0	0	0	0	0	0.980564	0	0	0	0	0	0	0	0	0	0	0	0	0	0	0	0	0	0
4930587E11Rik	0	0	0	0	0	1.48422	0	0	0	0	1.34366	1.06118	0	0	0	0	0	0	0	0	0	0	0	0	0	0	0	0	0
4930588G17Rik	0	0	0	1.35978	0	0	0	0	0	0	0	0	0	0.984226	0	1.47812	0	0	0	0	3.78359	0	0	0	0	0	0	0	0
4930588K23Rik	0	0	0	0	0	1.09027	0	0	0	0	0	0	0	0	0	0	0	0	0	0	0	0	0	0	0	0	0	0	0
4930589L23Rik	0	0	0	0	1.86187	0	0	0	0	0	0	0	0	0	0	0	0	0	0	0	0	0	0	2.62042	0	1.52282	0	0	0
4930589O11Rik	0	2.38883	0	0	1.86253	2.17024	1.10483	0	1.29361	0	1.96018	0	3.7391	0	2.29777	1.47684	0	0.644452	3.24645	2.89087	3.77789	3.12921	1.12439	1.30874	0	1.5236	1.5789	0	3.926
4930589P08Rik	0	0	0	0	0	1.08672	0	0	0	0	0	0	0	0	0	0	0	0	0	0	0	0	0	0	0	0	0.789382	0	0
4930590J08Rik	2.10217	0	1.25088	0	1.99048	0.766081	0.778897	4.53951	2.07444	3.28596	6.79395	0	2.00207	1.74466	10.9837	1.58097	3.98329	6.88209	1.14637	1.85314	4.04773	3.79242	1.19922	4.90629	9.70849	2.71314	2.24177	5.50519	0
4930592C13Rik	0	0	0	0	0	0	0	0	0	0	0	0	0	0	0	0	0	0	0	0	0	0	0	0	0	0.508247	0	2.58094	0
4930593C16Rik	0	0	0	0	0	0	0	0	0	0.767841	0	0	0	0	0	0	0	0	0	0.510959	0	0	0	0	0	0.590496	0	0	0
4930594C11Rik	0	0	3.50947	1.36059	5.5838	2.18277	0	4.24603	9.05304	6.95449	0	12.3699	0	0	4.55795	0	1.86318	1.28683	31.0541	0	0	9.40903	2.80204	4.59034	10.3731	10.1475	3.94594	14.1537	7.85649
4930594M22Rik	4.78116	8.71196	5.73196	6.34408	7.57548	11.3655	1.34713	8.79718	0.784676	9.71678	2.66632	3.90932	2.3659	10.0308	6.90822	5.929	4.52257	5.56879	3.27284	2.20952	4.74305	2.28406	9.10691	6.96357	0	1.27256	18.2256	3.12227	12.932
4930595D18Rik	0	0	0	0	0	0	0	0	0	0	0	0	0	0	0	0	0	0	0	0	0	0.625521	0	0	0	0	0	0	0
4930596I21Rik	0	0	0	0	0	0	0	0	0	0	0	0	0	0	0	0	0	0	0	0.579584	0	0	0	0	0	0	0	0	0
4930597A21Rik	0	0	0	0	0	0	0	0	0	0	0	0	0	0	0	1.47555	0	0	0	0	0	0	0	0	0	0	0	0	0
4930597L12Rik	15.6389	0	0	4.07553	3.72511	0	1.10475	0	0.64681	23.472	1.47022	1.54879	0	4.91229	0	0	1.8602	0.64447	0	1.73455	0	0	0	0	0	0	2.36836	0	0
4930597O21Rik	0	0	0	0	2.07863	0	0	0	0	0	0	0	0	0	0	1.64731	0	1.43882	0.725173	0.645316	0	0	0	0	0	1.70053	0	0	2.19007
4930599N23Rik	3.908	0	0	2.71676	0	1.08462	0	0	1.29364	0	0.980354	0	1.86927	0.982278	0	1.47667	0	0	0	0	0	0.625727	0.562338	0.654255	0	0	0	1.28904	0.981456
4930599N24Rik	0	0	0	1.35884	1.86235	1.08601	0	0.707212	1.94035	3.47732	0.979631	1.54839	0	3.93165	1.14754	0	3.10115	0.644304	0	1.15618	1.88962	1.25209	0	7.20023	2.59699	1.01559	3.15764	0	2.94474
4931403E22Rik	0	0	0	0	0	0	1.10131	0	0	0	0.491237	1.55059	0	1.96084	0	0	0	0	1.30199	0.578615	3.77096	1.24959	0	0	0	0	0	0	0
4931403G20Rik	3.92973	4.78326	1.16983	2.72005	0	2.17927	1.10831	0.707523	0	0.869319	0.977764	0	1.87207	0.984564	1.14209	1.47837	0	5.14963	1.29522	1.73322	1.89236	0	0	0.655374	1.29724	3.04506	0	2.5746	0.981906
4931406C07Rik	102.688	130.334	143.392	162.103	141.185	134.888	120.459	141.033	140.683	130.561	154.987	112.055	88.5598	90.6581	126.239	142.641	124.722	96.1407	128.399	115.674	106.832	142.232	141.81	121.6	136.761	119.768	131.39	96.0709	88.1251
4931406G06Rik	0	0	0	0	0	0	0	0	1.29347	0.869325	0	1.54766	0	0	2.28953	0	0	0	0	0.577912	0	0	0	0	1.29786	0	0	0	1.96349
4931406P16Rik	99.604	164.789	140.016	116.584	186.417	152.531	113.473	156.521	162.94	166.508	111.69	120.734	121.833	141.016	196.274	185.941	121.942	105.636	254.07	186.117	126.935	181.631	220.865	248.58	97.5129	171.454	146.869	604.258	132.088
4931407E12Rik	0	2.39019	0	0	0	0	1.10652	0.707324	0	0	0	0	0	0	0	0	0	0	0	0	0	0.626341	0.561568	0	0	0	0	0	0
4931409K22Rik	0	0	0	0	0	3.7495	0	0	0	0	0	0	0	0	0	0	0	0	0	0	0	0	0	0	0	0	0.584177	0	0
4931413K12Rik	0	2.39063	0	0	5.58584	3.26404	0	0.707385	3.8804	0.869325	0	3.09518	0	0.983828	8.01163	0	2.48216	1.28794	5.18568	1.73369	0	1.87951	0.561366	1.96504	3.89341	2.03055	2.36799	1.28786	2.94529
4931414P19Rik	14.9283	14.5953	8.182	3.58944	0	14.7672	13.2268	4.88107	7.18463	3.44012	1.6108	9.70734	2.47065	0.649867	2.2549	1.95085	1.63844	4.16096	0.853446	0.761885	3.74679	4.13701	1.1089	2.59497	16.5783	10.1178	4.94149	0.84866	5.82941
4931415C17Rik	0	0	0	0	0	0	0	0	0	0	0	0	2.64082	0	0	0	0	0	0	0	0	0	0	0	0	0	0	0	0
4931422A03Rik	1.57572	0	0	0	0	0	0	0	0.521334	2.10208	0	0	0	0	0	0	0	0	0	0	0	0	0	0	0	0	0	0	0
4931423N10Rik	4.36531	0	0	1.51219	2.07069	0	0	2.36035	0.719263	0.966837	0.544031	3.4419	0	0	2.54402	0	0	0	1.4414	0	0	5.07541	0	0.728621	0	1.12907	0	0	0
4931428F04Rik	1.75175	2.13081	1.23769	1.43969	6.9736	4.91717	2.22171	2.52118	4.35578	3.09741	9.94177	11.6075	1.98197	11.927	2.24594	15.6979	7.8805	0.680667	3.07944	3.1308	0	12.0488	7.2161	13.345	1.3717	5.50373	6.45819	0	2.62412
4931431B13Rik	0	0	0.822647	0	0	0	1.55612	0	0	0	0	0	0	0	0	0	0	1.35882	0	1.2193	0	0	0	0.920968	0	0	0.555085	0	0
4931431C16Rik	0	0	0	0	0	0	0	0	0	0	0.488438	0	0	0	0	0	0	0	0	1.15515	0	0	0	0	0	1.01475	0	0	0
4931440F15Rik	0	0	1.16982	1.36073	0	2.18362	1.10998	1.41541	0	1.73862	1.9533	0	0	0	0	1.47909	0.621123	0.643345	0	1.15506	0	0.627364	0	0	0	0	0.789171	0	0
4931440P22Rik	0	4.39783	1.27605	1.0173	8.35092	2.44744	3.69763	0	0.705407	1.8965	1.40424	3.46895	0	0.736681	7.51442	3.22525	0.464356	2.14562	1.93546	5.47343	1.41579	7.68056	2.15463	1.4298	1.415	4.31663	0	6.13692	2.14214
4932411K12Rik	0	0	0	0	0	0	0	0.923774	2.5322	0	0	0	0	0	0	0	0	0	2.13802	0	0	0	0	0	0.846188	1.98675	0	2.5191	0.640972
4932413F04Rik	0	0	0	0	0	0	0	0	0	0	0	0	0	0	0	0	0	0	0	0	3.78737	0	0	0.655765	1.29664	0	0	0	0
4932415D10Rik	0	0	0	0	0	0	0	0	0	0	0	0	0	0	0	0	0	0	0	0	0	0	0	0	0	0	0	0	2.85444
4932415M13Rik	0	0	0	0	0	0	0	0	0	0	0	0	0	0	0	0	0	0	0	0	0	0	0	0	0	0	0	0	0
4932422M17Rik	23.6209	14.3558	8.18876	28.5717	27.9193	26.1904	16.6435	16.9839	18.1062	27.818	32.727	37.111	9.36485	23.6473	22.7933	26.6204	41.6097	33.4586	10.3521	32.9222	20.8294	31.3621	20.1759	15.0819	11.6701	13.1919	31.5678	11.5807	12.7667
4932430I15Rik	3.93925	2.39298	2.33964	1.36074	0	0	2.21999	0	0	3.47724	0	0	0	0.985561	2.27766	1.4791	1.24225	0	0	0	1.89401	0	2.80141	1.31172	1.29649	1.01467	0	1.28655	2.9463
4932431P20Rik	0	0	0	0	0	1.25382	0	0	0	0	0	0	0	0	0	0	0	0	0	0	0	0	0	0	0	0	0	0	0
4932435O22Rik	0	0	0	0	0	0	0	0	0	0	0	0	0	0	3.61327	0	0	0	0	0	0	0	0	0	0	0	0	0	0
4932438A13Rik	968.064	625.62	853.127	842.459	810.66	849.891	881.785	590.599	652.334	605.054	717.967	857.844	589.667	669.905	837.481	696.437	707.717	1033.52	845.786	990.788	892.039	812.326	526.726	788.693	892.64	868.898	718.391	1009.95	745.002
4932438H23Rik	0	1.85507	0	0	1.44323	0	0	0	0	0	0	0	0	0.763894	0	0	0	0.498931	0.501736	0	0	0	0	0	0	0.393424	0	2.99329	0
4932441J04Rik	0	0	0	0	0	0	0	0.417689	0	0	0	0	0	0	0	0	0	0	0	0	1.11797	0	0	0	0	0	0	0	0
4932442E05Rik	9.84291	0	3.50947	5.44233	5.58382	3.27404	2.21925	2.123	2.58659	6.95449	2.44221	4.63878	9.36507	8.86809	5.69772	2.95788	1.86316	6.43421	2.5879	6.35333	11.3619	6.2726	2.8021	0.655755	3.88996	6.59588	4.73514	10.2937	0.982058
4932443I19Rik	0	0	0	0	0	0	0	0	0	0	0	0	0	0	0	0	0	0	0	0	0	0	0	0.286363	0	0	0	0	0
4932443L11Rik	0	0	0	0	0	0	0	0	0.393752	0	0	0	0	0	0	1.80115	1.13454	0	0	0.703379	0	0.763928	0	0	0	0	0.480549	0	0
4932702P03Rik	0	0	0	3.3303	0	0.667857	1.26716	0	0	0.531945	0.896621	5.12814	0	6.85176	0	0	0	0	0.395877	0.353423	1.15879	0.38384	0	0	0.793425	0	0.482916	0	0.60094
4933400A11Rik	0	0	1.26772	0	0	0	0	0	0	0	0	0	0	0	0	0	0	0	0	0	0	0	0	0	0	0	1.71082	0	0
4933400F21Rik	16.0535	17.3453	20.1414	8.63038	11.8067	16.811	18.0735	1.28254	8.78192	10.2408	9.73806	16.8147	22.0328	7.12406	10.3275	5.36066	15.195	11.0668	12.3065	7.31564	17.1247	6.24122	11.6809	25.5285	5.87516	11.702	2.86062	10.4942	11.5689
4933401H06Rik	1.71123	0	0	1.18659	0	4.50478	1.93213	0	0.564555	0	2.56333	0	0	3.43447	0	0	0.541619	0.562201	0	0	0	2.73397	0	2.85841	0	0	0	1.12434	0.856961
4933402D24Rik	0	0	0	0	0	0	0	0	0	0.869318	0.488841	0	0	0	1.14186	1.47842	0	0	0.647549	0	0	0	0	0.65541	0	0.507498	0	7.72348	0.981921
4933402N03Rik	0	0	0	0	0	0	0	0	0	0	0	0	0	0	0	0	0	0	0	0.577709	0	0	0	0	3.89139	0	0	0	0
4933403L11Rik	0	0	0	0	0	0	1.10628	0	0	0.869328	0	4.64399	1.87062	0.983367	0	1.47748	0.620385	0	0	0	3.78074	0	0	1.96436	1.29815	0	0.789371	0	0
4933404O12Rik	1.32721	6.44796	4.61653	3.66652	0	2.207	0.747846	0	1.74218	12.1865	1.64427	3.12386	2.52383	0.663954	6.87522	3.98543	5.76732	3.89965	0.871144	1.16695	1.27593	3.62765	2.64124	7.41076	0.873189	1.02512	3.63335	11.1288	5.8228
4933405D12Rik	0	0	0	0	0	0	0	0	0	0	0	0	0	0	0	0	0	0	0	0	0	0	0	1.48691	0.981731	0	0	0	0
4933406C10Rik	3.73611	2.27417	3.65799	6.46616	1.77032	6.36455	9.93812	5.38233	1.31859	12.1374	10.8335	4.41335	0	3.07775	0	4.62208	2.70111	5.86277	0	3.84588	7.19747	2.98036	2.74427	0.712842	2.82342	0.482624	2.25163	0	1.86742
4933406J10Rik	0	0	0	0	0	0	0	0	0	0	0.489921	0	0	0	0	0	0	0	0.649108	0	0	1.25191	0	0	0	0	0.789428	2.57739	0
4933406L23Rik	0	0	3.50952	5.4393	0	0	6.64703	0	0	0	0	0	0	0	2.28602	1.47816	1.24139	0.643805	0	0	0	0.626732	1.12216	0	2.59491	0	0	1.28751	0.981852
4933406M09Rik	0	0	0	0	0	0	0	0	0	0	0	0	0	0	0	0	0	0	0	0.577722	0	0	0	0	0	0	0	0	0
4933406P04Rik	13.7577	0	4.67933	6.80051	9.30786	2.17974	14.4104	5.66034	8.40691	10.4318	2.4441	7.73424	1.8722	16.7394	11.4174	4.43534	5.58744	7.08031	7.12272	6.35489	1.89254	4.38848	2.80419	5.24342	1.29716	2.02997	5.52476	2.57444	7.85542
4933407I05Rik	0.886739	2.43519	0	9.91014	0	0	2.2508	0.638876	0	0	0.50026	0	3.81142	0.888908	1.69043	16.215	5.59254	1.68266	0	1.2203	0	4.79118	0.573882	2.03949	0	0	2.09966	0.581297	0
4933407K13Rik	11.6514	10.6355	18.5186	16.8239	10.1832	14.2265	20.1378	18.3315	14.432	28.9707	29.2242	15.4905	11.8319	12.2358	8.22901	21.4617	29.6484	27.2063	9.60418	14.8094	20.9894	9.47418	10.4541	30.0662	12.3838	5.77227	9.77691	11.7824	19.4978
4933407L21Rik	2.7389	0	1.62732	0	0	0	4.30812	2.95333	0.449767	3.62786	0	1.07545	2.60563	1.37079	0	0	0.431984	0	0	0.401719	0	4.36309	1.55907	2.28064	0	2.11736	2.19564	2.50786	2.04922
4933408A14Rik	0	0	0	0	0	0	0	0	0	0	0	0	0	0	0	0	0	0	0	0	0	0	0	1.30736	0	0	0	0	0.981224
4933408B17Rik	0	2.47435	2.4199	3.93003	8.96175	4.51249	3.20454	0	0.622683	0	2.82262	0	1.80336	1.01884	2.35921	1.52945	4.49578	0	0.623137	1.1949	3.64628	2.5945	0	2.7124	1.34135	3.90877	1.63257	0	0
4933411E06Rik	0	0	0	0	0	0	0	0	0	0	0	0	0	0	0	0	0	0.643815	0.647857	0	0	0	0	0	0	0	0	0	0
4933411E08Rik	0	0	0	0	0	1.0896	0	0	0	0.869319	0.488889	0	0	0	0	0	0	0	0	1.15549	0	0	0	0	0	0	0	0	0
4933411K16Rik	0	2.39093	1.16984	0	0	4.35398	0	0.707426	1.29344	0	0.489174	3.0948	0	0	2.28759	0	1.86185	3.21946	0	1.1557	0	1.87984	0	0	0	0	1.57862	0	1.96361
4933412A08Rik	0	0	0	0	0	1.08832	0	0	0	1.73865	1.95688	0	0	3.93587	1.14405	0	0	0	0	0	1.89137	0	0	0	0	0	3.15727	1.28775	0
4933412E12Rik	0	3.33714	0	1.8977	0	0	0.773232	1.52625	2.70706	3.03249	4.4616	0	0	1.3738	0	0	2.63696	3.23565	0	0	1.32024	1.78672	0.782655	4.11511	2.71515	0.354075	0.550645	0	1.37009
4933412L11Rik	0	2.38962	0	0	0	2.17277	0	1.41449	0	0.869329	2.93831	0	0	0	0	0	0.620289	0	1.94645	0	1.8899	1.25226	0.561831	0.65465	0	0	0.789396	1.28842	0.981615
4933413C19Rik	1.96722	2.3923	2.33965	1.36038	5.5842	1.09072	7.76401	2.12284	1.29333	0	1.95441	0	0	0	0	2.95746	3.10478	0	0.647206	2.31054	1.89318	0	0.560597	1.31123	0	0.507425	2.36765	0	0.982003
4933413G19Rik	0	2.15844	0	0	0	0	0	1.27724	0.583802	0	0.441542	0	0	0	0	1.33426	0	0	0	0	0	3.39416	0	0	0	1.37462	0	0	1.14342
4933413J09Rik	1.72419	2.0947	8.19189	4.76448	9.77489	7.64613	3.88663	12.648	9.62237	12.7931	17.3087	6.76656	11.4784	7.76448	4.98397	2.58946	7.06814	5.63134	10.7568	4.54976	1.65793	10.9834	3.43297	14.6969	0	6.66132	2.07237	5.63073	6.01772
4933415A04Rik	3.93287	0	11.6983	2.72052	3.72295	2.18072	9.97979	0	0.646672	6.08521	0.977392	7.73327	9.36236	10.8338	4.56406	5.91443	6.82992	1.93075	0.64734	4.04369	3.78581	5.64332	1.6821	4.58875	1.29699	0.507454	4.73539	5.14821	5.89182
4933416M07Rik	0	0	0	0	0	0	0	0	0	0	0.983174	0	0	0	0	0	0	0	0	0	0	0	0	0	0	0	0	0	0
4933417C20Rik	0	2.3919	0	4.0805	0	2.18015	0	2.12268	2.58672	1.73863	0.977537	3.09353	5.61695	2.9543	0	0	2.48343	0	0.647445	0.577698	5.67807	3.76183	2.8039	1.31094	1.29709	2.0299	0.789244	0	0.981946
4933417D19Rik	0	0	0	0	0	0	2.21366	0	0	0.869326	0	0	0	0	0	0	1.24099	0	0	0	0	0	0.561452	0	0	0.507662	0	0	0
4933417G07Rik	0	0	1.26979	2.41255	0	0	0	1.53517	0.702042	4.71794	0	0	0	0	0	0	0	0	0	1.25502	1.67776	1.35885	0	1.42076	0	0	0.856859	0	1.06539
4933417O13Rik	1.98337	2.4153	0	1.3735	0	1.10001	1.08028	2.85833	1.9596	0	0.987876	4.52518	3.78113	3.97679	4.61765	1.49302	2.50775	0	2.61729	0	0	4.88881	0	1.32366	0	0.512653	0.797213	1.30043	0
4933421A08Rik	0	0	1.16984	4.0799	0	3.26836	3.32451	0.707508	1.29339	0.869319	0.488928	1.54702	0	4.92242	3.42708	0	1.86229	4.50614	0.647675	2.88879	0	3.76098	1.12191	0.655334	1.29731	3.04515	0	0	0.98189
4933421D24Rik	1.9614	2.39064	3.50954	2.719	1.86194	2.17607	3.32123	0	1.29346	0	1.95717	0	0	3.93535	0	2.95565	0.620544	1.28794	0	2.88947	0	0	0	2.62007	0	0	0	0	3.92705
4933421O10Rik	9.85145	9.57268	14.0378	8.16502	5.58334	6.55281	9.99208	9.20054	5.17301	12.1703	9.27658	10.8216	11.2407	9.857	10.2454	7.39602	4.96939	13.5091	10.9936	13.2825	17.0481	14.4311	7.84275	6.55929	10.371	5.07313	14.2048	9.00508	8.83915
4933422A05Rik	0	0	0	0	0	0	0	0	2.58689	0	0.978406	0	0	0	0	0	0	0	0	0	0	1.25317	0	0	0	0	0	0	0
4933423P22Rik	16.8932	16.411	18.4448	4.66591	15.9514	12.5133	9.51793	10.5502	18.9496	4.47058	20.0838	11.1357	9.6354	13.8404	8.77809	16.4831	16.9183	8.26998	11.6379	10.5928	6.49509	14.1901	7.68128	41.5624	6.66635	5.65247	30.429	13.2305	18.8505
4933424G06Rik	0	0	0	0	0	0	0	0	0	1.80038	0	0	0	0	0	0	0.628407	0	0.298723	0	0	1.28854	0	0	1.32053	0	0	0	0
4933424H11Rik	0	0	0	0	0	0	0	0	0	0	0	0	0	0	0	0	0	0	0	0	0	0	0	0	0	0	0	0	0
4933424L21Rik	0	0	0	0	0	0	0	0	0	0	0	0	0	0	0	0	0	0	0	0.57795	0	0	0	0	0	0	0	0	0
4933424N20Rik	0	0	0	5.43907	0	0	0	0	0	0.869322	0.978168	0	0	0	0	0	0	0	0	0	0	0.626692	0.561129	0	0	0	0.789295	0	1.96367
4933425D22Rik	0	0	0	0	0	0	0	0	0	0	0	3.09384	0	0	0	0	0	0	2.59034	0	1.8924	0	0	0	1.29722	0	0	0	0.981912
4933425L06Rik	0	0	0	0	1.86142	0	0	0	0	0	0	0	0	1.97003	0	0	0	0	0	0	0	0	0	0	0	0.507433	0	0	0
4933425M03Rik	3.92762	0	4.67935	0	5.58516	3.26744	0	2.82993	1.29341	6.08524	1.46702	0	3.74361	12.7965	3.42846	0	4.96572	1.93135	0	0.577787	0	11.9085	2.80522	0.655266	3.89223	2.53775	3.15713	3.86241	10.8005
4933426K07Rik	0	0	0	4.07961	1.86172	0	0	0	0	0.869321	0	0	0	2.95305	0	0	0	0	0	0	0	0	0	1.31054	0	0.507548	0	0	0
4933427D06Rik	0	0	0	0	0	0	0	0	0	0	0	0	0	0	0	0	0	0	0	0	0	0	0	0	0.800423	0	0	0	0
4933427D14Rik	13.9544	7.106	21.8229	35.4723	11.5179	71.0813	25.989	36.1048	26.7242	39.3013	68.2246	41.275	13.407	10.5729	30.9781	36.8935	43.4041	46.0385	31.8242	24.9192	10.554	20.699	14.2925	29.9707	18.6156	23.217	34.9867	11.2599	39.8366
4933427E11Rik	1.96138	0	0	0	1.86288	1.08811	1.10726	2.8307	0.64704	0.869724	0.489626	0	5.61545	0.984096	2.29129	0	1.24153	0	0	0	0	0	0.561738	1.31045	3.89561	0	0.789707	0	6.87523
4933427G23Rik	1.27976	0	0	0	1.21032	0	0	1.38045	0	0.56527	0	0	0	0	0.741202	0	2.82672	0	0	0	0	0	0	0	0	0	0	0	0
4933427I04Rik	0	2.39227	0	0	0	0	0	0	0.646664	0	0.977234	0	0	0	0	0	0	0	0	0.577641	0	0	1.12122	0.655604	0	0	0	0	0
4933427J07Rik	0	0	0	0	0	0	0	0	0	0	0	1.54715	0	0	0	0	0	0	0	0	0	1.2535	0	0	0	0	0	0	0
4933428G20Rik	1.96282	0	1.16984	0	1.86181	1.08869	1.10758	0	1.29343	0	0.489124	0	1.87155	2.95241	0	4.43415	0.620645	1.28772	2.59183	0.577831	1.89165	1.25331	1.12235	8.51714	0	0.507585	0.789301	0	0
4933428P19Rik	1.96236	0	2.33968	0	0	0	0	0.707424	0.646721	0	0.489179	0	0	0	0	1.47798	0	0	0	0	0	0.626608	0	0	0	0	0	0	1.96361
4933430A20Rik	0	0	0	0	0	0	0	0	0	0	0	0	0	0	0	0	0	0	0	0	0	0	0	0	0	0	0.78928	0	0
4933430I17Rik	0	0	3.5095	0	0	0	0	0.707542	0	0	0	0	1.8722	0	0	0	0	1.931	0	0	1.89253	0	0	0	3.8915	0	0	0	2.94578
4933430L12Rik	0	0	0	1.35933	3.7241	3.2625	0	2.12202	0	1.73865	1.95772	1.5478	0	0	0	0	0	0.644057	0	0.577945	0	2.50554	3.36908	6.54899	0	0	0	0	0
4933431C10Rik	1.96117	7.17172	5.84923	6.79733	7.44786	1.08793	9.96295	2.82951	5.82062	7.82392	4.89321	13.9286	3.74226	2.95136	5.72324	2.95558	3.72316	5.15189	3.88945	8.66856	3.78214	0.626483	2.80696	9.16992	2.59567	5.5841	3.15733	5.15156	0.981754
4933431E20Rik	18.5355	2.36371	3.63747	1.11812	0	0	0	14.2108	11.5123	8.65472	0.482687	0.90628	5.54376	0	15.7178	11.6584	1.78752	1.72388	34.3263	0	1.87061	9.253	11.1185	7.02557	9.08756	16.6759	3.89868	23.1942	4.98011
4933431G14Rik	6.80323	22.1142	2.70544	1.57198	4.30607	10.9963	10.283	18.8186	9.71655	5.02611	11.7197	16.2469	1.57446	9.10834	5.31028	13.6704	13.6396	10.8279	12.8055	4.37321	9.54903	12.3254	1.94745	4.96065	6.54638	9.81743	8.21452	9.74432	1.13523
4933431K14Rik	1.96212	2.39085	4.67937	4.07883	13.0331	0	5.53667	3.53707	2.5869	4.34662	8.31653	4.64235	11.2282	3.93595	1.14399	1.47794	8.68833	5.15131	1.94424	1.15572	3.7828	0	3.92886	7.86111	3.89304	3.04566	1.57863	12.8774	1.96359
4933431K23Rik	0	0	0	0	0	0	0	0	0	0.886507	0	0	0	0	0	0	0	0.656292	0	0	0	0	0	1.3558	0	0	0	0	0
4933433G15Rik	1.64157	0	0	1.52289	0	0	1.23968	0	0.540728	2.92198	1.09687	0	2.09599	2.20376	0	0	0	0.721652	0	0	1.58179	1.57201	1.25841	3.28704	2.90873	0.568828	1.7688	1.44322	2.46282
4933433G19Rik	2.71773	4.31133	0	0	1.67827	1.96358	0.998733	1.61936	3.22955	4.70193	2.68172	4.18407	0	12.4226	0	2.66505	3.91681	5.22314	0	1.56256	0	1.99904	0.779694	3.54413	1.16957	0.704705	4.26903	1.16061	3.54042
4933434E20Rik	342.864	178.812	177.218	182.993	194.055	240.968	169.733	161.508	144.299	205.84	212.499	107.003	208.144	189.682	202.304	174.688	154.798	193.769	175.349	209.811	218.868	178.954	201.758	167.48	182.841	138.452	148.136	205.581	178.931
4933434M16Rik	0	0	0	0	0	0	0	0	0.948729	0	0	0	0	0	0	0	0	0	0	0	0	6.04829	0	0	0	0	0	0	0
4933436P19Rik	0	0	0	0	0	0	0	0	0	0	0	0	0	0	0	0	0	0	0	0	0	0	0	0	0	0.50758	0	0	0
4933437G19Rik	0	2.39025	0	0	0	0	0	0.707332	1.94025	1.73865	1.46837	0	5.61252	0.983547	0	0	1.24089	1.28815	0	0	0	0	0	0.654876	0	1.01537	0	0	0
4933438A12Rik	0	0	0	1.35887	0	0	0	0	0	0	0	0	0	0	0	0	0	0	0	0	0	0	0	0	0	0	0	0	0
4933438K21Rik	0	0	0	0	0	0	0	0	0	0	0	0	0	0	0	0	0	0	0	0	0	0	0	0	0	0	0	0	0
4933439C10Rik	2.81733	3.43211	1.3741	0.79916	9.25277	1.56266	3.25937	29.7775	3.77403	11.5333	20.6404	7.57128	4.03932	18.1983	2.00676	8.92294	40.1493	16.0977	1.31461	6.96188	5.81716	1.4738	7.47866	13.2067	2.86952	7.43189	8.41986	1.51124	1.15359
4933439K11Rik	5.8566	17.0725	10.7632	9.91214	4.10355	3.18776	4.53092	4.11242	6.15083	0.428896	6.95154	3.1318	4.68974	8.47104	22.2542	6.17188	6.03172	2.5404	7.07548	6.27089	7.60517	8.20333	7.5138	4.25144	3.50138	14.4783	0.38939	2.54018	2.64703
4933440M02Rik	0	0	0	0	0	0	0	0	0	0	0	0	0	0	0	0	0	0	0	0	0	0	0	0	0	0	0	0.82816	0
4933440N22Rik	11.6289	0	10.3783	8.04496	1.83495	3.22409	12.0226	19.5296	14.6614	7.71228	7.22634	6.09858	3.69142	13.5912	6.74947	4.37246	8.56842	8.88196	3.82891	6.26388	13.0608	21.6324	3.86915	1.93849	11.5068	13.5061	9.33579	10.1499	18.3912
5031415H12Rik	3.93603	0	5.84912	1.3605	3.72265	1.09109	4.4377	7.07646	5.17323	2.60794	3.41957	7.73182	3.74574	2.95567	3.4198	0	2.48405	5.14771	7.11778	0.577601	1.89345	5.64481	5.60493	3.27848	7.78045	9.64053	3.15681	16.7284	3.92814
5031425E22Rik	5.3134	10.6834	13.6995	23.0015	19.0371	33.3359	40.5711	9.80529	15.0934	23.0372	25.1542	15.1042	18.4303	28.0859	16.8285	23.3424	13.5074	38.3981	11.3817	15.587	35.67	21.1147	17.0673	23.5195	12.1915	10.8056	20.2516	9.84414	19.7248
5031434C07Rik	3.71142	0	0	0	0	0	0	0	3.04632	5.73349	0.5197	1.45673	3.9863	0	0	0	5.85224	4.79239	0	1.63247	6.04542	3.3375	0	5.58256	2.44314	0	10.9124	0	6.47737
5031434O11Rik	14.3583	3.56178	4.36783	5.57456	2.15278	8.87477	12.216	26.632	1.92479	3.02656	7.14172	3.06788	2.1852	3.91202	4.10767	0	0.924499	2.50775	2.51252	1.35063	1.87946	4.66908	2.50135	2.29498	4.8554	1.91208	2.87722	0	14.3552
5031439G07Rik	49.7023	27.2227	89.1955	27.3169	34.26	34.5793	40.779	38.4402	37.4975	33.6081	28.3414	24.1867	84.7997	41.7526	34.5715	14.9803	22.7926	28.4173	41.0551	41.4583	27.907	38.1295	28.3511	45.8929	64.0107	25.8993	46.93	38.3795	24.9373
5033403F01Rik	1.96473	0	2.33967	4.08001	0	2.17915	0	0	0.646693	5.21591	4.40008	4.6409	0	0.984537	3.42655	5.91338	3.1039	2.57486	2.59052	2.31098	1.89231	8.14915	2.80461	1.31072	2.59453	1.01503	2.36779	1.28732	2.9457
5033403H07Rik	4.67887	17.7036	11.4026	1.85772	11.5003	13.0715	19.8111	9.9241	8.04212	24.4992	23.739	11.7226	7.03242	6.14399	2.99928	10.5486	24.9621	14.4865	1.57409	10.995	12.1421	5.27812	3.45928	7.86567	1.75135	0.609639	3.83829	0	2.38933
5033406O09Rik	4.84873	3.98381	4.89535	3.41373	5.98493	0.728704	0.926797	10.5022	8.12037	0	1.63918	0	0	1.63779	10.6271	2.96624	0	5.37339	10.4148	0.967244	0	3.41601	16.5436	1.0911	2.16834	5.08527	1.98179	4.3035	10.682
5033417F24Rik	1.96537	0	0	1.3601	1.86157	2.17973	2.21698	0.707543	0	3.47727	4.3994	1.54685	0	0	3.42523	1.47844	3.10413	1.931	0	0.577718	0	2.5077	1.68252	1.96628	2.59433	0	3.94626	1.28722	0.981927
5033421B08Rik	0	0	0	0	0	0	0	0	0	0	0	0	0	0	0	0	0	0	0	0.708158	0	0	0	0.557238	0	0	0.671639	0	0
5033423K11Rik	0	0	0.949182	0	1.51085	0	0	0	2.56067	0	0	0	0	0	0	0	0	0	0	0	0	0	0	0	0	0	0	0	0
5033424D13Rik	0	0	0	0	0	0	3.30263	0.706694	0	0	0	0	0	0	0	0	0.619297	1.93594	0.6512	0	0	0	0	0	0	0	0	0	0
5033425B01Rik	0	0	0	0	0	0	0	0	1.29346	0	0	0	0	0	0	0	0	0	0	0	0	0	0	0	0	0	0	0	0
5033430I15Rik	0	6.73049	5.49785	1.27597	2.82891	3.0511	4.1449	0.6644	1.21601	4.08547	6.56992	1.45686	0	5.17213	2.16851	4.16138	5.82377	6.66833	0.611352	5.43704	0	6.59237	2.11695	4.91523	4.8871	4.29823	0.742134	5.59727	7.85981
5330406M23Rik	51.1362	28.7061	35.0948	42.1696	31.6445	44.7111	44.3595	7.78357	42.0334	32.1647	42.513	27.8386	18.7256	32.5039	31.9418	19.2226	17.3859	27.0295	27.8331	16.1744	20.8232	24.4558	26.3508	69.4904	18.1571	22.3274	24.466	21.879	23.5676
5330411J11Rik	0	0	0	0.892103	0	0.71465	0	0	0	0	0	0	0	0	0	0.969731	0.407205	0	0.424861	0	0	0	0	0	0	0.332925	0	0	0
5330411O13Rik	0	0	2.33968	1.35987	1.86172	0	0	0	0	0.869321	1.46702	0	0	0	0	1.4782	0	0	0	0	0	0.626761	0	0	0	0	0	0	0
5330413P13Rik	5.53512	0	5.28787	0	1.11662	4.40192	2.48601	0	0	7.25643	0	0	1.12397	7.92348	1.18667	9.06998	5.18311	11.5396	0	5.5447	0	0	1.62889	0.725544	2.33342	1.12325	0	0	3.8497
5330416C01Rik	0	0	0	0	0	0	0	0	0	0	0	0	0	0	0	0	0	0	0	0	0	0	0	0	0	0.439661	0	0	2.35807
5330417C22Rik	1412.02	270.083	467.146	520.739	458.215	243.839	444.278	519.66	571.177	379.015	333.732	158.433	283.878	163.076	136.335	316.403	255.641	205.853	46.4555	387.428	248	106.271	227.766	298.305	523.068	144.841	320.973	201.854	199.191
5330417H12Rik	0	0	0	0	0	0	0	0	0	0	0	0	0	0	0	0	0	0	0	0	0	0	0	3.27448	1.29799	0	0	0	0
5330426L24Rik	0	0	0	0	0	0	1.10909	1.41522	0	0	0	0	0	0	0	0	0	0	0	0	0	0	1.12123	0	0	0	0.78922	0	0
5330431K02Rik	0	0	4.67932	0	5.58448	0	1.10879	0	0	0	0	0	0	0	0	0	0.620887	1.2872	0	0	0	0	0	5.89963	1.29702	0	0	0	0
5330438D12Rik	3.09217	18.5728	9.2961	14.2976	15.7766	5.1529	8.70367	8.94297	8.89286	10.6073	2.32745	2.64369	3.01226	6.8717	10.9486	14.0681	1.94935	7.1743	14.142	3.07169	5.99345	3.92869	9.06354	1.99222	10.2814	7.51677	2.45647	14.3381	3.73
5330438I03Rik	0	0	0	0	0	0	0	0	0	0	0	0	0	0	0	0	0	0	0	0	0	0	0	0.655782	0	0	0.789185	0	0
5330439A09Rik	0	0	0	0	0	0	0	0	0	0	0	0	0	0	0	1.47747	0.62038	0.644144	0	0	0	0	0	0	0	0	0	0	0
5330439K02Rik	3.93506	0	2.33965	1.36042	0	0	0	0	2.58664	0	0	0	0	0	1.14026	0	0	0	0	0	0	0	1.12111	0	0	0	0	0	4.91008
5430400D12Rik	1.96481	0	1.16983	4.08005	0	1.08961	3.32487	0	0	0	6.84444	1.54695	0	2.95366	0	0	5.58708	0.643708	0	1.15549	0	0	0.560913	0	1.29725	0.507513	0.789263	0	0
5430402O13Rik	8.13083	0	0	0	0	0	0	0	0	0	0.510046	0	0	0	0	0	0	0	0	4.81295	1.96484	0	1.58887	0	0	0	0	1.34123	1.02114
5430403G16Rik	13.7877	7.17899	8.18873	9.52522	26.0564	14.1941	15.5402	19.8159	10.3461	17.3862	12.2078	13.9145	9.36646	18.7259	9.11038	20.7075	18.0128	9.00673	11.6422	6.3528	13.2582	12.5475	3.36166	9.18213	7.77887	6.08803	12.6267	11.5788	12.7673
5430405H02Rik	8.20224	5.57607	13.5073	17.9304	16.4864	7.46537	6.23287	15.907	4.3858	4.72834	12.8221	1.75375	21.8924	16.0193	6.29634	1.67526	11.4232	14.7116	5.20536	11.8488	10.7492	1.94887	6.44866	16.432	4.41204	13.4323	13.122	8.4012	13.8251
5430414B19Rik	3.89879	2.38718	3.50962	2.71535	5.58918	2.165	1.1028	2.82763	0.646872	4.34662	1.96292	1.54981	0	3.9252	2.30581	1.47594	1.23934	2.57955	3.90166	4.62741	3.77389	4.37667	1.68885	3.26888	3.89915	3.04844	2.36866	3.86932	5.88756
5430416N02Rik	21.7381	3.61716	9.7189	7.23024	22.6049	13.7593	27.0334	44.4613	19.2815	27.6402	24.1954	24.0612	24.428	4.36079	13.6767	21.7361	52.2121	43.2423	27.1076	9.605	26.7545	10.2086	14.1809	34.9797	26.1783	7.7572	19.9211	12.0412	15.3119
5430419D17Rik	0	0	0	0	0	0	0	0	0	0	0	0	0	0	0	0	0	0	0	0	0	0.626572	0	0	0	0	0	0	0
5430420F09Rik	35.3779	16.7426	12.8682	6.80055	33.5082	33.7868	32.1468	16.2735	12.9337	15.6477	29.8177	18.5621	16.85	40.3721	11.417	22.1768	31.6624	14.8042	12.3027	20.22	24.6032	19.4349	10.095	22.2847	10.3772	8.11984	24.4668	15.4465	12.7651
5430421F17Rik	0	0	0	0	0	0	0	0	0	0	2.14706	1.699	0	0	0	0	1.36446	0	0	0	0	0	0	0	2.84949	0	0	0	1.07888
5430425E15Rik	0	0	0	0	0	0	0	0	0	0	0.978898	0	0	0	0	0	0	0	0	0	0	0	0	0	0	0	0	0	0
5430425K12Rik	0	0	0	0	0	0	0	0.515683	2.75307	3.06356	1.0717	2.25836	0	0	8.44338	5.16825	0	0	6.59001	0	0	0	0.431358	0	0.996581	0.370304	1.1513	0.939693	0.715753
5430427M07Rik	0	0	0	0	0	0	0.599379	0	0	0	0	0	0	0	0	0	0	0	0	0	0	0	0	0	0	0	0	0	0
5430427N15Rik	0	2.39246	4.6793	0	0	0	0	0.707636	1.29331	0.869313	2.93123	0	0	0	1.1401	0	0.620996	1.28697	1.29423	0	1.89337	1.25435	0	0.655672	0	0	0	1.28684	0
5430427O19Rik	0	4.78629	0	0	5.58337	0	1.1102	1.41546	0.646627	2.60793	0	0	0	0	0	0	1.24233	1.9299	0	2.88752	0	0	5.04188	0.655919	0	0	1.57832	0	0
5430430B14Rik	3.92885	2.3915	2.33967	1.35996	3.72332	3.26829	2.2163	1.41501	0	2.60796	0	12.3762	1.87196	5.90683	0	0	0.620759	2.57495	2.59074	1.15552	1.8922	0.626825	2.80482	2.62132	1.29731	2.53763	5.52489	3.86212	0
5430431A17Rik	3.90238	0	1.16986	0	1.86287	0	0	0	2.58738	1.73866	0	0	0	0	0	0	0	0	0.649955	0	0	1.25087	0.562703	5.23176	0	0	0	0	0
5430433H01Rik	0	0	0	1.35548	0	0	0	0	0.64691	0	0	0	0	0	0	0	0	0	0	0	0	0	0	0	1.3021	0	0	1.29179	0
5430434F05Rik	66.9785	16.7515	32.7549	40.8236	33.5006	36.0354	26.6427	25.478	22.632	7.82378	37.1093	38.6502	11.2402	33.5114	33.0196	22.1873	49.692	21.8728	40.7447	23.6781	15.153	15.6851	21.2891	22.3004	12.9643	12.6831	40.2474	25.7299	10.8033
5430437J10Rik	0	0	0	0	0	0	0	0	0	2.75749	0	0	0	0	0	0	0	0	0	0	0	0	0	0	0	0	0	0	0
5530401A14Rik	0	0	0	0	0	0	0	0	0	0	0	0	0	0	0	0	0.462614	0	0	0	0	0	0	0	0	0	0	0	0
5530601H04Rik	60.619	43.5232	29.6181	42.6721	56.1995	39.0767	45.24	26.9302	37.0011	60.9968	54.2811	49.9313	42.0226	46.1944	74.2787	52.702	66.5441	56.5589	40.0035	37.7472	31.5391	33.6242	35.8029	31.7999	24.557	20.4528	45.6365	24.3892	24.9015
5730403I07Rik	0	0	0	1.36027	0	0	0	0	0	0	0	0	0	0	0	0	0	0	0	0	0	0	0	0	0	0	0	0	0
5730405O15Rik	0	3.72615	0	8.07447	0	0	5.16805	0	0	4.0689	2.59866	0	0	2.8408	3.79386	4.60735	0.967231	2.63335	0	3.01813	0	1.2497	0.372689	0	0	2.35931	0	0	0
5730408A14Rik	0	0	0	0	0	0	0	0	0	0	0	1.54681	0	0	0	0	0	0	0	0	0	0	0	0	0	0	0	0	0
5730409E04Rik	5.9066	2.39277	11.6982	20.4094	5.58374	3.27444	4.43891	9.19983	7.75972	12.1704	14.6523	4.63862	1.87309	7.88322	10.2541	2.95797	3.10537	5.14719	3.88155	6.35319	1.89375	6.2729	8.40573	24.264	14.2627	11.6694	7.10267	6.43333	11.7848
5730416F02Rik	0	0	1.16986	0	0	1.08362	3.31102	1.41402	0	0.869327	0.98088	3.09873	1.86872	2.94547	0	1.47633	1.85956	1.28941	0	0	0	0.6255	0	0.654032	0	0.507988	0	0	0
5730419F03Rik	1.96677	0	0	0	0	0	2.21797	0.707597	0	0.869315	0.977313	1.54659	0	0	0	0	0.620925	0.643559	3.23642	0.577656	0	0	2.80328	0	0	1.52232	0.789225	0	0
5730420D15Rik	7.84031	0	3.50955	2.7186	0	2.17485	1.10661	2.82934	0	3.47731	1.46835	0	0	0	1.1454	0	0.62045	1.28814	1.29686	4.62362	0	0	2.80767	0.654882	1.29801	0	0	0	0.981709
5730422E09Rik	0	0	0.672767	0	0	0	0	0	0	0	0	0	0	0	0	0	0	0	0.372413	0	0	0	0.645112	0	0	0	0	0	0
5730455P16Rik	93.3401	133.099	83.667	100.38	64.7542	98.1926	101.96	96.4517	70.9131	92.4212	92.9483	95.6198	90.9174	98.1397	78.0891	118.275	73.2502	79.5777	59.3678	87.0686	88.2519	83.8121	66.5869	63.6646	103.988	73.5452	67.119	47.2439	78.1614
5730480H06Rik	36.6057	42.5775	27.408	32.5077	43.8119	41.3518	62.9478	43.0704	39.1846	39.1168	61.0664	41.3907	27.4889	24.7962	24.6274	34.7236	57.8546	36.9836	20.762	29.4608	30.9415	44.2995	48.299	22.6823	23.6169	13.8603	47.9291	14.2555	32.3629
5730507A11Rik	41.3641	21.5371	52.6418	20.4113	40.9457	50.2261	32.1908	25.4776	22.6321	16.5169	37.5997	44.8354	29.9728	32.5241	27.3305	28.1032	38.5103	21.8734	48.5086	20.7909	17.0464	20.0761	34.1765	33.4494	16.8541	13.1907	21.3076	9.00572	14.7316
5730507C01Rik	0	0	0	0	0	1.11036	0	0	0	0.884718	2.98309	0	0	0	0	0	0	0	0	0	3.85391	1.2766	10.8384	0	2.63949	0	0	0	0
5730559C18Rik	22.4085	23.5155	48.556	18.0515	17.7294	28.8348	20.167	46.8867	52.7542	17.6838	17.0902	40.9512	29.9936	24.9053	69.0557	46.016	25.0899	39.8659	105.125	41.1798	15.0749	54.0724	48.3994	36.7893	49.1333	53.3927	51.0161	44.1287	63.6567
5730596B20Rik	0	0	0	0	0	0	0	0.707711	0	0	0	0	0	0	0	0	0	0	0	0	0	0	0	0	0	0	0	0	0
5830408C22Rik	1.0903	0	0	0	2.06111	2.41766	0	2.35107	1.44032	0.481336	0	0	1.03716	0	1.89228	0	0	0	1.07453	0	0	12.6631	1.25014	0.726241	0.717906	1.69239	0.436967	1.4248	0
5830411K02Rik	0	0	0	0	0	0	0	0	1.29357	0	0	0	0	0	0	0	0.620222	0.644313	0	0	0	0	0	0	0	0	0	0	0
5830417I10Rik	86.7585	74.2014	76.0377	104.802	81.8828	74.312	62.2025	92.0129	75.6531	78.2375	78.0904	86.5575	76.8267	93.6711	71.6539	71.0128	85.7364	81.0404	79.5109	94.6991	54.9479	106.063	79.5202	104.973	73.8802	39.0589	116.791	81.0308	94.29
5830418P13Rik	0	0	0	0	0	0	0	0	0	0	0	0	0	0	0	0	0	0	0	0	0	0	0	0	0	0	0	3.15091	0
5830428M24Rik	77.3845	99.5799	77.5858	88.1568	84.8708	100.808	54.4277	46.564	23.1108	85.9881	140.648	19.6518	63.9451	27.1851	53.3161	106.558	79.8035	89.9367	29.4868	59.1356	36.0715	56.136	36.1513	49.8542	26.2948	39.6758	40.0764	17.7526	38.5275
5830432E09Rik	0	4.50118	2.20208	0	2.04263	0	1.21742	0	0	1.26401	1.07221	11.8349	1.36198	1.43316	2.90663	1.62286	5.44367	2.81541	5.47056	0.633864	7.61053	0.456138	0.615104	3.38348	2.3656	6.54627	0.57374	3.35894	2.85608
5830444B04Rik	0	0	0.715212	0	0	0	0	0	0	0	0	0	0	0	0	0	0	7.8374	0	2.20662	0	0	0	5.0396	0	0.310195	0	0	0
5830454E08Rik	0	0	2.35808	0	1.82027	0	0	1.42483	1.95586	0.87615	4.45239	0	1.88247	2.96635	1.16269	4.4621	0	0	0.655554	1.16601	0	0	0	1.3176	1.31009	2.04841	2.38732	1.30004	0
5830462I19Rik	3.93947	4.78603	1.16982	4.08226	1.86117	5.4594	1.11003	4.24628	1.9399	1.73862	3.90645	3.09209	3.74661	3.94233	1.13876	4.43735	7.45361	0.643333	3.23389	0	0	3.1369	0	0	2.59294	1.01467	3.94584	1.28653	1.96421
5830462O15Rik	3.92917	2.39155	3.50951	0	0	0	3.32463	4.95258	1.29339	0.869319	0.488915	3.09399	1.872	5.90704	1.14228	4.43497	4.34539	47.6357	3.88593	0.577753	0	2.50737	0.560942	1.96604	0	2.03008	0	1.28735	0.981895
5830468F06Rik	0	0	0	0	0	0	1.10619	0	0	0	0	0	0	0	0	0	0	0	0	0	0	0	0	0	0	0	0	0	0
5830473C10Rik	0	0	0	0	0	0	0	0	0	0	0	0	0	0	0	0	0	0	0	0	0	0.538512	0	0	0	0	0	0	0
5830487J09Rik	1.59852	0	0	3.31779	3.02706	0	0	0	1.57737	0	0	4.08412	0	0	0.927935	0	2.45625	2.54918	0	1.40909	0	0	0	0	0	0	0	0	0
5930403N24Rik	0	0	0	1.29496	0.907118	0	0	0	0	0	0	0	0	0	0	0	0	0	2.47439	0	0	0	0	23.3973	1.48985	1.16576	0	3.72023	0
5930409G06Rik	0	0	0	0	0	0	0	0	0.646704	0	0	0	0	0	0	0	0	0	0	0	0	0	0	0	0	0	0	0	0
5930420M18Rik	3.93486	2.39236	5.84913	13.6041	5.58414	7.63572	13.3106	6.36861	10.9932	13.909	7.32867	13.9182	7.49089	8.86592	5.70166	2.95753	8.69361	7.7221	12.9434	5.19864	5.67975	13.7971	4.48456	15.0797	6.48417	7.61126	2.36764	6.43447	15.7122
5930422O12Rik	0	0	0	0	0	0	0	0	0	0	0	0	0	0	0	0	0.619919	0	0	0	0	0	0	0	0	0	0.789493	0	0
5930430L01Rik	21.8606	33.0167	23.242	64.8041	18.514	40.7067	42.7945	18.4798	19.4474	18.3677	26.1095	46.9643	21.1383	58.017	25.5601	20.2082	49.5522	28.7992	15.2798	28.734	32.9853	18.6953	32.0595	41.6164	27.4529	10.0983	50.4065	8.89584	40.2828
6030400A10Rik	17.6444	2.39038	9.35878	8.15618	9.31014	15.2266	14.3878	9.9029	11.6414	19.9945	14.6821	20.1208	1.87096	9.83645	20.6122	7.38842	13.6505	6.44038	20.7475	9.82488	15.1267	18.7923	25.2666	22.2674	6.48971	17.7685	5.52542	7.72799	11.7807
6030407O03Rik	0	0	1.88176	1.09408	0	0	0.891945	0	0.520108	0	0	0	0	0	0	0	0.998806	0	0	0	0	0	0	0	0	0	0	0	0
6030408B16Rik	0	0	1.80272	4.19221	0	0	0.85431	0.545188	0.498266	0.669811	4.80307	0	0	4.55292	0	1.13924	0	1.80574	0.909031	0	0	0.877956	0.864096	2.7917	0	0.711668	1.10649	0	1.37609
6030419C18Rik	0	3.91342	1.15363	0	1.83588	7.5197	1.09273	2.09308	2.55095	6.85819	6.32638	1.52562	0	4.47947	0	2.27	1.22429	5.14492	0.996645	3.7369	1.86592	0.618118	0	0.988944	0	0	0	0	0
6030442K20Rik	1.65595	2.01647	0	3.44009	0	0	0	2.9829	0	5.59332	0	0	0	2.98477	0	0	4.32279	0	0.546249	0.487217	0	0.872666	0	3.31529	1.09404	0	0	0	0
6030443J06Rik	1.70316	0	17.3329	9.77684	8.08522	5.6642	3.83853	3.0843	2.79417	11.6467	10.5101	5.34399	6.47678	9.68117	11.8088	6.42847	15.5768	5.55929	3.35296	5.98898	4.9116	10.952	3.38867	7.93682	4.4813	9.40124	7.50215	3.3352	6.44673
6030445D17Rik	0	0	1.16983	0	0	0	0	0	0	0	0	0	0	0	0	0	0	0	0	0	0	0	0	0	1.29722	0	0	0	0
6030458C11Rik	131.595	113.062	98.1677	60.4836	74.891	81.9286	70.5394	65.15	78.4251	73.2647	71.8292	95.8417	89.5959	66.3855	89.7547	73.5873	78.1826	91.9715	56.0737	85.1905	69.428	53.5554	74.6134	74.6031	79.0259	62.8291	88.3039	65.1389	94.8911
6030460B20Rik	0	0	0	0	0	1.0865	0	2.12177	1.29354	0	0.489687	1.54819	1.87035	0.98314	0	0	0.620308	0	1.29754	0.578041	0	1.25232	0	0	0	0	0	0	0
6030468B19Rik	0	0	0	0	0	0	0	0	0	0	0	0	0	0	0	0	0	0	0	0	0	0	0	0	0	0	0	1.28834	0
6030469F06Rik	0	0	0	0	0	0	0	0	0	1.95463	0	0	0	0	0	0	0	0	0	0	0	0	0	10.2706	0	0	0	0	0
6230400D17Rik	7.11759	9.87555	15.3525	13.7106	12.5544	12.6263	18.9094	12.6369	7.3592	19.5593	7.99639	14.8571	14.5193	5.3262	7.41185	16.0048	15.519	17.4763	7.71048	6.4509	5.38399	24.378	4.35704	13.3312	13.0483	14.0941	3.48077	10.9367	14.172
6330403K07Rik	0	0	0	0	0	1.08897	0	0	0	0	1.46716	1.54721	0	6.88983	1.14309	2.95628	1.24138	0	0.647856	0.577804	0	0.626719	1.12219	0	0	0.507563	0	0	0
6330403L08Rik	11.829	2.39352	4.67926	5.44408	3.72202	4.37078	5.5533	22.6491	12.2857	12.1703	25.8694	10.8201	16.8638	15.7753	5.68784	4.43819	9.31889	10.9345	1.29297	13.8568	3.78933	8.7859	12.3209	17.7134	19.4429	6.59454	17.361	6.43129	11.7862
6330403N20Rik	1.96017	4.78058	2.3397	0	1.86206	1.08747	3.31993	0	2.58699	1.73865	0	0	1.87088	1.96716	0	1.47764	0.620457	0	1.94524	0.577948	0	6.89016	0	0	1.29799	1.01536	0.789351	1.28805	1.96343
6330409D20Rik	0	0	0	0	0	0	0	0	0	0	0	0	0	0	0	0	1.49592	0	0	0	0	0	0	0	0	0	0	0	0
6330411D24Rik	0	0	0	0	0	0	0	0	0	0	0	0	0	0	0	0	0	0	0	0	0	0.626779	0	0	0	0	0	0	0
6330418K02Rik	4.51115	7.11487	2.2832	3.47284	9.24663	4.32832	5.27027	1.5542	1.65344	0	4.8082	3.07965	3.30967	5.21765	0	11.1457	2.97409	1.71678	2.17468	3.38144	4.41455	9.10495	6.06729	5.28766	6.47062	1.55617	3.35206	1.28147	0
6330537M06Rik	0	0	7.01901	6.79985	1.86165	0	3.32454	0.707509	3.23348	0.869319	9.7785	1.54701	1.87198	2.95347	2.28469	4.43493	2.48306	1.9312	1.29534	1.73327	0	4.38783	1.68286	1.96601	2.5946	0	3.15708	0	0
6330549D23Rik	0	0	0	14.9943	3.04198	0	0	0	0	3.7866	0	1.16465	1.41085	0	2.49432	0	1.34995	1.40174	0	1.23541	4.61563	0	2.9547	0	0	0	1.77315	0	0
6330562C20Rik	1.26688	0	2.85207	0	0	0	0	1.48992	2.0464	1.8331	0	0	1.21342	0	0	6.21583	0	2.04337	0.687993	0	1.98496	1.63569	0	0	1.37275	0.536232	1.74533	2.72392	1.03409
6430500D05Rik	0	0	1.16985	0	0	0	0	0	0.646749	0	0	1.54784	1.87083	0	0	0	0	0	0	0	0	0	0	0	0	0	0	0	0
6430503K07Rik	0	0	1.16944	0	0	0	0	0	0	0	0	0	0	0.976716	0	0	0	0	0	0	0	0	0	0	0	0	0	0	0
6430511E19Rik	31.5244	23.9317	26.9058	25.8559	40.9445	48.0537	55.5113	32.5557	36.211	53.0278	44.4301	61.8379	18.7344	66.0417	40.982	25.1464	30.4375	32.1646	51.7349	31.7625	45.4616	44.548	24.6487	48.5386	50.5589	38.0485	29.988	48.8848	39.2851
6430531B16Rik	0	0	0	1.01247	0	2.84481	0	0	0	0	0	0	2.45108	0	0	0	0	0	0	0	0	0	0	0	0	0	1.48733	0	0
6430548M08Rik	4.833	0	18.0474	9.96405	8.04037	10.7463	2.49329	16.0218	14.1317	15.7905	7.23453	15.731	12.9975	24.2156	28.1238	45.7827	16.2358	25.4695	16.5136	10.6125	10.8461	6.57952	8.29765	23.2122	16.1528	12.8628	11.6424	18.8205	12.8828
6430550D23Rik	6.68223	0	0	0.971386	2.11394	3.89453	3.92775	1.99335	0	0	2.79084	1.10422	2.12532	2.81363	2.57176	5.27947	0.886797	2.19304	0.898776	2.03956	2.14822	4.9815	0	3.41854	0	2.87331	3.38114	3.75925	4.20715
6430562O15Rik	2.06601	0	0.956545	0	1.5218	0	0.907867	1.15742	1.35671	5.41982	0	0	0	0	0	0	1.34893	2.02475	0	3.11469	11.8395	0.513062	0.45805	1.96069	8.16073	0.532233	4.07337	2.10378	1.3299
6430571L13Rik	1.25882	0	2.99262	1.74025	1.19038	0	0	0.905157	0	4.77674	3.65184	0	2.39567	0	0	0	1.58872	0	0	0	0	0	0	0	0.829294	0	0.504726	0	0
6430573F11Rik	10.3822	17.5349	6.62532	4.08302	33.4554	25.9113	24.7442	0	0.685075	11.842	21.9493	7.52565	6.12352	3.11822	0	0	8.54822	4.17536	0	0	0	0.664166	5.4439	17.0192	7.42148	0	3.34442	0	4.50904
6430573P05Rik	0.864981	0	3.64362	3.18055	0	0	0.97524	0	2.01505	2.0455	0.42944	0.679685	0	0	3.20426	8.18403	5.35417	0.282827	0	2.305	0	1.65404	3.46508	10.0729	6.34793	2.46024	0.346882	6.2699	4.58343
6430584L05Rik	0	0	0	0	0	0	0	0	0	0	0	0	0	0	0	0	0	0	0	0	0	0	0	0	0.663136	0	0	0	0
6430590A07Rik	14.8705	0	8.38181	21.8698	10.9563	11.2353	22.0792	10.0867	12.4476	18.6024	5.8132	15.3364	10.2924	17.9995	21.8671	8.12954	14.112	11.5364	20.2317	6.84124	10.4009	14.9175	8.36101	50.7503	21.3854	9.79548	18.3586	14.9119	8.22665
6430628N08Rik	0	0	0	0	0	0	0	0	0	0	0	0	0	0	0	0	0	0	0	0	0	0	0	0	0	0	0	0	0.98289
6430710M23Rik	0	0	3.50955	0	11.1723	1.08748	1.10665	1.41468	1.94024	1.73865	3.42605	6.19122	3.74177	0	1.14532	4.43292	2.48184	1.28812	0.648407	0	0	0.626382	1.68455	3.27448	1.29799	0.50768	3.1574	0	0
6530401F13Rik	0	0	0	0	0	0	0	0	0	0	0	1.54809	0	0	4.58558	0	0	0	0	0	1.89019	0	0	1.30947	0	0	0	0	0
6530402F18Rik	0	0	0	0	0	0	0	0.46527	0.425083	0	0.641866	0	1.23166	0	0	0	0	0	0	0	0	0	0	1.72492	0	1.33397	1.03756	0	0
6530409C15Rik	4.36985	3.54715	5.31623	5.04284	4.14218	8.07839	5.05328	15.5241	11.2778	3.95049	1.45061	10.482	7.10543	2.92028	5.08477	6.70985	8.04678	9.20088	9.35793	2.68459	0	12.8213	9.51085	9.40446	3.97928	5.7458	4.17308	4.77413	2.91282
6530437J22Rik	0	0	0	2.3572	0	0	0	0	0	0	0.341008	0	0	0	0	0	0	0	0	0	0	0	0	0	0	0	0	0	0
6720427I07Rik	29.5124	19.139	36.2646	42.173	42.8116	39.2704	39.9326	14.8601	29.7463	33.0339	38.5971	40.2079	39.3275	37.4344	33.0684	31.0542	41.6054	35.3927	25.2392	41.0113	51.1183	33.2387	33.0731	38.0273	16.8587	41.608	55.2448	41.1803	35.3525
6720464F23Rik	3.93977	4.78611	10.5284	1.36078	18.6115	8.73559	17.7614	0.707718	3.23315	25.21	13.6721	6.18408	18.7334	15.7698	10.2479	7.3957	11.8018	3.21661	6.46753	6.3527	5.68229	1.25479	1.1205	20.9884	2.59289	12.1759	6.31332	5.14602	15.7138
6720475M21Rik	1.96866	9.57084	3.50947	8.16356	13.0289	5.45692	11.0965	3.53835	4.52652	2.60794	6.83806	7.73122	3.74607	5.91215	6.83695	4.43686	3.10529	2.57366	2.58784	1.15514	7.5747	1.25454	0	3.93458	0	2.53686	1.57838	2.5734	2.94618
6720482G16Rik	9.80108	2.3903	9.35879	1.35932	0	4.34995	4.42663	0	0.646746	0	0	4.6434	1.87089	1.96718	2.29062	0	2.48184	5.15247	11.6713	1.15589	0	0.626383	2.24606	5.89407	2.59597	3.55376	1.5787	3.86413	1.96343
6720483E21Rik	3.9183	0	0	0	0	0	0	0	0	0	0	1.548	1.87062	0	0	0	0.620384	3.86484	0	0	0	0	0	1.30957	0	0	0	0	0
6720489N17Rik	6.01163	8.63411	16.5941	27.1525	10.4342	22.9817	4.65497	19.5402	8.49022	13.7546	2.90892	14.4067	1.02454	6.28943	17.6248	9.94534	19.4772	6.47623	2.85772	6.47181	18.4016	7.0198	11.4646	5.6804	20.0151	10.8175	8.95442	16.5843	10.1245
6820402A03Rik	0	38.2824	24.5663	48.9802	0	0	0	28.3065	43.3254	0	0	57.2125	0	35.4713	0	0	20.4944	0	0	0	26.5104	0	0	0	0	0	0	0	0
6820408C15Rik	0	1.81398	1.04195	1.03154	0	0.826433	0	0	0	4.08125	0.435618	0	0	0	0	0	0	2.86725	0	0	0	1.11636	0	0	0	0.38494	3.41069	0	2.72763
6820431F20Rik	1324	986.099	1113.33	1162.01	1009.46	809.973	771.392	893.134	723.309	1244.66	797.774	1144.57	1045.4	1053.72	934.267	1286.71	1154.87	912.855	583.203	908.522	1231.45	680.079	838.356	960.673	912.064	995.081	1039.17	945.326	1212.03
7330423F06Rik	0	0	0	0	0	0	0	0	0	0	0	0	0	0	1.20132	0	0	0	0.662749	0	0	0	0	0	0	0	0	2.58401	0.978256
7420461P10Rik	0	0	0	0	0	1.38097	0	0	0	0	0	0	0	1.25545	0	0	0.793979	0	0	0	0	0.800362	0	0.631568	0	0	0	0	0
7420701I03Rik	0	0	0	0	0	0	0	0	0	0	0	0	0	0	0	0	0	0	0	0	0	0	0	0	0	0	0	0	0.981238
7530416G11Rik	0	0	0	0	0	1.08728	0	0.707322	0	0	0	0	0	0	0	0	0	0	0	0	0	0	0	3.27426	0	0	0	0	0.981696
8030423F21Rik	0	0	2.33964	0	3.72249	1.09148	0	0	0.646643	0	0.48841	0	0	0	0	2.95797	0	0	0	0.577563	0	0.627289	1.12077	0	0	0.507365	0	0	0
8030442B05Rik	0	0	0	0	0	0	0	0	0	0	0	3.09655	0	0	0	0	0	0.644255	0.648846	0	0	0	0	0	0	0	1.5788	0	0
8030443G20Rik	0	0	0	0	0	0	0	0.707118	0	0	0	0	0	0	0	0	0	0	0	0	0	0	0	0	0	0	0	0	0
8030451A03Rik	0	0	0	0	0	0	0	0	0	0	0	0	0	0	0	0	0	0.51998	0	0	0	0	0	0	0	0	0	0	0
8030453O22Rik	0	0	0	0	0	0	0	0	0	0	0	0	0	0	0	0	0	0	0	0	0	0	0	1.14864	0	0	0	0	0
8030455M16Rik	0	0	0	0	0	0	0	0	0	0	0	0	0	0	0	0	0	0	0	0	0	0	0	0	0	0.507884	0	0	0
8030462N17Rik	41.3654	81.3629	37.4342	55.7912	74.4464	57.8708	63.2729	72.8946	78.8891	69.5448	52.2482	66.4796	89.9193	64.0636	84.2657	88.7475	58.3869	57.2563	73.085	61.2174	89.0209	50.8182	64.4302	40.0085	92.0487	87.7684	61.5551	68.1856	68.7475
8030474K03Rik	0	0	0	0	0	0	0	0	0	14.3777	0	0	0	0	0	0	0	0	0	0	0	0	0	0	0	0	0	0	0
8030487O14Rik	0	0	0	0	1.86257	0	2.20935	0	0	0	0	0	0	0	0	0	0	0	0	0	0	0	0	0	0	0	1.57891	0	0
8430408G22Rik	72.38	73.9039	177.317	52.8731	43.7074	26.043	45.2673	48.4493	36.1147	65.8823	32.5392	10.8021	9.33001	7.84909	26.2434	33.9845	21.6587	25.8231	16.1579	19.0162	39.6047	34.3627	50.508	22.8622	60.8218	29.3592	30.6967	114.291	20.1663
8430419K02Rik	0	0	0	0	0	0	0	0	0	0	0	0.799055	0	0	0	0	0	0	0	0	0	0	0	0	0	0	0	0	0
8430422M14Rik	1.95218	0	1.16985	1.3581	1.86281	0	0	0.707022	0	0	2.45199	0	1.8688	0	0	1.47639	1.85963	0.644677	0	0	0	0	0.562573	1.9622	0	0	2.36852	0	0
8430423G03Rik	0	0	0	0	0	0	0	0	0	0	0	0	0	0	0	0	0	0	0	0	0	0	0	0	0	0	2.369	0	0
8430429K09Rik	1.74697	8.50611	5.20091	2.41855	3.31062	1.93762	4.92714	10.9225	2.30008	12.3676	11.1844	11.0042	4.99367	4.37709	8.12486	3.94349	2.75989	5.15135	13.5096	8.21944	8.41291	2.78691	4.98758	13.2068	8.07444	9.21104	7.01791	4.57861	15.437
8430432A02Rik	1.96095	0	0	1.35943	0	0	0	7.07369	1.29348	1.73865	0.489347	0	0	0	1.1448	0	1.86154	0	0	1.73374	0	1.87938	1.12284	11.1345	1.29787	0.507653	0	0	1.96349
9030407P20Rik	3.05906	0	2.72823	1.05758	0	1.10717	0.862321	0	0.656913	4.05478	3.76275	1.57129	3.8037	2.29747	0	1.50185	3.98295	4.00202	1.00618	1.34711	0	3.90032	2.84846	2.66323	1.31766	0	2.4052	0	0
9030607J07Rik	0	0	0	0	0	0	0	0	0.646697	0	0	0	0	0	0	0	0	0	0	0	0	0.626819	0	0.655323	0	0	0	0	0.981886
9030616G12Rik	0	0	0	0	0	0	0	0	0	0	0	0	0	0	0	0	0	0	0.651248	0	0	0	0	0	0	0	1.5793	0	0
9030619P08Rik	0	0	0	0	0	0	0	0	0	0	0	0	0	0	0	1.81434	0	0	0	0	0	0	0	0	0	0	0	0	0
9030622O22Rik	14.5887	13.094	5.59849	16.1907	11.1655	16.1951	16.185	32.2449	34.7448	27.9013	24.3147	17.8712	15.191	18.7383	39.4082	47.2398	30.1679	22.6782	61.6103	8.54699	12.2697	24.8322	55.7197	22.3554	6.18753	32.3741	37.15	41.4923	31.2947
9030624G23Rik	0	2.39233	0	0	0	2.18153	1.10918	2.12286	1.29332	0.869314	0.488592	4.63948	0	0	1.14041	2.95749	0	0	0.64719	0.577632	0	1.88138	0.560585	0.655625	0	0.507422	0	0	0
9030624J02Rik	78.1497	143.448	98.8138	81.9139	90.8255	158.867	140.199	99.8934	165.857	108.911	113.264	97.7114	98.4624	106.475	107.278	93.6923	156.661	158.721	56.6552	112.65	89.9408	133.823	115.211	166.501	94.9187	86.598	119.095	172.963	76.356
9130008F23Rik	25.5712	19.1379	14.0379	10.8828	13.0299	7.63439	4.43629	25.4739	30.3933	8.69315	7.32941	4.63964	13.1083	4.92508	21.6717	13.3083	10.556	11.5837	89.9665	4.04351	1.89311	26.3381	22.9856	23.6014	16.8597	59.3696	8.68143	69.4958	19.6399
9130011E15Rik	41.3479	19.1423	25.7361	14.967	31.6411	44.7522	44.3902	32.5534	28.4522	30.4259	25.3968	32.47	35.589	37.4459	29.6217	20.706	25.4642	36.6734	57.5752	27.1453	20.8315	40.7744	33.0619	27.5433	27.2285	31.9638	29.1998	41.1729	39.2829
9130015A21Rik	0	0	0	0	0	0	0	0	0	0	0	0	0	0	0	0	0	0	1.75411	0	0	0	0	0	0	0	0	0	0
9130015G15Rik	5.8977	33.4869	18.7173	13.6018	14.8922	27.2528	29.9342	19.1042	18.107	27.8181	53.7635	32.4818	5.61701	53.1782	42.2311	31.049	24.2137	17.3779	20.0704	13.287	26.498	26.3331	25.7954	5.89932	3.89124	19.284	7.10318	16.7328	0.981949
9130017K11Rik	11.0516	5.03507	10.0539	6.2621	8.56877	5.78622	8.55022	3.25735	0.907049	10.2535	13.4497	6.03497	6.56928	7.26163	5.70936	3.11217	7.89496	5.19752	2.07224	12.0803	6.05772	10.1398	3.92957	26.4432	3.10321	2.69172	10.3211	5.5324	6.67322
9130019O22Rik	4.81161	11.7947	5.92045	18.2902	6.81828	20.0035	10.9746	11.2427	5.48538	13.932	4.94195	7.65968	11.6296	19.2347	9.60207	12.5941	15.2117	15.8451	15.0372	14.809	21.1771	17.65	10.985	11.2254	17.4351	11.7871	5.32524	18.9076	7.45585
9130019P16Rik	5.69047	1.38206	2.02657	2.35764	1.07469	6.82774	0	0.408702	0	0	0.845705	0	0	0	0	0.854233	0.717453	0	0	0	0	0	0	1.13642	0	0	0	0.742818	0.567154
9130023H24Rik	11.8199	35.8963	11.6982	17.6903	7.44457	6.55196	17.7619	9.90811	12.286	10.4317	16.1132	9.27601	14.9869	13.7989	5.69295	4.43747	12.423	15.4395	9.70104	25.4106	7.57653	21.9592	12.3252	4.59128	10.3714	11.6685	16.5724	7.71894	20.6244
9130024F11Rik	0	0	0	0	0	0	0	4.23797	0.644319	0	0	0	0	0	0	0	0	5.23318	0.77664	0	4.53207	0.312519	1.39592	0.78486	0	0.608241	0.945766	3.71125	0
9130204K15Rik	0	0	0	0	0	0	0	0	0	0	0	0	0	1.78055	0	0	0	0	0	0	0	0	0	0	0	0	0	0.885806	0
9130208D14Rik	0	0	0	0	5.58282	0	5.55444	0	0	2.60791	0	0	3.74783	0.986087	3.41135	0	0	1.2863	0	0	0	0	3.91968	0.656118	2.59217	0.507246	0.789121	0	0
9130213A22Rik	0	2.39141	1.16984	0	0	0	1.10803	1.41498	1.2934	0	0.488975	6.18835	1.87187	0	0	4.43473	1.8622	1.93129	1.94323	3.46665	1.89209	1.25358	0.561008	1.31059	1.29737	1.01508	0	0	0.981874
9130214F15Rik	0	0	0	0	0	0	0	3.53756	0.646695	0	0	0	0	0	0	0	0	0	0	0	0	0	0	0	0	0	0	0	0
9130221F21Rik	0	0	0	0	0	0	0	0	0	0	0	0	0	0	0	1.47891	0	0	0	0	0	0	0	0	0	0	0	0	0
9130221H12Rik	10.0424	4.89267	9.03676	10.9987	19.0475	8.69826	6.41888	12.2966	14.3625	10.6726	10.3881	17.4126	12.6519	14.2572	7.01787	19.6588	8.99042	9.94624	6.88059	8.86727	11.6126	14.1055	6.88893	8.7142	5.30984	3.11572	6.09705	2.63458	9.04048
9130230L23Rik	35.7826	6.71748	24.1158	32.994	44.4891	31.9392	21.1626	34.1057	35.4631	43.0175	47.1166	33.2052	5.1435	38.6024	16.9139	15.9141	22.2149	25.3176	30.4361	5.32934	3.79179	36.4653	9.06486	29.2059	28.3109	20.9881	18.3074	14.9459	22.8201
9130230N09Rik	1.9449	2.3859	2.33974	1.357	0	4.32179	2.20243	2.82693	1.29381	10.4318	7.36914	4.65197	3.73387	2.94108	0	1.47522	0.619366	3.87144	1.95311	3.47172	0	0.624768	4.50833	7.18648	1.30045	4.06594	0	1.29045	0
9130401M01Rik	44.0795	45.8608	43.95	46.0642	35.7149	37.7891	26.8297	36.4237	59.4161	23.6967	21.2381	39.0576	42.5037	40.7292	45.0463	29.8417	60.7739	41.5337	43.395	20.8263	34.3708	42.3382	34.3476	39.0202	59.2674	53.8104	45.6769	36.4028	59.4719
9130409I23Rik	0	0	0	0	0	0	0	0	0	0	0	0	0	0	0	0	0.620866	0	0	0	0	0	0.560765	0	0	0	0	0	0
9130604C24Rik	0	7.16725	2.33972	2.71736	0	0	2.2103	0	1.29359	0	2.93964	1.54859	0	0.982695	1.14827	1.47698	3.10074	3.22192	0.649136	5.20321	5.66777	0.625936	0	0	1.29866	0.507834	3.15772	0	0.981538
9230009I02Rik	0	0	0	0	0	0	0	0	0	0	0	0	0	0	1.14575	0	0	0	0	0	0	0	0	0	0	0	0	0	0
9230102K24Rik	0	0	0	0	0	0	0	0	0	0	0	0	0	0	0	0	0	0	0	0	0	0	0	0.469372	0	0	0	0	0
9230102O04Rik	0	0	0	0	0	0	0	0	0.838401	0	0	0	0	0	0	0	0	0	0	0	0	0	0	0	0	0	0	0	0
9230104L09Rik	1.57049	0	0	0	0	0	0	0	2.0896	0	0	0	2.7651	0	0	0	0	0	0	0	0	0	0.455095	2.11027	0	0.410429	1.91297	0	0
9230104M06Rik	1.96624	0	0	0	3.72299	1.09027	0	0.707576	1.29335	1.73863	0.488719	0	0	0	0	0	0.620887	0	0	0	0	0	2.2429	0	0	0.507461	0	0	0
9230105E05Rik	0	0	1.16983	1.36039	1.86139	1.09077	0	0	0	1.73863	0	0	0	0	3.4212	0	0	0	0	0	0	1.88139	0	1.31125	3.89055	0.507421	0	0	0.982007
9230106D20Rik	0	0	0	0	0	0	0	0	0	0	0	0	0	0	0	0	0	0	0	0	0	0	0	0	0	0	0.789592	0	0
9230109A22Rik	0	4.89021	0	0	0	0	0	2.89321	1.32215	0	0	0	0	0	0	0	0	0	0	0	0	0	0	0	3.97792	0.518774	0	0	0
9230110C19Rik	19.2103	9.35568	16.0181	22.611	7.41052	8.52312	14.0885	9.68744	10.12	11.9032	15.7815	10.5917	1.83079	18.2932	8.93992	17.3496	7.28532	5.6666	8.86909	9.04136	5.5517	18.391	8.77887	5.12731	13.9576	6.4531	12.3511	8.81402	15.3651
9230111E07Rik	0	0	0	0	0	0	1.10366	1.41401	0	0.869327	0.490444	0	5.60612	0	0	0	0	0	0	0	0	0	1.12525	0	1.29934	1.52397	0	0	0
9230112D13Rik	0	0	0	0	0	0	0	0	0	0	0	0	0	0	0	0	0	0	0	0	0	0	0	0	0	0	0	0	0
9230112E08Rik	14.8223	9.16276	8.30203	2.89711	6.93999	8.26121	6.23437	5.49457	7.3425	5.01979	4.64262	4.38885	10.7131	7.53764	8.65319	5.68714	10.6807	7.35705	15.207	17.7733	10.937	15.649	10.6687	13.5339	7.45976	4.82622	12.1893	10.104	11.2459
9230112J17Rik	18.9726	3.0617	10.7914	11.9825	2.3821	8.16533	15.3513	7.17957	3.18716	15.5871	24.9798	3.63054	3.59503	1.26074	20.584	12.7144	6.0067	14.0532	3.81304	21.2008	4.84595	0.80261	12.2867	3.77585	4.14901	16.9771	5.04999	6.14844	7.83119
9230114K14Rik	7.98558	9.71242	9.49908	5.52297	9.03855	7.10297	6.30373	14.3644	12.109	16.4942	12.7494	18.6727	17.7537	16.0759	1.85253	7.20417	15.0868	8.88365	0	5.62868	12.2974	2.03678	4.93037	1.06467	1.05311	3.29634	1.92256	1.04504	2.39214
9230116N13Rik	0	2.17274	0	0	0	0.990983	0	1.28524	1.76165	1.01896	2.21783	0	1.70084	2.04928	0	0	2.25586	0.754338	0	2.03127	0	2.84798	0.657163	1.19094	0	0.460748	0	1.50854	0
9230117E06Rik	1.92978	7.14569	3.50879	0	7.46078	5.3694	4.3832	0.706433	0.646821	10.4284	3.94553	1.55371	0	0.977287	0	0	0.618553	1.29326	0	0.579327	0	1.24631	1.1312	0	0	0.50878	0	0	0.980366
9330020H09Rik	1.96697	2.39223	2.33966	1.36034	1.86142	2.18121	4.43623	4.24563	0	0.869315	1.95453	1.54655	0	0	0	1.47869	0	1.93063	1.2945	1.73294	0	0.627092	2.24252	0	1.29691	0	0	1.28697	0
9330102E08Rik	1.97029	0	0	0	0	0	3.33069	0	1.29325	5.21585	0.488241	0	0	0	1.13838	0	0	0	0.646684	0	0	0	1.68059	1.31186	1.29638	3.04388	0	0	0.982127
9330104G04Rik	2.04778	0	3.6552	1.41669	3.31285	0	1.1548	4.42171	2.6941	4.52705	6.88476	2.75241	3.90028	0	3.56579	3.07991	2.58664	0.670329	0	1.20334	0	3.91823	2.33608	0.58343	3.76898	1.05707	3.28803	0	1.02273
9330111N05Rik	0	0	0	5.69123	1.02389	0.816719	0	0	0	0	0.366233	0	1.03022	0	0.855314	0	0	3.37584	5.34815	1.83725	0	0.469763	0.616648	1.34292	0.713323	0	1.73651	0	3.67871
9330121J05Rik	0	0	1.16982	1.36067	1.86122	1.09161	1.10983	0	0	0	0	0	0	0	0	0	0	0.643378	0	0	0	0	3.92241	0	0	0	3.9459	0	0.982081
9330132A10Rik	0	0	0	0	1.86113	0	0	0	0	0	0	4.63791	0	0	2.27694	0	0	0	0	0	0	1.88227	0	0	0	0	0	0	0
9330136K24Rik	1.968	0	1.16982	1.3605	3.72265	3.27325	1.10942	0	3.87992	1.73863	0.48851	0	0	4.92611	4.55975	1.47885	5.58911	3.21732	1.29414	1.1552	3.78689	3.7632	0.560495	2.62278	1.29674	0	3.15681	3.86041	0.982035
9330151L19Rik	5.90453	11.9629	7.01894	9.52365	22.3357	18.5498	34.394	21.9372	17.4596	12.1704	29.3094	27.834	13.1104	23.6462	11.3982	13.3099	29.8092	23.8077	19.4113	15.595	5.68052	8.78105	14.0118	25.5728	9.07701	22.3252	14.2056	12.8678	13.7486
9330154J02Rik	0	0	0	0	0	0	0	0	0	0	0	0	2.76281	0	0	0	0	0.6339	0	0	0	0	1.10446	2.58303	0	0	0	0	0
9330154K18Rik	0	0	9.35862	5.44127	1.86144	4.36213	1.109	2.1228	3.88001	4.34658	1.46595	6.18634	3.74514	2.95492	2.28151	0	1.24186	1.93067	3.23638	2.31062	1.89303	3.76245	0	7.21131	0	2.02976	3.1569	1.28699	6.8739
9330159F19Rik	0	0	0	0	0	0	0	0	0	0	0.662614	0	0	0	0	0	0	0.890888	4.92482	1.59963	0	0	2.04886	0	3.51826	2.75345	0	0	0
9330159M07Rik	3.00411	14.2588	12.2354	12.9872	17.1218	8.27714	10.1883	2.40635	18.6367	10.3891	2.02224	16.1591	6.92357	10.8994	7.52258	3.2017	3.88754	7.38276	3.74044	3.76323	0	17.0984	16.3548	17.9415	18.6915	7.61083	15.0276	26.8139	17.2901
9330160F10Rik	0	0	1.16982	1.3606	5.58379	1.0914	2.21933	0.707672	0.646645	0	0.97686	9.27744	3.74608	1.97073	0	4.43687	4.96848	2.57365	4.52869	0	3.78737	5.64544	0	1.31153	2.59327	3.04423	1.57838	1.28669	1.96412
9330161L09Rik	0	0	0	0	0	0	2.21098	0.707209	2.58714	0	1.9593	1.54841	0	0	2.29519	0	0	7.08741	0	1.15618	3.77918	0	0	0	0	0	0	0	0
9330162012Rik	1.97028	0	2.33963	0	0	0	2.22045	2.1232	1.93988	1.73862	6.34715	4.63784	5.62033	0.985697	5.69194	0	3.72704	0	0.646686	0	0	0.627437	3.92138	3.27964	1.29638	3.04388	2.36747	0	1.96425
9330162G02Rik	132.235	124.494	135.697	121.159	163.75	150.929	157.822	61.5842	98.9274	85.1915	126.352	151.442	89.9662	142.042	122.698	96.1819	165.917	131.179	217.093	123.553	147.841	152.553	119.788	177.194	77.7507	131.87	130.2	129.877	107.067
9330171B17Rik	0	0	0	0	0	0	0	0	0	0	0	0	0	0	0	0	0	0	0	0	0	0.641069	0	0	0	2.59411	0	0	0
9330175E14Rik	0	2.97598	6.96597	11.9685	18.213	5.13312	9.3637	4.65337	5.86079	10.6655	2.42785	5.36625	0	0.61292	0.707386	11.1706	6.07034	0.399898	0	0.359011	0	9.19542	23.0074	4.89415	11.0826	1.5769	5.1903	0	4.62601
9330179D12Rik	0	0	0	0	0	0	1.17612	0	0	0	0	0	0	0	0	0	0	0	0	0	0	0	0	0	0	0	0.744522	0	0
9330182L06Rik	87.0565	102.722	133.226	301.983	54.3152	63.1098	51.4539	15.4743	11.0398	58.7826	56.8801	24.5505	44.057	26.9509	35.0442	42.5742	31.4492	36.9453	3.63797	32.3935	25.5665	3.06217	22.9806	32.9168	12.4248	3.4371	32.5562	6.62658	23.2657
9330198I05Rik	0	0	0	1.3591	0	1.0868	1.10613	2.12184	0	0	0	1.54807	0	0	0	1.47741	0.620354	0	0	1.15602	0	0	0	0	1.29822	0.507734	0.789379	0	0
9330198N18Rik	0	0	0	0	0	1.08782	0	0	0	0	0	0	0	0	0	0	0	0	0	0	0	0	0	0	0	0	0	0	0
9430002A10Rik	0	0	0	0	0	1.05974	0	0	0	0	1.49436	0	0	0	1.17969	0	0.623899	0	0	0	0	0	0	0	1.31545	0.513446	0	1.3042	0
9430015G10Rik	10.0827	0	4.9716	10.4068	2.92867	2.78233	6.60672	7.81961	6.59565	14.039	8.44621	1.31435	11.1434	3.43731	3.87537	5.49905	7.32018	8.2038	2.25983	2.94565	11.34	3.39166	9.05144	3.90135	20.0645	2.20245	2.0124	4.37493	3.42323
9430018G01Rik	13.7914	2.39314	3.50945	8.16494	1.86112	2.18418	5.55098	7.78503	11.6393	2.60793	3.90602	4.63789	0	2.95704	5.69222	1.47919	7.454	1.9299	5.1736	0.577504	9.47103	6.27428	6.1623	5.24735	5.18558	4.05853	1.57832	2.57291	3.92849
9430024E24Rik	0	0	0	1.3574	0	0	0	0	0.646888	0.869334	0	0	0	0	0	0	0	0	0	0	0	0	0	0	0	0	0	1.29004	0
9430025C20Rik	0	4.78439	4.67931	9.52226	3.72287	6.54331	3.32704	5.66081	1.29333	8.69315	6.3524	1.54658	1.87258	2.95495	0	0	1.86279	1.2871	1.9418	0.577652	1.89305	3.76248	2.24258	3.93347	1.29693	0.507438	0.789224	0	0.981988
9430031K09Rik	7.82088	4.77773	5.84931	6.79282	5.58756	1.08518	6.62927	0.707141	5.82125	8.69333	4.90031	3.09745	5.60876	9.82535	2.29759	10.338	2.48038	5.79998	5.8434	7.51619	1.88899	10.0137	5.62177	10.4701	3.89635	4.0629	7.89445	0	3.92603
9430034N14Rik	29.5534	7.17946	14.0378	31.299	16.7501	19.6579	28.8654	14.8624	15.519	28.6872	11.718	21.6434	7.49372	8.87117	22.7685	11.8335	15.5292	3.21648	21.3409	15.0151	30.3074	31.999	8.96328	31.4843	23.335	21.3073	17.3615	9.00516	6.87487
9430037G07Rik	7.56394	2.12885	1.04072	10.1652	4.96738	5.82754	2.84301	4.59975	10.0718	11.046	6.78543	9.02813	0	7.89083	3.0398	0	6.69741	2.47411	0	3.08281	7.27888	13.6704	8.52471	5.11412	2.30687	3.61083	0.702081	6.83464	6.98967
9430038I01Rik	9.43405	21.2399	11.2085	9.17667	16.9372	26.2306	11.4749	15.3006	15.1805	1.80505	12.1533	8.49311	14.1868	12.4673	13.1402	8.68096	19.0817	7.19124	7.57402	6.10862	12.7597	12.2623	11.9837	7.74358	25.4418	9.88211	17.9875	13.0405	9.3211
9430041J12Rik	0	0	0	0	0	0	0	0	0	0	0	0	0	0	0	0	0	0	0	0	0	0	0	0	0	0	0	0	0
9430053O09Rik	1.96824	11.963	2.33965	2.72106	13.0291	0	3.32852	4.24593	0.646651	1.73863	7.32724	3.09264	0	3.94109	4.55911	4.43666	9.93646	2.57379	1.29406	4.62073	0	0.627224	5.04417	8.52436	0	1.01478	7.10277	0	4.91022
9430060I03Rik	0	0	0	0	0	1.0896	0	0	0	0.869319	1.46667	0	0	0	0	0	0.620786	1.28742	0	1.73323	0	0	0	0	0	0.507513	0	0	0
9430062P05Rik	0	0	0	0	0	0	0	0	0	2.60793	1.95325	0	0	0	0	0	0	0	0.646787	0	0	0	0	0	1.29648	0	0	0	0
9430064I24Rik	0	0	1.16982	0	1.86128	0	0	0	0	0	0	0	5.61896	0	0	2.95785	0	0	0	0	0	3.13624	0	0.655744	0	1.01476	0.789193	0	2.94616
9430065F17Rik	0	0	0	0	0	1.80483	0	0.587322	0	0.721893	0	0	0	0	0	0	0	0	0	0	0	0	0.466467	0	0	0	0	0	0
9430081H08Rik	0	0	1.16986	0	0	0	0	2.12105	1.29369	0	3.4329	0	3.73754	0	3.45307	0	1.8596	1.28938	1.29962	1.15661	0	1.25104	0.562592	0	1.2993	2.03192	3.15803	2.57871	1.96275
9430087B13Rik	0	0	1.16985	0	0	0	0	0	0	0.869329	0	0	0	0	0	0	0	0	0	0	0	0	0	0	0	0	0	0	0
9430087J23Rik	3.91929	2.39014	2.3397	9.51465	5.58632	3.26167	1.10645	3.53658	2.58701	3.47731	4.89502	1.54791	1.87074	3.93387	1.14571	5.91021	4.96335	0.644103	1.94551	2.31189	9.45269	4.38426	0	1.96451	0	1.5231	0	2.57627	2.94507
9430091E24Rik	1.92404	2.47743	0	1.40891	1.8297	5.33798	3.25991	1.38981	3.35292	0.854141	0.962227	3.04223	0	2.89799	2.25328	2.90305	3.65689	0.667989	2.54964	1.1987	7.42813	3.69142	0.582571	0.678697	1.34623	1.99552	6.20477	1.33592	4.82242
9430092D12Rik	5.88378	0	1.16985	0	3.72391	5.43985	5.53514	7.07381	3.8804	1.73865	1.46793	1.54761	1.87116	0.983808	0	1.47781	4.34374	1.28796	0	4.0453	1.8911	0	3.36827	5.24003	0	0	0.789331	0	0
9430097D07Rik	5.89042	7.1737	0	0	5.58525	4.35597	2.21563	4.24481	5.17366	4.34661	2.93428	0	1.87172	5.90564	3.42916	1.47815	3.10346	1.28762	5.18277	0	1.89187	5.0138	0.561088	1.96569	0	1.52268	3.15715	1.28752	6.87294
9430098F02Rik	0	0	0	0	0	0	0	0	0	0	0	0	0	0	0	0	0	0	0	0	0	0	0	0	0	0.507356	0	0	0
9430099M06Rik	0	0	0	0	0	0	0	0	0	0	0	0	3.73598	0	0	0	0	0	0	0	0	0	0	0.65374	0	0	0.789562	0	0
9530003J23Rik	5.58134	11.8768	0	14.6394	19.9038	15.5283	6.7961	0	0	19.1779	10.3567	2.93704	9.29585	2.30719	0	2.80426	4.71003	7.94391	1.84543	5.82124	4.01191	3.56635	0.659339	3.10723	5.21817	0.963377	4.49375	1.22206	0
9530003O04Rik	1.95478	2.38874	8.18904	9.50948	0	7.59482	4.41888	5.65699	5.17448	0	3.92067	1.54881	0	1.96488	0	1.47679	1.24012	5.80028	0	0	0	0.625809	1.68671	1.30867	0	0.507878	0	0	0
9530013L04Rik	1.9507	0	2.33973	2.71573	0	3.24931	0	0	0.646853	0	0	3.0991	1.86844	0.981574	2.30393	1.47617	3.09887	2.57918	0	0	3.77486	0	1.68831	2.61568	0	2.03212	3.94762	2.5791	1.96265
9530018F02Rik	1.96831	0	2.33965	0	5.5839	2.18245	4.43812	0	4.52655	1.73862	0.976949	0	3.74589	2.95586	0	1.4789	4.34724	1.93032	3.2351	4.6207	0	0.627232	1.12091	3.27864	1.29669	1.01477	0.789196	3.86026	3.92819
9530022L04Rik	3.75989	0	1.16314	1.34646	0	3.17027	0	0	4.5104	0	0.501588	7.82019	0	0	1.19841	0	0	2.61752	0	1.74687	0	0	9.74423	2.59966	2.62928	0.510808	0	0	1.95671
9530026P05Rik	61.409	46.1601	32.9552	54.9021	43.4132	29.8755	32.0939	35.9011	22.896	27.5595	35.9647	30.5853	10.8511	30.6408	33.3755	25.1084	24.3726	22.3598	25.2159	18.9141	23.0075	16.6878	21.9288	30.8711	41.4364	15.0972	27.2302	34.6176	34.7808
9530027J09Rik	1.96477	0	0	0	0	0	1.10828	0.707519	1.29338	0.869319	0.977786	3.09392	3.7441	0	0	0	1.24157	3.86227	1.29525	0	7.5693	3.13431	0	1.96609	1.29726	1.52254	2.36779	0	0.981903
9530034E10Rik	0	2.38206	0	1.35473	0	0	0	4.23869	4.52796	0	0	4.66083	1.86274	0	2.33223	2.94498	0.618572	0.646565	15.6832	0.579289	0	5.60897	0	0.651924	1.30296	4.57888	0.789818	3.87691	1.96077
9530036M11Rik	0	0	0	0	0	0	0	0	0	0.869316	0	0	0	0	0	0	0	0	0	0	1.89288	0	0	1.31106	0	0	3.15693	1.28706	0
9530036O11Rik	9.71802	4.72388	9.23784	21.4895	7.3489	19.3943	18.6228	8.38266	15.9575	10.2603	14.4628	24.4198	18.4896	16.5362	21.3666	20.439	30.0405	9.52634	12.7712	14.2527	13.0855	16.9476	7.19076	14.8888	11.5187	20.5334	19.4751	24.1309	20.3575
9530046B11Rik	0	0	0	0	5.5863	1.08726	0	0.70732	0	11.3013	0	0	0	0	0	1.47756	0.620424	3.86458	3.89095	1.15594	1.89056	0	0	1.96454	0	0.507698	0	1.28812	3.92678
9530051G07Rik	0	0	0	0	0	0	0	0	0	0	0	1.54585	0	0	0	1.47928	1.24242	3.21626	0	1.15495	0	0	0.560129	0	0	0	0	0	0
9530052C20Rik	0	2.3909	0	0	1.86186	1.08846	1.1074	0.707423	1.29344	0	1.95674	0	0	0	0	0	0	0.643898	0.648044	0.577853	0	0	0	2.62045	1.29765	0	0.789311	0	0
9530052E02Rik	0	0	0	0	0	0	0	0	0	0	0	0	0	0	0	0	0	0	0	0	0	0	0	4.4785	0	0	0	0	0
9530053A07Rik	5.79216	4.67019	3.43544	10.6595	0	4.28007	4.35008	10.9046	15.1382	1.70195	3.34401	1.51299	5.50334	3.86132	35.4928	18.7624	5.45484	3.1369	15.1321	2.81632	5.56495	11.3062	17.6549	12.1611	10.1499	23.1282	19.2446	13.8007	19.1629
9530056K15Rik	0	2.3928	0	1.36064	0	0	0	0	1.29354	0	0	0	0	0	0	0	0	0	1.29452	0	1.8936	0	0	1.31151	0	0	0	0	0
9530059O14Rik	0	0	0	0	3.15092	0	0	0	0.814656	2.57217	0	0	2.359	0	0	0	0	0	0	0.517363	1.19939	0	0	2.49192	0	1.71802	0	0	0
9530062K07Rik	0	4.77528	0	4.07375	0	0	0	0	0	0.869331	0.490544	0	0	0	1.15183	0	0	0	0	0	0	0	0	0	1.29946	0	2.3686	0	0
9530068E07Rik	426.086	639.87	549.848	570.246	612.969	580.227	685.257	496.508	644.676	618.539	547.96	637.33	740.108	671.595	658.667	541.589	463.543	496.371	653.487	684.756	712.352	503.851	560.457	654.993	661.268	642.54	555.192	511.09	593.875
9530077C05Rik	27.4432	155.42	139.049	82.3743	39.1719	27.998	18.6499	20.1869	17.7271	50.1507	26.0766	20.9161	18.3724	40.2898	42.952	82.7361	24.1631	19.097	10.7197	24.5257	37.4884	5.55641	21.9668	6.65206	52.3617	22.4156	22.6716	6.09669	50.0336
9530078K11Rik	0	0	0	1.35726	0	0	0	0	0	0	0	0	0	0	0	0	0	0	0	0	0	0	0.563302	1.96049	0	0	0	0	0
9530080O11Rik	0	0	0	2.05649	0	0	0	2.86406	1.32026	0	1.74227	0	0	1.48851	0	0	0.469345	0	0	1.74772	1.43055	0	0	0.495458	0.981146	0	1.1937	0	1.4849
9530082P21Rik	21.2247	50.177	31.9069	23.332	8.91751	9.46339	1.74459	33.7853	26.7402	21.8233	21.9706	13.3536	13.22	26.5672	30.0833	18.4176	16.8889	17.8032	24.1633	6.3426	20.8385	17.0217	46.5676	16.7544	22.3232	18.2607	20.2187	52.5752	11.4787
9530085L11Rik	13.768	9.56879	19.8871	23.1255	31.6444	17.4488	17.7442	5.66081	16.8133	13.909	21.5004	21.6521	9.36289	21.6696	19.3923	22.1801	15.5233	18.0195	5.82541	21.9508	18.9305	14.4228	6.16709	12.456	10.3754	12.686	11.0491	6.43493	12.7658
9530085P06Rik	0	0	2.33974	0	3.72558	1.08385	1.10386	0	1.94052	0	1.96151	1.54926	0	0	0	0	0	0	2.59902	0.578288	0	0	0	3.92451	1.29925	1.5239	0.789501	0	0.981388
9530086O07Rik	3.93702	0	0	1.36057	0	4.36526	0	0.707665	1.29329	7.82381	0.488451	0	3.74599	0	0	1.47893	0.621048	4.50399	0	0.577579	0	0	2.80214	32.1316	1.29666	2.02951	0.789192	0	6.87439
9530097N15Rik	13.7079	11.9487	10.5287	13.5903	7.44894	9.77929	5.52982	5.6581	7.76123	1.73866	4.89666	10.8371	7.48157	7.86543	3.43999	4.43202	7.44385	4.50945	5.18992	2.31213	1.89006	3.13089	5.05596	14.4033	1.2983	5.58526	0.789387	3.86506	8.8347
9630001P10Rik	0	0	0	0	0	1.10209	0	0	0	0	0	0	0	0	0	0	0	0	0	0	0	0	0	0	0	0	0	0	0
9630010A21Rik	17.717	2.39268	2.33964	9.52404	5.58383	15.2787	7.76731	0.707667	3.23323	11.3011	7.81514	6.18506	3.74601	3.94135	13.6748	2.95787	4.96841	0	9.70469	4.62061	7.57455	3.76354	1.68127	6.55751	5.18663	6.5959	7.10272	7.7203	4.91028
9630013D21Rik	0	22.6866	6.9687	7.85662	0	0.944985	0	0.355881	1.95106	0.437152	0.245582	0	0	0	0.989504	0	4.3068	6.5404	0.561267	0.500804	0	3.32431	0.563544	1.64899	0.651993	0.439929	0	1.29399	0
9630013K17Rik	0	0	0	0	0	0	0	0	0	0	0	0	0	0	0	0	0	0	0	0	0	0	0	0	0	0	0	1.28834	0
9630015K15Rik	0	0	0	0	0	0	0	0.706529	0	0	0	0	0	0	0	0	0	0	0	0	0	0	0	0	0	0	0	0	0
9630028B13Rik	3.93953	0	0	4.08228	1.86116	0	2.22009	0.707714	0	2.60793	0	0	3.74663	1.97118	4.55495	0	0.621136	0	0	0.577523	0	4.39168	0	0.655875	1.29646	1.01466	1.57834	0	0
9630028H03Rik	0	0	0	0	0	0	0	0	0	0	0	0	0	0	0	1.89698	0	0	0	0	0	0	0	0	0	0	0	0	0
9830004L10Rik	0	0	0	3.69786	0	0	0	0	0	0	0	0	0	0	0	0	0	0	0	0	0	0	0	0	0	0	0	0	0
9830132P13Rik	0	0	0	0	0	0	0	0.707747	0	0	0	0	0	0	2.27632	0	0	0	0	0	0	0	0	0	0	0	0	0	0
9830144P21Rik	1.81882	0	0	5.49357	3.43719	1.00822	0	3.30603	2.38839	4.01358	5.26772	2.85523	1.7298	0	2.10308	1.36581	6.88261	3.56432	1.79171	1.06657	8.74472	5.21385	3.45594	9.0844	2.39431	5.62164	4.37229	4.75191	7.8862
9930004E17Rik	0	4.76391	3.50883	1.35463	0	5.36977	1.09586	3.53222	1.29365	10.4282	3.9453	3.1074	3.72515	11.7279	12.8315	4.417	2.47419	1.93988	1.30711	3.47585	1.88022	6.85491	4.52454	9.12634	2.60616	6.61413	7.10837	0	4.90191
9930012K11Rik	33.2946	44.8534	22.4191	36.2454	23.8823	40.8889	30.9413	41.5462	34.5685	27.2798	29.4207	40.076	35.1103	53.4582	29.2797	46.9765	51.9341	45.2867	10.4037	38.5948	22.7229	45.3453	16.0477	20.3268	24.2966	30.0486	32.8705	28.3493	32.9313
9930014A18Rik	151.921	40.8965	57.3373	46.7463	71.2897	54.9777	85.5468	26.4141	33.9968	57.1823	45.862	35.7182	52.1191	34.5109	16.9211	38.7291	60.229	54.682	7.34353	85.1997	76.6762	24.6181	17.782	29.1369	25.6995	42.3541	62.8484	13.694	30.6287
9930021J03Rik	608.496	559.997	516.873	507.849	468.821	470.285	458.117	393.954	365.771	368.24	431.025	389.533	354.726	381.162	443.985	368.914	428.518	369.611	530.012	455.048	398.268	379.165	387.517	489.91	356.807	452.043	365.502	580.48	500.758
9930022D16Rik	0	2.39268	1.16982	0	0	1.09134	3.32885	2.123	0.646647	2.60794	0	3.09253	1.87301	2.95601	1.13956	1.47894	3.10526	7.07765	1.29396	0	9.46819	0.627257	2.24169	1.96726	3.88997	3.04426	3.94595	0	0.982057
9930024M15Rik	9.84137	2.3926	3.50947	8.16321	11.1678	14.1857	11.0952	1.41531	2.5866	10.4317	2.93087	9.27789	14.9835	3.94111	2.27951	8.87336	6.21031	7.07789	2.58811	5.1983	0	3.76337	2.8023	11.803	1.2967	4.05909	3.94598	3.86028	2.94614
9930038B18Rik	0	0	0	0	0	0	0	0.78113	1.11004	0	0	1.70655	0	1.08776	2.51441	0	0	0	0.713961	0	0	3.46217	1.23692	4.3433	1.43106	1.30632	0.871062	0	0
9930104L06Rik	7.87613	9.57126	4.67928	17.6884	11.1674	12.0071	5.54893	4.24611	4.52649	11.301	3.41872	6.1847	11.2388	2.95631	3.41771	7.39505	8.69519	14.7979	1.94069	4.62044	9.46902	3.13654	0	0	14.2624	3.55151	3.94591	2.57328	0.982076
9930111J21Rik1	39.1049	101.849	77.6377	40.9836	63.0305	47.0584	25.3344	90.5708	81.6204	62.9073	119.804	69.7555	52.3498	49.2193	23.7816	31.0826	107.135	35.9944	17.6655	99.3307	77.223	46.9878	148.067	91.8178	28.5486	27.6888	54.5126	101.511	93.9651
9930111J21Rik2	88.7763	221.162	144.213	93.022	163.306	83.564	86.0884	141.302	124.448	139.665	200.782	141.92	140.983	120.334	48.9315	64.8847	164.474	94.2842	25.8839	142.954	197.061	112.491	312.234	219.147	56.8542	37.0182	126.299	158.295	230.184
9930120I10Rik	0	0	0	1.35831	0	0	2.20858	0.707075	1.29365	3.47734	0.49023	0	1.86916	1.96437	1.14997	0	0	0	0	0.578234	0	0	0	0.654209	2.5981	0.507923	2.36843	0	0
A030001D20Rik	3.92759	2.39133	3.50951	4.07959	1.86172	6.53484	8.86343	4.95237	6.46704	6.08524	4.89009	0	5.6154	5.90604	9.14264	11.8256	12.4143	8.36922	2.59117	9.82239	5.67596	0	0	0.655265	0	3.0453	1.57857	2.57494	1.96372
A030003K21Rik	0	0	0	1.35815	0	0	0	0	0	0	0	0	0	2.94585	0	1.47643	0	0	0	0	0	0	0.562537	0	0	0	1.579	0	0
A030005L19Rik	0	0	0	4.07406	1.86283	0	2.2072	1.414	1.29368	2.60798	1.4714	1.5494	0	0	1.15132	2.9526	4.95869	1.28944	3.24942	0	0	0.625477	1.1253	2.61604	0	1.52399	0	0	4.9068
A030012G06Rik	0	0	0	1.36017	0	0	0	0	0	0	0	0	0	0	0	0	0	0	0	0	0	0	0	0	0	0	0	0	0
A030014E15Rik	0	0	0	2.71594	0	1.08335	3.31041	2.12096	0	0.869329	0	0	0	0	1.15158	0	0	0	0.649949	0	1.88761	0.625439	0	0.653973	0	0	0.789525	0	0
A130010J15Rik	67.9807	37.9392	64.3634	19.6452	22.8282	38.7005	31.997	36.9595	48.8436	44.5937	30.0607	33.1585	26.2058	28.495	64.7596	35.8647	36.1555	17.9971	65.1318	26.9273	30.0295	67.3619	45.3071	35.5434	55.6113	35.9552	30.9089	47.9869	49.4096
A130012E19Rik	19.6937	14.3575	14.0378	6.80349	22.3344	6.55026	23.308	4.95389	12.9327	13.909	5.8602	20.0995	11.2393	11.8261	13.6681	4.43718	8.69552	9.00706	25.2268	12.7059	7.57567	17.5656	8.96507	17.7075	15.5583	7.6102	20.5186	14.1525	18.6597
A130014A01Rik	3.93512	2.3924	1.16983	5.44172	11.1682	4.36351	1.10926	2.12288	5.17327	1.73863	0	1.54645	1.87276	4.92565	0	10.3515	0.620981	2.57399	1.94144	9.81955	1.89329	0	4.48442	4.58955	3.89044	2.53706	2.36763	6.43437	8.83815
A130023I24Rik	0	0	0	0	0	0	0	0	0	0	0	0	0	0	0	0	0	0	0	0	0	0	0	0	0	0	0	0	1.02074
A130048G24Rik	5.90596	4.78541	1.16982	4.08178	5.5838	15.2793	6.65791	2.83068	1.29329	2.60794	3.41904	4.63874	1.87303	4.92679	2.27899	1.47895	1.86317	8.3644	1.29392	2.88786	5.68102	2.50907	5.6041	2.62305	2.59328	1.01475	8.68108	1.2867	6.87443
A130050O07Rik	0	2.91957	0	0	15.9568	11.9878	10.8279	1.7511	1.57846	3.58501	10.0702	17.0333	13.9048	13.0049	1.39224	7.21862	16.7614	15.6701	3.15989	23.2651	14.0583	3.62188	1.38917	9.73643	0	2.47724	11.5586	4.71217	6.48012
A130051J06Rik	9.84178	11.9631	8.18876	4.08164	9.30647	0	9.98592	0.707659	1.2933	8.69312	1.95388	1.5463	3.74592	0.985296	1.1397	4.43672	6.21037	9.65157	0.647013	1.73276	0	1.25447	1.68135	3.93439	5.18675	2.53692	2.36758	6.43374	2.94615
A130071D04Rik	0	0	0	0	7.44394	0	1.11071	0	0	6.08514	0	0	3.74758	0	0	0	0	0	0	0	1.89471	0	0.560019	0	0	1.01453	0	0	0
A130077B15Rik	1.96818	0	0	0	1.86131	0	0	0	0.646651	2.60794	0	0	0	0	0	0	0	0	0	0	0	0	0.560471	0	0	0	0	0	0
A1bg	0	0	0	0	0	0	0	1.57337	0	0	0	0	0	0	0	0	0	0	0	0	0	0	0	0	0	0	0	0	0
A1cf	0	0	0	0	0	0	0	0	0	0	0	0	0	0	0	0	0	0	0	0	1.15569	0	0	0	0	0	0	0	0
A230001M10Rik	0	0	0	0	0	0	0	0	0	0	0	0	0	0	0	0	0	0	0	0	0	0	0	0	0.831304	0	0	0	0
A230009B12Rik	0	0	0.726297	0	0	0	2.00144	0	0	0	0	0	0	0	0.708806	1.55497	1.95877	0	11.0041	0.717352	0	0	14.5348	0	0	1.47955	1.92311	4.34687	0
A230020J21Rik	0	0	0.853325	0	0	0	0	0	0	0	0	0	0	0	0	0	0	0	0	0	0	0	0	0	0	0	0	0	0
A230028O05Rik	0	0	0	0	0	0	0	0	0	0	0	0	0	0	0	0	0	0	0	1.15514	0	1.25455	0	1.31154	0	0	0	0	0
A230050P20Rik	25.3077	15.8886	13.0331	20.5075	6.05097	17.6257	4.81144	27.7773	9.82817	25.8114	20.2168	11.3121	8.24536	10.369	5.49592	12.9477	21.5251	17.401	2.40134	12.777	19.2234	10.2285	12.8815	6.03733	14.7845	3.29362	7.25261	3.5478	19.3191
A230052G05Rik	0	0	0	0	0	0	0	0	0	0	0	0	0	0.985116	0	0	0	0	0	0	0	0	0	0	0	0	0	0	0
A230056P14Rik	1.62182	0	0	1.12159	3.0694	2.69768	0	0	1.59949	2.1502	2.41715	1.27509	3.08791	1.62428	1.88076	0	2.5598	0.530583	0.533629	1.42876	0	0	0.924433	0.540531	0	0.836733	1.30139	0	0.809638
A230057D06Rik	1.84103	0	1.09315	0	0	2.04099	0	1.98403	11.2884	0.904626	9.28082	11.7214	0	2.86776	0	0	5.93635	5.68359	0.67306	2.15863	0	0	1.68957	5.93387	0	1.58384	6.63695	0	3.98377
A230060F14Rik	2.74085	0	0	2.84454	0	0	0	0.493242	0	0	1.02214	0	0	0	0	0	0	0.897342	0	0.805421	0	0	0.781825	0.456934	0	0	0	0	0
A230065N10Rik	0	0	0	0	0	0	0	0	0	0	0	0	0	0	0	1.47722	0	0	0	0	1.8898	0	0	0	0	0	0	1.28847	0
A230072C01Rik	0	10.9788	3.22294	0	5.12937	0.99974	2.0342	6.78895	3.95699	4.79001	4.03323	2.84198	11.4616	0	1.34729	2.71467	1.45903	0.757387	0	3.73486	0	2.94582	0.660373	8.65182	2.38326	1.19398	2.17455	1.1825	1.80329
A230072E10Rik	0	4.07523	10.5987	4.49543	9.33677	2.62148	10.0484	3.47248	4.14021	9.42947	2.73576	13.4584	7.87956	7.29158	3.08523	8.0923	2.61454	2.05957	3.24652	3.69776	6.06337	3.51474	6.72627	3.69315	2.20808	8.33709	7.49042	2.05935	0.786012
A230072I06Rik	0	0	0	0	0	0	1.10859	0	0	0	0	0	1.87227	0	0	0	0	0	0	0	0	0	0	0	0	0	0	0	0
A230083G16Rik	0	0	1.16986	0	3.72475	2.17178	1.10543	2.82881	0	2.60799	5.87815	3.09688	1.87	5.89716	1.14772	0	6.20213	1.93297	0	2.8905	0	1.87806	1.12394	1.96362	1.29854	1.01561	4.73649	0	0
A230083N12Rik	0	2.38404	2.33963	0	0	5.38705	0	2.11959	2.5877	3.47697	0.984209	1.55197	1.86506	0	1.16083	0	0	1.93745	0	0.578936	0	3.74424	0	1.30528	1.30159	0.508479	0	1.29144	0.980761
A230085B16Rik	0	0	0	0	0	0	1.10862	0	0	0	0	0	0	0	0	0	0	0	0	0	0	0	0	0	0	0	0	0	0
A230087F16Rik	0	11.34	3.40568	1.84018	0	0	3.37203	1.91497	3.5015	3.52999	0	2.44383	0	3.11278	1.54893	0	3.64169	2.61485	1.02279	0.912778	0	3.39212	0	2.65986	1.02467	0.801829	1.24709	0	0
A230103J11Rik	0	0	2.40002	2.79036	0	2.23593	4.77076	4.35476	3.98021	1.78349	1.00287	1.58676	1.92049	1.01006	5.85613	3.03316	1.27368	2.64109	1.32847	0	5.82403	3.21547	1.15062	0	2.43338	2.60293	4.04807	9.24304	0
A230103L15Rik	5.91095	4.78636	5.84908	9.52589	18.6111	18.5665	9.99216	7.78509	3.87975	6.95447	31.2472	13.9135	1.87345	4.92852	7.96853	4.43762	13.6659	5.14631	7.11347	6.92998	0	4.39209	4.48154	5.90338	3.88913	3.04387	7.10241	3.85931	7.85703
A230107N01Rik	0	3.04749	0	3.13746	2.37272	2.77564	2.82364	2.17593	0	0.668273	1.37442	0	0	5.30122	1.45684	1.88382	0	0.820514	0	0.736387	0	0	2.15455	0	0	1.29373	0.606694	1.64091	0.754915
A230108P19Rik	0	0	0	0	0	0	0	0	0	1.73863	0	0	0	0.985234	0	0	0	0	0	1.1552	0	0	0	0	0	0	0	1.28679	0.982037
A2m	0	0	0	0.97089	0	0	0	0	0	6.10703	0.696511	1.10279	0	5.62636	3.2472	2.11067	0.443178	0	0	0	0	0.447663	0.399583	0.467987	0.924763	2.5333	0	0.917672	4.20401
A2ml1	90.737	46.0213	60.1603	26.1745	0.679187	0	3.54175	9.14559	3.11901	1.39701	0.789072	0	0	0	31.7777	9.48499	0	6.21983	30.3444	9.29709	0	0	17.2046	6.30135	4.17856	2.44986	2.53779	12.4395	6.35206
A330008L17Rik	0	0	0	0	0	0	0	0	0	0	0	0	2.08379	0	0	0	0	0	0	0	0	0	0	0	0	0.564499	0.878033	0	0
A330009N23Rik	1.95665	1.62647	0.795793	0	0	1.08579	0	3.3978	3.08234	2.60736	2.03038	0	0	0	0	1.4768	5.4313	3.95348	0	0	0	0.852534	2.24716	5.08289	2.18088	1.54356	5.20864	0.87595	0.981348
A330015K06Rik	0	0	0	0	0	0	0.799322	0	2.8503	0	0	0	0	0	0	0	0	0	3.7837	0	0	1.35511	0	0.963242	1.90542	2.60178	0	0.926019	2.88557
A330023F24Rik	49.6207	19.157	35.016	72.6766	60.567	74.6167	41.6621	26.5007	39.1006	28.9493	53.3093	38.3011	31.415	20.4131	26.9995	38.7774	29.2176	22.536	39.5031	21.8674	24.403	39.2933	32.5194	30.9189	21.7295	31.0028	27.1518	38.6173	25.1077
A330032B11Rik	9.83018	2.39196	3.50949	1.3602	3.72302	6.54105	6.65234	0	3.88006	2.60795	4.39869	9.28036	1.87237	17.7266	3.42386	5.91419	9.3131	2.57446	1.29482	4.62151	3.78553	0	0.560752	5.89945	2.59411	1.5224	0.78924	0	4.90977
A330035P11Rik	0	9.41064	11.2361	3.69713	0	14.6146	9.90749	11.1153	5.86454	4.85304	8.9767	3.45337	4.18183	9.36107	5.07046	4.95317	7.8894	17.1904	1.44519	7.81841	6.34147	5.60165	2.5036	4.97828	7.23979	5.31985	1.26334	10.7079	4.71645
A330040F15Rik	2.49122	3.03934	0	1.72844	2.36818	0	0	1.79896	0.822505	0	1.86787	3.93737	0	0	0	0	0	0	2.47464	1.47013	0	0	0	0	0	0	0	1.6383	0
A330041J22Rik	9.82787	4.78366	12.8682	6.80065	13.0309	16.3494	8.86848	2.8302	5.82014	12.1704	10.7536	0	3.74451	4.92357	9.13285	5.9139	1.24168	2.5746	3.23744	6.93251	7.57042	6.26946	5.60813	9.83171	14.2684	8.62724	9.47098	3.86157	1.96387
A330044P14Rik	0	0	0	1.09188	0	0	0	0	0	0	0	0	0	0	0	0	0	0	0	0	0	0	0	0	0	0	0	0	0
A330048O09Rik	0	0	0	0	0	0	0	0	0	0	0	0	0	0	0	0	0	0	0	0	0	0	0	0	1.30035	0	0	0	0
A330058E17Rik	0	0	0	0	0	0	0	1.41547	0	0	0	0	0	0	1.13835	0	0.621177	0	0	0	0	0	0	0	0	0	0	0	0
A330069E16Rik	0	0	0	2.71682	0	0	0	0	0	2.608	1.96061	3.09783	0	2.94696	1.14951	0	1.24004	0.64452	1.94833	2.31285	5.6659	1.2515	0.562312	0.654275	0	4.06319	0	3.86701	0.981464
A330074K22Rik	0	0	0	0	1.86132	1.0911	0	0.707647	0	0	0	1.54636	0	0	0	0	0.621014	0.643463	0	0.5776	1.89346	0.627203	1.12098	0.655699	0	0	0	0	0
A330076H08Rik	1.69673	6.96836	1.70529	2.34814	1.60688	5.99258	0	4.09805	7.14155	0.750392	8.59972	19.1516	5.4541	9.86422	0	0	9.6464	35.0063	0	1.83985	5.51187	0	1.30268	22.7536	0.794389	0.438058	13.4658	0	10.2814
A330084C13Rik	1.96005	0	0	0	1.86207	2.17482	0	0	0	0.869326	0.978908	0	0	0.983553	0	0	0.620448	0.644072	0	0	0	0	0	0.654879	0	0	0	0	0
A330087D11Rik	0	0	0	0	0	0	1.10727	0	0	1.73865	0	0	1.87133	0	1.14412	0	4.34407	0	0	0.57787	0	0	0	0	0	0	0	0	0
A330093E20Rik	3.84588	0	0	0	0	0	0	0	0	0.566396	0	2.01515	1.22018	0	1.48582	0	0	0	0	0	0	0	0	0	0	0	0	0	1.27965
A330094K24Rik	0	0	0	0	0	0	0	0	0	0	0	0	0	0	0	0	0	0	0	0	0	0	0	0.654616	0	0	0	0	0
A330102I10Rik	1.72832	0	0	1.20535	0	0	0	0	0.516934	1.15822	0	0	0	0	0	1.31035	0	0	0	0	0	0	1.00074	0	1.15479	0	0.701277	0	0.87137
A3galt2	6.4318	2.33081	3.41822	3.97614	3.62556	5.3175	4.32472	17.2329	4.19786	8.46711	10.9391	7.52927	1.82461	4.79982	7.76404	2.88134	1.20998	0.626609	5.0397	0	0	15.8879	8.73124	19.8035	3.78829	1.48243	3.84326	7.5185	7.65259
A430005L14Rik	14.6085	25.4855	18.7918	11.5642	40.6907	11.6901	17.6855	21.8762	22.729	10.2455	20.4512	10.0216	14.1186	19.9184	17.0911	25.2089	28.5142	15.489	14.5526	20.4803	26.3122	27.4719	29.4928	9.12875	12.006	20.5008	23.5779	21.9933	11.5172
A430010J10Rik	0	1.19279	3.49866	0	0	0	0	0	0	0	0	0	0	0	0	0	0	0	0	0	0	0.505894	0	0	0	0	0	0	0
A430018G15Rik	6.61741	14.1666	17.2502	7.75136	16.3597	10.0682	8.87012	1.85866	4.35977	3.56211	23.8665	5.42924	13.5425	4.56424	0	0	5.97189	10.1724	1.31183	5.95298	11.1872	1.64408	12.8552	2.20967	0.875531	6.34834	3.19512	0	5.15998
A430027C01Rik	1.96452	2.39153	1.16984	1.35997	3.72331	6.53683	7.75729	0	0	0.869319	4.40031	3.09402	5.61595	1.96898	3.427	1.47831	1.24153	1.28746	0.647668	2.31102	5.67671	0.626835	1.1219	6.55339	1.2973	3.04514	3.15707	2.57471	0
A430027H14Rik	0	0	0.745754	0	0	2.04671	0	0	2.45405	0.554179	2.09411	0	0	0	0	0	0	2.4103	0	1.09773	0	0	0	1.25304	0	0	0	0	0
A430028G04Rik	5.89884	7.1761	1.16983	1.36024	1.86149	9.81258	4.43524	1.41516	1.29335	0.869316	1.46614	6.18673	0	2.95458	1.14112	1.47858	3.10445	0.643596	0.647367	2.31071	5.67855	0.627019	2.24288	8.52175	2.59404	0.507459	2.3677	0	0
A430033K04Rik	17.8246	23.7835	10.1905	20.9378	15.1624	23.0251	22.1257	28.6215	24.914	25.3329	22.4748	19.5933	37.2351	20.7274	17.5286	38.6153	14.6857	11.9855	8.84063	29.7975	20.5711	40.3162	18.7664	17.2151	19.3317	13.3627	16.6877	7.97881	14.2232
A430034D21Rik	0	0	0	0	0	0	0	0.707546	0.646684	1.73864	0	0	0	0	0	0	0	0	0	0	0	0	0	0	0	0.507489	0.789251	0	0
A430035B10Rik	7.7918	7.10996	15.0681	10.5665	13.8053	12.9618	14.2226	10.516	17.77	9.47466	10.1694	7.58097	35.9828	2.92728	7.91577	14.6496	6.76686	9.42964	4.80213	24.89	16.8783	6.83355	8.88968	8.07326	11.5663	8.01818	6.2143	7.65179	22.3257
A430046D13Rik	11.7983	0	8.18881	5.44101	1.86148	5.45167	5.54424	9.19857	3.88004	10.4318	2.44351	3.09333	1.87246	0	3.42315	0	9.93437	4.50512	0	1.73302	1.89289	3.76218	6.72848	0.65553	1.297	1.01491	0.789233	1.28706	0.981969
A430050A11Rik	0	2.38559	1.16987	1.35684	0	0	0	1.41338	0	0.869314	1.47422	0	0	0.980134	0	0	0.619288	0	0	0	0	0	0	2.61282	0	0	0	0	0.981033
A430057M04Rik	0	6.1712	2.1289	4.95305	3.1074	1.98752	6.06135	5.79588	2.94191	5.27544	0.444265	7.0335	0	10.763	2.0717	1.34597	0.565222	9.26919	5.88437	2.10193	1.72362	12.9413	3.56818	1.19369	3.53884	6.92428	2.15423	0	5.36199
A430072P03Rik	0	0	0.71385	0	1.13606	0	0	0	0	0	0	0	0	0	0	0	0	0	0	0	0	0	0	0	0	0	0	0	0
A430073D23Rik	0	0	0	0	0	0	0	0	0	0	0.491261	0	0	0	0	0	0	0	0	0	1.88543	0	0	0	0	0	0	0	0
A430078G23Rik	0	0	0	0	0	0	0	0	0.773039	0	0	0	0	0	0	0	0	0	0	0	0	0	0	0	0	0	0	0	0
A430078I02Rik	2.02299	0	1.20296	0	1.91411	0	0	0.727656	0.664975	0.893933	1.37649	0	0	1.01297	2.34547	0	1.91564	2.41743	0	0.593992	0	1.28977	4.31891	0.674188	5.33434	3.33589	0	1.32336	1.00981
A430090L17Rik	5.91034	0	0	1.36081	1.86113	2.18411	3.33051	3.53864	0.646628	1.73862	0.976523	0	0	1.97133	2.277	5.91671	1.86348	1.28661	2.58685	0.577508	1.89418	0	1.68066	6.55911	1.29641	0	0	0	0.98212
A430093F15Rik	0	0	0	0	0	0	0	0	0	0	0	0	0	0	0	0	0	0	0	0	0	0	1.72769	2.01131	0	0	0	0	0
A430103D13Rik	0	2.38832	1.16987	8.14965	0	3.2529	11.042	0.707066	1.29366	4.34668	0.980519	0	1.86909	2.9464	1.15014	2.95313	3.71974	7.09047	0.649597	5.2042	7.5533	1.25131	5.62429	3.27092	5.19636	3.04759	4.73689	3.86744	2.94428
A430105I19Rik	62.6712	16.647	30.4029	37.864	20.3412	26.0525	27.5855	33.0532	18.6326	38.0061	61.1162	33.7915	44.681	78.3663	62.1855	101.23	109.257	90.1192	35.977	56.2318	33.8838	18.0821	53.5014	44.3244	25.7603	46.8775	82.3328	31.9535	69.2894
A430105J06Rik	0	0	0	0	1.86196	0	0	2.12214	0	0.869325	0	3.09521	0	0	0	2.95561	0	0	0	1.1558	1.89111	0	0	0.655005	1.29782	0	0	0	0
A430106G13Rik	0	0	1.16982	1.36075	0	1.09188	5.55018	0	0.646632	6.95448	6.34797	9.27627	7.49323	9.85585	2.27751	4.43736	5.59021	3.21666	0	6.93029	13.2583	0.627381	1.12054	9.83809	2.59294	1.01467	3.15667	1.28653	1.96421
A430108G06Rik	0	0	2.39338	0	0	3.34013	0	0	0	0	0	0	0	0	3.51058	0	0	0	0	0	1.93483	0.640971	0	0	1.32745	0	0.807428	0	0
A430110C17Rik	45.3273	38.2928	23.3963	35.3835	27.9161	58.9868	36.643	19.8171	28.4513	31.2951	46.8659	20.0962	35.5977	45.3466	38.6942	23.6684	40.9996	15.4381	21.9846	24.8316	35.9935	40.7866	39.7697	93.8045	35.0003	14.2043	37.8791	29.5865	42.2323
A430110L20Rik	0	0	1.18663	3.96564	0	0	0	0	1.96784	0.881803	0	4.70584	0	0	0	0	3.77953	3.26362	0	0.585907	1.92059	0	0.56857	0	0	0	1.60109	1.30532	0
A4galt	0	0	0.837021	0.973258	0	0	0.793362	0	0.462699	2.488	1.04903	0	2.67948	0	0	6.34762	0.444251	0	0	2.47999	0	1.79455	4.15721	1.75996	0	0.72618	2.11877	0	6.32342
A4gnt	0	0	0	0	0	0	0	0	0	0	0	0	0	0	0	0	0	0	0	0	1.89368	0	0	0	0	0	0	0	0
A530001N23Rik	0	3.20645	1.56854	0	0	0	0	0	0	1.1656	0.670393	0	0	0	0	0	0	0	0	2.17245	2.53696	0.840414	0	0	0	0	0	0	0
A530013C23Rik	0	0	0	3.63983	0	3.59758	2.43865	5.44395	1.42133	8.59833	4.29475	3.39881	10.2916	3.2484	0	0	2.04751	0	0	1.90431	0	1.18371	2.46381	2.27118	0	3.34571	2.60197	0	4.0117
A530016L24Rik	0	0	0	0	5.19807	0	0	0	0	4.8102	0	1.19828	4.06455	2.74838	0.883172	0	3.36887	0	0	0	0	0	0	0	0	0	0	0	0
A530017D24Rik	24.3993	14.5131	11.3626	18.1228	9.0423	22.5563	13.955	10.0321	8.57165	11.61	17.0469	28.6921	20.4492	10.7558	20.8159	17.9431	11.2691	27.7262	4.98632	18.2126	9.1848	10.6018	9.48602	11.1306	15.6865	11.7166	9.05087	10.861	21.4091
A530020G20Rik	50.2532	49.3047	90.6672	84.109	71.2111	64.2829	70.7952	54.853	25.498	141.575	89.3091	40.9519	33.0832	27.0763	16.7547	81.2666	62.769	102.875	15.2276	56.0918	18.5833	51.706	42.3211	21.2355	21.6221	16.9226	24.7754	29.0291	12.526
A530032D15Rik	0	0	0	0	0	0	0	0	0.73779	0	0	1.91822	0	0	0	0	0.767278	0	0	0	0	0	0	0.809559	0	0	0	0	0
A530040E14Rik	0	0	0	0	0	0	0	0	0.399599	0	0.905935	0	0	0	0	0	0	0.39769	0	0	0	0	0	0	0	0	0	0	0
A530041M06Rik	0	2.39237	2.33965	6.80206	9.30689	4.36331	4.4369	2.8305	5.17328	1.73863	2.44288	3.09293	3.74546	0.985107	12.5435	2.95753	3.72584	3.86104	4.53017	4.621	7.57302	6.27142	2.24227	3.2782	2.59366	3.55192	5.52449	2.57378	8.83811
A530046M15Rik	0	0	0	0	0	0	0	0	0	0	0	0	0	0	0	0	0	0	0	0	0	0	0	0	0	0	0	0	0
A530053M12Rik	0	0	0	0	0	0	0	0	0	2.60796	2.4454	1.54725	0	0.984214	1.14325	0	0	0.643832	0	0	0	0.626696	0.561125	0	1.29751	0.507572	0.789294	0	1.96368
A530058O07Rik	0	0	0	0	0	0	0	0	0	0	0	0	0	0	0	0	0	0	0	0	0	0	0	0	1.29647	0	0	0	0
A530064D06Rik	0	0	0	0	0	0	0	0	0	0	0	0	0	0	0	0	0	0	0	0	0	0	0	0	0	0	0	0	0
A530064N14Rik	23.5608	2.39121	2.33968	10.8784	14.8941	14.1565	4.43116	1.41493	4.52696	9.56253	6.84678	10.8305	1.8717	5.90555	6.85862	7.39069	11.1724	6.43816	3.23929	7.51147	5.67555	7.52061	2.80549	3.93134	2.59495	3.04538	8.68219	3.8626	13.7458
A530072M11Rik	0	0	1.16983	2.7203	0	0	2.21722	2.12267	0.646681	5.2159	0.488782	0	0	0	0	1.4785	0	0.64364	0	0	0	0	0	0	0	0	0	0	2.94582
A530076I17Rik	12.9794	0	5.78699	1.12168	0	0.899503	0	0	1.59947	0.716732	1.20836	2.11983	2.56457	0	0	0	8.67799	0	0	0.476228	0	1.37583	0	0	0	0	0	0	0
A530083I20Rik	0	0	8.37891	0	18.2274	0	0	0	0	2.43233	38.2726	0	0	5.28041	6.16285	0	0.636452	8.26885	0	0.205664	0	0	0.374772	3.51639	0	10.4681	1.58304	0	3.51527
A530083M17Rik	76.8192	11.9651	11.6982	9.52527	87.4748	9.82688	9.99028	14.862	3.23316	118.226	3.90646	6.18419	0	10.8414	1.13876	5.91647	24.8453	39.2434	0	2.3101	5.68213	0.627379	7.28351	45.2551	1.29647	0	15.7834	0	8.83894
A630001G21Rik	20.6401	11.8553	17.6745	10.0994	5.87566	6.8693	17.0994	5.91119	4.08293	29.4212	21.0685	16.278	6.95069	8.85542	7.42803	21.7655	13.4644	10.8019	9.06526	10.2386	15.8075	3.95472	6.98475	9.78932	4.56844	11.1071	12.9512	4.0305	2.24211
A630001O12Rik	0	2.39227	2.33965	0	1.86141	0	2.2182	0.70761	10.9933	1.73863	2.44309	0	1.87264	0	0	1.47871	1.86285	0.643534	0	0.577641	0	0.627105	1.12123	1.96681	1.29689	0.507429	1.57844	2.57389	0.981998
A630014C17Rik	0	2.39284	0	0	0	0	0	0	0.64664	4.34655	3.41866	1.54616	0	0	0	0	1.24218	0	0	0	0	1.88195	0.56035	1.96743	0	0.507356	2.36754	0	0.982079
A630019I02Rik	9.8456	0	0	0	1.86122	4.36639	0	0.707689	2.58656	0	0	0	0	0	0	0	0	0.64338	0	2.31021	0	0.627316	0	8.52552	0	0	0	0	0
A630023A22Rik	0	0	0	0	0	0	0	0	0	0	0	0	0	0	0	3.39358	0	0	0	0	0	0	0	0	0	0	0	0	0
A630052C17Rik	0	4.78457	2.33965	6.80185	3.72281	6.54419	3.32738	14.8599	5.17331	12.1704	8.30635	6.18607	5.61798	4.92524	1.14051	0	3.72572	6.43528	1.94164	5.19874	3.78632	2.50845	5.04543	4.58927	2.59375	2.02971	0.789218	0	4.91
A630072L19Rik	10.6834	4.23106	0.856272	1.99207	5.44927	3.19694	2.80242	0	1.41995	2.17446	0	6.13251	0	1.44285	0	3.24802	1.36396	2.27825	0	0	0	1.5747	0.992742	5.76098	0	6.71844	0	0	1.43775
A630072M18Rik	0	0	0	0	0	0	0	0	0	0	1.46432	0	0	0	0	0	2.48502	0	0	0	0	0	0	0	0	0	0	0	0
A630076J17Rik	0	0	0	0	0	0	0	0	0	0	0	0	0	0	0	1.47795	0	0	0	0	0	0	0	0	0	0	0	0	0
A630091E08Rik	0	0	0	0	0	0	0	0	0.64684	0	0	0	0	0	0	0	0	0	0	0	0	0	0	0	0	0	0	0	0
A630095E13Rik	0	0	0	0	0	0	0	0	3.2774	0	0	0	0	0	0	0	0	0	0	0	0	7.59154	4.70112	2.67234	5.85209	0	0	0	5.76815
A630095N17Rik	0	0	0	1.39722	0	0	1.88929	0	2.77553	0	0.507097	1.59924	0	0.84106	0.992572	0	0	0.553732	0	0	1.61753	0	0	0	0	0.523962	0	0	1.01061
A730011C13Rik	16.0981	9.08037	16.3006	16.7817	11.3755	21.5834	11.5741	18.3063	5.29964	24.2674	19.7517	9.27151	7.10787	3.35048	9.74966	15.4354	8.17237	7.94107	10.446	11.5138	13.0963	7.14051	15.7897	14.9302	11.0793	12.0679	9.84967	14.6193	13.7607
A730013G03Rik	0	0	1.37128	0	0	0	0	1.18435	0	0	0	0	0	1.15385	0	0	0	0.754636	0.759324	0	0	0	0	0	0	1.18989	0	0	0
A730015C16Rik	0	0	2.33969	0	0	0	0	0	0	0	0	0	0	0.98367	0	0	1.24097	5.15223	1.29668	0.577929	0	4.38497	1.12293	3.27468	0	2.53833	1.57869	0	0
A730017C20Rik	0	0	0	0	0	0	0	0	0.550489	0.740009	0	0	0	0	0	0	0	0	0	0	0	0	0	0	0	0.431992	0	0	2.57591
A730017L22Rik	14.2618	21.5708	17.7893	33.0598	14.9142	13.5763	16.933	28.7403	10.9013	17.0124	29.059	16.5111	8.48308	22.2364	5.03703	14.4692	22.0415	28.3373	24.7487	16.5584	15.0743	26.0471	19.2455	18.0603	32.2987	16.4346	14.1374	23.1393	28.593
A730020E08Rik	33.7881	7.72623	5.67152	6.59062	5.8643	50.9797	8.93114	13.7196	0.344889	2.31828	3.15025	12.461	6.04739	3.19337	16.6531	7.13993	5.99043	1.71565	11.4215	10.2438	6.08663	3.01159	3.18595	0	6.24272	10.631	5.12474	10.5022	11.5608
A730020M07Rik	0	0	0	0	0	0	1.51475	1.44939	4.15248	0.593516	0	0	0	0	0.778424	0	0.847952	0.439336	0.883636	1.18308	0	0.856387	3.62025	0	4.62593	2.42499	0	3.71189	0.670467
A730032A03Rik	0	0	0	0	0	0	0	0	0	0	0	0	0	0	0	0	0	0	0	0	0	0	0	0	0	0	0	0	1.00306
A730036I17Rik	0	0	0	0.841888	0	0	0	0.712407	0	2.15132	0	1.55702	0	0	0	0	0.384291	0	0	0	0	0.388157	0	4.62178	0	0	0	0	1.82285
A730049H05Rik	23.9294	27.7661	37.7133	25.8628	41.7643	23.6726	13.3636	8.68057	23.176	82.234	13.7044	12.2469	23.2405	17.6196	0	8.58137	12.4286	18.0412	10.758	16.5472	1.84531	13.0231	24.8723	80.4887	1.25431	4.57207	14.282	8.90897	29.5932
A730056A06Rik	0	0	0	0	0	0	0	0	0	0	0	0	0	0	0	0	0	0	0	0	0	0	0	0	0	0	0	0	0.56735
A730060N03Rik	1.96689	0	0	0	0	0	0	0	0	0	0	0	0	0	0	0	0	0	0	0	0	0	0	0	0	0	0.789223	0	0
A730061H03Rik	0	0	0	0	0	0	0	0	0	0	0	0	0	1.95278	0	0	0	0	0	0	0	0	0	0	0	0	0	0	0
A730062M13Rik	0	0	0	0	0	0	0	0	0	0	0	0	0	0	0	0	0	0	0	0	0	0	0	0	2.59413	0	0	0	0
A730071L15Rik	0	2.39148	0	6.79971	0	0	0	0	0	0	0.977893	0	1.87193	4.92225	0	0	0	0	0	0.577764	0	0	0	1.31064	0	0.507531	0	0	0.981884
A730081D07Rik	0	2.3918	3.5095	0	0	3.26973	1.10852	2.83018	0	0.869318	1.46643	0	0	0	3.42505	4.43537	1.8625	0	1.94252	0.577714	0	0	1.68248	0.655436	2.5943	0.507489	5.52475	1.28721	0.981931
A730085K08Rik	7.86581	4.78416	14.038	2.72052	3.72295	5.45183	31.0484	4.95309	4.52671	5.2159	11.24	6.1866	7.4899	4.92449	5.70502	8.87167	23.5943	3.21792	1.94201	9.82039	3.78582	5.0163	5.60698	9.17752	0	7.10434	2.36769	1.28705	4.90986
A730089K16Rik	0	2.39248	0	0	0	2.18204	0	0	0.646655	0.869313	0	0	0	0	0	0	0	0	0.647096	0	0	0	0	0	0	0	0	0	0
A730090N16Rik	0	0	0	1.35662	0	0	0	0	0	0	0	0	0	0	1.15774	1.47482	0	0	0	0	0	1.87353	0	0.653077	0	0.508323	0	0	0
A730091E23Rik	0	2.39316	2.33963	1.36083	1.86112	0	2.22044	0	1.29325	6.08516	2.92946	6.1838	0	0	2.27679	0	2.48469	3.21646	3.88013	0.577501	0	1.88231	0.560199	0	2.59277	1.01463	3.15663	3.85933	0.982126
A830005F24Rik	0	0	0	0	1.86291	0	0	0	0	0	0	0	1.86848	1.96321	0	0	0	0	0	0.578357	0	0	0	0	0	0	0	0	0
A830008E24Rik	0	0	0	0	0	0	0	10.024	0	0	0	0	0	0	0	0	0	0	0	0	0	0	0	0	0	0	0	0	0
A830009L08Rik	0	2.39274	1.16982	0	0	0	0	0	0	1.73862	0	0	0	0	0	0	0	0	0	0	0	0	0	0	0	0	0	0	0
A830018L16Rik	0	0	0	0	0	0	5.73057	0	0	0	0	0	0	0	0	0	0	0	0	0	0	0	0	0.474729	0	0	0	0	0
A830019P07Rik	0	0	0	0	0	0	3.32541	0	0	0	0	0	0	0	0	0	0	0	0	0.57772	0	0	0	0.655421	0	0	0	0	0
A830035O19Rik	1.96594	0	0	4.08056	1.86152	3.27039	6.65213	2.83026	0.646678	5.2159	1.46626	1.54675	1.87235	0	0	0	1.8626	1.93087	0	2.31077	1.89273	0.626984	1.12153	3.27742	1.29707	1.52242	3.94621	3.86139	2.94585
A830036E02Rik	0	0	0	0	0	2.5932	0	14.3378	9.65973	0	2.60972	0	0	0	0.676106	1.09766	0	0	1.92065	0	0	0	0.332649	1.4601	0.962345	0	0	0.954968	0
A830052D11Rik	0	0	0	0	0	0	0	0	0.646757	0	0	0	0	0	0	0	0	0	0	0	0	0	0	0	0	1.01543	1.57874	0	0.981677
A830073O21Rik	0	3.36059	0	6.03748	3.30333	5.81264	0	3.1401	0.573836	0	4.33376	1.37206	1.6623	7.87088	5.05406	2.07727	5.51177	6.28026	2.87013	5.12521	13.4454	1.11341	1.5754	2.76286	2.30113	1.80092	13.3062	0	0.871519
A830082K12Rik	0	2.39783	2.4105	0	0	0	1.11082	0	0	0	0	0	0	0.318715	0	0	0	0	0	0	0	0	0	1.55973	2.60222	0.508982	0	0	0
A830082N09Rik	7.68682	0	4.4618	3.32099	1.1351	1.33346	8.41654	2.59045	4.93318	3.71173	1.786	2.82825	2.28609	18.786	1.38709	2.70736	9.4473	0.392294	0.788497	3.52202	3.46753	9.50202	2.21468	2.49876	0.790556	0.6188	9.02825	0.784493	1.79734
A930001A20Rik	0	0	1.16984	0	0	0	0	0	0	0	0	0	0	0	0	0	0	0	0.648054	0	0	0	0.561247	0	0	0	0	0	0
A930001C03Rik	2.7881	0	5.3758	7.60062	8.55564	11.7762	8.95635	2.61342	4.16062	2.39689	12.5889	8.53255	5.16022	10.8538	11.4492	5.43368	9.12659	11.7165	1.25447	10.6213	8.79823	7.54719	1.03152	0	7.2734	7.93058	7.97962	3.55025	7.21886
A930002H24Rik	1.92906	0	0	0	0	0	0	0	0	0	0	0	0	0	0	0	0	0	0	0	0	0	0	0	0	0	0	0	0
A930003O13Rik	1.78764	2.17216	1.06191	1.23517	1.68951	0.990977	1.65767	0.642413	0.586987	1.57824	0	1.4035	0	0	1.03398	0	0.563809	0	0	0	1.71919	0	0	0.641364	0	0	0.716377	0	0
A930004D18Rik	14.6754	11.1442	1.08959	3.8022	12.1348	2.03379	3.10149	15.1609	15.6595	12.1454	5.91298	2.88012	5.23434	13.7692	9.54733	8.26588	2.31409	1.79769	4.81968	10.7586	1.76408	8.18064	3.13125	23.2131	14.4911	7.58636	11.5803	4.79334	15.3111
A930004J17Rik	65.0413	43.0804	17.5472	40.8281	46.5263	51.3447	52.1918	26.1871	41.3835	23.4713	32.2188	61.8329	43.0931	40.4193	38.6896	44.3791	65.2281	46.9566	54.9586	39.268	51.1506	42.043	19.6039	44.6077	20.7404	39.0613	59.1858	24.4404	24.5538
A930005H10Rik	25.7039	23.8173	15.1263	12.0809	18.128	8.39484	13.32	19.289	26.0816	17.1555	14.5967	22.3707	7.53151	7.65974	17.9255	14.1413	14.2655	5.33316	10.0605	14.2989	9.20535	17.0211	13.8105	9.0203	24.0232	21.9717	13.4308	14.5889	13.167
A930005N03Rik	0	0	1.16985	1.35943	0	0	0	2.1221	4.52717	3.4773	0.489348	3.09534	0	0	2.28962	0	1.86153	0	0.648282	1.15583	1.89099	0	0	1.30994	1.29787	0	3.15735	0	0
A930006K02Rik	0	0	0	0	0	0	1.1032	0	0	0	0	1.5496	0	0	1.15213	0	0	3.22401	0	0	0	1.87608	0	0	1.29954	0	0	0	0
A930006L05Rik	17.7191	9.57098	10.5284	12.2455	5.58376	14.1887	6.65819	4.95373	1.29329	5.21587	3.90735	12.3698	7.49227	11.8246	2.27881	2.95794	6.83174	1.28681	2.58776	5.1981	3.78744	8.15466	5.60393	19.0175	0	4.56631	1.57837	10.2934	1.96413
A930007I19Rik	1.67587	0	0	0	3.53235	0	0	1.80817	1.10159	1.65139	2.17668	0	0	0	0.971213	2.66404	2.29823	0	0	0	1.61262	2.73233	0	0.622679	0	0.432191	1.34443	0	1.86543
A930012L18Rik	0	0	5.97998	0	0	0	1.93195	0	1.1262	0	0	0	0	0	0.66189	0.858482	0	0	0	0	0	0	0	0.380629	0	0	0	0	0
A930012O16Rik	1.97748	0	1.1782	1.36953	1.87505	0	3.34716	0	1.30266	1.75106	0	1.55826	0	0.9913	1.15124	2.97741	0	0.627775	1.30496	0	0	0	1.1302	2.63964	1.30674	1.02238	0.794928	0	0.988863
A930014E01Rik	1.88899	0	0	0	0	0	0	0	0	0	0	0	0	0	0	0	0	0	0	0	0	0.619364	0	0	0	0	1.58065	0	0
A930014E10Rik	0	0	0	1.35553	0	0	0	0	0	0	0	0	0	0	0	0	0	0	0	0	0	0	0	0	0	0	0	0	0
A930015D03Rik	1.959	11.9498	8.18896	12.2322	11.173	19.5647	7.74358	31.1208	10.3482	19.9945	26.9268	9.28815	3.74116	7.86666	6.87691	36.9363	21.7131	19.9687	21.4043	0	7.56126	15.0301	13.4802	13.0954	16.8763	13.7085	7.10436	15.4588	13.7433
A930015P04Rik	0	0	0	0	0	0	0	0	0	0	0	0	1.86834	0	1.15225	4.42825	0	0	1.30023	0	0	1.87603	0	0	1.29957	1.01609	0	1.28962	0.981296
A930016O22Rik	0	1.86398	0	2.11989	0	0	0	0	0	0	1.59373	0	0	0	0	0	0	0	0	0	0	0	0.436729	2.11712	0	0	0	1.00262	0
A930017K11Rik	0	0	0	0	0	0	0	0	0	0	0	0	0	0	0	0	0	0	0	0	0	0	1.68142	0.655712	0	0	0	0	0
A930018P22Rik	0	0	0	0	0	0	0	0	0	0.869326	0	0	0	0.981895	0	0	0	0	0	0	0	0	0	0	0	0	0	0	0
A930019D19Rik	7.82409	16.7237	3.50958	2.71737	5.58733	5.42775	6.63099	2.12152	7.11475	3.47733	0.489935	0	3.73963	2.94811	1.14823	2.95397	0.620152	0.64438	1.29826	0	0	1.25188	2.81035	4.58125	1.29865	3.047	2.36829	2.57742	5.88924
A930023M06Rik	19.587	9.55947	11.6985	5.43637	14.8976	6.52073	14.3796	3.5364	2.58706	16.5172	9.79228	3.09616	3.74101	2.94981	4.58544	2.95481	8.68493	5.79757	1.29733	5.20212	1.89021	2.50489	1.12343	6.54741	1.29823	0.507735	1.57876	1.28828	0
A930024E05Rik	0	14.3516	8.18882	6.80092	3.72304	3.27037	0	2.83026	0	5.2159	5.37632	6.18699	3.74469	1.96957	2.28272	0	9.31298	3.21812	1.29485	1.15539	1.89273	0.626983	1.12153	1.96645	1.29707	2.53736	0.789242	1.28713	1.9639
A930024N18Rik	3.9408	0	2.33963	4.08256	14.8888	1.09219	3.33081	4.24643	15.519	0.869308	0	1.54592	1.87347	1.97144	4.55322	0	0	2.57313	10.9933	8.66242	0	23.8431	7.28237	11.8069	1.29636	11.1608	7.1024	11.5778	12.7677
A930027P06Rik	0	2.39283	1.16982	2.72132	0	2.18317	0	0	0.64664	0.869311	0.488382	1.54616	0	0	0	0	0	0	0.646887	0	1.89382	0.627313	0	5.90226	1.29657	0.507357	0	0	0
A930028N01Rik	0	0	0	0	0	0	0	0	0	0	0.990002	0	0	0	0	0	0	0	0	0	0	0	0	0	0	0	0	0	0
A930028O11Rik	0	0	0	0	0	2.17381	1.10621	1.41458	1.29352	2.60798	0	0	1.87057	0	0	0	0	0	0.648622	0	0	0.62625	0	0.654767	0	0	0	0	0
A930029G22Rik	0	2.39165	0	0	0	0	0	0.707525	0	0	0	0	0	0	0	0	0	0	0	0	0	0	0	0	0	0	0	0	0
A930030B08Rik	0	14.3592	5.84908	2.72171	7.44441	0	1.11027	5.66191	2.5865	8.69308	5.85872	4.63777	0	0.985725	0	4.43767	3.10591	0.643282	2.58665	0.577494	5.68284	1.2549	2.24072	5.90347	0	2.02924	0	2.57284	0.982132
A930032L01Rik	0	0	3.50958	0	0	0	0	0	0.646796	0	0.979875	0	0	0	0	0	3.10075	1.93315	0	1.15627	3.77853	0.625938	0.562073	0	0	0	0	0	0
A930033H14Rik	15.7527	2.39283	4.67928	6.80328	3.72245	4.36632	12.2078	7.07687	6.4664	6.95449	3.90707	6.18467	3.74628	3.94179	5.69601	5.91607	5.5898	5.79045	5.822	3.46532	9.4691	9.40968	6.16389	18.3626	3.88972	4.05886	4.73509	1.28663	9.82078
A930033M14Rik	0	0	0	0	0	1.06712	0	0.707176	0	0	0	1.55768	0	0	1.17828	0	0	0	0	0	0	0	0	0	0	0	0	0	0
A930035D04Rik	0	0	0	0	0	0	0	0	0	0	0	0	0	0	0	0	0	0	0	0	0	0	0	0	0	0	0	0	0
A930036K24Rik	0	0	0	0	0	0	1.1067	1.41469	0	2.60798	0	0	1.87092	0	0	1.47766	0.620468	0	0	0	0	0	0	2.61963	0	1.01535	0	0	0
A930037H05Rik	42.5302	19.7689	26.4798	31.9467	25.7048	15.976	26.9261	24.8303	5.23341	32.5291	64.5559	35.2474	10.6428	39.0416	9.2127	21.1962	30.4486	15.162	5.48089	15.7643	22.0086	19.8374	14.0864	15.4524	4.36183	13.5012	12.1371	15.6172	6.43862
A930038B10Rik	0	0	1.11617	7.08987	7.10302	2.08432	3.1782	4.05174	5.55276	8.51807	4.00592	2.95003	2.15801	8.78394	2.17206	0	1.77812	0	1.85098	1.10202	0	5.6363	0	7.22361	1.49349	0	3.01187	1.22742	6.55972
A930040O22Rik	0	4.77839	1.16986	0	5.58724	13.0285	2.21057	1.41437	0.646792	5.21599	8.81808	1.54851	3.73981	4.91388	0	2.95408	1.86053	3.86612	0.649068	2.31247	1.88939	1.87793	1.68607	1.9635	0	0.50782	0	0	0.981554
A930041C12Rik	0	0	1.16974	0	0	0	0	0	0	0	0	0	0	0	0	0	0	0	0	0	0	0	0	0.652302	0	0	1.57957	1.29187	0
AA386476	0	0	1.9443	1.89795	0	0	1.84191	0	0	1.44483	0.683847	0	0	4.9089	0	0	0.866308	0	0	0	1.57251	1.56276	1.39843	0.544607	3.62628	0	1.31178	0	0.81597
AA413626	0	0	0	1.35454	0	0	0	2.11934	0	0	0.493248	0	0	0	0	0	0.618529	1.94001	1.96095	0.579332	1.88001	2.49245	0	0	0	0	0.789826	1.29241	0
AA414768	0	0	1.16985	2.7189	0	1.08788	2.21391	0	1.29347	4.34662	0.489334	0	0	0	2.28945	4.43332	2.48208	0	1.29652	0	0	1.87941	0.561406	0.654983	0	0.507649	1.57867	0	6.87225
AA465934	17.0401	35.3839	9.27446	23.6933	22.2572	15.8677	30.2195	27.6898	20.0676	54.2691	60.1998	41.9978	47.8518	41.4579	19.9343	25.9236	31.3078	22.1495	8.48154	20.1693	33.0445	21.0463	16.0629	32.9303	35.6219	29.5259	28.7483	16.6935	31.884
AA467197	9.41425	2.30565	1.8976	0	5.58703	3.90092	1.98672	74.4055	83.3334	0.83963	0	0	8.4108	0	175.448	57.0214	2.39408	16.6614	298.115	0.558667	7.29003	10.6978	158.865	18.0305	99.5347	303.433	7.93718	487.804	15.1639
AA474408	3.93935	4.78599	16.3775	12.2467	24.1952	17.4696	24.4203	14.8619	12.286	17.3862	13.1845	24.7369	13.113	15.7691	20.4984	17.7493	22.3607	12.8668	17.4633	15.0157	9.47012	20.076	13.4466	19.676	12.9648	12.6834	12.6267	9.00577	7.85682
AA543186	1.96485	2.39162	2.33967	1.36002	0	3.26887	0	1.41504	0.646691	1.73864	0.488884	1.54695	1.87207	0	0	0	0.620789	0.643706	1.94283	0	0	0.626869	0	0	0	0	0.789262	0	0
AA645442	0	0	0	0	0	0	0	0	0	0	0.504634	0	0	0	0	0	0.619645	0	0	0	0	0	0	0	0	0	0	0	0
AA672651	0	0	0	0	0	0	0	0	0	0	0	0	0	0	0	0	0	0	0	0	0	0	0	0	0	0	0	0	0
AA914427	5.87955	0	1.16985	4.0778	5.58626	0	3.31958	3.53663	0	0.869327	0	1.54787	1.8708	1.96702	1.14556	0	6.82477	0.644087	0	0.577963	0	1.87903	0.561565	0.654859	2.59609	1.01539	0.789358	2.5762	1.9634
AA986860	219.592	492.26	313.938	409.228	245.734	326.628	274.584	434.218	332.677	236.29	373.253	399.326	416.615	308.499	357.807	486.499	378.814	425.153	208.025	280.649	280.429	215.28	242.206	186.293	207.923	217.652	285.769	190.834	228.823
AB124611	0	0	0	1.48864	0	0	0	0	0	0.848487	0	0	0	0	0	0	0	0	0	0	0	0	0	0	0	0.555983	0	11.2848	0
AC022775.1	1.96854	0	0	0	0	0	1.10961	0	0	1.73862	0	0	0	0	0	0	0	0	0	0	0	0	0	0	0	0	0	0	0
AC022775.2	0	0	3.50962	1.35684	1.86359	0	2.20166	0.70669	1.29383	0	0.491406	0	0	1.96027	2.31365	2.95009	0	0.645323	1.30245	1.15733	1.88501	0.624654	2.81842	0.653205	2.60125	2.03313	2.36894	6.4531	0
AC034099.1	0	0	0	0	0	0	0	0	0	0	0	0	0	0	0	0	0	0	0	0	0	0	0	0	0	2.56808	0	0	0
AC061963.1	0	0	0	1.49238	0	2.39165	0	0	0.709593	0.476941	0	0	0	2.43195	0	0	0.340604	0	0.355266	0	0	0	0	0	1.42337	0	0	0	0
AC073947.1	0	0	0	0	0	0	1.10633	0	0	0	0	0	0	0	0	0	0	0	0	0	0	0	0	0	0	0.507713	0	0	0
AC079680.2	0	0	0	0	0	0	0	0	0	0	0	0	0	0	0	0	0	0	0	0	0	0	0	0.655042	0	0	0	0	0
AC087902.3	0	0	0	0	0	0	0	0	0	0	0	0	0	0	0	0	0	0.644315	0	0	0	0	0	0	0	0	0	0	0
AC093022.1	0	0	0	1.35904	0	0	0	0.707265	0	0	0	0	0	0	0	0	0	0	0	0	0	0	1.12353	0	0	0	0	0	0
AC093022.3	0	0	1.97498	0	0	3.90681	0	0	0	3.18071	0	0	0	0	4.32737	0	0	0	2.40837	0	0	0	0	0	0	1.86774	0	4.74121	0
AC093022.4	0	0	0	0	0	0	0	0	0	1.51372	0	0	0	0	0	0	0	0	0	0	0	0	0	0	0	1.76699	0	0	0
AC093022.5	0	0	0	0	0	0	0	0	0	0	0	0	0	0	0	0	1.24067	0	0	0	0	0	0	0	0	0	0	0	0
AC093043.1	0	0	0	0	0	0	0	0	0	0	0	0	0	0	0	0	0.620043	0	0	0	0	0.62578	0	0	0	0	0	0	0
AC093043.2	0	2.39209	4.67932	2.72053	5.58441	3.27112	7.76214	0	3.88003	0.869316	0	17.0131	9.3624	1.9698	4.56397	5.91446	2.48362	1.93075	7.76801	1.15534	0	3.1352	5.04626	10.4886	0	10.6565	3.15693	0	3.92789
AC093043.3	0	0	0	0	0	0	0	0	1.93998	0	0	0	0	0	0	0	0	0	0	0	0	0	0	0	0	0	0	0	0
AC099934.1	5.8787	4.78023	1.16985	1.35922	3.72423	3.26156	1.10643	2.12194	1.94026	0.869327	3.91609	0	3.74145	2.95035	0	0	0	0	0	3.46785	0	5.01052	2.24641	3.27415	0	2.03081	0	0	2.94506
AC099934.2	31.2914	14.334	7.01916	6.7932	29.7996	10.8541	3.31517	9.90025	5.1744	7.82399	20.5788	12.3891	13.0882	24.566	9.18759	8.86163	21.0844	9.66605	3.89509	14.4537	5.6675	6.25908	14.6149	9.81648	16.8832	10.1569	23.6831	9.02132	20.6121
AC101921.1	0	0	0	0	0	0	0	0	0	0	0	0	0	0	0	0	0	0	0	0.577726	0	0	0	0	0	0	0	0	0
AC101945.2	0	0	0	0	0	0	0	0	0	3.47729	0	0	0	0	0	0	0	0	0	0	0	0	0	0	0	0	0	0	0
AC102198.1	0	0	1.16986	0	3.72568	2.16726	0	0.70701	2.58739	0	1.96174	3.09871	1.86873	1.96366	0	4.42902	4.33898	0.644702	1.29968	1.15662	0	0.625503	3.37569	7.84843	0	0.507986	1.57902	0	0
AC102262.1	0	0	0	0	0	0	0	0	0.636459	0	0	0	0	0	1.25447	0	0	0	0	0	0	0	0	0	0	0	0	0	0
AC102291.2	0	0	0	0	0	0	0	0	0	0	0	0	0	0	0	0	0	0	0.657985	0	0	0	0	0	0	0.509789	0	0	0
AC102334.1	0	0	0	0	0	0	1.16026	0	0	0	0	0	0	0	0	0	0	0	0	0	0	0	0	0	0	1.60205	0	0	0
AC102569.1	0	0	0	0	0	0	0	0	0	0	0	0	0	0	0	0	0	0	0	0	1.22946	0	0	0	0	0	0	0	0
AC102815.2	0	0	0	0	0	0	0	0	0.6469	0	0.492501	0	0	0	0	0	0.61877	0	0	0	0	0	0	0	0	0	0.789767	0	0.98063
AC102815.3	0	0	0	0	0	0	1.10923	0	0	3.47726	0	0	0	0	0	0	0	0	0	0	0	0	0	0	0	0	0.789212	0	0
AC102847.1	0	0	0	0	0	0	0	0	0	0	0	0	0	0	0.847299	0	0	0	0	0	0	0	0	0	0	0	0	0	0
AC102847.2	0	0	1.16982	0	0	0	0	0	0	0	0	1.54619	0	0	0	1.479	7.45296	0	0	0	0	0	0	1.96738	0	1.01472	1.57837	0	0.982074
AC102914.1	0	0	0	0	0	1.07925	0	0	0	2.60788	0	0	0	0	0	0	0	0	0	0	0	0	0	0	0	0	0	0	0
AC103674.1	1.96814	2.39256	0	1.36051	0	0	0	0	1.2933	0	0	3.09268	1.8729	0.985249	1.13985	1.47887	0	0	1.2941	0	0	0.627213	0.560477	0.655709	0	0	0	0	3.92816
AC103674.4	0	0	0	0	0	0	0	0	0	0	0	0	1.86997	0	0	0	0	0	0	0	0	0	0	0	0	0	0	0	0
AC104200.1	0	0	0	0	0	0	0	0	0	0	1.46655	0	0	0	0	0	0	0	0	0	0	0	0	0	0	0	0	0	0
AC104325.1	0	0	0	0	0	0	0	0	0	0	0	0	0	0	0	0	0	0	0	0	0	0	0	0	0	0	0.789651	0	0
AC105358.1	7.86735	9.56877	3.50948	5.44128	5.58431	11.996	7.76306	3.538	0.646667	6.08521	5.37513	6.18632	1.87257	2.95493	3.42221	5.91468	5.58837	10.9404	6.47271	4.04357	0	6.27078	2.24259	3.27788	6.48465	11.1637	4.73534	5.14795	7.8559
AC106830.2	0	0	0	0	0	0	0	0	0	0	0	0	1.86972	0	4.59393	0	0	0	0	0	0	0	0	0	0	0	0	0	0
AC107369.1	0	0	2.33973	0	0	0	0	0	0	0	0	0	0	0	0	0	0	0	0	0	0	0	0	0	0	0	0	0	0
AC107453.1	0	2.39297	2.33964	0	1.86118	0	1.10998	0	0	0	0	1.54608	1.87326	0.985549	0	0	0	0	0	0	0	0	0.56029	3.93513	1.29649	3.04404	0.789171	0	0
AC107453.4	0	0	0	0	0	2.17988	0	0	0	0	0	0	0	0	0	0	0	0	0	0	0	0	0	0	0	0	0	0	0
AC107645.1	0	0	0.782813	0	0	0	0	0	0	0	0	0	0	0	0	0	0	0	0	0	0	0	0	0	0	0	0	0	0
AC107711.1	9.80752	4.78134	10.5286	1.35952	9.30967	1.08808	3.32134	1.41478	3.23366	4.34662	5.38209	9.28538	9.35609	1.96772	1.14441	1.47784	6.20551	1.93188	0	3.46734	3.78238	0	1.68404	15.0657	1.29778	1.01527	1.57865	1.28784	1.96354
AC107711.2	0	0	0	0	0	0	1.01216	0.649036	0	0	0.450738	1.42327	0	0	0	0	0	0	0	0	1.73217	0	0	0	0	0	0	0	0
AC107711.3	0	0	0	1.35893	0	0	0	1.41448	0	0.86933	0	3.09655	1.87023	0.983049	0	0	0.620277	0	0	0.57806	0	0	3.37112	0	0	0	2.3682	0	0
AC107711.4	0	0	3.50726	0	1.86648	1.0703	3.27715	0	0	1.7372	0	0	1.8593	1.95112	0	1.47006	1.85498	0	0	0.579774	0	2.48886	0	1.30231	0	0	3.15965	0	0.979901
AC107711.5	0	0	0	0	0	0	0	0	0	0	0	0	0	0	0	0	1.39183	0	0	0	0	0	0	0	0	0.571546	0	0	0
AC107711.6	0	0	0	1.35908	0	0	0	0	0	0	0	0	0	0	0	0	0.620346	0	0	0	0	0	0	0	0	0	0	0	0
AC107757.1	0	0	0	0	1.86928	0	0	0	0	0	0	0	0	0	0	0	0	0.650843	0	0	0	0	0	0	0	0	0	0	0
AC108416.1	0	0	0	0	0	0	0	0	0	0	0	0	0	0	0	0	0.542189	0	0	0	0	0	0	0	0	0	0	0	0
AC108416.3	0	0	0	0	0	0	0	0	0	0	0	0	0	0	0	0	0	0	0	0.578998	0	0	0	0	0	0	0	0	0
AC108802.1	0	0	0	0	1.8612	0	0	0	0	0	0	0	0	0	2.278	0	0	0	0	0	1.89392	0	0	0	0	0	0	0	0
AC108858.2	0	0	0	0	0	0	0	0	0	0	0	0	0	0	0	0	0	0	0	0	0	0	0	0	0	0	0	1.28763	0
AC109617.1	0	0	0	0	0	0	0	0	0	0	0	0	0	0	0	0	0	0	0	0.579548	0	0	0	0	0	0	0	0	0
AC109617.2	0	0	0	0	0	0	0	0	0	0.869313	0	0	0	0	0	0	0	0	0	0	0	0	0	0	0	0	0	0	0
AC110211.1	3.91162	0	0	0	0	0	0	0.707165	0	0	0	0	0	0	0	0	0	0	0	0	0	0	0	0	0	0	0	1.28874	0
AC110211.2	0	0	0	0	0	0	0	0	0	0	0	0	0	0	0	0	0	1.99826	0	0	0	0	0	0	0	0	0	0	0
AC112142.1	117.881	239.265	144.965	245.759	207.021	266.169	211.636	75.4076	54.9211	381.815	398.355	169.927	95.6615	275.52	72.7696	230.087	268.165	298.108	45.6835	205.182	390.787	118.6	64.5801	139.954	25.723	14.2363	137.123	52.0789	132.714
AC112680.2	0	0	2.3391	0	0	0	0	0	1.29361	0.868967	1.48006	1.55401	0	5.86227	0	0	0.618507	3.88068	0	0	0	0.623033	0	0.651771	1.30335	0	0	0	1.96061
AC112935.1	0	0	0	0	0	0	1.05531	0	0	0.859299	1.53329	0	0	0.957583	1.22511	0	0	0.663547	0	0.585591	0	0	0	0	0	0	0.791871	0	0
AC112943.1	1.89495	0	5.83003	6.74443	5.60897	7.43042	5.40955	1.41811	1.93608	3.46635	4.98655	7.80605	3.69591	6.79595	7.13321	0	4.33035	1.9547	3.29625	3.48752	13.0736	6.19849	2.28271	5.85038	3.93268	1.53033	6.32155	3.87983	2.93619
AC112943.2	0	0	0	1.35632	0	0	0	0	0	0	0	0	0	0	0	1.47447	0	0.645594	0	0	0	0	0	0	0	0	0	0	0
AC112945.1	0	0	0	0	0	0	0	0	0	0	0	0	0	0	0	0	0	0	0	0.579212	0	0	0	0	0	0	0	0	0
AC113060.1	0	0	0	0	0	0	0	0	0	0.86932	0	0	0	0	0	0	0	0	0	0	0	0	0	0	0	0	0	0	0
AC113063.1	0	0	0	0	0	0	0	0	0	0.868761	0	0	0	0	0	0	0	0	0	0.579615	0	0	0	0	0	0	0	0	0
AC113125.1	0	0	0	1.36009	0	1.08983	0	0	0	0	0	0	0	0	0	0	0	0	0	0.577721	0	0	0	0	0	0	1.57851	0	0
AC113178.1	13.6883	23.8894	11.6986	13.586	13.0375	19.5353	12.1547	4.24291	5.82122	10.432	10.78	10.8408	9.34825	17.6866	4.59448	8.8614	10.5419	12.244	1.94767	13.8758	18.8908	7.51059	12.3672	9.8161	16.8837	10.6649	11.0522	7.7328	14.7228
AC113329.1	0	0	0	0	0	0	0	0	0	0	0	0	0	0	1.16508	0	0	0	0	0	0	0	0	0	0	0	0	0	0.980475
AC113587.1	0	0	0	1.36004	0	0	0	0	0	0	0	0	0	0	0	0	0	0	0	0	0	0	0	0	0	0	0	0	0
AC113595.1	11.82	0	16.3774	19.0511	0	1.092	0	0.707723	0	0	1.46483	10.822	9.36687	4.92819	11.3858	13.3124	7.45384	5.14651	7.11406	1.15503	5.68241	21.9593	10.0842	20.3329	18.15	32.4687	8.68079	57.8919	11.7854
AC113595.3	1.9697	0	4.67927	0	0	0	0	0	0	0	0	0	0	0	0	0	0	0.643336	0	0	0	1.25475	0	0	0	1.522	0	1.28653	0
AC114585.1	0	0	0	0	0	0	0	0	0	0	0	0	0	0	0	1.69606	0	0	0	0	0	0	0	0	0	1.69576	0	0	0
AC114585.2	0	0	0	0	0	0	0	0	0.498484	5.12995	0	0	0	0	0	0	0	0	0	0	0	0	0	0	0	0	0	0	0
AC115304.1	1.41905	1.73551	0	6.17488	0	0.787768	0	0.51382	0.940137	0.631755	0	0	2.71638	1.42728	2.50842	0	0.450502	0.936942	0.472155	0	0	1.36388	0.408784	4.88834	0	0	0.573741	0	0
AC115304.2	0	0	0	0	0	0	0	0	0	0	0	0	0	0	0	0	0	0	0	0	0	0	0.571505	0	1.31212	0	0	0	0.97855
AC115735.1	1.8968	2.37287	1.16626	8.09501	0	1.06208	1.08268	0.708769	1.93643	3.4671	0.498312	1.56086	0	2.91372	2.37549	0	0.618557	2.60498	3.29476	0	3.7367	1.23993	0.570398	1.95021	1.31039	1.02006	0	1.29339	0.97878
AC115735.2	3.79416	0	0	0	0	0	0	1.4175	1.29094	0	0	0	0	0.971307	0	0	0	0	0	0.581113	1.86847	0	0	1.30018	0	0	0	0	0
AC115735.3	5.7955	4.76482	1.16967	0	1.86497	1.07474	0	2.11931	1.9406	1.73819	0	3.10658	0	2.9331	3.49545	2.94558	0.618634	1.93923	3.91942	0	0	1.87013	0.565305	5.86849	1.30272	0	0	2.58434	0.980454
AC115735.5	0	0	0	1.35154	0	0	0	0	1.29243	0	0	0	0	0	0	0	0	0	0	1.16056	1.87361	0	0	0	0	0	0	0	0
AC115746.1	19.7003	9.57239	28.0756	4.0824	24.1948	26.2084	13.3217	14.8622	10.3461	14.7783	6.8358	29.3738	22.4806	28.5837	19.3554	13.3125	22.3616	20.5859	30.3962	7.50765	7.5766	11.2934	12.3251	36.7306	14.2606	9.63913	22.0965	18.0107	14.7318
AC116487.1	0	0	0	0	0	0	0	0	0	0	0	0	1.84689	0	0	0	0	0	0	0	0	0	0	0	0	0	0	0	0
AC116487.2	3.91794	2.38994	0	0	0	0	0	0	0	0	0	0	0	0	0	0	0	0	0	0	0	0.626252	0	0	0	0	0	0	0
AC116487.3	1.95932	2.39004	18.7176	0	7.44855	6.52245	1.10634	0.707304	1.94027	3.47731	6.85357	13.9317	1.87066	9.834	2.29186	2.95501	0.620396	3.22064	1.94568	0	0	6.26289	1.6849	2.61922	3.89438	5.07712	0.789368	0	4.90839
AC116724.1	0	0	0	0	0	0	0	0	0.646792	0	0	0	0	0	0	0	0.620175	0	0	0	0	0	0	0	0	0	0	0	0
AC117245.2	0	0	4.033	0	0	0	0	1.21957	0	1.20425	1.66713	1.0708	6.45367	3.0625	0.788515	0	1.93055	3.77446	0.44793	10.759	4.5738	3.89939	0.776047	4.08895	1.79589	1.05418	0	0	7.93357
AC117588.1	0	0	1.16986	0	1.86236	0	0	0.707209	3.88071	0	5.87791	0	0	0	2.29519	0	0.620225	0	2.59588	0.578092	0	1.87811	1.68585	0	1.29851	2.0312	1.57883	1.28857	0
AC117588.2	0	0	0	1.34658	0	1.05686	0	0	0	0	0	0	0	0	0	0	0	0	0	0	0	0	0	0	0	0	0	0	0
AC117608.1	0	0	0	0	0	0	0	0	0.323628	0	0	0	0	0	0	0	0	0	0	0	0	0	0	0	0	0	0	0	0
AC117831.2	3.82923	0	1.13843	1.39178	0	1.06154	1.13471	0	0.661602	1.77879	4.99906	0	0	0	0	0	0	1.25248	0	1.68637	0	0	0	0.670744	0	0.519151	1.6149	0	3.01404
AC118008.1	0	0	0	0	0	0	0	0	0	0	0	0	0	0	0	0	0	0	0	0	0	0	0	0.65125	0	0	0.789901	0	0
AC118475.1	0	0	0	0	0	0	0	0	0	0	0	0	0	0	0	0	7.44479	0	0	0	0	0	0	0	0	0	0	0	0
AC118639.1	0	0	0	0	0	0	0	0	0	0	0	0	0	0	0	0	0	0	0	0	0	0	0	0.306418	0	0	0	0	0
AC118646.1	0	0	0	0	0	0	0	0	0	0	0	0	0	0	0	0	0	0	0	0	0	1.24417	0	0	1.30522	0	0	0	0
AC118646.2	0	0	1.1426	0	0	0	0	0.730596	0	1.70786	2.07973	1.57683	1.79437	0	1.24929	1.4217	0.620852	0	0	1.76605	0	0.614811	0	1.30674	1.33477	0	0	0	0
AC118733.1	0	0	0	0	0	1.08764	0	0	0	0	0	0	0	0	0	0	0	0	0	0	0	0	0	0	0	0	0	0	0
AC119264.1	0	0	0	0	0	0	0	1.41536	0	0	0	0	0	1.9708	1.13936	0	0	0	0	0	0	0	0	0	0	0	0	0	0
AC120375.1	7.88011	0	3.50945	1.3608	7.44455	2.18403	3.33041	0.707724	3.87977	4.34654	0.488272	9.27596	1.87338	7.88516	0	1.47916	1.24231	1.28662	1.29346	0.577511	1.89415	6.90152	2.80115	16.3976	2.59284	1.52197	2.36749	2.57296	0
AC120375.2	2.66867	4.87084	12.0982	4.61638	2.52724	4.43949	3.01012	4.32263	1.75588	10.7514	0.331787	24.6562	9.94892	3.34224	12.4175	2.00722	0.842872	0.436905	24.0083	3.46645	2.56948	4.68346	2.66468	1.77972	6.93202	5.16852	8.80585	15.0494	1.33309
AC121567.1	0	0	0	0	0	0	0	0	0	0	0	0	0	0	0	0	0	0	0	0	0	0	0	0	0	4.0636	0	0	0
AC121577.1	0	0	0	0	0	0	0	0	0.646883	0	0.981948	1.55018	0	0	0	2.95124	2.47814	0.645044	0.650617	0	0	0	0	0.653564	0	0	0	0	0.981172
AC121598.1	0	0	0	1.35889	0	0	0	0	0	0	1.95911	0	0	0.982982	0	0	0.620254	0	0	0.578074	0	0	0.561895	0.6546	1.29844	0.507784	0	0	0
AC121598.2	0	11.962	3.50948	5.44172	11.1682	4.36352	3.3278	0.707628	0	1.73863	0	0	0	7.88105	2.28048	4.43635	2.48393	0	0.647147	0.57762	1.8933	0	0.560552	4.58956	0	1.01482	1.57842	5.14749	0.982017
AC121598.3	9.82255	4.78306	1.16984	1.35997	5.58496	3.26841	0	0	1.29339	0.869319	1.46677	1.54701	1.87198	4.92245	0	2.95662	0.620765	0	1.29534	1.15551	1.89223	1.8805	3.36571	3.27669	0	2.53762	0.789269	2.57472	2.94568
AC121960.2	1.96982	0	1.16982	1.36077	5.58347	0	0	0	0	0	0	0	0	0	0	1.47913	0	0	0	0	0	0	0	0.655881	0	0	0	0	0
AC121965.1	189.214	243.6	180.523	145.029	161.906	127.258	161.321	129.572	164.174	143.706	129.357	206.583	215.429	215.181	208.048	180.163	149.11	189.262	167.922	182.745	186.032	140.191	165.552	170.336	219.585	240.624	177.185	184.056	221.298
AC121997.1	0	0	0	1.35795	0	0	0	0	0	0	0	0	0	0	0	0	0	0	0	0.578344	0	0	0	0	0	0	0	0	0
AC121997.2	0	0	0	0	0	0	0	0	0.396099	0.532509	0	0	0	0	0	0	0	0	0	0.707497	0	0	0	2.00911	0	0	0	0	0
AC122035.2	1.92442	0	0	0	0	0	1.09386	0	0	0	0	0	0	0	0	0	0	0	0	0	0	0	0	0	1.30414	0	0	0	0
AC122251.2	0	0	0	0	0	0	0	0	0	0	0	0	0	0	0	0	0	0	0	0	0	0.624329	0	0	0	0	2.36913	0	5.88531
AC122263.1	0	0	0	0	0	0	0	0	0	0	0	0	0	0	0	0	0	0	0	0	0	0	0	1.96732	0	0	1.57837	0	0
AC122263.2	0	0	0	0	0	0	0	0	0	0	0	0	0	0	0	0	0	0	0	0	0	0	0	0.652753	0	0	0	0	0
AC122291.1	27.6024	38.2967	26.9057	27.2206	22.3319	25.133	32.2101	22.6491	14.872	20.8633	47.8325	37.0969	7.49511	22.6774	22.7498	11.8352	24.2294	9.64787	13.5757	13.8586	5.68407	25.7306	25.7612	47.2365	15.5541	14.7107	14.2044	2.57247	18.6614
AC122335.1	7.88712	0	7.01886	4.08318	3.72195	5.46411	4.44303	2.12338	2.58643	0.869305	6.34485	6.18268	0	0.986011	4.54946	1.47943	6.83406	1.28636	5.17144	2.88717	3.78951	3.76556	2.24001	1.31216	3.88843	4.56533	2.36739	0	6.87531
AC122341.1	0	0	0	0	0	1.07692	0	0	0	0	0.492244	0	0	0	0	0	0	0	0	0	0	1.24784	0	0	0	0	0	0	0
AC122356.1	0	1.63152	0	0	0	0	0	0	0	0	0	0	0	0	0	0	0	0	0	0	0	0	0	0	0	0	0	0	0
AC122397.1	11.8128	4.7855	4.67929	6.80307	7.44501	5.45723	2.2194	8.49211	10.9929	13.909	3.41892	7.7311	1.87307	3.94155	12.5334	1.47897	4.34748	3.21702	2.58775	1.15513	1.89372	14.4275	2.80196	5.24621	3.88985	9.63999	8.68105	5.14671	10.8027
AC122397.2	1.94623	0	0	0	1.86337	0	0	0.706785	0	0	0	1.5504	0	0	0	0	1.2389	0	0	0	0	0	0	0	0	0.508192	0	0	0
AC122397.3	1.93353	0	0	0	0	0	0	0	0.64689	0	0	0	0	0.978025	0	0	0	0	0	0	0	0	0	1.30441	0	0	0	0	0
AC122418.1	0	0	0	0	3.72989	0	0	0	0	0	0	0	0	0	0	0	0	0	0	0	0	0	0	0	0	0	0	0	0
AC122459.1	0	0	0	0	0	0	0	0.707098	0	0	0	0	0	0	0	0	0	0	0	0	0	0	0	0	0	0	0	0	0
AC122459.2	1.94333	0	0	0	0	0	0	0	0	0	0	0	0	0	0	0	0	0	0	0	0	0	0	0	0	0	0	0	0
AC122459.3	0	0	0	0	1.86228	0	0	6.36519	0.646775	0	0	0	0	0	0	0	0.620286	0	0	0	0	0	0	6.54646	0	0	0	0	0
AC122769.1	0	0	0	0	0	0	0	0	0	0	0	0	0	0	0	0	0	0.643697	0	0	1.89239	0	0	0.655384	0	0	0	0	0
AC122769.3	0	0	0	0	0	0	0	0	0	0	0	0	0	0	0	0	0	0	0	0.577533	1.89398	0	0	0	0	0	0	0	0
AC122821.1	0	0	0	0	0	0	2.20412	0	0	0	1.47296	1.5502	0	0	0	0	4.95623	0	0.650635	0	0	0	0	0.653554	0	0	0	0	0
AC122858.2	0	2.39087	0	1.35963	0	4.35365	1.10737	2.12226	5.17378	6.08526	3.42437	3.09486	1.8714	0.98401	4.57568	2.95591	0	0.643906	3.88837	2.88929	0	2.50637	5.61253	0.655103	1.29766	0	0	0	3.92719
AC122901.1	0	2.39178	5.84916	0	3.72314	0	0	9.90561	3.88011	1.73864	0.97764	1.54685	3.74441	4.92337	2.28347	0	6.8291	1.28733	1.29504	4.62174	3.78508	4.38848	0.560837	3.27714	3.89148	3.04495	6.31402	0	1.96386
AC122937.3	0	2.39085	0	5.43845	1.86187	1.08838	1.10734	0.707416	1.29345	3.47729	1.95682	1.54745	0	6.88795	1.14398	1.47794	1.86179	1.28782	1.29615	2.31144	1.89141	1.87976	3.92884	3.27547	1.29768	1.01522	3.94657	5.15094	0.981794
AC123061.1	0	0	0	0	0	1.08597	0	0	0.646785	0.869331	0	0	0	1.96579	1.1476	0	0.620225	0.64431	0.648971	0.578092	0	0.626036	0	0	0	0.507799	0	1.28857	0
AC123061.2	0	0	0	0	0	0	0	0	0	0	0	0	0	0	0	0	0	0	0	0	0	0	0	0	0	0	0.78952	0	0
AC123611.1	3.87879	0	1.16982	0	1.86407	0	0	0	1.29383	0	1.96782	1.55174	0	0	0	1.47426	1.23802	2.58282	2.60791	0.578868	0	0.624176	1.12858	0	0	0	0	0	0
AC123665.1	1.92015	0	0	1.35304	0	1.07013	1.09225	0	0.646576	0.868569	0	0	0	0	0	0	0.618334	0	0.65512	0	0	0	1.70078	0	0	0	0.789899	0	0
AC123665.3	5.88162	0	3.50954	5.43749	7.4481	13.0516	9.96095	3.53676	5.17394	3.4773	9.29852	9.28645	3.74194	2.95097	5.72542	4.43308	6.82531	4.50824	5.83515	2.31173	5.67255	2.50567	3.93032	6.5493	1.29793	5.07668	6.31476	1.28799	0.981728
AC123665.6	1.93474	0	0	1.35539	1.86457	1.07597	2.19518	0.706463	1.94072	5.21501	0.985087	1.55268	0	2.93481	1.16319	1.47338	2.475	0.646133	0	0.579079	0	0.623679	1.69472	1.95697	0	1.01722	0	0	1.96124
AC123705.1	0	0	0	0	1.86145	1.09047	1.10895	1.41519	1.29334	0	0	0	0	3.93978	0	0	0	0	2.58919	0.57766	0	0	0	0.65556	0	0	0	0	0
AC123724.1	3.89081	0	1.16986	1.35706	1.86344	0	0	2.12024	0	0.869326	0.491214	0	0	0	1.15573	0	0	0.645198	0	0	0	0.624814	1.12697	0.653361	1.30036	0	0.78963	0	0.981091
AC123724.2	62.9831	23.9259	36.2645	25.85	29.7809	24.006	46.599	3.53827	9.05311	26.9487	21.4933	26.2875	20.6022	15.7643	7.97853	23.6622	8.69439	25.0945	2.58814	29.4572	18.9352	7.52667	17.3744	15.0815	31.121	9.64038	26.8327	2.57354	17.6768
AC123724.3	0	0	0	0	0	0	0	0	0	0	0	2.556	0	3.23139	7.86991	7.15308	0	0	7.51266	0	0	1.02966	0	0	0	5.02638	7.80917	0	3.53858
AC123870.1	1.56137	0	3.72822	2.24776	0	0	0	0	0	0.69262	0	0	0	0	0.912779	1.17722	0	0	0.516673	0	0	2.21716	0	0.521736	1.03421	2.0225	1.25782	7.18401	0.782146
AC123917.1	0	0	0	0	0	0	0	0.707248	0	0	0.979419	0	0	0	0	0	0	1.28847	0	0	0	0	0	0	0	0	0	0	1.96324
AC124426.1	16.7635	21.9594	35.8408	36.5343	21.2192	35.6792	22.1676	16.76	11.4054	17.0659	26.3376	16.0833	16.8897	34.703	17.9317	19.3883	25.1391	9.45002	15.7374	11.875	37.3236	27.3512	11.1798	18.7434	20.8444	14.0792	35.2602	11.7197	21.5727
AC124479.1	1.86387	0	0	0	0	0	0	0	0	0	0	0	0	0	0	0	0	0	0	0	0	0	0	0	0	0	0	0	0
AC124484.1	7.77701	2.38574	5.84933	8.14133	7.4542	15.1221	16.5148	1.4134	1.94072	17.3862	3.93085	7.75388	5.60023	0	3.46963	7.3755	6.19313	0	3.90691	9.83721	1.88514	0	12.4001	9.79862	5.20222	5.59091	2.36896	10.3244	5.88627
AC124601.2	0	0	0	0	0	0	0	0	2.58747	0	0	0	0	0	0	0	0	0.644858	0	0.578408	0	0	0.562897	1.30763	0	1.52418	0	0	0.981274
AC124675.1	0	0	0	2.71933	0	0	0	0	0.646719	2.60797	0	0	0	3.93627	0	0	2.48249	0	0	0	0	0	0	1.96539	0	0	0	0	0
AC124709.1	1.94205	0	0	0	0	3.23746	1.10019	0	0	0	0	0	0	0	1.15809	0	0.619176	0.645466	0.651526	1.1575	0	0	0.563929	1.95906	0	0.508339	2.36906	0	0.98094
AC124709.2	0	0	0	1.34989	1.86906	0	1.0846	0	0.645712	0	0.49752	0	0	0	0	2.92834	1.85538	0	1.31641	0	1.87004	0	0	0.650186	1.30932	0	0	0	0.978988
AC124709.3	0	0	0	1.34452	0	0	0	0	0	0.836325	0	0	0	0	0	0	0	0	0	0.596555	1.75122	0	0	1.32089	0	0	0	0	0.994286
AC124712.1	0	0	1.16916	0	0	0	0	0	0	0.868652	2.47163	0	3.71935	0.975738	0	1.47031	2.47337	5.82833	0	0	0	1.2446	0	0	0	0	0	0	0
AC124715.1	0	0	0	0	0	1.08258	0	0	0	0	0.981417	0	0	0	0	0	1.23939	0	0	0	0	0	0	0	0	0	3.1582	0	0
AC124772.1	0	0	0	0	0	0	0	0	0	0	0	0	0	0	0	0	0	0	0	0	0	0	0	0	0	0	0	1.29137	0
AC125074.1	0	0	0	0	0	0	3.32177	0	0	0	0.489234	0	0	0	0	0	0	0	0	0	0	0	0	0	0	0	0	0	0
AC125095.1	0	0	1.16983	0	0	0	0	0	0	0	0	0	0	0	0	1.47862	0	0	0	0	0	0	0	0	0	0	0	0	0
AC125311.2	0	0	0	0	0	0	2.21752	0	0	0.869317	0.488732	1.54671	0	0.98483	0	0	0.62088	0.643608	0	0	0	0	1.12148	0.655504	0	1.01493	0	1.2871	0
AC125328.1	0	2.39235	0	1.3604	0	0	1.1092	0	0	0	0.977169	1.54648	0	5.91055	0	0	0	0	0	2.31052	0	0	0	0	3.89053	0.507419	0	0	0
AC125351.1	37.3776	78.9461	47.9629	34.0095	42.8122	56.7179	39.9294	37.5036	49.1464	24.3408	36.6451	54.1277	46.8169	57.1336	28.5115	38.4471	39.7413	40.542	43.3626	47.9437	62.475	19.4407	39.8022	62.2837	31.1248	32.9826	47.353	28.3123	48.1182
AC125455.1	0	0	0	2.72148	1.86117	8.73468	3.33	2.83084	0	0	0	9.27639	1.87328	0.985563	0	0	0.621127	0	0.646795	0.577529	1.89401	0.62737	1.12056	5.2469	0	1.01467	1.57834	0	0
AC125523.1	0	0	0	0	0	0	0	0	0	0	0	0	0	0	0	0	0	0	0.649228	0	0	0	0	0	0	0	0	0	0
AC125526.1	0	0	0	0	0	0	0	0	0	0	0	0	0	0	0	0	0	0	0	0	0	0	0.566417	0	0	0	0	0	0
AC125541.1	0	0	0	0	0	0	0	0	0	0	0	0	0	0	0	0	0	0	0	0	0	0	0.56292	0	0	0	0	0	0
AC126028.1	5.90066	0	1.16983	5.44131	1.86143	1.09057	0	2.12281	0.646667	0	0.977285	1.54657	0	0.984988	2.28141	2.95736	4.34653	1.2871	1.94179	1.73295	0	0	0	0	2.59384	1.52231	0	0	0
AC126028.2	0	0	0	0	0	0	0	0	0	0	0	0	0	0	0	1.47848	1.24169	0	1.29496	0	0	0.62695	0	0	0	0.507483	0.789248	0	1.96387
AC126250.1	0	21.5257	10.5285	4.08025	22.339	4.35928	9.97606	9.90554	5.17349	4.34659	1.95534	9.28122	5.61653	2.95395	0	0	7.44982	10.9425	5.82786	5.1995	0	1.88074	9.5345	4.58791	3.89154	4.05997	8.6818	11.5851	5.89154
AC126251.1	0	4.78536	0	2.72116	0	7.63937	3.32885	0	0.646647	0.869312	1.95378	0	0	0	0	0	1.86315	3.86054	0	2.31031	0	0	0	1.96726	0	0	3.15676	0	0
AC126253.1	0	0	0	0	0	0	0	2.11594	0.641561	1.72447	0	0	0	0	0	0	1.25093	0	0	0	0	0.620479	0	0.659964	0	0	0	0	0
AC126253.2	0	0	0	0	0	0	1.02824	0	0	0	0	0	0	0	0	0	0	0	0	0	0	0	0	0	0	0	0	0	0
AC126682.1	0	0	0	0	0	2.12285	0	0.7091	0	0	0	1.56129	0	0	0	0	0	0.651613	0	0	0	0	0	1.95012	0	0.510123	1.58039	1.29331	0
AC126804.1	11.8003	7.17647	9.35863	12.2427	14.8916	19.6288	13.3076	19.8127	15.5201	20.8636	15.1485	9.27961	5.61763	16.7442	15.9715	2.95731	14.2812	9.00988	9.06209	21.951	20.823	6.27065	11.2133	8.52233	11.6725	11.1638	15.7845	10.2961	8.83784
AC127242.1	0	0	1.16984	0	0	0	0	0	0	0	0	0	0	0	0	0	0	0	0	0	0	0	0	0	0	0	0	0	0
AC129208.1	1.96897	0	2.33964	2.72128	1.86124	0	0	2.12305	0.646642	0	0.488397	0	0	0	0	0	3.1054	0	0	0	0	0	0	0.655794	1.29659	0	0	0	0.982074
AC129931.1	0	0	0	1.36016	0	0	0	0	1.29336	0	1.46633	0	0	0	0	0	0	0	1.94237	0	0	0	0	0	1.2971	2.02991	0	0	0
AC130219.1	29.547	4.78607	12.868	16.3292	11.167	22.9301	17.7609	9.90801	3.23316	13.0396	6.34788	7.73017	9.36662	4.92799	2.27742	5.91651	8.69595	3.85997	9.05473	6.35274	7.57628	1.88216	7.84364	9.83819	14.261	6.5953	7.1025	10.2921	9.82108
AC130219.2	0	2.38785	0	1.35803	0	2.16707	1.10361	0	0	0	1.47139	1.5494	0	0	0	0	1.23968	0	0	0	0	0.625481	0	0	0	0.507995	0	1.28942	0
AC130669.1	0	0	0	0	0	0	0	0	0	0	0	0	0	0	0	1.47834	0	0	0	0	0	0.626854	0	0	0	0	0	0	0
AC130671.1	0	0	0	0	0	0	0	0	0	0	0	0	0	0	0	0	0	0	0	0	0	0	0	0.654958	0	0	0	0	0
AC130671.2	0	0	0	1.35995	0	0	1.10813	0.707503	0.646697	2.60796	0	0	0	0	3.42732	0	0.620755	0	0	0	3.78437	3.13409	1.12194	7.20855	3.89197	1.52259	0.789272	1.28738	0
AC130671.3	0	0	0	0	0	0	0	0.707565	0.646678	0	0	1.54675	0	0	2.28272	0	0.620866	0	0	0	0	0	0.560766	0	1.29707	0.507472	9.4709	0	0
AC130673.1	0	0	0	0	0	0	0	0	0.64655	0	0	0	0	0	0	0	0	0	0	0	0	0	0	0	0	0	0	0	0
AC131029.2	0	0	0	0	0	0	0	1.87608	0	0	0.648933	0	1.24061	0	0.759086	0	0	0.854021	0.859698	1.14957	0	0	2.97804	0	0	0	0	0	0.650947
AC131033.1	7.44988	0	5.79511	5.37645	3.74123	4.204	2.13314	7.15124	5.78605	0	6.06645	1.56733	5.48895	1.92719	4.83965	0	4.33856	3.94887	9.31231	4.08593	9.26671	2.47002	13.2556	7.80326	7.9152	8.18797	7.11951	7.74277	7.82658
AC131178.1	0	0	0	1.35448	0	1.07362	1.09554	0	0.646819	0	1.47983	0	1.86231	0	0	0	1.85556	0.646706	0.653691	2.31742	0	1.24618	0	0.651805	0	0.508802	0.789844	0	0
AC131586.1	7.87629	7.17848	8.18874	2.72131	5.58368	14.1905	5.549	3.53843	2.58656	5.21587	3.41869	4.6385	3.74628	8.86901	0	1.47902	4.9687	3.21692	2.58756	0.577554	7.57527	4.39118	7.84497	17.7067	5.18629	3.04415	2.36754	2.57327	5.89247
AC131586.2	10.9575	0	3.72286	1.62589	7.98067	2.16694	2.63527	1.12044	0.511915	4.14287	5.93417	1.84898	0	4.31145	0	2.93816	0.491652	1.01873	0.512177	2.2956	0	0	1.77462	4.62007	1.02649	1.40995	3.5639	0	3.73305
AC131586.3	0	0	0	0	0	0	0	0.707421	0	0	0	0	0	0	0	0	0	0	0	0	0	0	0	0	0	0	0	0	0
AC131586.4	1.94523	0	1.16986	0	0	1.08058	2.20263	0	0.64691	2.60793	1.96495	0	1.867	0.98042	2.31173	0	0.619384	0.645213	2.60398	0.578615	5.65645	3.74878	0.563498	9.14681	0	0.508229	2.36891	0	0
AC131710.1	0	0	0	0	0	0	0	0	0	0	0	0	0	0	0	0	0	0	0	0	0	0	0	0.654538	0	0	0	0	0
AC131710.2	0	0	0	0	0	0	0	0	0	0	0	0	0	0	0	0	0	0	0	0	0	0	0.563387	0	0	0	0	0	0
AC132112.1	0	0	1.16963	0	0	0	0	0	0	0	0	0	0	0	0	1.47256	0	0	0	0	0	1.24653	0	0	0	1.0175	0	0	0
AC132317.1	0	0	0	1.3587	0	0	0	0	0	0	0	0	0	0	0	0	0	0.644373	0	0	0	0	0	0	0	0	0	0	0
AC132380.1	0	0	0	0	0	0	0	0	0	0	0.521059	0	0	0	0	0	0	0	0	0	0	0	0	0	0	0	0	0	0
AC132392.1	7.87717	2.39362	14.0435	5.44446	7.44811	19.6515	19.9808	27.61	15.5258	22.6112	20.5232	26.2972	16.8637	18.7287	9.12045	20.7133	11.1833	30.8969	11.6505	6.92212	0	11.9226	16.259	17.7123	11.6747	5.5834	18.9482	2.57448	21.6139
AC132412.1	7.87439	0	3.50947	10.8847	0	0	1.10963	0	0	0	0.488441	0	0	0	0	0	0	0	0	0	1.89365	0	0	0	0	1.01475	0	0	0.982059
AC132467.2	0	0	0	0	0	0	0	0	0	2.69398	0	0	0	0	0	0	1.91805	0	0	0	0	0	0	1.09502	0	0	0	0	0
AC132833.1	0	0	0	0	0	0	0	0	0	0	0	0	0	0	4.86143	0	0	0	0	0	0	0	0	0	0	0	0	0	0
AC132833.2	0	0	1.08997	0	0	0	0	0	0	0	0	0	0	0	0	0	0	0	0	0	0	0	0	0	0	0	0	0	0
AC132833.3	0	0	0	1.35832	0	0	0	0	0.646825	0	0	0	0	0.982191	0	0	0	0	0	1.15647	0	0	0	0	0	0	0	0	0.981439
AC132863.1	23.3932	19.0975	17.5481	14.9345	20.4936	19.4854	17.645	22.6211	14.878	36.5116	16.6846	26.3466	14.9447	11.7757	41.5035	14.7595	26.6465	21.2812	32.5134	10.9901	11.3218	26.2602	27.0213	20.2672	24.6945	22.3552	30.003	69.6473	36.3067
AC132863.2	1.95134	0	0	1.35798	0	0	0	0	0.646844	0.869329	0.490497	0	0	0	2.30301	0	0	0	1.29986	0	0	0.625451	0	0	0	0	0	0	0.98135
AC132863.4	3.87245	0	0	0	0	0	0	0	1.29382	0	0.492346	0	0	0	0	0	0	0	1.30504	0	0	0	0	0.652459	0	0	0	0	0
AC132878.4	0	0	0	0	1.86153	0	1.10865	0	0	0	0.488767	4.6403	0	0	0	0	0	1.28726	0	0	0	0	0.560779	0	0	0.507476	0	0	0
AC133076.2	0	0	0	0	0	0	0	0	0	0	0	0	0	0	0	0	3.68238	0	0	0	0	0	0	0	0	0	0	0	0
AC133101.1	5.88094	4.78066	1.16985	4.07801	9.31023	6.52519	7.74684	9.19546	8.40769	13.0399	4.89423	15.4778	3.74183	6.88526	6.87145	7.38829	8.06607	5.15241	17.5065	4.62354	7.56309	5.01114	8.98406	24.2315	9.08578	12.1842	12.6296	9.01619	8.83547
AC133189.1	0	0	0	0	0	0	0	0	0	0	0	0	0	0	0	0	0	0	0	0	0	0	0	0	0	0	0	0	0
AC133189.2	0	0	0	2.71674	0	0	0	0	0	0	0	0	0	0	0	0	0	0	0	0	0	0	0	0	0	0	0	0	0
AC133496.1	1.94909	0	2.33975	0	5.58927	0	0	4.24137	4.52814	1.73865	0	1.54987	0	2.94371	5.76553	2.95179	0	2.57965	3.90192	2.31376	1.88684	4.37644	2.25197	4.57621	1.29977	2.54043	2.36868	0	0.981248
AC133498.1	0	0	0	0	0	0	0	1.34643	0	0	0	0	0	0	0	0	0	0	0.269536	0	0	0	0	0	3.2761	0.643748	0	0	0
AC133650.1	0	0	0	0	1.86389	0	0	0	0	0	0	0	0	0	0	0	0	0	0	0	0	0	0	0	0	0	0	0	0
AC133868.1	13.7605	9.56757	12.8681	9.52114	14.8923	16.3509	3.32591	2.83024	1.29336	5.2159	4.88773	9.28064	1.87231	8.86282	4.56584	11.8281	14.2797	4.50544	0.647451	3.4662	7.57071	5.01574	4.48628	23.5969	9.07967	4.05982	4.73547	1.28716	3.92778
AC133868.2	0	2.37982	0	0	0	0	0	0	0	0	0	0	0	0	0	0	3.71007	0.647631	0	0.579753	0	0	0	0	0	0	0	0	1.9598
AC134254.2	0	0	0	0	0	0	0	1.41305	0	0	0	0	0	0	0	0	0	0.645784	0	0	0	0	0	0	0	0	0.789731	0	0
AC134329.1	0.510051	6.66569	0	4.8499	5.26032	2.97998	0.575357	1.88566	4.46714	2.43552	0.126867	0.40146	0	5.53532	3.355	4.48876	1.90165	1.83583	0	4.90814	0	7.2689	0.145558	0	0.673316	1.43545	0	3.46058	11.009
AC134468.1	46.6911	47.7217	42.115	66.4965	55.9029	82.1321	111.243	24.7362	37.5205	59.9835	26.5252	80.6283	63.4799	35.2968	91.2996	72.2893	52.0296	55.4866	74.2085	91.9979	45.2535	68.1054	66.4903	48.3491	41.6113	68.1013	94.7555	82.5844	77.5064
AC134548.1	1.84288	0	0	0	1.86828	0	0	0	0	0	0	0	0	1.91623	0	1.43882	0.620449	0	0	0	0	0	0	0	0	0	0	0	0
AC134548.2	0	0	0	0	0	0	0	0	0	0	0	0	0	0	0	0	0	0.644928	0	0	0	0	0	0	0	0	0	0	0
AC134577.2	0	0	0	1.35744	0	0	0	0	0	0	0	0	0	0	0	0	0	0	0.650555	0	0	0	0	0	0	0	0	0	0
AC134577.3	1.96914	0	0	6.80332	0	0	2.21965	0	1.29328	1.73862	0	1.54616	0	0	1.13916	0	1.24218	0	0	0	0	0.627318	1.12069	1.31162	2.59313	2.02942	0	1.28662	0.982081
AC134793.1	0	0	0	0	0	0	0	0	0	0	0	0	0	0	0	0	0	0	0	0	0	0	0	0.683025	0	0	0	0	0
AC135083.1	0	0	1.16984	1.35958	3.72379	4.35306	0	0	1.29345	0.869324	0.489234	1.54749	0	1.96788	0	5.91162	4.96464	3.21965	0	0.577872	1.89133	1.25312	1.68388	0	9.08401	0.507619	1.57864	1.28777	0
AC136003.1	0	0	0	0	3.72685	3.24214	1.10144	0	0	1.73865	0.9824	1.55053	0	0.98048	0	0	1.23881	0	0.650942	0	0	0	0	0	0	0	1.57926	0	0
AC136003.3	0	0	0	0	0	0	0	0	0	0	1.8419	0	0	0	0	0	0	0	0	0	0	0.784539	0	0	0	0	0	0	0
AC136372.3	0	0	0	0	0	0	1.10758	0.707442	0	0	0.489125	0	0	0	0	1.47805	0	0	0	0	0	0	0.561175	0	0	0	0.789301	0	0.981822
AC136376.1	1.95583	0	0	2.71732	1.86246	0	0	0.707166	0	1.73866	0	0	1.86977	0	1.14837	0	0	0	0	0	0	1.87776	0	5.89	0	1.01568	0	0	0.981532
AC136376.2	0	0	0	0	0	0	0	0	0	0	0.493323	0	0	0	0	0	0	0	0	0	0	0.623053	0	0	1.30327	0	0	0	0
AC136518.1	0	0	1.16982	0	0	0	0	0	0	0	0	0	0	0	0	0	0	0	0	0	0	0	0	0	0	0	0	0	0
AC137117.3	0	0	0	0	0	0	0	0	0	0	0	0	0	0	0	0	0	0	0	0	0	0	0.565827	0	0	0	0	0	0
AC137513.1	0	0	0	0	0	0	0	0	0	0	0	0	0	0	0	0	2.48481	0	2.58645	0	0	0	0	0	0	0	0	0	0
AC137842.1	3.93332	0	3.50949	5.44117	9.30727	5.45231	4.43578	4.24556	1.29334	6.08521	1.95468	1.54661	0	3.93976	1.14086	5.91457	1.24183	3.21784	0	4.04363	1.89298	0.627059	1.68201	3.27779	0	1.01489	0.789228	6.43508	0
AC137842.2	0	0	0	0	0	0	1.10348	0	0.646845	0	0	0	1.86858	0	0	0	0	0	0	0	1.88762	0	0.562693	0.653977	0	0.508009	0	0	0
AC137871.1	0	0	0	0	0	0	0	0	0.646762	0	0	0	0	0	0	0	0	0	0	0	0	0	0	0	0	0	0	0	0
AC137871.4	1.97034	0	0	0	0	4.36864	0	0	0	0	0	3.09187	0	1.97142	0	0	1.86353	0	0	0	1.89426	0.627444	0	1.31187	1.29637	3.04387	0.789156	0	0.982129
AC137902.2	0	0	0	0	0	1.07758	3.29681	0	0	1.73849	0	0	0	0	0	0	1.85689	0	0	0.578907	0	0	0	0	0	0	0	0	1.96156
AC137950.2	0	0	0	0	0	0	0	0	0	1.36393	0	0	0	0	0	0	0	0	0	0	0	0	0	0	0	0	0	0	0
AC138177.1	0	0	0	0	0	1.08242	0	0	0	0	1.47226	1.54984	0	0	0	0	0	0	1.30059	0	0	0	0.562974	0	0	0	0	0	0
AC138177.2	0	0	0	0	0	0	0	0	0	0	0.489256	0	0	0	0	0	1.8617	0	0	0	0	0	0	1.3101	0	0	0	0	0
AC138177.5	1.5743	0	4.2625	12.5846	0	5.24108	5.33441	0.56852	2.59942	3.86582	6.18318	6.22204	1.50351	7.11307	0.921573	1.18755	0.498641	3.10688	0.521437	1.39388	7.59669	2.77484	0.451539	2.37666	6.83898	1.63253	6.34522	0	6.35808
AC138604.1	0	0	0	0	0	0	0	0	0	0	0.49079	0	0	0	0	0	0	0	0	0	0	0	0	0	0	0	0	0	0
AC138604.2	0	0	0	0	0	0	0	0	0	0.869333	0	0	0	0.982513	0	0	0	2.5778	0	0	0	0	0.56219	0	0	0	0	0	0
AC138715.1	0	0	0	0	0	0	1.10602	0	0	0	0.979298	0	1.87043	0	0	0	0	0	0	0.578026	0	0	0.561754	0	0	0	0	0	1.96328
AC138765.2	3.94035	7.18062	3.51022	2.72211	3.72314	4.36849	2.22056	8.49441	12.2887	0	8.30301	9.2783	1.87372	11.8296	66.062	22.1916	7.45525	10.2956	66.6326	9.24241	7.57786	20.7081	11.7682	2.62407	9.07726	39.0732	24.4696	25.7362	50.0983
AC138767.1	0	0	0	1.35221	0	2.13676	0	0	0	0	0	0	0	0	0	1.46864	0.618293	0	0	2.32017	0	0	0	3.90502	0	0	0	0	0
AC139130.1	0	0	0	0	0	0	0	0	0	0	0	0	0	0	0	0	0	0	0	0	0	0	0	1.95906	0	0	0	0	0
AC139197.1	0	0	0	0	1.86284	0	1.10369	0	0	3.47731	0	0	0	0	0	0	0	0	0	0	0	0	0	1.96211	0	0	0	0	0
AC139294.1	3.87612	0	0	2.71188	0	0	0	0	0	0	0	0	0	0	0	0	1.23786	0	0	0	0	0	0	0	0	0	1.57947	0	0
AC139294.2	0	0	0	0	0	0	0	0	0	0	0	0	0	0	1.20737	0	0.619645	0	0.664456	0	0	0.617721	0	0	0	0	0	0	0
AC139347.1	1.95834	0	0	0	0	0	0	0	0	1.73866	0	0	1.87041	0.983193	0	0	0	0	1.29746	0	0	1.25237	0	0	0	0	0	0	0
AC139376.1	11.7658	0	3.50954	9.51606	1.86198	6.52702	12.1762	1.41474	3.88043	3.4773	10.7656	10.8336	5.61325	15.74	6.8687	4.43328	11.7898	3.22001	15.5586	2.88956	7.56401	3.75877	3.3685	9.82462	1.29786	3.55357	5.52535	14.1671	4.90873
AC139513.1	0	0	0	0	0	0	0	0	0	0	0.491597	0	0	0	0	0	0	0	0	0.578736	0	0.624485	0	0	0	0	0	0	0
AC139580.1	0	0	0	0	0	0	0	0	0	0	0	0	0	0	0	0	0.622933	0	0	0	0	0	0	0	0	0	0	0	0
AC139671.1	3.92574	7.17318	0	1.35972	3.72361	0	0	0.707444	2.58686	0.869322	0.489119	1.54731	1.87157	0.984146	2.28694	0	0	1.28771	1.94385	2.31132	0	3.75997	1.12233	0.655169	3.89268	5.58342	3.9465	1.28762	0
AC139758.1	3.91069	7.1667	0	5.43434	0	0	3.31477	0.707146	0	0	0.490016	1.5487	0	0.982562	0	0	1.24021	0	0	1.15633	0	0	0	0	0	0	0	0	1.96302
AC139758.2	0	0	0	0	0	0	0	0	0	0	0	1.55286	0	0	0	0	0	0	0	0	0	0	0	0	0	0	0	0	0
AC139758.3	1.96855	2.39268	0	0	0	0	0	0	0	1.73862	0.488446	3.09253	0	0	0	0	0	0.643423	0	1.15515	0	0	0	0	0	0	0	0	0
AC139844.1	0	2.39154	1.16984	1.35998	1.86165	1.08949	0	0.70751	3.23348	0	3.42244	3.094	0	0.984498	6.85387	1.47832	2.48307	3.86237	7.12429	0	0	1.25368	0.560947	0	3.89188	1.01504	3.15707	1.28735	1.96379
AC139845.1	0	0	0	0	0	0	0	0	0	0	0.97846	0	0	0	0	0	0	0	0	0	0	0	0	2.62029	0	0	0	0	0
AC140209.1	2.65841	0	3.56437	0	5.62604	2.27401	0.499952	2.26313	0.583676	0	0.662046	0	0.84467	0.444189	3.51327	0	3.95426	0	12.6152	0	0	0	0.759572	0.295694	0	0	2.52595	0.581006	6.32057
AC140267.1	0	0	0	0	0	0	0	0	0	0	0.522737	0	0	0	0	1.41686	0	2.02721	0	1.17911	1.81603	0	0	1.30811	0	0.516168	0	0	0
AC140267.2	0	0	0	0	0	0	0	0	1.29343	0	0	0	0	0	0	0	0	0	0	0	0	0	0	0	0	0	0	0	0
AC140267.3	0	0	0	0	0	0	0	0	0	0	0	0	0	0	0	0	0	0	0	0	0	0	0	0	0	0	0	1.28948	0
AC140304.2	0	0	0	0	0	0	0	3.53418	0	1.73867	0	0	0	0	0	0	0	0	2.60222	0	0	0	0	0	0	0	0	0	0
AC140393.2	0	0	0	0	0	0	0	0	0	0	0	0	0	0	0	0	0	0	0	0	0	0	0	0.654427	0	0	0	0	0
AC140462.1	0	4.78498	2.33965	0	1.86134	0	0	0	4.52658	0	0	0	1.87284	0	2.28004	0	0	0	1.29419	0	5.68021	4.39031	0.56051	0.655683	1.29676	0.507401	0	0	5.89218
AC141880.1	3.87076	4.76675	0	2.71105	1.8645	2.15246	0	1.41293	3.23448	0	0.49246	1.55255	0	0.978403	3.48824	1.47352	1.85637	1.29212	2.61058	2.31625	0	1.24749	1.12966	0.652369	0	2.03433	1.57956	3.8753	1.96128
AC142114.1	0	0	0	0	0	0	0	0	0	0	0	0	0	0	0	0	0	0	0	0	0	0.619265	0	0	0	0	0	0	0
AC142266.1	0	0	0.743483	1.72975	0	0	0	0	0	0	0.93094	0	0	0	0.723556	0	0.394784	0.817706	0	0.734073	0	0.797527	0	0	0	0.322428	0	0	0
AC144732.1	0	0	0	0	0	0	0	0	0	0	0	0	0	0	0	0	0	0	0	0	0	0	0	0	0	0	0	0	0
AC144772.1	7.87114	2.39246	2.33965	2.72092	5.58404	3.27294	4.43737	1.41527	0.646656	1.73863	0.977073	1.54641	0	0.985176	2.28018	2.95763	0.620997	5.14785	0.64711	5.1985	1.89337	3.76306	6.72628	10.4908	0	0	1.57841	6.43419	0.982026
AC144772.2	13.7821	11.9639	8.18875	13.6063	7.44498	14.1893	5.54865	3.5384	7.75971	12.1704	5.86089	4.63861	5.61927	2.95621	2.27869	5.91594	8.07396	2.57359	7.76309	6.35319	3.7875	3.13645	7.84533	20.3293	1.29661	4.05892	17.3621	7.71999	3.92828
AC144772.3	27.5709	11.9645	9.35855	16.3284	13.0284	20.7424	12.2089	3.53849	10.9928	6.08517	9.27868	15.4612	11.2393	11.826	7.97313	7.39529	14.9066	6.43362	11.6432	7.50804	5.68174	6.90074	6.72382	11.1492	7.77918	7.10286	7.10258	6.43295	7.85671
AC144819.1	0	0	0	0	0	0	0	0	0	0	0	0	0	0	0	0	0	0	0.651526	0	0	0	0.563929	0	0	0	0	0	0
AC146911.1	10.1151	4.09395	3.00145	3.49191	6.36658	7.47521	4.74898	7.26383	8.84828	6.69127	4.59226	1.32203	1.60246	2.52954	11.677	5.06083	3.18787	3.3007	14.3399	2.46936	17.5309	3.75687	4.75467	9.53804	5.54304	6.07393	8.09895	3.30032	2.51999
AC147041.1	0	0	0	0	0	0	0	0	0	0	0	0	0	0	3.97508	0	0	0	2.04422	0	0	0	0	0	0.766763	0.60013	0	3.04353	0
AC148328.1	0	0	0	0	0	0	0	0	0	0	0	0	0	0	0	0	0	0.644452	0	0	0	0	0	0	0	0	0	0	0
AC149222.1	0	0	24.7503	0	0	0	2.13613	34.0335	0	4.18009	16.8994	0	45.0488	18.015	38.294	21.3407	0	10.5159	6.21752	5.55341	0	0	36.6259	0	0	0	48.5708	0	35.8932
AC149294.3	0	0	0	0	0	0	0	0	0	0	0	0	0	0	0	0	0	0	0	0	0	0	0.562331	0	0	0	0	0	0
AC149588.1	19.7018	14.3588	8.18871	12.2474	31.6391	3.27625	16.6529	14.1546	15.519	10.4317	7.32381	24.7354	9.36709	4.92838	22.7691	10.3543	16.7715	23.8021	13.5807	8.08507	13.2594	9.4114	14.0053	20.3334	11.6676	8.11708	22.8856	19.2969	8.83911
AC149588.2	0	0	0	0	0	0	1.10862	0	0	0	0	0	0	0	0	0	0	0	0	0	0	0	0	0	0	0	0	0	0
AC150560.1	1.96015	0	0	2.71862	1.86206	1.08746	0	0	0	3.47731	0.978884	0	0	0.983574	0	1.47763	0.620455	0	0	1.73385	1.89071	1.25275	0	0	0	3.55378	0.789352	1.28805	0
AC150560.3	0	0	0	1.35356	0	0	0	0	0	0	0	0	0	0	0	0	0	0	0	0	3.75587	0	0	0	0	0	0	0	0
AC151831.1	0	0	0	0	0	1.09222	0	0	0	0	2.92931	0	0	0	0	0	0	0	0	0	0	0	0	0	0	0	0	0	0
AC151836.1	3.19256	0	1.49354	1.73628	4.86019	7.40476	5.85911	2.06093	3.12898	0	1.01741	4.04231	0	0.628448	12.7856	8.87672	3.72712	1.85407	1.89175	3.0009	3.09015	1.63199	2.07666	5.18855	0	0.647962	12.6713	2.9339	3.84069
AC152453.1	0	0	0	4.07833	11.1719	4.35144	0	0	0	0	5.87206	3.09531	0	10.8213	0	0	1.86155	0	0	0.577911	11.3461	3.13234	0	2.61992	0	5.07651	0	5.15165	0
AC152827.1	0	2.39227	2.33965	1.36036	5.58423	3.27203	2.21822	2.83044	5.81998	6.95452	2.93169	1.54653	3.74529	2.95511	3.42163	0	1.2419	0	1.29445	5.19876	1.89314	1.25422	2.80305	3.27803	1.29688	2.02971	2.36766	1.28694	3.928
AC153364.1	0	2.39125	2.33968	2.71965	0	3.26708	0	0.707471	0.646707	1.73864	0	0	0	0	1.143	0	0.620697	1.28761	5.18267	0	0	3.13366	0.561078	0.655239	0	2.03023	0	3.86253	0.981852
AC153379.1	0	0	0	0	0	0	0	0	0	0.868949	0	0	0	0	0	0	0	0	0	0	0	0	0	0	0	0	0	0	0
AC153506.1	3.93797	0	2.33964	2.72128	1.86124	9.8238	1.10977	6.36915	2.58657	7.8238	4.88395	3.09237	3.74623	1.97085	3.41781	4.43701	3.10541	2.57356	0.646906	1.73267	9.46893	5.01842	5.60367	2.62318	2.59318	1.01472	3.15673	0	1.96415
AC153911.1	0	0	0	1.53386	0	0	1.24603	1.59726	1.46157	0.982117	0.554346	0	2.11056	0	0	0	0	0.72852	0	0.653448	0	0.706391	0	0.73863	0	0	0.891975	0	1.10857
AC154141.1	7.88228	0	1.16981	2.72176	1.86109	0	0	0	0.646622	0	1.46462	0	1.87352	0.985758	2.27638	0	0	0	3.87982	2.30995	1.89433	0.627467	5.04144	3.27979	3.88901	2.53652	1.5783	0	0.982139
AC154227.1	1.96798	2.39252	0	0	0	0	1.10941	0	0	0	0.977028	1.54637	3.74572	0	1.13996	1.47885	1.86303	2.57387	0	0	0	0.627197	0.560498	0	0	1.0148	1.5784	3.86042	0
AC154227.2	0	0	0	0.957023	1.30958	0	0	0	0	0	0	0	0	0	0	0	0	0.452761	0	0	0	0.882331	0.788871	0	0	0.356999	0	0.905439	0.690856
AC154239.3	0	0	0	0	3.72684	0	0	0	0	0	0	0	0	0	0	0	0	0	0	0	0	0	0	0	0	0	0	0	0
AC154256.2	0	0	0	0	0	0	0	0	0	0	0	0	0	0	0	0	0	0	0	0	0	0	0	0	0	0	0	0	3.91536
AC154265.2	1.95062	0	0	0	0	0	0	0	1.29371	0	0	0	0	0	0	0	0	0	0	0	0	0	0	0	0	0	0	0	0
AC154276.1	3.9231	2.39068	2.33969	2.71905	0	2.17621	1.10713	1.41478	0.646731	1.73865	2.44638	6.19022	3.74246	2.95161	5.72192	4.43355	4.96444	1.93187	1.29635	1.15577	3.78241	1.25305	0.561341	0.655034	2.59554	1.52289	4.73595	1.28783	0.98177
AC154276.2	0	0	0	0	0	0	0	0	0	0	0.501696	0	0	0	0	0	0	0	0	0	0	0	0	0	0	0	0	0	0
AC154276.3	0	0	0	0	0	0	0	0	0	0	0	1.54841	0	1.96578	0	0	0	0	0	0.578093	0	0	0	0	0	0	0	2.57714	0
AC154311.1	1.91802	6.9875	4.5538	5.29774	3.62233	4.25244	3.24198	8.26537	5.66354	1.692	0.950171	1.50439	3.64672	10.5533	9.96732	17.2756	15.7185	10.016	0.629251	16.2978	7.37458	5.49607	1.63531	3.8304	3.78461	2.46846	6.14391	6.25931	6.69073
AC154335.1	0	0	1.16813	2.70289	1.86783	2.13336	1.0885	0	0	0.867932	1.48796	0	0	0	1.1791	1.46715	0.618336	1.29813	0.656666	1.16061	0	1.24247	0.568301	0.650558	0	0	0	0	0
AC154377.1	0	0	0	0	0	2.1851	0	0	0	0	1.4644	0	0	0	0	0	0	0	0	0	0	0	0	3.28011	0	0	0	0	0
AC154412.1	0	0	0	1.3606	0	0	0	0	0	0	0	1.54623	0	0.985373	2.27889	0	0	3.86046	0	0	0	0	0	0	0	1.52211	0	0	1.96413
AC154419.1	0	0	0	0	0	0	0	0	0	0	0	0	0	0	0	0	0	0.659285	0	0	0	0	0	0	0	0	0	0	0
AC154436.1	0	0	0	2.71573	0	6.49863	0	0	1.94056	0	0.490568	0	1.86844	0.981574	4.60786	2.95233	0.619774	1.28959	0.650043	0	0	1.87615	0	0	0	0	0.789524	0	0.981326
AC154477.1	1.95035	0	0	0	0	0	1.10316	0	0	0	2.94368	1.54962	0	4.90751	0	2.95218	1.85925	1.93444	0	0	0	0	1.12564	0.653874	0	0	0	0	0
AC154509.1	0	2.3902	0	0	0	0	2.21307	0	2.587	1.73865	0.978949	1.54786	0	0.983517	2.29109	1.47759	1.24087	1.28817	0	0	0	0.626347	0	0.654862	1.29804	0	0	0	0
AC154528.2	1.96918	2.39286	0	6.80335	0	7.64136	0	0.707691	1.29328	0.869311	1.95349	0	0	1.97093	1.13914	0	1.24219	1.93013	0.646873	0	0	3.13661	0.560341	3.93489	2.59311	0.507354	3.15672	0	0
AC154528.3	0	0	0	0	0	0	2.20311	0	0	0	0.982309	0	0	0	0	0	0	0.645171	0	0	0	0	3.38051	0.653418	0	0	0	0	0.981104
AC154532.1	0	0	0	0	0	0	0	0	0	0	0	0	0	0	1.14812	0	0	0	0	0	0	0	0	0	0	0	0	0	0
AC154532.2	0	0	0	0	0	2.15679	0	0	1.94076	0.869272	0	0	0	0	0	0	0	0	1.95546	1.73647	0	0	0.564154	0.652857	0	1.52523	0	1.29112	0.980862
AC154540.1	0	0	0	0	0	0	0.891396	0	0	0	0	0	0	0	3.33352	0	0	0	0	1.20175	0	0.59442	0	0	0	0	0	0	0
AC154562.1	7.82483	0	2.33972	0	3.72485	3.25691	9.94708	0.70718	1.94038	1.73866	1.95965	10.8398	3.73973	2.94823	5.74052	0	7.44198	7.08802	0.649096	1.15625	5.66801	3.75576	5.05841	5.89035	1.29863	1.01565	4.73656	1.28868	1.9631
AC154575.1	1.96325	4.78234	2.33968	5.43912	5.58531	7.62222	3.32321	0.707459	1.29342	0.869322	0.489073	6.18896	0	9.84226	2.28641	0	0.620676	1.93148	1.94365	0	0	3.76021	0	3.27604	2.595	1.52271	0.789293	0	2.94552
AC154616.1	0	0	1.16986	0	0	0	0	1.414	0	0	0	0	0	0	0	0	0	0	0.649897	0	0	0	0	3.27001	0	0.507999	0	0	0
AC154616.2	0	0	0	0	0	1.06695	0	0	0	0	1.48756	0	0	0	0	0	0	0	0	0	0	0	0	0	0	0	1.57998	0	0
AC154636.2	5.88154	9.56154	3.50954	5.43747	3.72405	0	3.32029	0.707351	6.46743	3.4773	6.85158	3.09549	3.74193	3.9346	6.87061	1.47769	4.96385	2.57615	4.53848	1.7338	0	6.89056	6.73773	3.92956	7.78762	1.01534	7.89345	1.28799	4.90863
AC154640.4	17.7387	11.9668	29.2453	14.9703	42.8041	27.3112	29.9827	10.6164	18.1053	27.8178	22.4554	23.1873	13.1153	23.6602	13.655	31.0655	24.2276	30.8755	21.3367	17.9016	28.4171	30.1204	19.6038	19.6799	25.9254	22.828	28.4092	7.718	29.4646
AC154646.1	0	0	0	0	0	0	0	0	0	0	0	0	0	0	0	0	0	0	0	0	0	0	0	0	0	0	0	0	0.981651
AC154649.1	3.81491	7.12859	5.83911	8.10562	1.86824	6.39414	7.61111	7.78294	4.52227	3.47079	0	6.23426	0	1.94642	7.08587	0	2.47346	5.19603	13.1431	6.96572	3.74471	8.07243	19.9063	9.75636	1.30781	18.8543	9.4802	15.522	0
AC154649.2	0	0	0	0	0	0	0	0	0	0	0	0	1.86868	0	0	1.47631	0.619842	0	0	0	0	0	0	0.654018	0	0	1.57903	0	0
AC154671.1	0	0	0	0	0	0	0	0	0	0.86932	0	0	0	0	0	1.47824	0	0	0	0	0	0	0.561011	0	0	0	0	0	0
AC154682.1	0	0	0	0	0	0	0	0	0	0.86931	1.46506	4.63835	0	0	0	4.43718	3.72664	5.1469	2.58738	0	0	0	2.8016	2.62333	2.59306	0	3.1567	0	0
AC154683.1	0	0	0	0	0	0	0	0.707386	0	0	0.489296	0	0	0	0	0	0	2.57588	1.94462	0	0	1.87952	0	0	0	0	0	3.86357	0
AC154727.1	1.93003	0	1.16962	1.35463	0	2.14799	2.19177	0	0	0	0	1.55369	0	0.977364	1.16637	0	1.23713	1.2932	0	0	1.88028	0	0.565554	0	0	0.50878	0	0	0.980366
AC154738.2	1.95899	7.16985	0	0	1.86217	3.26076	3.31866	1.41458	1.29352	1.73866	3.91664	1.54803	3.74115	0	5.73081	1.47745	0.620372	0.644153	0	2.89	0	1.25251	0	0.65477	1.29818	3.55407	0.789374	0	1.96333
AC154738.6	0	0	0	0	0	0	0	0	0	0	0	0	0	0.983988	0	0	0	0	0	0.577862	0	0	0	0	2.59536	0	0	0	0
AC154757.1	0	0	0	0	0	0	0	0	0	0	0	0	0	0	0	1.4606	0	0	0	0	0	0	0	0	0	0	0.790255	0	0
AC154760.1	1.94552	0	2.33972	1.35708	0	1.08071	1.10144	0.706751	1.29381	0	0	1.55053	0	0	1.15565	4.4259	1.85821	1.93557	0.650942	1.1572	3.77116	0	0.563469	0	2.60069	0	0	1.29037	1.96219
AC154766.1	0	0	1.16986	0	0	2.17061	0	0	0	0	2.93999	0	0	0	0	0	0	0	0	0	0	0.625885	0	0	0	0	0	0	0
AC154767.1	0	0	0	0	1.86189	9.79486	4.42919	29.7112	18.755	1.73865	2.4461	17.0222	22.4562	18.6954	14.8728	17.7351	21.1	8.37098	10.3695	6.35653	28.3705	8.77201	0.56128	18.9974	2.59539	15.736	7.10385	7.72653	15.7086
AC154806.1	0	0	0	0	0	0	0	0	0	1.05307	0	0	0	0	0	0	0	0.390215	0	0	0	0	0	0	0	0	0.478124	0	0
AC154806.2	1.96775	0	4.6793	1.36046	13.0295	2.18193	1.10933	0	0.646657	4.34657	9.77082	1.54641	9.36402	1.97034	0	1.47881	4.34696	10.9392	1.29423	7.50896	1.89336	1.88152	1.68158	12.4577	2.59357	1.52222	5.52445	0	3.9281
AC154828.1	1.95831	4.7795	2.33971	1.35903	13.0356	6.51963	14.3777	6.36537	3.23384	6.0853	3.42763	9.28893	1.8704	2.94956	10.3197	4.43203	6.82356	5.79785	5.18987	2.89016	3.78014	4.38327	6.74122	22.9145	2.59658	6.09299	11.0514	10.3068	1.96327
AC154838.1	0	0	0	0	0	3.25503	0	0	0	0	0	0	0	0	0	0	0	0	0	0	0	1.87745	0	2.61737	0	1.01575	0	3.86669	0
AC154838.2	0	2.38714	0	0	0	2.16488	0	0	0	0	0	0	0	0	0	0	0	0	0	0	0	0	0	0	0	0	0	1.28979	0
AC154838.3	0	0	0	0	0	0	0	0	0	0	0	0	0	0	1.14812	0	0	0	0	0	0	0	0	0	0	0	0	0	0
AC154843.1	1.95943	2.39008	0	0	0	2.17425	0	0	0	0	0	1.54795	0	0	0	0	0	0	1.29708	1.15596	0	0	0	0	3.89433	0	0	1.28817	0
AC154846.2	0	0	0	1.35254	0	0	0	0	0	0	0	0	0	0	0	0	0	0	0	0	0	0	0	0	0	0	0	0	0
AC154855.1	0	0	0	0	0	0	1.10769	0	0.646712	0.869322	0	0	0	0	0	0	0.620666	0.643838	0.647908	0.577818	0	0	2.24454	1.96558	1.29752	0.507574	2.36789	1.28758	0
AC155167.1	0	0	0	0	0	0	2.20011	0	0	0	0	3.10255	0	0	1.1584	4.42396	1.23828	0	0	0	0	0.624414	0.563984	0	1.30099	2.03345	1.57938	0	0
AC155255.1	0	2.39106	0	0	0	3.26611	0	0.707444	0	0.869322	0	0	0	0	0	0	0	0.643858	0	0	0	0	0	0	0	0	0	0	0
AC155729.1	1.93538	0	0	0	3.729	0	0	1.41293	2.58759	0	1.96984	0	1.86428	0	0	0	0.618791	0.646059	1.30529	0.579063	0	0	0.564832	0	1.30205	1.01716	0	1.29177	0.980642
AC155941.1	0	0	1.27917	0	0	0	0	0	0	0.950565	0	0	0	0	0	0	0	0	0	0	0	0.570797	0	0	0	0.555077	0	0	0
AC156016.1	0	0	0	0	0	0	0	0	0	0	0	0	0	0	0	1.47724	0	0	3.89307	0	0	0.626113	0	0	1.29839	0	0	0	0
AC156016.2	3.86657	0	1.1697	0	1.86475	0	1.09707	0	2.58756	0.86915	0.98544	0	0	1.956	1.16418	1.47307	0	0	1.30599	0	5.64417	0	1.69535	1.30436	0	0.508656	0.78979	3.87604	0.980541
AC156025.1	3.9386	2.39289	2.33964	2.72138	11.1672	5.4584	7.76916	4.95387	9.69957	0	5.86029	0	5.61959	4.92747	4.55621	0	1.24221	0	0	2.88772	17.0451	6.90069	0	0	0	3.0441	0	0	2.94626
AC156026.1	1.97081	2.39332	0	1.36091	1.86106	0	2.22083	0	0	0	0.488179	3.0917	3.74716	0.985808	2.27605	0	1.24242	1.2865	1.93979	1.15495	3.78884	0	0	1.96795	0	0	0	1.28636	0
AC156501.1	0	0	0	0	1.87031	0	0	0.716543	0	0	0	1.56841	0	0	0	0	0	0	0	0	0	0	0	0	0	0	0	0	0.978353
AC156790.1	1.93693	0	0	0	0	0	0	0.706488	0.646907	0	0	0	0	0	0	0	0	0	0	0	0	0	0.564627	0	0	0	0	0	0
AC156790.4	0	0	0	1.0344	1.41639	0	0	0	0	0	0	0	0	0	0	0	0	0	0	0	0	0.476728	0	0	0.987141	0.763158	0	0	0
AC156802.1	0	0	6.39944	0.757008	3.10526	0	0.617769	1.57468	1.43858	12.816	0.54295	3.80183	0	0	0.632675	0	3.45549	1.51475	1.59202	0.642349	4.6481	5.6666	0	0	0	0	0	0	0.54629
AC157212.1	0	0	0	0	0	0	0	0	0.646768	0	0	0	0	0	0	0	0	0	0	0	0	0	0	0	0	0	0	0	0
AC157515.1	0	0	0	2.7068	0	0	2.18618	0	0.646668	0	0.4942	0	0	0	0	1.47053	0.61835	0	0	0	0	0	0.566615	0	0	1.01809	0	0	0
AC157554.3	1.94333	0	0	0	0	0	0	0	0	0	0	0	0	0	0	0	0	0	0	0	0	0	0	0	1.3007	0	0	0	0
AC157566.1	1.96427	0	0	4.0798	0	3.26808	0	2.83	0	0	0	1.54705	0	2.95332	0	0	0.620748	0	0	0	0	0.626809	0	0	0	0	0	0	0
AC157566.3	0	0	0	1.36067	0	0	0	0	0.646639	0	0	0	0	0	1.13912	0	0	0	0	0	0	0	0	0.655818	0	1.01471	0.789178	0	0
AC157566.4	0	0	0	0	0	0	0	0	0	0	0	1.61473	0	0	0	1.53998	0	0	0	0	0	0	0	0	0	0	0	0	0
AC157572.1	0	0	0	1.35812	0	1.08382	0	0	2.58737	0	0	1.54928	0	0	0	0	0	1.93401	0	0.578291	0	0.625546	0	1.96223	0	0	0	0	0
AC157572.2	1.95478	0	0	0	0	0	1.10472	0	1.29362	0	4.90084	0	0	2.94732	2.29822	0	4.34044	1.28895	1.29869	1.15638	0	2.50324	0	2.61734	0	1.52363	0	0	0
AC157572.3	0	0	0	0	0	0	0	0	0	0	0	0	0	0	0	0	0	0	0.66255	0	0	0	0	0	0	0	0	0	0
AC157572.4	0	0	2.33959	0	0	0	0	0	0.646915	0.869198	0.492385	0	0	0	0	1.47362	1.85645	0	0	1.73708	1.88225	0	1.69425	0	0	0.508566	0	0	0.980672
AC157583.1	0	0	0	0	0	0	0	1.41521	0.646031	0.86768	0	0	0	0	0	0	0	0	0	0	0	0	0.56881	1.3008	0	0	0	0	0
AC157583.2	3.90102	0	2.33973	2.71568	1.86295	4.33206	2.20643	3.53474	1.94057	0	3.92474	1.54959	3.73678	4.90767	2.30421	2.95223	5.57785	3.224	1.30016	2.3135	5.66209	1.25073	0	2.61556	5.19813	1.01608	0.789529	0	0.98132
AC157602.1	1.91808	2.37913	1.16887	0	1.86678	1.0694	2.18302	4.24056	0.646519	2.60539	2.47414	1.55627	0	0.97512	0	4.40824	1.23661	0	0.655437	2.31959	0	1.86592	3.9704	1.30204	0	0	2.36978	0	0
AC158556.1	0	2.3905	0	1.35943	0	0	2.21381	9.90314	1.29348	0	0	0	0	0	3.43448	0	0	0	1.94486	0	0	0	0	5.23974	0	3.04593	5.52536	2.57586	4.90872
AC158556.2	0	0	0	0	1.8611	0	0	4.24643	3.87975	0.869308	0	0	0	0	13.6597	17.7506	0.62118	0	10.3467	0	0	2.50979	2.24073	19.6782	5.18546	1.52193	14.2048	11.5778	8.83918
AC158556.3	0	0	0	0	0	0	0	0.707442	0	0	0	0	0	0	0	0	0	0	4.53573	0	0	0	1.12235	1.96549	3.89271	0	1.5786	2.57526	0
AC158605.1	0	0	0	0	0	0	0	0	0	1.12386	0	1.22495	2.41037	0	0	0	0	0	0	0	0	0	0	0	0	0	1.0212	0	0
AC158777.1	5.89504	4.78335	3.5095	2.72009	3.72321	3.26911	3.32508	1.41506	3.23345	6.08523	3.91091	12.3753	5.61633	2.95379	3.42597	1.47839	6.20801	1.28739	0.647583	1.15547	0	2.50755	5.04797	34.7357	1.29722	0	0.789259	1.28728	1.96382
AC158777.2	0	0	0	1.35153	0	0	0	0	0	0	0	0	0	0	0	0	0	0	0	0	0	0	0	0	0	0.509443	0	0	0
AC158921.1	103.015	47.1831	65.9433	80.4347	64.0276	79.5994	69.814	35.27	33.4297	44.9434	44.4825	58.4592	38.3839	53.2208	67.2467	37.4104	67.0184	48.6599	54.1327	67.2252	50.5094	42.1803	54.414	55.5485	22.7409	35.5558	62.2526	48.0782	54.7666
AC158954.1	0	0	0	0	0	0	0	2.82886	0.646783	0.86933	0	0	0	0	0	0	0	0	0	0	0	0	0	0	0	0	0	0	0
AC158972.2	0	0	0	0	0	1.0869	0	0	0	0	0	0	0	0	0	0	0	0	0	0	0	0	0	0	0	0	0	0	0
AC158981.3	0	0	0	0	0	0	0	0	0	0	0	0	0	0	0	0	0	0	0	0	0	0	0	3.81882	0	0	0	0	0
AC158986.1	0	0	0	0	0	0	0	0	0	0	0	0	0	0	0	0	0	0	0	0	0	0	0	0	0	0	0	0	0
AC158986.2	0	0	0	0	0	0	0	0	0	0.869304	0	0	1.86613	0	0	0	0	0	0	0	0	0	0	0	0	0	0	0	0
AC158988.1	0	2.39263	1.16982	1.36055	3.72259	1.09125	0	1.41532	0	0	0.976934	3.0926	1.87296	0	0	1.47891	0	1.93031	3.23505	2.31034	3.78715	1.88171	11.7694	1.9672	1.29669	7.61075	5.52436	0	1.9641
AC159002.2	0	0	0	1.36096	0	0	0	0	0	0	0	0	0	0	0	0	0	0	0	0	0	0.627526	0	0	0	0	0.789141	0	0
AC159006.1	0	0	0	1.3424	0	0	0	0	0	0	0	0	0	0	0	0	0	0	0	0	0	0	0	0	1.32339	1.02538	0	0	0.978559
AC159006.2	0	0	0	4.08264	1.86109	0	2.22066	0.707745	2.58649	1.73862	0.976414	1.54589	1.87352	0	0	0	0.621194	0.643269	0.646635	0	0	0.627468	0	0.655958	0	0	0	0	2.94642
AC159006.3	0	0	2.33974	1.35701	1.86349	1.08047	1.10123	2.12021	0.646902	0	2.94761	0	3.73389	2.94112	0	0	0	0	0.651026	0	1.88541	1.24955	0.563533	0	0	1.01648	0	2.58088	0.981081
AC159193.1	37.4427	62.2253	54.9813	44.9095	33.4994	39.3232	41.0835	16.2782	36.8574	20.8634	25.3862	63.3809	31.8502	22.6729	29.5911	13.3134	18.636	12.8652	18.752	34.649	22.7324	16.3144	32.4885	31.4864	15.5558	18.2628	29.1986	10.291	21.6071
AC160120.1	5.83471	0	0	2.714	0	0	0	2.1202	0	0	4.42148	0	0	0	5.7803	0	0	0	2.60415	3.47172	0	3.74861	2.25417	0	5.20181	3.04946	3.94814	0	0
AC160336.1	11.8438	7.18263	12.8678	5.44554	16.7469	5.46916	8.89226	9.20239	9.05213	10.4316	7.31712	15.4527	11.2462	5.9188	13.6306	5.91907	8.70004	14.7893	9.04483	6.92804	11.373	10.0451	20.1498	15.095	25.9159	81.1487	22.8835	185.164	27.5037
AC160411.1	0	0	2.33963	2.72186	0	0	0	5.66207	0	1.73861	2.929	3.09166	0	0	0	0	1.86365	0	3.23289	0	7.57781	0	1.12023	1.96798	3.88884	2.53645	0	0	0
AC160550.2	0	0	1.45585	0	2.31723	0	0	0	0	0	3.04514	0	0	0	0	0	0.772182	0	4.03419	0	0	0	0	0	0	0	0	0	0
AC160637.1	74.8726	59.8296	36.2643	17.691	40.9444	28.396	28.8664	42.4641	41.384	47.812	38.0824	91.2103	31.8488	36.4712	39.8423	59.1684	49.0729	38.5973	43.974	39.2699	39.7793	64.6266	50.9774	113.476	68.7078	86.7503	29.988	122.211	63.8384
AC160930.2	1.87648	0	0	0	0	0	0	1.42433	0.644071	0	0	1.56477	0	0	1.20071	1.45448	1.23857	0	0	0	0	1.23678	1.14763	0	0	1.53287	0.790601	0	1.95663
AC160962.1	0	0	1.21312	0	5.52773	0	3.28365	0	0	0	0	0	0	2.91889	6.80494	0	0	0	0	1.14384	18.7039	0	2.77889	0	0	3.58114	0	0	2.03587
AC161165.1	0	0	0	0	0	0	0	0	0	0.863136	0	1.56668	0	0	0	0	0	0.657322	0	0.583389	0	0	0	0	0	0	0	0	0
AC161165.2	0	0	0	0	0	0	0	0	0	0	0	0	0	0	1.14329	0	0	0	0	0	0	0	0	0	3.89256	0	0	0	0
AC161165.3	0	0	0	0	0	0	0	0	0	0	0	0	0	0	0.709153	0	0	0.399145	0.803461	0	0	0	0	0	0	0.629306	0	0.798235	0
AC161165.6	9.81474	0	2.33968	6.79868	5.5854	4.355	9.96866	5.65958	3.88028	7.8239	8.31485	6.18919	9.35793	4.92081	8.0039	8.86841	4.96523	7.08235	1.94381	4.6226	1.89169	3.13335	1.68347	0.655178	14.273	4.56822	3.15719	1.28761	7.85462
AC161172.1	0	0	0	0	0	0	0	0	0	0	0.493402	0	0	0	1.16761	0	0.618502	0	0	0	0	1.86899	0	0	2.60677	0	0	0	0
AC161172.2	0	0	0	0	0	0	0	0	0	0.867653	0	0	0	0	0	0	0	0	0	0	0	0	0	0	0	0	0	0	0
AC161199.1	1.9427	0	0	0	0	1.07946	0	0	0	0	1.47462	0	0	0	0	0	0	0.645418	0	0	0	0	0	0	0	0	0	0	0
AC161269.1	0	0	0	0	1.87051	0	0	1.42161	0	0	0	0	0	0	1.19592	0	0	1.96089	0.661168	2.90997	0	0.61894	0	0.649944	0	0.510589	0	0	0
AC161383.1	0	0	0	0	0	0	0	0	0	0	0	0	0	0	0	0	0	0	0	0	0	0.623556	0	0.652207	0	0	0	0	0
AC161537.1	0	0	0	0	0	0	0	0	0	0	0	0	0	0	1.27752	2.69861	0	0	0	0	0	0	0	0	0	0	0	0	0.896619
AC161581.1	1.88378	0	0	0	0	0	0	0.710803	0	0	0	0	0	0	0	0	0	0	0	0.581994	0	1.23788	0	0	0	0	0	0	2.93535
AC161763.1	0	0	0	0	0	0	0	0	0	0	0	0	0	0	0	0	0.617006	0	0	0	0	0	0	0	0	0	0	0	0
AC161812.1	0	0	0	0	0	0	0	0	0	0	0	1.55177	0	0	0	1.4742	0	0	0	0	0	0	0	0	0	0	0	0	0
AC161877.1	0	0	1.16988	0	0	0	0	0	0	0	0	0	0	0	0	0	0	0	0	0	0	0	0	0	0	0	0	0	0
AC161877.2	0	0	0	1.35552	0	0	0	0	0	0	0	0	0	0	0	0	0	0	0	0	0	0	0	0	0	0	0	0	0
AC162302.1	5.79476	0	1.16968	1.35489	0	2.14926	1.09647	0	0	1.7382	0.492941	0	0	2.93295	2.33068	0	1.85586	1.29287	0.653284	2.31696	0	0	0	0	0	0	2.36942	0	0
AC162302.2	9.03137	11.0901	0	6.30757	9.89993	5.15363	4.02381	1.09518	0.716078	5.58221	5.4847	4.11733	0	5.64546	1.89936	3.10398	8.50667	2.71359	4.1052	3.97046	0	3.7433	7.3602	7.67563	4.75058	7.48198	6.20645	2.00055	4.12779
AC162693.1	0	0	0	0	0	0	0	0	0	0	0	0	0	0	0	0	0	0	0	0	0	0	0	0	0	0	0.789492	0	0
AC162938.1	0	3.00167	6.24261	0	11.661	0	1.3347	0.88846	2.66554	1.09215	2.95943	0	2.31159	4.87964	1.44202	0	1.55113	0.787727	0	3.18066	1.43432	0	0.706038	1.64458	1.6314	1.44755	0	0	2.4663
AC163018.1	0	0	6.80532	1.14026	0	0.45725	0.929857	0.593087	0	4.70492	0.818819	4.95403	0.784847	0	2.38827	0	0	4.33768	4.38564	0.968172	2.38043	12.167	0.939476	7.58555	2.17358	2.97531	1.65358	7.63165	0.823055
AC163018.2	0	0	0	2.72096	0	0	0	0.707641	5.17324	1.73863	0	0	0	0.985199	2.28003	1.47883	0	0	3.88255	0	0	2.50875	1.12102	0	0	0.507401	1.57841	5.14728	2.94609
AC163032.1	35.4435	16.7498	29.2455	9.5246	26.0572	22.9232	26.6353	22.646	15.5194	20.8635	22.954	30.9233	11.2389	10.8399	5.69601	29.5804	22.3592	15.4412	29.7569	34.0756	30.3011	7.52775	15.6899	26.2322	16.8554	4.56621	17.362	11.5797	22.5878
AC163040.1	3.9414	0	10.5283	4.08269	3.72215	1.09233	1.11038	2.12325	0	0	2.44096	3.09174	1.87355	0.985785	0	0	5.59082	1.28652	0	0.577482	0	3.13741	1.68043	1.31194	0	2.02919	0.789149	1.28638	2.94643
AC163280.1	0	0	0	0	0	0	0	0	0	0.869328	0	0	1.87053	0	1.14628	0	0	0	0	0	0	0	0	1.96426	0	0.507731	0	0	0
AC163291.1	0	0	0	0	0	0	0	0	0	0	0	0	0	0	0	0	0	0	0	0	3.77279	0	0	0	0	0	0	0	0.981201
AC163291.3	0	0	0	1.35347	0	0	0	0	0	0	0	0	0	0	0	0	0	0	0	0	0	0	0	0	0	0	0	0	0
AC163354.1	0	0	0	0.934992	0	0.749	0	0.66477	0	0	0	0	0	0	0	0	1.34979	0	0	1.2613	0	0	0	0	0.97227	0	0	0	0
AC163623.1	1.94836	0	0	0	0	0	0	0	0	0	0	0	0	0	0	0	0	0	0	0	0	0	0	0	0	0	0	0	0
AC163623.2	0	0	0.817621	0	0	0	0	0	0	0.607583	0	0	0	0	0	0	0.867602	0	0.452817	0	0	0	0	0	0	0	0	0	0
AC163637.1	0	9.56799	0	2.72044	0	1.09023	3.3263	0	3.88005	5.2159	0	3.09341	5.6172	3.93934	3.42362	4.4357	2.48353	4.50524	2.58955	1.73305	3.78561	4.38905	0	0	0	2.02986	2.36771	10.2968	1.96392
AC163638.1	0	2.38804	2.33974	0	0	2.16771	1.10386	0.707028	0	0	1.47113	1.54926	0	1.96386	0	1.47641	0.619888	0.644664	0.649756	1.73487	0	1.25111	0	0	1.29925	0	0	0	0
AC163646.1	0	0	0	0	0	0	0	0	0	0	0	0	0	0	0	0	0	0	0	0	0	0	0	0	0	0	0.789987	0	0
AC163646.3	0	0	0	0	0	0	0	0	0	0	0	0	0	0	0	5.56945	1.16919	0	4.29269	0	0	0	3.18542	0	0	1.91693	0	6.08237	0
AC163664.1	0	0	1.16985	0	0	0	1.10692	0	0	1.73865	0	0	0	0	0	0	0	0	0	0	0	0	0	0	0	0	0	0	0
AC163667.1	3.92287	0	0	1.35951	0	1.08805	0	1.41478	0	0	0	3.09515	1.8712	4.91922	0	1.47783	3.72328	1.9319	0	0.577892	0	0	1.12271	0	1.29779	0	0	0	1.96353
AC163667.2	0	0	0	1.35794	0	0	0	0	0.646848	0	0	0	1.86852	0.981646	0	0	0	0	0.649982	0	1.88755	0	0	0	0	0	0	0	0.981338
AC164069.1	0	0	0	0	0	0	0	0	0	0	0	0	0	0.981076	0	0	0	0	0	0	0	0	0	0	0	0	0	0	0
AC164093.3	0	0	0	1.35912	0	0	0	0	0	0	0	0	0	0	1.14624	0	0	0	0	0	1.89027	0	0	0	2.5964	0	0	0	0
AC164302.1	0	0	2.33795	0	1.86664	0	1.0919	0	1.29308	1.73702	0	4.6681	1.85881	0	0	0	0.618314	0.647889	0.655296	1.15969	1.87653	0	0.567067	2.60426	0	0.509153	0.789905	3.87952	0
AC164433.1	1.96381	0	2.33968	0	0	2.17829	0	1.41496	1.94011	0	5.37908	0	0	0	0	0	0.620715	0	0	0	0	3.1338	0	0	1.29741	0	0	0	0
AC164433.2	5.89463	0	2.33967	6.80013	1.86162	3.26892	2.21663	4.24514	5.82022	1.73864	3.91104	0	0	0.984567	0	4.4351	0	3.86222	1.94282	3.46644	5.67709	1.88062	0.560904	6.55375	3.89172	1.52253	0.789262	5.1492	0.981907
AC164437.1	0	0	0	0	7.44549	0	1.10925	0	0.646659	0	3.41998	0	0	0.98512	0	0	0	0	0	0	0	0.627149	0	0	0	2.53707	0	0	0
AC164437.4	0	0	0	0	1.98913	0	0	0	0	0	0	0	2.00029	1.052	0	4.73886	0	0	0	0	0	0	0	0	0	0	0	0	0
AC164437.5	1.51981	10.4843	0	10.5169	24.4934	8.41128	3.42535	3.34964	5.47524	8.25973	0.753042	4.50254	6.82136	3.60855	5.80071	3.42256	6.13236	0.496111	3.88775	1.33614	4.13834	4.19977	2.9703	0	1.99956	0.889872	0	0.936682	3.78732
AC164879.1	0	0	1.16986	0	0	0	0	0	0	0	0	0	0	0	0	0	0	0	0	0	0	0	0	0	0	0	0	0	0
AC164883.6	0	2.38826	0	0	0	0	0	0	1.94049	0	0	0	0	0	1.15027	0	0	0	0	2.31301	5.66478	0	0	0	1.29912	0	0	0	0.98142
AC164978.1	0	0	0	0	0	0	0	0	0	0	0.488222	1.54591	0	0	0	0	0	0	0	0	0	0	0	0	0	0	0.789154	0	0
AC165106.3	0	0	0	0	0	0	0	1.41547	0	0	0.488241	0	0	1.9714	0	0	0	0	0	0	0	0	0	0	0	0	0	0	0
AC165154.2	0	0	0	0	0	0	0	0	0	0	0	0	0	0	1.19105	0	0	0	0	0	0	0	0	0	0	0	0	0	0.978599
AC165249.1	0	0	0	0	0	0.690741	1.40525	0.897242	2.05035	1.42497	2.15532	0	0	0	0	0	0.393611	0.408202	0.410717	0	0	0	1.77861	2.07764	2.13064	0.321826	1.50143	0	0.622606
AC165265.1	0	0	0	0	0	0	0	0	0	0	0	0	0	0	0	0	0	0.647738	0	0	0	0	0	0	0	0	0	0	0
AC165274.1	0	0	0	0	0	0	0	0	0	0	0	0	0	0	0	2.9576	0	0	0	0	0	0	0	0	0	0	0	0	0
AC165278.2	0	0	0	2.72073	0	0	3.32734	0.707612	0	0.869315	0.488613	0	0	1.97008	1.14053	0	0	0.643531	0	0	0	2.50844	0	0.655607	0	0	0.789218	0	1.964
AC165349.1	0	0	0	0	1.86694	0	0	0.706826	0.646485	0.868405	0	0	0	0	0	0	0	0.648127	1.31118	0	0	0	0.56732	1.95286	0	0	1.57987	1.29328	0
AC165349.2	0	0	0	0	0	0	0	0	0	0	3.46418	0	0	0	0	0	0	0	0	0	0	0	0	0	0	0	0	0	0
AC165953.1	0	0	0	0	0	0	0	0	0	0	0	0	0	0	1.18622	0	0	0	0	0	0	0	0	0.650153	1.30981	0	0	0	0
AC166061.1	0	0	1.16985	0	0	0	0	0	0.646756	0	0	0	0	1.96685	0	0	0	0	0.64854	0.577981	0	0	0	0	1.29811	1.01542	0	0	0
AC166078.1	0	0	0	0	0	1.07789	1.09917	0.706544	0	0	0	0	1.86537	0	0	0	0	0	0	1.15776	0	1.87249	0	0	0	0	0	0	0
AC166105.1	0	0	0	0	0	0	0	0	0	0	0.493467	0	0	0	0	0	0	0	0	0	0	0	0	0	0	0	0	0	0
AC166159.1	0	0	0	0	0	0	0	0.707426	0	0	0	0	0	0.984047	0	0	0	0	0	0	0	0	0	0	0	0	0	0	0
AC166323.1	1.90247	0	0	1.35007	0	1.06396	0	0	0	0.867309	0	0	0	0	0	1.46459	3.09212	0	0	0.580756	1.87049	0.620474	0.56951	0	0	2.54894	0	2.58693	0.979011
AC166341.1	0	0	0	0	0	0	0	0	0	0	0	0	0	0	0	0	0	0	0	0	1.89157	0	0	0	0	0	0	0	0
AC166344.1	0	0	0	0	0	0	0	0	0	0	0	0	0	0	0	0	0	0	0	0	0	0	0	0	0.635196	0	0.386427	0	0
AC166356.1	0	0	1.16984	0	0	0	1.10759	0.707443	0	0	0	0	0	0	0	0	0	0	0	0.57783	0	0.626658	0.561172	0	1.29757	0	0	0	0.981823
AC166358.1	0	0	0	0	0	0	0	0	0	0	0	3.56404	0	0	0	0	0.755987	0.393442	0	0	0	0	1.03042	1.48255	0	1.16413	0	0	0
AC166358.2	0	0	1.16985	0	0	0	0	0.707347	0	0	0	0	0	0	1.14518	0	0	0	0	0	0	0	0	0	0	0	0.789347	0	0
AC166491.1	0	0	0	0	0	0	0	0	0	0	0	0	0	0	0	0	0	0	0	0	0	0	0	0.655646	0	0.507414	0.789211	0	0
AC166574.2	19.0664	4.75199	11.6771	1.35082	9.34154	0	21.7385	17.6907	8.39819	7.80888	0	4.67618	37.0723	4.86521	9.45216	2.93195	4.32858	1.2993	7.88771	0	26.2089	21.7305	14.7907	13.6582	27.4686	15.2888	8.69012	25.8703	18.6052
AC167013.5	0	0	0	0	0	0	0	0	0	0	0	0	0	0	0	0	0	0	0	0	0	0	0	0	1.29658	0	0	0	0
AC167019.2	0	0	0	1.35822	0	0	0	0	0.646833	0	0	0	0	0	0	0	0	0	0	0	0	0	0	0	0	0.507946	0	0	0
AC167019.3	1.96117	0	0	1.35947	0	0	0	0	0	0.869325	0.489321	0	0	0	0	0	0	0	0	0.577904	0	0	0	0.654994	0	1.01529	0	0	0
AC167565.1	1.96562	2.39184	2.33966	6.80068	0	1.08998	4.4343	0	2.58673	4.34659	6.35431	4.64042	1.87226	0.984722	1.14158	0	1.24169	1.28729	3.88488	4.04395	3.78524	8.15035	6.72969	1.3109	1.29712	4.05987	0	2.57437	1.96387
AC167565.2	0	0	0.92101	2.14172	4.39676	0	0	0.557063	6.10958	3.42207	1.53924	11.8791	1.47407	0.775304	2.7031	3.44613	0.488801	1.01347	3.4015	2.61958	0	12.0905	5.37057	0.516053	12.5671	2.79676	0	3.073	0.773086
AC167978.1	0	7.14115	0	2.70714	0	0	3.28047	2.82622	0	0	3.45838	0	3.72077	0	0	0	3.71022	1.94205	0	1.15926	3.75595	1.24499	0	1.95408	0	0.509003	0	0	0.980038
AC168059.1	1.95281	0	0	0	1.86275	1.08407	1.10402	0	0	0	0	0	0	0	1.15048	0	0.619921	0	0.649686	0	0	0	0	0.654133	0	0	0	0	0
AC169038.1	0	0	0	0	0	0	0	0	0	0	0	0	0	0	0	0	0.620595	0	0	0	0	0	0	0	0	0	0	0	0
AC169509.1	0	0	0	1.3606	0	0	1.10966	0.707671	0	0	0	0	0	0	0	0	0	2.57366	0	0	0	0	0	0	0	0	0	0	0
AC169509.2	0	4.96934	2.91333	0	0	0.903089	0	0	0	0	0	0	0	2.04128	0	0	0.943364	0	2.69062	1.91892	1.5698	2.60025	1.01353	1.08744	0	0	1.31048	2.63422	0
AC169509.3	0	0	0	0	0	0	0	7.07721	0	0	0	0	0	0	0	0	0	0	0	0	0	0	0	0	0	0	0	0	0
AC169511.1	0	0	0	0	0	0	0	0	0	0	0	0	0	0	0	0	0	0	0	0	0	1.87808	0	0	0	1.0156	0	0	0
AC169511.2	7.86662	0	2.33966	1.36029	0	6.54276	0	2.83037	2.58668	3.47726	0.48867	3.09323	7.49011	0	3.42259	5.91457	0	0.643568	0.647303	1.15532	0	31.3529	0	3.93335	1.29696	2.53723	0	1.28702	1.96396
AC174647.1	0	0	0	0	0	1.08795	0	0	0.646735	0	0	0	0	0	1.14461	1.4778	0.620532	0	0	0	0	0	1.12277	0	0	0	0.789331	0	0
AC174678.1	5.90595	0	7.01893	16.3271	3.72253	12.0052	1.10965	4.24602	5.17316	5.21587	5.37278	7.73123	5.6191	4.92679	6.83698	2.9579	7.4527	10.2947	9.70444	9.24116	7.57468	10.0363	6.16451	21.6401	3.88992	10.6548	10.2595	9.0069	6.87443
AC174678.2	9.8479	9.57188	18.7171	0	0	0	3.32994	0	1.9399	11.301	9.76649	9.27645	9.36634	16.7544	9.1109	0	8.07461	4.50341	1.94041	10.3956	13.258	8.7831	2.80144	15.7406	0	2.02936	2.36751	15.4386	0
AC175538.1	1.70163	4.15343	8.72036	1.18101	0	0	1.92212	7.99015	6.18272	5.28833	3.40445	6.72717	0	0	2.98982	5.13531	1.6172	1.1197	5.32591	0	6.56985	8.16226	8.30047	1.21893	0	0	2.74403	8.95718	5.11838
AC225888.1	1.94841	0	0	0	0	0	0	0	0.646875	0	0	0	0	0	1.1536	1.47579	0	0	0	0	0	0	0	0	0	0	0	0	0
AC225888.2	0	0	0	0	0	0	0	0	0	0	0	0	0	2.88305	0	0	0	1.32094	0	0	0	0	0	0	0	0	0	0	0
AC238811.1	1.94746	0	0	0	0	0	0	0	0	0	0	0	0	0	0	0	0	0	0	0	0	0	0	0	0	0	0	1.29008	0
AF357399	0	0	0	0	0	0	0	0	0	0	0.600446	0	0	0	0	0	0.595834	0	0	0	0	0	0.62841	0	0	0	0	0	0
AF366264	0	0	0	0	0	0	0	0	0	0	0.488346	0	0	0	0	0	0	0	0	0	0	0	0	1.96751	0	0	0	0	0
AF529169	0	0	0.856652	0	2.72554	0	0	0	0	0	0	1.13185	0	0	0	0	0	0	0	0	1.38761	0	0	0.960947	0	0	0	0	0
AI182371	25.4061	30.2431	16.2677	3.29447	11.8515	4.33478	13.972	10.8984	3.45096	11.8651	16.0251	8.22699	7.44825	5.13552	2.73143	21.8033	10.0785	18.8233	0.576187	24.0075	7.52883	7.28477	6.62556	7.75195	5.03007	0	2.46806	0	6.0851
AI197445	0	0	0	0	0	0	1.39335	0	0	0	0	0	0	0	0	0	0	0	0	0.725896	0	0	0.278102	0	0	0.25188	0	0	0.487665
AI314180	538.993	464.166	445.945	370.934	749.686	407.547	372.931	819.682	595.16	453.652	517.66	553.75	582.066	608.589	502.555	628.545	780.322	647.574	587.394	522.889	546.194	753.846	446.227	650.161	580.211	583.719	482.567	661.541	511.606
AI314278	0	0	0	0	0	0	0	0	0	0	0	0	0	0	0	0	0	0	0	0	0	0	0	0	0.776658	0	0	0	0
AI413582	16.496	12.0581	4.38391	12.7488	9.31037	12.4534	12.4351	8.62779	12.7505	11.5289	12.064	5.81024	5.2629	11.193	15.2785	14.3005	12.9112	9.68167	31.1032	8.27145	2.35533	18.7909	11.0882	13.0733	20.7318	24.8893	8.15182	36.3055	15.7265
AI427809	0	0	0	0	0	0	0	0	0	0	0	0	0	0	0	0	1.34341	0	0	0	0	0	0	1.0996	0	0	0	0	0
AI429214	19.6609	14.3519	15.2078	14.9623	18.6151	11.9922	9.97868	31.8407	9.05347	18.2556	10.7522	12.3737	11.2343	7.87857	2.28251	2.95711	13.6593	1.93083	0	3.46612	9.46391	8.15099	6.72894	1.9665	14.2675	3.0448	13.4171	3.86132	16.6933
AI463170	14.3544	1.38907	2.53362	0	0	0	0	3.58863	3.99475	0	0	0	0	0	5.39931	5.49762	0	0	1.13213	0.336119	0	0.363939	1.38754	1.90261	2.44171	0.885744	0.917943	2.41887	3.77652
AI463229	0	0	4.86839	5.78861	1.9936	6.94596	7.06952	6.28054	0.692571	7.89198	7.9792	2.33695	0	1.04739	2.18936	5.59519	4.05557	2.59545	3.93539	5.26508	0	1.89309	3.20402	2.78976	1.3829	5.25885	3.83503	6.26459	2.9659
AI464131	44.2427	28.0341	52.5279	58.4506	105.368	81.0331	74.7861	56.6509	66.8148	39.8829	49.0855	78.4686	64.0092	73.1311	29.9975	36.0992	44.2656	73.987	23.9858	93.576	57.3239	32.0929	45.6371	39.2154	51.8818	29.1535	55.4636	25.1141	59.4402
AI467606	5.89829	11.9599	11.6983	14.9623	18.6151	14.1726	13.3049	28.3028	18.7536	13.9091	7.81978	15.4672	9.36193	24.6206	52.4973	14.7856	18.0054	11.585	31.7225	20.219	26.499	28.215	21.3083	13.11	38.9114	33.4928	18.9417	38.6132	19.6391
AI480526	2.42975	0	1.65572	6.80516	8.58184	2.55346	8.32537	17.59	11.8401	14.2755	13.4225	7.89976	2.3462	7.68211	2.26855	12.9283	10.7309	3.08855	10.6812	6.70421	2.34685	3.66457	5.87887	3.52548	9.0104	10.1259	11.0101	1.37716	14.5406
AI481877	0	0	0	0	0	0	0.813055	4.31476	3.87835	0	1.07224	2.35735	0	0	0	1.0831	0	0	2.44636	0	0	0	0	0	0	0.773483	0	2.82542	0
[truncated: 27,069 more rows]
