# Supplementary material for: LKB1 drives stasis and C/EBP-mediated reprogramming to an alveolar type II fate in lung cancer
Source: Nat Commun. 2022 Feb 28;13:1090. doi: 10.1038/s41467-022-28619-8 (PMC8885825; doi:10.1038/s41467-022-28619-8)
Supplement: Supplementary file 5 — Supplementary Data 2 [file 41467_2022_28619_MOESM5_ESM.xlsx]

## Sheet: Sheet1
Supplementary Data 2. Differential expression analysis results for the comparison of Lkb1-restored tumors to KT tumors. P values were obtained using the Wald test and corrected for multiple hypothesis testing using the Benjamini-Hochberg procedure.
Gene	baseMean	log2FoldChange	lfcSE	stat	pvalue	padj
Gm3608	239.134	3.51615	0.222064	15.8339	1.81479e-56	2.69061e-52
Rps13	476.714	-2.26872	0.166125	-13.6567	1.84144e-42	1.36506e-38
Trim12a	7.62536	-3.55746	0.368076	-9.665	4.24636e-22	2.09855e-18
Capza1	186.836	-1.75067	0.197953	-8.84388	9.24501e-19	3.42666e-15
Cttnbp2nl	167.451	-1.35512	0.156709	-8.64733	5.27195e-18	1.56324e-14
Cyp1b1	47.1029	-2.43042	0.291847	-8.32772	8.24141e-17	2.03645e-13
Vopp1	48.9778	-2.20752	0.29048	-7.59956	2.97143e-14	6.29349e-11
Tcf4	111.973	1.92552	0.255892	7.52475	5.28196e-14	9.78879e-11
Nacad	5.60664	-2.74171	0.366172	-7.48749	7.02007e-14	1.15644e-10
Acot7	154.296	1.52441	0.207952	7.3306	2.29118e-13	3.39691e-10
Cd177	85.9087	-2.62451	0.365542	-7.17977	6.98272e-13	9.41144e-10
Enpp1	77.3768	1.98208	0.288152	6.87858	6.04531e-12	7.46899e-09
Fgf2	86.6096	-2.46293	0.363732	-6.77129	1.27642e-11	1.45571e-08
Steap2	74.3365	-1.99394	0.298197	-6.68664	2.2835e-11	2.41823e-08
Gpc3	117.38	-1.45345	0.218512	-6.6516	2.89933e-11	2.8657e-08
Apobec3	108.578	-1.5796	0.25024	-6.31235	2.74828e-10	2.54662e-07
Rps3a1	1163.43	-1.408	0.226135	-6.22639	4.7729e-10	4.16253e-07
Gpam	102.475	1.85689	0.300172	6.18609	6.16741e-10	5.07989e-07
Ceacam10	4.75309	-2.06752	0.340572	-6.07072	1.27335e-09	9.93613e-07
Lims1	684.293	-0.841846	0.139037	-6.05482	1.40575e-09	1.04208e-06
Cald1	1042.01	-1.08393	0.182687	-5.93324	2.97006e-09	2.00155e-06
Ibsp	32.9751	2.13978	0.36019	5.9407	2.8381e-09	2.00155e-06
Slc2a3	22.8992	-2.07004	0.349625	-5.92076	3.2046e-09	2.06571e-06
Rpl34	216.924	-1.47785	0.256856	-5.7536	8.73649e-09	5.39697e-06
Polg2	120.753	1.31222	0.230926	5.68243	1.32794e-08	7.61433e-06
Slc35f1	75.3897	-1.51109	0.265967	-5.68148	1.33531e-08	7.61433e-06
Tmem254b	77.0678	-1.29758	0.230351	-5.63306	1.77043e-08	9.72163e-06
Tpm4	1249.41	-0.673916	0.121891	-5.52885	3.22335e-08	1.70676e-05
Cap2	161.053	1.62127	0.298496	5.43146	5.58943e-08	2.85755e-05
Zfp318	154.615	1.09737	0.202748	5.41247	6.21607e-08	3.07198e-05
Xylt1	19.1595	1.7523	0.326039	5.37451	7.67893e-08	3.67251e-05
Ryr2	84.184	1.69034	0.318909	5.30037	1.15571e-07	5.35456e-05
Plcb4	55.5331	-1.61118	0.305649	-5.27134	1.35434e-07	6.0847e-05
Myo3b	6.12884	-1.86454	0.357528	-5.21509	1.83732e-07	8.0118e-05
Rps15a-ps3	23.3413	1.69237	0.326498	5.18339	2.17884e-07	9.22957e-05
Hs3st3b1	63.0251	-1.25119	0.242395	-5.16179	2.44597e-07	9.82577e-05
Rps15a-ps8	66.8755	1.7208	0.333402	5.16132	2.45213e-07	9.82577e-05
Zfp618	80.7804	-1.85804	0.361296	-5.14271	2.70811e-07	0.000105659
Gm4737	39.1169	1.42075	0.277554	5.11882	3.07458e-07	0.000113959
Gm7292	26.3573	1.66367	0.324942	5.11989	3.05717e-07	0.000113959
Map1b	53.0074	-1.73272	0.338869	-5.11324	3.16682e-07	0.000114515
Gm10704	58.6581	1.28128	0.252394	5.0765	3.84445e-07	0.000132553
Tmem37	102.938	-1.04374	0.205567	-5.07739	3.8265e-07	0.000132553
BC064078	23.4586	1.55102	0.307431	5.04511	4.5325e-07	0.000152725
Trim5	2.60181	-1.63315	0.324569	-5.03174	4.86047e-07	0.000160136
A2ml1	14.704	-1.75709	0.353111	-4.97603	6.49018e-07	0.000204731
Fdps	98.2674	-0.875368	0.17578	-4.97991	6.36147e-07	0.000204731
Apoc1	265.566	-1.29498	0.261647	-4.94937	7.44559e-07	0.000229976
Ccl3	10.2552	1.72949	0.352546	4.9057	9.30964e-07	0.00027741
Mir17hg	45.7968	1.34804	0.274846	4.90473	9.35554e-07	0.00027741
Raet1e	15.2163	-1.79048	0.365443	-4.89947	9.60966e-07	0.000279359
AC113595.1	5.62957	-1.7925	0.36623	-4.89448	9.85673e-07	0.00028103
Tlcd1	65.4222	1.01424	0.207713	4.88287	1.04551e-06	0.000292466
Cbx6	117.119	-0.888224	0.182781	-4.8595	1.17681e-06	0.000323098
Bpifa1	4.21801	-1.68517	0.347357	-4.85141	1.2259e-06	0.000330457
Shh	102.76	1.25381	0.260305	4.81671	1.45946e-06	0.000386391
9330182L06Rik	54.7999	-1.48298	0.310348	-4.77843	1.76671e-06	0.000459531
9530077C05Rik	40.6857	-1.50427	0.31855	-4.72225	2.33255e-06	0.000596248
Bgn	443.563	-1.25649	0.266763	-4.71014	2.47552e-06	0.000601674
Cers6	103.186	-1.42676	0.302875	-4.71073	2.46835e-06	0.000601674
Dse	45.1255	-1.25391	0.266062	-4.71287	2.44251e-06	0.000601674
Tmem243	983.166	-0.96719	0.20558	-4.7047	2.54245e-06	0.000607974
Ttc21b	51.2826	1.02865	0.219115	4.69456	2.67185e-06	0.000628776
Chic1	3.13402	1.64557	0.351995	4.67496	2.94009e-06	0.000681091
Pcna-ps2	51.5677	1.5401	0.330822	4.65538	3.2338e-06	0.000737604
Serpinf1	29.5499	-1.56343	0.336319	-4.64864	3.34132e-06	0.000750582
Ptgs1	1077.21	-0.74891	0.161718	-4.63097	3.63956e-06	0.000805374
Gm43360	50.2958	1.22368	0.264632	4.62409	3.76239e-06	0.000820312
Tspan12	119.9	-1.14587	0.248907	-4.6036	4.15258e-06	0.000892262
Rps15a-ps6	49.2095	1.24046	0.27006	4.59329	4.3631e-06	0.000924104
Ccbe1	7.57489	-1.66487	0.363137	-4.58468	4.54671e-06	0.000949431
Fam89a	5.49118	-1.68238	0.367371	-4.57951	4.66064e-06	0.000959703
Trim30d	2.82783	-1.36768	0.29968	-4.56381	5.0234e-06	0.00102023
Cyp4v3	156.879	-0.827841	0.182145	-4.54495	5.49493e-06	0.00105802
Fam83a	36.8471	-1.599	0.351352	-4.55098	5.33965e-06	0.00105802
Hsd11b2	19.2388	-1.45019	0.318878	-4.54779	5.42121e-06	0.00105802
Rpl32	3177.03	-0.462621	0.101741	-4.54704	5.44052e-06	0.00105802
Atp5f1	1019.75	-0.465917	0.102906	-4.52758	5.96618e-06	0.00111978
Mt2	291.702	1.23742	0.273307	4.52757	5.96671e-06	0.00111978
Gm42658	7.6419	-1.53048	0.339161	-4.51255	6.40538e-06	0.00118708
Trps1	14.4458	-1.43585	0.319075	-4.50005	6.79381e-06	0.00124352
Micall1	73.8587	-0.987142	0.219674	-4.49368	7.00032e-06	0.00125044
Trim34a	9.92482	-1.4787	0.328936	-4.4954	6.94391e-06	0.00125044
Rcan2	18.0709	-1.44512	0.322399	-4.48238	7.3815e-06	0.00130283
Srgap3	14.2998	-1.50693	0.336908	-4.47282	7.71944e-06	0.00134645
Ptpn13	486.906	0.63182	0.14146	4.4664	7.95452e-06	0.00137132
Mical2	607.701	0.536657	0.120916	4.43828	9.06821e-06	0.00154535
Gm26880	5.46135	-1.61736	0.366225	-4.4163	1.00406e-05	0.00169162
Mmp12	12.415	1.54364	0.349887	4.41182	1.02504e-05	0.00170756
Moxd1	6.08728	-1.56338	0.354659	-4.40813	1.04269e-05	0.00171765
Arhgap11a	51.1091	-1.13697	0.258084	-4.40544	1.05568e-05	0.00171995
Sh3bgrl3	182.434	-0.860494	0.195705	-4.39689	1.09815e-05	0.00176969
Ak1	16.9688	-1.39257	0.318843	-4.36756	1.2564e-05	0.00200295
St3gal6	171.431	-1.01955	0.234289	-4.3517	1.35085e-05	0.00208622
Wfdc2	1208.51	-0.661392	0.151959	-4.35244	1.34628e-05	0.00208622
Zfp296	14.8532	1.4882	0.341883	4.35296	1.34312e-05	0.00208622
Nanos1	32.4218	1.123	0.258796	4.33934	1.42909e-05	0.00218429
Ankrd22	18.3831	-1.42361	0.32846	-4.33418	1.46303e-05	0.00221335
Slc23a1	23.4574	-1.24425	0.287365	-4.32984	1.49217e-05	0.00223464
Hexim1	166.811	0.666535	0.154146	4.32405	1.53189e-05	0.00227118
Tceanc2	92.8763	-1.55636	0.360665	-4.31524	1.59428e-05	0.00234028
Nrg1	26.6995	1.33619	0.310138	4.30837	1.6446e-05	0.00239047
Arhgef6	36.7671	-1.2613	0.293112	-4.30314	1.68393e-05	0.00242387
Add3	184.186	0.889603	0.20745	4.28827	1.80067e-05	0.002567
Ctsd	827.078	-0.702465	0.164222	-4.27753	1.8898e-05	0.00265275
Fam49b	235.104	-0.517408	0.121158	-4.27051	1.95029e-05	0.00265275
Malt1	811.819	-1.06972	0.250457	-4.27106	1.94545e-05	0.00265275
Stbd1	163.168	-0.870795	0.203892	-4.27087	1.94713e-05	0.00265275
Tspan8	998.009	-0.667519	0.156166	-4.27441	1.91642e-05	0.00265275
Cenpl	23.5066	-1.17101	0.274404	-4.26745	1.97718e-05	0.00266487
Brd2	677.898	0.830489	0.195819	4.24111	2.22417e-05	0.00293687
Fmo2	150.785	-1.21037	0.28534	-4.24184	2.2169e-05	0.00293687
Rps15a	1958.47	-0.590993	0.139396	-4.23968	2.23841e-05	0.00293687
Rps15a-ps7	293.528	1.41334	0.333882	4.23305	2.3054e-05	0.00299823
Kng2	534.584	1.06067	0.25183	4.21184	2.53302e-05	0.00326562
Cacna1h	10.2559	1.5022	0.357319	4.20409	2.62135e-05	0.00332172
Tspyl4	62.2131	-1.06029	0.252195	-4.20427	2.6193e-05	0.00332172
Clstn2	29.9806	-1.40354	0.33452	-4.1957	2.72034e-05	0.00340149
Vipr2	11.2869	-1.51859	0.362011	-4.19488	2.73018e-05	0.00340149
Btg3	326.884	-1.26763	0.303171	-4.18124	2.89918e-05	0.00355522
Slc3a2	167.264	-0.836342	0.200031	-4.18106	2.90153e-05	0.00355522
Tox3	20.7692	1.48319	0.355013	4.17785	2.94277e-05	0.00357619
Tgm1	105.408	-0.978802	0.234607	-4.17209	3.01815e-05	0.00363797
Stk17b	325.525	-0.672297	0.161549	-4.16156	3.16078e-05	0.00377917
Hsd17b11	188.55	0.581537	0.140632	4.13515	3.54717e-05	0.00420723
Igsf23	77.928	1.27288	0.308152	4.13068	3.61686e-05	0.00425584
Cyb5r3	521.04	-0.680836	0.164967	-4.12711	3.67343e-05	0.00428837
Gdap10	68.2318	1.01361	0.246111	4.11849	3.81363e-05	0.00441725
H13	234.249	-0.527185	0.128109	-4.11513	3.86959e-05	0.00443345
Peli2	12.7358	1.40511	0.341607	4.11322	3.9018e-05	0.00443345
Rpl3	1434.75	-0.528362	0.128483	-4.1123	3.91732e-05	0.00443345
Rtraf	190.8	-0.60579	0.147528	-4.10626	4.02112e-05	0.00451645
Akt3	83.1298	1.41734	0.345355	4.10402	4.06039e-05	0.00452626
Arfgef3	1283.01	-0.67588	0.165253	-4.08997	4.31431e-05	0.00477343
Slc10a1	16.4291	1.24905	0.306342	4.0773	4.55623e-05	0.00500375
Dennd5b	28.1505	-1.45479	0.358398	-4.05915	4.92525e-05	0.00536924
Pde8a	38.8369	1.34106	0.331434	4.04623	5.20489e-05	0.00563268
Prlr	5.82326	-1.3985	0.346267	-4.03878	5.37293e-05	0.00577239
Pttg1	14.8732	-1.35451	0.335523	-4.03701	5.41363e-05	0.00577428
Pf4	41.9252	-1.30907	0.327084	-4.00225	6.27435e-05	0.00664454
Rps13-ps1	997.253	1.39993	0.350731	3.99147	6.56658e-05	0.00690469
Cpeb3	128.584	-0.838018	0.210171	-3.9873	6.68282e-05	0.00697743
Itgb2	8.97996	1.39332	0.350253	3.97803	6.94894e-05	0.00720454
Ergic2	209.389	-0.714149	0.179718	-3.97372	7.07598e-05	0.00722436
Ntn4	47.7873	1.25145	0.315034	3.97243	7.11424e-05	0.00722436
Stc1	128.636	1.428	0.359282	3.9746	7.04978e-05	0.00722436
Phykpl	199.753	0.747286	0.188239	3.96989	7.19059e-05	0.00725223
Fkbp11	34.4894	-0.983526	0.248559	-3.95691	7.59248e-05	0.00760582
Rpl3-ps1	780.939	0.818368	0.209255	3.91086	9.19665e-05	0.00915098
Col6a1	82.719	-0.979023	0.250603	-3.90666	9.35796e-05	0.0092494
Arl6ip1	325.52	-0.72519	0.186064	-3.89752	9.71821e-05	0.00954186
Rnf144a	93.9473	-1.15191	0.296345	-3.88706	0.000101464	0.00989675
Cnot8	48.1102	0.865637	0.222866	3.88411	0.000102706	0.00993083
Gga3	25.8342	1.06131	0.273367	3.88237	0.000103442	0.00993083
Kansl1	257.77	0.423371	0.109075	3.88148	0.000103823	0.00993083
Bcl2l1	143.121	-0.669778	0.172658	-3.87922	0.000104793	0.00995934
Rad50	155.458	0.71974	0.18572	3.8754	0.000106451	0.0100525
Gm47075	25.6064	1.26781	0.327899	3.86646	0.000110427	0.0102324
Rhou	81.5592	-1.04229	0.269397	-3.86896	0.000109299	0.0102324
Ttll7	744.431	0.465543	0.120386	3.86708	0.000110145	0.0102324
Dpyd	5.12921	-1.4111	0.365475	-3.86101	0.00011292	0.0103315
Tmem254c	58.921	-1.06266	0.275332	-3.85957	0.000113586	0.0103315
Tmem56	365.253	-0.758956	0.196522	-3.86194	0.000112492	0.0103315
Prr14l	475.306	0.44943	0.116688	3.85155	0.000117374	0.0106109
Brk1	191.727	-0.519281	0.135096	-3.84379	0.00012115	0.0108859
Fam105a	6.59805	-1.39001	0.362281	-3.83684	0.000124626	0.0111308
Oat	883.48	0.474172	0.123918	3.82649	0.000129984	0.0115398
Ldhb	160.282	-0.984498	0.257443	-3.82414	0.000131227	0.0115808
Slc40a1	41.5427	-1.35908	0.355953	-3.81816	0.000134453	0.0117952
Atp6v0c	366.703	-0.462322	0.121212	-3.81415	0.000136655	0.0119179
Slc1a3	48.3111	-0.967342	0.254199	-3.80544	0.00014155	0.0122726
Abhd18	36.9238	0.960827	0.253229	3.7943	0.000148062	0.0126311
Ahcy	17.3515	-1.37714	0.363118	-3.79255	0.000149109	0.0126311
Hs3st3a1	10.6001	-1.38645	0.365169	-3.79674	0.000146611	0.0126311
Nfe2l3	82.1423	0.910237	0.240095	3.79116	0.000149944	0.0126311
Osbpl7	35.7619	-0.896629	0.236351	-3.79363	0.000148464	0.0126311
2010001K21Rik	11.7863	-1.38632	0.365837	-3.78943	0.00015099	0.0126474
Col6a2	32.5237	-1.15424	0.304901	-3.78563	0.000153322	0.0127705
Retnla	717.617	1.35112	0.357101	3.78357	0.000154592	0.0128044
Gm14403	8.80171	1.36686	0.361423	3.78189	0.000155641	0.0128196
Panx1	7.89306	1.3227	0.350358	3.77527	0.000159836	0.0130205
Srp54b	165.667	-0.721385	0.191065	-3.77561	0.000159616	0.0130205
Fam126a	184.777	0.644181	0.171355	3.75933	0.00017037	0.0137277
Ly6c1	496.874	-0.709822	0.188774	-3.76017	0.000169795	0.0137277
Neo1	246.207	0.78521	0.208976	3.75741	0.000171681	0.0137586
Gm43585	10.3733	1.29587	0.345319	3.75267	0.000174962	0.0139461
Serinc3	1336.09	-0.571698	0.152642	-3.74535	0.000180142	0.0142823
Raly	117.48	0.690245	0.18444	3.74239	0.000182279	0.0143749
Cst8	20.7398	1.29115	0.345285	3.73937	0.000184481	0.0144715
AI506816	13.1443	-1.19619	0.320183	-3.73595	0.000187005	0.0145923
Susd4	38.7943	-0.778422	0.208514	-3.73318	0.000189075	0.0146766
Fam26f	3.58441	-1.31058	0.351552	-3.72798	0.000193021	0.0147905
Gm47088	15.1894	1.22064	0.327486	3.72731	0.000193536	0.0147905
Nus1	337.033	-0.469876	0.125981	-3.72972	0.000191691	0.0147905
Slc26a4	112.881	-1.05854	0.284236	-3.72414	0.000195979	0.0149004
Adgrl1	79.5894	0.916173	0.247396	3.70327	0.00021284	0.015991
C230096K16Rik	25.2227	1.11537	0.301139	3.70382	0.000212373	0.015991
Gm7809	104.418	1.20409	0.325218	3.70241	0.000213559	0.015991
Mical1	27.854	-1.22362	0.331214	-3.69436	0.000220445	0.0164237
Fam107b	276.173	-0.939771	0.254535	-3.69211	0.000222404	0.0164868
Gabrp	8.45969	1.23713	0.335373	3.68882	0.000225301	0.0166184
Zfp385b	87.2838	-0.696679	0.188976	-3.6866	0.000227273	0.016681
Mmp14	155.753	1.05583	0.286654	3.6833	0.000230236	0.0168152
Rexo5	11.5677	1.24336	0.338006	3.6785	0.000234606	0.0170503
Pdlim3	21.9074	-1.17766	0.320259	-3.6772	0.000235808	0.0170541
Gm43923	19.8044	-1.08395	0.295595	-3.66701	0.0002454	0.0176617
Rad18	24.8666	-1.10686	0.302816	-3.65521	0.000256971	0.0184051
Cdkn1a	788.745	0.736974	0.201713	3.65357	0.000258614	0.0184282
Esrp2	243.079	0.570281	0.156138	3.65242	0.00025978	0.0184282
Tmem87b	193.465	-0.664068	0.182085	-3.64703	0.000265291	0.0187295
Serpind1	20.9435	1.23963	0.340525	3.64035	0.000272271	0.0191312
Cavin1	196.454	0.72717	0.201562	3.60767	0.000308957	0.0214046
Gm43609	13.6576	-1.11852	0.30983	-3.6101	0.000306079	0.0214046
Slc37a3	103.571	-0.701982	0.194551	-3.60821	0.000308322	0.0214046
Slc4a4	852.271	0.703719	0.19527	3.60383	0.000313561	0.0216226
Ceacam1	1189.63	-0.641778	0.178273	-3.59996	0.000318264	0.0218453
Lrrc10b	11.8088	-1.26271	0.351582	-3.59151	0.000328762	0.0224618
2610028H24Rik	22.6102	-1.17468	0.327369	-3.58825	0.000332906	0.0226192
Timm17a	170.255	-0.70641	0.196919	-3.5873	0.000334117	0.0226192
Zfpm2	9.2936	1.28892	0.359527	3.58504	0.00033703	0.0227128
Dancr	11.3734	1.28262	0.358223	3.58052	0.000342907	0.0230042
Nckap1l	4.1431	1.24888	0.349195	3.57647	0.000348271	0.0231545
S100a14	203.458	-0.888446	0.248361	-3.57724	0.000347239	0.0231545
Pxmp4	57.4431	-0.820817	0.229685	-3.57366	0.000352029	0.0232999
Fth1	3396.01	-0.444051	0.124455	-3.56798	0.000359743	0.0237047
Mrc1	51.8313	1.19579	0.335447	3.56476	0.000364183	0.0238911
Cfl2	232.963	-0.673895	0.189274	-3.56042	0.000370262	0.0240768
Cxcl17	45.5514	-1.1026	0.309624	-3.5611	0.000369311	0.0240768
Tnfrsf22	29.4377	-1.12204	0.315283	-3.55884	0.00037249	0.0241159
Mpzl2	134.027	-0.950977	0.267377	-3.55669	0.000375551	0.0242083
Tshr	6.8933	-1.27612	0.359123	-3.55344	0.000380231	0.0244039
Hk2	300.189	-0.83384	0.234979	-3.54857	0.000387335	0.0246465
Pdpn	37.8951	-1.15925	0.326607	-3.54937	0.000386154	0.0246465
Atp6v1e1	216.22	-0.541876	0.152835	-3.54551	0.00039186	0.0248278
Tdo2	7.33057	-1.28191	0.362279	-3.53845	0.000402482	0.0253923
Gli3	35.63	1.10054	0.311215	3.53628	0.00040581	0.0254938
Itga1	156.276	-0.8969	0.253748	-3.5346	0.000408388	0.0255475
Abcg1	19.7841	1.24857	0.353755	3.52948	0.000416383	0.0259382
Ermp1	185.39	-0.679298	0.192561	-3.52771	0.000419178	0.0259437
Sgk1	244.955	0.950862	0.269663	3.5261	0.000421721	0.0259437
Stat5a	45.4326	1.00152	0.284015	3.52628	0.000421445	0.0259437
Cd59a	76.3176	-0.97441	0.276626	-3.52248	0.000427526	0.0261235
Gm2260	16.9646	1.18694	0.337001	3.52208	0.000428168	0.0261235
Tlr8	6.96504	1.21395	0.345011	3.5186	0.000433829	0.0263605
Trappc6b	227.558	-0.737149	0.209634	-3.51635	0.000437516	0.026476
Dsel	27.1628	1.09845	0.313637	3.50228	0.000461292	0.0277968
Igfbp5	54.5391	1.11834	0.319413	3.50124	0.000463092	0.0277968
Postn	51.7132	1.25297	0.358063	3.49932	0.000466453	0.0278856
Prr12	30.0353	0.950442	0.271876	3.49587	0.000472519	0.0281348
Ago1	232.428	0.487602	0.139574	3.49349	0.000476749	0.0281966
Lcn2	2687.59	-0.953658	0.273008	-3.49315	0.000477361	0.0281966
Rgs16	15.2957	-1.07691	0.309032	-3.48477	0.000492559	0.0289789
Adrb2	89.9415	0.779697	0.224037	3.48021	0.000501019	0.0291734
Ankrd13c	335.613	-0.430746	0.123784	-3.47981	0.000501768	0.0291734
Atox1	105.003	-0.632261	0.181616	-3.48132	0.000498953	0.0291734
Scd1	28887.3	0.84096	0.242072	3.47401	0.000512736	0.0296946
Ppp1r8	17.2901	1.03595	0.298395	3.47174	0.0005171	0.0298308
Prdx3	187.471	-0.568602	0.163929	-3.46859	0.000523188	0.0300169
Ptger3	9.00693	-1.26603	0.365063	-3.46799	0.000524374	0.0300169
4633401B06Rik	9.82702	-1.11124	0.320611	-3.46602	0.000528221	0.0301208
Rps15a-ps4	13.995	1.11523	0.321974	3.46372	0.000532758	0.0302631
Cybb	33.8404	1.24393	0.359372	3.46139	0.000537386	0.0304095
Gm13657	3.47215	1.22815	0.355033	3.45927	0.000541647	0.0304184
Rab7	1048.62	-0.279791	0.0808604	-3.46018	0.000539822	0.0304184
March5	240.621	-0.456367	0.132015	-3.45693	0.000546363	0.0305674
Slc5a3	217.18	0.893499	0.258598	3.45517	0.000549939	0.0306519
Ube2h	366.987	-0.511213	0.148228	-3.44883	0.000563024	0.0312636
Atxn10	490.633	-0.514539	0.149368	-3.44478	0.000571523	0.0316172
Mitf	54.7052	-1.05971	0.307911	-3.44161	0.000578268	0.0318714
9330151L19Rik	16.5926	1.05775	0.307799	3.4365	0.000589291	0.0323586
Hist4h4	6.17851	1.24307	0.362799	3.42634	0.000611772	0.0334691
Rasd2	20.1287	-1.22478	0.357883	-3.42228	0.000620993	0.0338487
Asrgl1	27.2467	-1.01866	0.297946	-3.41894	0.000628653	0.0338924
Mtus1	319.015	0.62811	0.183704	3.41915	0.000628176	0.0338924
Zfx	384.174	0.533908	0.156129	3.41966	0.000626986	0.0338924
Vcan	46.5762	-1.19796	0.350525	-3.41761	0.000631732	0.033935
Aak1	302.347	-0.550733	0.161422	-3.41176	0.000645438	0.034176
Creld1	28.4346	-0.82627	0.242149	-3.41223	0.000644327	0.034176
Crim1	78.704	0.947649	0.277589	3.41385	0.000640508	0.034176
Dnajb12	68.9455	-0.646488	0.189384	-3.41363	0.000641035	0.034176
Cpox	98.8092	-0.53612	0.157302	-3.40822	0.000653891	0.0345003
Ppp2r1b	30.9026	1.07305	0.315088	3.40555	0.000660311	0.0347155
Sem1	267.574	-0.418536	0.123058	-3.40112	0.000671107	0.0351584
Gapdh	1122.95	-0.524209	0.154256	-3.39831	0.000678036	0.0353963
Prdx5	115.001	-0.555604	0.164029	-3.38723	0.00070603	0.0367284
Mapkapk2	378.107	-0.44248	0.130768	-3.3837	0.00071516	0.0370733
Arsb	75.5739	-0.715157	0.211682	-3.37846	0.000728932	0.0376556
Homer2	124.122	1.05838	0.313691	3.37395	0.00074099	0.0381455
8430408G22Rik	39.0388	-0.996547	0.296282	-3.36351	0.000769586	0.0390884
Dynlrb1	150.683	-0.502214	0.149307	-3.36362	0.000769269	0.0390884
Myl12a	725.926	-0.382302	0.113614	-3.3649	0.000765703	0.0390884
Tfrc	977.606	0.452893	0.134653	3.36341	0.00076985	0.0390884
Mplkip	77.9535	0.8592	0.255675	3.36051	0.000777986	0.0393666
Lyn	85.7544	0.572804	0.170839	3.35289	0.00079973	0.0403293
Slc35g1	24.6468	-1.13368	0.338306	-3.35104	0.000805081	0.0404615
Zcchc8	52.6343	0.891076	0.266037	3.34945	0.000809724	0.0405573
4732496C06Rik	35.3798	-0.906009	0.270721	-3.34665	0.000817938	0.0406938
Snhg11	74.5767	-1.16071	0.346823	-3.34669	0.000817814	0.0406938
Kmt2e	1014.58	0.344718	0.103061	3.34478	0.000823471	0.0406959
Trim12c	69.4467	0.674096	0.201515	3.34514	0.000822419	0.0406959
Gm37534	21.1291	1.06769	0.319301	3.34384	0.000826276	0.0406989
Arrdc4	48.126	-0.909437	0.27215	-3.34168	0.000832736	0.0408813
Csf2rb	29.4465	-1.17998	0.353353	-3.33937	0.000839683	0.0409511
Cul5	293.356	0.581815	0.17419	3.34011	0.00083745	0.0409511
Ppid	80.9884	0.787475	0.235908	3.33806	0.000843642	0.0410093
Traf3	65.4129	0.784861	0.235402	3.33413	0.000855679	0.0414585
Sbno1	600.161	0.417765	0.125468	3.32966	0.000869527	0.0419922
Ddit4	167.431	0.903755	0.271853	3.32443	0.000886007	0.0426491
Rpl37	1089.82	-0.46786	0.140801	-3.32284	0.00089107	0.042754
Cubn	27.3269	-1.1682	0.352627	-3.31285	0.000923521	0.0441681
Tpm3-rs7	104.512	1.19804	0.36244	3.30548	0.00094813	0.0451993
Plekhg1	12.8329	1.18709	0.359542	3.30167	0.000961125	0.0456719
Esr1	4.41937	1.18055	0.358544	3.29262	0.000992592	0.0470083
Prpf18	198.363	-0.507542	0.154185	-3.29177	0.00099559	0.0470083
Rnf225	22.3574	1.10042	0.334545	3.28931	0.00100432	0.04727
Mid1	39.6809	-1.15936	0.352583	-3.28819	0.00100835	0.0473094
Esam	144.354	-0.787322	0.239646	-3.28535	0.00101857	0.047638
Loxl3	5.79797	-1.20142	0.366209	-3.2807	0.00103548	0.047838
Myo7a	5.98773	-1.14931	0.350331	-3.28063	0.00103575	0.047838
Vcam1	99.5385	-1.19917	0.365422	-3.28161	0.00103217	0.047838
Zfp516	143.446	-0.54327	0.165554	-3.28153	0.00103247	0.047838
Fbxl20	161.064	0.654482	0.199621	3.27862	0.00104317	0.0480314
Bcr	305.583	-0.851706	0.260359	-3.27127	0.00107065	0.0488604
Cdkn1c	58.8144	1.02542	0.313472	3.27116	0.00107107	0.0488604
Pura	178.744	0.461715	0.141074	3.27285	0.00106469	0.0488604
Lancl3	19.1389	1.15314	0.352616	3.27024	0.00107455	0.0488692
Nim1k	14.4889	-0.972031	0.297954	-3.26236	0.00110491	0.0500958
Il17re	42.9542	-0.720365	0.221104	-3.25804	0.00112185	0.0505967
Myo1e	340.786	0.501377	0.1539	3.2578	0.00112278	0.0505967
Fam3c	323.994	-0.572541	0.176037	-3.25239	0.00114437	0.0514134
Gm37163	8.7945	1.15237	0.354943	3.24664	0.00116777	0.0523062
Adora3	7.74724	-1.15156	0.355056	-3.24333	0.0011814	0.0525991
Mlc1	164.351	-0.566734	0.174713	-3.2438	0.00117947	0.0525991
Cdo1	7.45029	-1.15537	0.356397	-3.2418	0.00118779	0.0527251
Fam32a	132.318	-0.684782	0.211832	-3.23266	0.00122643	0.0542778
Gpnmb	11.4994	1.16976	0.362024	3.23118	0.00123281	0.0543975
Cramp1l	118.867	-0.546289	0.169163	-3.22936	0.00124068	0.0544209
Rpl15-ps2	47.8654	0.969254	0.300099	3.22979	0.00123883	0.0544209
Ypel3	75.9808	-0.78956	0.244762	-3.22582	0.0012561	0.0549351
Kdm5c	144.386	0.564999	0.175467	3.21998	0.00128199	0.0559025
AW112010	16.9483	1.1605	0.360854	3.21598	0.00129999	0.0564274
Rnf41	34.3075	-0.705991	0.219551	-3.21562	0.00130164	0.0564274
Jpt2	129.538	0.663144	0.206624	3.20943	0.00132999	0.0574881
Ccser2	370.412	-0.43834	0.136787	-3.20454	0.00135281	0.0583045
Faim2	6.296	-1.14948	0.359348	-3.19878	0.0013801	0.0593085
Mettl7a3	9.85349	1.15472	0.361094	3.19785	0.00138459	0.0593291
Tsr1	101.929	0.633525	0.19845	3.19236	0.00141116	0.0602935
Ercc6	111.484	-0.773312	0.242382	-3.19047	0.00142043	0.0605151
Gm19667	4.98664	-1.14707	0.35992	-3.18702	0.00143746	0.0610655
Fam26e	9.93177	-1.16332	0.365316	-3.18441	0.00145048	0.0614425
AI504432	10.2575	1.14304	0.359281	3.18146	0.00146533	0.0618947
Gt(ROSA)26Sor	172.647	-0.631309	0.198629	-3.17834	0.00148122	0.0623878
Plaur	67.2327	-0.933146	0.293903	-3.17501	0.00149831	0.0629292
Hykk	19.782	-1.00763	0.318423	-3.16444	0.00155384	0.0650341
Mettl7a2	16.2871	1.15026	0.363758	3.16217	0.00156598	0.0650341
Rapgef5	991.826	0.592979	0.187507	3.16244	0.00156453	0.0650341
Rnaset2a	270.805	-0.78329	0.247608	-3.16343	0.00155922	0.0650341
Timp2	705.677	-0.511833	0.161929	-3.16085	0.00157309	0.0651471
Gm20559	22.1644	-0.993058	0.314569	-3.15689	0.00159464	0.0658555
Stambp	51.9398	-0.663317	0.210687	-3.14835	0.00164196	0.0676216
Fam43a	44.9657	0.887272	0.281973	3.14666	0.00165146	0.0676367
Gm14292	2.4324	-1.06808	0.339425	-3.14673	0.00165108	0.0676367
Mt1	305.005	0.830567	0.26427	3.14287	0.00167301	0.0683305
H2-T23	90.1885	-0.643089	0.204952	-3.13775	0.00170249	0.0693437
Depdc7	17.0518	-1.0822	0.345174	-3.13522	0.00171724	0.0697529
Apln	10.0487	-1.12086	0.357711	-3.13341	0.00172787	0.0697829
Runx1	696.862	0.520431	0.166129	3.13269	0.0017321	0.0697829
Sertad4	110.347	-0.935851	0.298699	-3.13309	0.00172978	0.0697829
Carm1	61.823	0.694519	0.222093	3.12715	0.00176512	0.0709206
Ttc38	62.3867	-0.682662	0.218447	-3.12507	0.00177764	0.0712306
Adss	543.78	-0.389673	0.125067	-3.11571	0.00183506	0.0730926
Arxes2	34.2765	0.931365	0.299061	3.1143	0.00184383	0.0730926
Rpp40	12.9434	-1.01018	0.324329	-3.11469	0.0018414	0.0730926
Tdrp	31.2478	-0.802257	0.257545	-3.11501	0.00183939	0.0730926
Ptprc	15.9593	1.12273	0.360667	3.11293	0.00185242	0.0732373
Lilra5	2.57969	0.985313	0.31673	3.11089	0.00186522	0.0733522
Xpo6	174.165	-0.727274	0.233771	-3.11105	0.00186422	0.0733522
Zfp292	691.094	0.324118	0.1043	3.10755	0.00188645	0.0739907
Car2	103.816	-0.806971	0.259871	-3.10527	0.00190102	0.0743657
Mtm1	151.788	0.525512	0.169288	3.10425	0.00190765	0.0744286
Cers5	155.487	-0.530145	0.170857	-3.10287	0.00191656	0.07458
Mlana	6.42927	-1.12447	0.363082	-3.09702	0.00195474	0.0758666
Scd2	2267.61	0.510551	0.164987	3.09449	0.00197149	0.0763169
Parp8	101.672	0.849291	0.27458	3.09306	0.00198105	0.076487
Iqgap1	4586.09	0.352533	0.114133	3.08879	0.00200977	0.0771938
Slco3a1	143.079	0.74359	0.240687	3.08945	0.00200524	0.0771938
Tprn	18.5172	-0.891863	0.288908	-3.08702	0.00202177	0.0774541
Cers3	26.1055	-1.02881	0.333363	-3.08615	0.00202766	0.0774795
Hp	397.057	0.899759	0.291654	3.08502	0.00203538	0.0775747
S100a10	193.707	-0.720406	0.233752	-3.08192	0.00205671	0.0781868
Serpinb5	61.7699	-1.0643	0.345849	-3.07734	0.00208857	0.0791948
Il17rd	13.2214	-1.08129	0.352086	-3.07111	0.00213265	0.08066
Gm43445	20.674	1.01085	0.329415	3.06861	0.00215055	0.0809239
Ly6e	1516.6	-0.519384	0.169223	-3.06923	0.00214614	0.0809239
Gm6166	10.0625	-1.09682	0.358095	-3.06292	0.0021919	0.0822712
Acoxl	131.399	-0.983657	0.321782	-3.0569	0.00223636	0.083517
Tmem45b	5.39708	1.04549	0.341978	3.05719	0.0022342	0.083517
Gm13387	4.68016	-1.03669	0.339431	-3.0542	0.00225663	0.0840624
Slu7	103.876	0.653689	0.214122	3.05288	0.00226657	0.084221
Rnf150	96.5629	0.979963	0.321111	3.05179	0.00227481	0.0843159
Ifit3	12.5602	1.00303	0.328758	3.05095	0.00228115	0.0843399
Cetn4	2.87144	-1.08769	0.356815	-3.04832	0.00230123	0.0846602
Pim3	61.4757	-0.769396	0.252393	-3.0484	0.00230062	0.0846602
Gm26549	4.93694	1.10211	0.36196	3.04485	0.00232796	0.0853398
Oasl2	11.8465	1.09869	0.360884	3.04443	0.00233122	0.0853398
Acss2	78.3226	0.840891	0.276507	3.04112	0.00235701	0.08586
Wif1	12.82	1.10065	0.361895	3.04134	0.0023553	0.08586
Adgre1	4.06379	1.03742	0.341987	3.0335	0.00241734	0.0867538
Dag1	1348.81	0.365489	0.120487	3.03343	0.0024179	0.0867538
Dusp5	47.1401	-0.90847	0.299245	-3.03587	0.00239843	0.0867538
Fam174b	203.971	0.751178	0.247472	3.03541	0.00240207	0.0867538
Fos	3803.64	0.94631	0.312019	3.03286	0.00242251	0.0867538
Glo1	343.801	-0.539064	0.177663	-3.0342	0.00241173	0.0867538
Gm43737	18.332	0.903648	0.297644	3.036	0.00239736	0.0867538
B3gnt5	40.4644	-0.900295	0.296958	-3.03172	0.00243163	0.0868706
Sec23b	174.147	-0.42812	0.141624	-3.02294	0.00250333	0.0892173
Prr5l	15.2877	-1.02256	0.338396	-3.02178	0.00251296	0.0893458
Cd84	6.94673	1.0625	0.35185	3.01976	0.00252975	0.0897273
Apaf1	52.4407	-0.885497	0.293369	-3.01837	0.00254136	0.0899243
Eml4	159.32	0.390415	0.129379	3.01759	0.0025479	0.089941
Zfp185	32.1072	-0.942318	0.312519	-3.01523	0.00256781	0.0904284
Slc12a2	3185.02	0.418632	0.138879	3.01436	0.00257526	0.0904759
Hdac9	19.7214	-0.952679	0.316184	-3.01305	0.00258634	0.090503
Sdccag3	76.5187	0.688746	0.228604	3.01283	0.00258824	0.090503
Enpep	434.97	-0.715831	0.237712	-3.01133	0.00260102	0.090523
Suco	517.458	-0.512202	0.170052	-3.01202	0.00259514	0.090523
Ly6c2	233.679	-0.8451	0.281133	-3.00605	0.00264666	0.091187
Nr1h2	29.9321	0.836651	0.278265	3.00666	0.00264131	0.091187
Slc39a8	637.507	-0.613152	0.203917	-3.00688	0.00263948	0.091187
Tlr7	10.0866	1.0694	0.355806	3.00557	0.00265086	0.091187
Zfp697	18.4936	-0.980235	0.325907	-3.00771	0.00263223	0.091187
Pex26	37.3534	-0.800341	0.266379	-3.00452	0.00266002	0.0912904
Gm47260	6.05545	-1.07056	0.356412	-3.00371	0.00266714	0.0913233
March7	420.182	-0.422069	0.140668	-3.00046	0.00269575	0.0920905
Gm26767	70.0146	0.73648	0.245696	2.99753	0.00272178	0.092553
Sec1	41.7401	1.02569	0.342154	2.99774	0.00271992	0.092553
Tbc1d15	491.087	-0.480276	0.160266	-2.99674	0.00272883	0.0925803
Bcor	116.652	0.61992	0.206983	2.99503	0.0027442	0.0928893
Tstd1	3.38964	-1.09409	0.365465	-2.9937	0.00275618	0.0930824
Bik	4.65883	-1.09366	0.365613	-2.9913	0.00277795	0.0936043
D330045A20Rik	4.85666	-1.08568	0.363347	-2.98798	0.00280825	0.0944107
Hlx	5.48459	1.05885	0.354506	2.98683	0.0028189	0.0945544
Fcgr2b	3.89936	0.981004	0.328621	2.98521	0.00283384	0.094841
Lrp2	2558.08	-0.572272	0.19184	-2.98307	0.00285374	0.0952919
Ercc3	51.5432	0.606208	0.203371	2.9808	0.00287496	0.0957008
Gm4117	34.6089	-1.05646	0.35447	-2.98038	0.0028789	0.0957008
Cabin1	119.281	0.687497	0.230779	2.97904	0.00289157	0.095907
Atp6v0e2	5.82542	-1.08293	0.364054	-2.97463	0.00293337	0.0966074
Pex11a	59.0395	-0.735768	0.247296	-2.97526	0.00292743	0.0966074
Pygo1	43.8609	-0.922763	0.310269	-2.97407	0.00293875	0.0966074
Tiparp	320.903	-0.587979	0.197611	-2.97544	0.00292568	0.0966074
Lum	7.99908	1.07072	0.360707	2.9684	0.00299359	0.0979756
Rnf11	360.798	-0.44523	0.149969	-2.96881	0.0029896	0.0979756
Dcn	133.336	1.04938	0.353942	2.96483	0.00302849	0.098682
Nagk	42.6725	-0.665694	0.224518	-2.96499	0.00302694	0.098682
Shf	3.07009	-1.02296	0.345123	-2.96403	0.00303636	0.0987216
Eepd1	11.4614	-0.964577	0.32552	-2.96318	0.00304475	0.0987778
Frmd4b	213.933	-0.621053	0.20985	-2.95951	0.00308133	0.0997461
Ccnb2	10.9711	-0.980997	0.331627	-2.95813	0.0030951	0.0999737
Dpm1	48.7012	-0.819765	0.277289	-2.95636	0.00311296	0.100332
Etfbkmt	45.6376	-0.841511	0.284768	-2.95508	0.00312588	0.10053
H2-M3	6.24968	-1.04676	0.354336	-2.95415	0.00313536	0.100617
Cd55	517.8	-0.685514	0.232175	-2.95257	0.00315136	0.100736
Nod1	53.1249	0.780935	0.264504	2.95245	0.00315266	0.100736
Zbtb7c	4.78012	1.05476	0.357613	2.94944	0.00318352	0.101503
Atp8a1	2364.33	0.376392	0.127709	2.94726	0.003206	0.102
Zfp955b	33.9919	0.703314	0.239029	2.94238	0.00325703	0.103402
Mndal	4.1144	1.05488	0.358606	2.94161	0.00326507	0.103436
Fabp1	5.13506	1.02804	0.349645	2.94022	0.00327976	0.103459
Map3k12	87.1784	0.636925	0.216612	2.94039	0.00327797	0.103459
Gm34921	3.80683	1.04793	0.356919	2.93604	0.00332434	0.1042
Sik2	60.0566	0.818002	0.278555	2.93659	0.00331838	0.1042
Tmx4	217.237	-0.551998	0.187984	-2.93641	0.00332034	0.1042
Gm1976	5.63615	-1.06081	0.36148	-2.93463	0.00333948	0.104454
M6pr	339.408	-0.342462	0.116763	-2.93297	0.00335738	0.104572
Pgm2l1	42.51	0.780457	0.266061	2.93338	0.00335296	0.104572
Als2cl	63.0125	0.760377	0.259873	2.92596	0.00343397	0.105071
Bicd1	80.2239	-0.879871	0.301306	-2.92019	0.00349816	0.105071
Emc7	160.867	-0.403773	0.137969	-2.92655	0.0034274	0.105071
Fzd3	103.45	0.607857	0.20815	2.92028	0.00349714	0.105071
Gkn2	966.752	-1.02917	0.352126	-2.92272	0.00346986	0.105071
Mcm10	9.32075	-1.04068	0.355191	-2.92993	0.00339037	0.105071
Mfsd4b3	2.8307	1.05261	0.360042	2.92357	0.00346038	0.105071
Milr1	9.87652	0.983558	0.336628	2.9218	0.00348018	0.105071
Ndufaf4	50.2217	0.686062	0.234637	2.92393	0.00345647	0.105071
Npc2	8172.22	-0.472657	0.161391	-2.92864	0.00340444	0.105071
Sgk3	11.3294	-1.03708	0.355294	-2.91893	0.00351236	0.105071
Srcap	573.102	0.414408	0.141481	2.92907	0.00339975	0.105071
Srsf10	358.094	0.436668	0.149573	2.91942	0.0035068	0.105071
Syngr1	11.7752	-0.945642	0.323918	-2.91938	0.00350725	0.105071
Synpo	128.461	0.679009	0.232244	2.92368	0.00345919	0.105071
Tcp11l1	22.6333	-0.904666	0.309515	-2.92284	0.00346849	0.105071
Tubb6	30.5128	-0.832778	0.285327	-2.91868	0.00351513	0.105071
Ybey	28.4176	-0.830175	0.283779	-2.92543	0.00343981	0.105071
Zfp266	725.817	0.40836	0.139536	2.92656	0.00342736	0.105071
Zfp9	19.945	-0.913799	0.312534	-2.92384	0.00345744	0.105071
Agap1	128.053	-0.541101	0.18561	-2.91526	0.00355389	0.106016
Adipor1	297.183	-0.414195	0.142502	-2.90659	0.00365395	0.107918
Cul4a	382.785	-0.45316	0.155803	-2.90854	0.00363119	0.107918
Eif2s1	248.469	-0.483572	0.16636	-2.90678	0.00365164	0.107918
Mad2l1	30.475	-0.886235	0.304805	-2.90755	0.0036427	0.107918
Sirpb1c	5.16699	1.00251	0.344912	2.90658	0.00365405	0.107918
Tpd52	402.91	-0.434224	0.149479	-2.90491	0.00367358	0.108279
Gpr146	122.477	-0.491656	0.169352	-2.90317	0.00369406	0.108452
Tubb4b	582.214	0.308123	0.106128	2.90332	0.00369231	0.108452
Gkn3	2.59559	-0.929867	0.320643	-2.90001	0.0037315	0.109179
Gm43307	16.4112	0.895486	0.308806	2.89984	0.00373356	0.109179
Casp1	7.566	1.04564	0.360771	2.89835	0.0037513	0.109436
Cks1b	43.428	-0.721744	0.249272	-2.89541	0.00378665	0.109436
Crb3	95.7766	-0.49478	0.17088	-2.89548	0.00378583	0.109436
Eloc	149.547	-0.549338	0.189676	-2.89619	0.00377726	0.109436
Fam136a	43.8508	-0.590621	0.203829	-2.89763	0.00375991	0.109436
Gm38357	20.6288	-1.05141	0.363041	-2.89611	0.00377823	0.109436
Tor1a	24.1771	-0.751233	0.259555	-2.89431	0.00379998	0.109608
Rpl37a	1445.42	-0.343714	0.118822	-2.89269	0.00381964	0.109961
Cd83	26.602	-0.954648	0.330332	-2.88997	0.00385284	0.110611
Slx4ip	38.0769	0.7061	0.244358	2.88961	0.00385715	0.110611
Park2	13.6817	-1.01399	0.351031	-2.8886	0.00386961	0.110755
Fam102b	763.857	-0.666269	0.230898	-2.88556	0.0039072	0.111615
Pqlc1	122.379	-0.595178	0.206353	-2.88427	0.00392317	0.111856
Fam20b	166.49	-0.438575	0.15233	-2.87911	0.00398795	0.113267
Gm2a	82.3825	-0.567778	0.197166	-2.8797	0.00398055	0.113267
Gm10033	96.0735	-0.653357	0.227147	-2.87636	0.00402288	0.113429
Gm45205	25.0669	0.816138	0.28375	2.87626	0.00402424	0.113429
Impdh2	85.0853	0.586015	0.20369	2.877	0.00401478	0.113429
Stag1	341.454	0.575171	0.19986	2.87787	0.00400375	0.113429
Slc9a3r1	49.1018	-0.584013	0.203129	-2.87509	0.00403911	0.113631
Dlat	185.08	-0.492796	0.171485	-2.8737	0.00405697	0.113871
Fabp5	145.631	-1.01254	0.352406	-2.87323	0.004063	0.113871
Dsp	669.091	0.45444	0.158223	2.87215	0.00407696	0.114047
Gm8995	14.1647	1.02459	0.357126	2.869	0.0041177	0.11497
Phkb	377.786	0.579974	0.202228	2.86792	0.00413177	0.115146
Rnf128	129.181	-0.844244	0.294467	-2.86703	0.0041435	0.115256
Nipa1	72.8164	-0.715049	0.249466	-2.86632	0.00415275	0.115297
Rabgap1l	1235.68	-0.473154	0.165127	-2.8654	0.00416486	0.115417
A130050O07Rik	8.11975	1.01739	0.355358	2.863	0.00419656	0.115863
Ugt2b34	42.7794	0.751099	0.262312	2.86338	0.00419143	0.115863
2810474O19Rik	1249.25	-0.436184	0.152391	-2.86227	0.00420613	0.115911
Adam10	493.425	0.349093	0.12202	2.86094	0.0042239	0.116032
Snn	33.0289	-0.691509	0.241756	-2.86036	0.00423159	0.116032
Tnfaip1	862.837	-0.308179	0.107748	-2.86018	0.00423402	0.116032
Gm43361	95.5716	0.703406	0.246116	2.85803	0.00426282	0.11657
Wipf3	81.9361	-0.637621	0.223136	-2.85754	0.00426937	0.11657
Rragc	141.818	0.569986	0.199954	2.85058	0.00436395	0.118934
B3gnt9	36.9955	0.769297	0.269983	2.84943	0.00437974	0.119145
Pmp22	209.696	0.731833	0.257052	2.84702	0.00441299	0.11983
Vps8	57.8903	0.711377	0.250111	2.84425	0.00445163	0.120658
1700052K11Rik	19.2291	0.849717	0.298989	2.84196	0.00448366	0.121295
Ccdc88a	44.3438	0.860808	0.303061	2.84038	0.00450601	0.121295
Naa16	96.7796	0.700076	0.246484	2.84025	0.00450785	0.121295
Nudt1	15.0884	-0.817826	0.287912	-2.84054	0.00450371	0.121295
BC003965	65.0643	0.66095	0.232862	2.83837	0.00453441	0.121376
Kcnj13	76.7037	0.748682	0.263838	2.83766	0.00454449	0.121376
March1	4.35959	1.00833	0.355402	2.83715	0.00455182	0.121376
Prkd1	33.5124	-0.797002	0.280813	-2.83819	0.00453698	0.121376
Ttn	49.5994	-0.918071	0.323398	-2.83882	0.00452801	0.121376
Amigo2	18.1257	0.919525	0.324172	2.83653	0.00456068	0.121394
Rnd3	51.5866	0.763155	0.269137	2.83556	0.00457454	0.121545
Uggt1	298.595	0.526339	0.185676	2.83472	0.00458653	0.121645
Slc1a1	118.903	-0.646749	0.228224	-2.83383	0.00459936	0.121768
Vwa1	10.7067	-1.03121	0.364285	-2.83078	0.00464339	0.122715
Rpia	42.5543	-0.635824	0.22472	-2.82941	0.00466339	0.123024
Serpinb1a	3.46607	0.983303	0.348019	2.82543	0.0047217	0.124341
Tspan7	33.6661	-0.84746	0.300081	-2.82411	0.00474122	0.124634
Zfhx4	3.59337	-0.860894	0.304993	-2.82267	0.0047626	0.124974
Grem2	30.4714	0.991336	0.351583	2.81964	0.00480776	0.125714
Inafm2	155.295	0.420096	0.148969	2.82001	0.00480218	0.125714
Naalad2	10.4041	1.00643	0.357415	2.81586	0.00486469	0.126979
Tagap1	40.0729	0.74548	0.264798	2.81527	0.00487357	0.126987
Hspbp1	15.8211	-0.92301	0.327935	-2.81461	0.00488358	0.127024
Gm9616	12.9917	-0.889466	0.316094	-2.81392	0.00489408	0.127075
Clta	152.798	0.516692	0.183755	2.81185	0.00492572	0.127228
Rpl37rt	106.954	-0.48645	0.172992	-2.81197	0.00492391	0.127228
Zfp646	51.9616	0.626506	0.222781	2.81221	0.00492022	0.127228
Gm37352	76.6902	0.789635	0.280942	2.81067	0.0049439	0.127475
Romo1	107.274	-0.465758	0.165808	-2.80902	0.00496919	0.127731
Tagap	15.137	-0.992943	0.353498	-2.8089	0.00497106	0.127731
Marf1	489.636	0.288698	0.10281	2.80808	0.00498374	0.127836
Plac8	69.0279	1.00912	0.359922	2.80372	0.00505172	0.129355
B4galt5	29.2307	0.906385	0.323436	2.80236	0.00507298	0.129676
Cntln	54.6996	0.702763	0.250852	2.80151	0.00508648	0.129797
Tmprss4	107.012	-0.437423	0.156204	-2.80033	0.00510505	0.130047
Slc5a1	31.1071	-0.906327	0.323842	-2.79867	0.00513136	0.130493
Aebp1	23.669	-0.820412	0.293285	-2.79732	0.0051529	0.130593
Pgrmc1	155.878	0.841102	0.300673	2.79739	0.00515167	0.130593
Grhl1	25.2694	-0.759462	0.271558	-2.79669	0.00516293	0.130624
Adgre5	91.5019	0.680248	0.24336	2.79524	0.00518615	0.130988
Arhgap12	181.826	0.508672	0.182142	2.79273	0.00522657	0.131784
Eaf1	133.612	-0.51766	0.185609	-2.78899	0.00528735	0.13197
Il18bp	19.3662	-0.72873	0.261222	-2.7897	0.00527569	0.13197
Itgal	7.71166	0.998002	0.357775	2.78947	0.00527946	0.13197
Rnf141	231.128	-0.457137	0.163782	-2.79113	0.00525237	0.13197
Stom	69.621	0.783683	0.280953	2.78937	0.00528107	0.13197
Tmbim4	138.192	-0.464797	0.16663	-2.78939	0.00528078	0.13197
Greb1	20.0702	-0.895249	0.321505	-2.78455	0.00536015	0.133176
Sgce	37.1087	-0.891299	0.320104	-2.7844	0.00536261	0.133176
Wdr61	115.076	-0.450559	0.161763	-2.7853	0.00534776	0.133176
Neto2	21.115	0.913912	0.328495	2.78212	0.0054005	0.133893
Dpy19l4	320.748	0.416111	0.149618	2.78116	0.00541657	0.134067
Slc7a2	47.8847	0.948314	0.341115	2.78004	0.00543516	0.134303
Fyb	8.57066	1.00856	0.362987	2.77849	0.00546115	0.134372
Hmcn1	33.1314	1.01286	0.364569	2.77826	0.00546515	0.134372
Rgs7bp	7.56249	-1.01293	0.364498	-2.77896	0.00545327	0.134372
Gpa33	28.6715	1.00348	0.361275	2.77762	0.00547594	0.134414
Aass	68.9122	-0.882965	0.318009	-2.77654	0.00549406	0.134636
Syn3	108.745	0.636022	0.229184	2.77516	0.00551742	0.134986
Ifit2	18.4004	0.892701	0.322115	2.77137	0.00558207	0.135672
Prss22	17.4383	-1.00134	0.361262	-2.77177	0.00557522	0.135672
Slc38a4	170.507	0.787116	0.283886	2.77265	0.00556021	0.135672
Ubtf	77.8781	0.711464	0.256696	2.77162	0.00557779	0.135672
Fam178b	7.93678	-0.964282	0.348685	-2.76548	0.00568393	0.13691
Hdc	240.698	-0.811648	0.293576	-2.76469	0.00569765	0.13691
Prc1	52.1836	-0.704511	0.254626	-2.76685	0.00566004	0.13691
Prpsap2	30.5021	0.74155	0.26814	2.76553	0.00568302	0.13691
Rrm1	88.5413	0.455799	0.164843	2.76505	0.00569138	0.13691
Sema3c	1303.84	0.680666	0.246087	2.76595	0.00567565	0.13691
Stmn1	29.4849	0.783454	0.283319	2.76527	0.00568756	0.13691
Dsc2	13.2985	-1.00517	0.364153	-2.76029	0.00577505	0.13811
Kif5c	18.3844	1.00591	0.364425	2.76026	0.00577555	0.13811
Ptgfr	3.57201	-0.983848	0.356353	-2.76088	0.00576463	0.13811
Rps3a3	1525.87	0.366765	0.132929	2.75911	0.00579593	0.138152
Scarb2	1497.76	-0.439589	0.159302	-2.75947	0.00578951	0.138152
Nr6a1	45.0011	0.817197	0.296517	2.75598	0.0058516	0.139255
Golim4	325.741	0.618134	0.224395	2.75467	0.00587514	0.139591
AC154767.1	10.4069	0.99873	0.362724	2.75341	0.00589777	0.139753
Tmem185a	36.7365	0.763319	0.277244	2.75324	0.00590081	0.139753
Gm8696	15.4345	-1.00466	0.365338	-2.74994	0.00596062	0.140944
Gm37755	36.781	0.674929	0.245583	2.74828	0.00599093	0.141211
Gm48114	11.3763	-0.972334	0.353777	-2.74844	0.00598801	0.141211
Adgrl3	10.1218	0.996583	0.362749	2.7473	0.00600873	0.141405
Cxcl5	31.4047	0.94663	0.344756	2.7458	0.00603643	0.141608
Gm38368	5.00225	-0.994201	0.36203	-2.74618	0.00602934	0.141608
Vav3	8.50544	0.986285	0.359489	2.74358	0.00607741	0.142344
Cdk12	301.483	0.335926	0.122586	2.74033	0.00613769	0.143369
Zmym4	295.383	0.633074	0.231033	2.74018	0.0061405	0.143369
Hsbp1l1	26.8838	-0.911148	0.333161	-2.73486	0.00624064	0.145478
Gm15396	15.4005	-0.95422	0.349066	-2.73364	0.00626388	0.14579
Fam184b	12.4045	0.882245	0.322951	2.73182	0.00629855	0.145958
Hspa12a	16.7433	-0.873926	0.319919	-2.73171	0.00630064	0.145958
Sepsecs	167.135	0.475419	0.174035	2.73174	0.00630004	0.145958
Nasp	117.275	0.629756	0.230603	2.73091	0.00631604	0.146087
Itgam	3.1762	-0.880002	0.32237	-2.72978	0.00633759	0.146129
Sf3a3	52.2075	0.658289	0.241123	2.73009	0.00633165	0.146129
Gm4070	19.9935	0.994558	0.364408	2.72924	0.00634804	0.146143
Ch25h	7.45229	0.972235	0.356466	2.72743	0.00638307	0.146722
Cyp3a13	80.7327	0.642488	0.235963	2.72283	0.00647257	0.148548
Copb1	455.787	0.308395	0.113301	2.72191	0.0064906	0.148732
Ccdc122	49.2864	-0.640068	0.235222	-2.72112	0.00650614	0.148858
E2f3	27.8987	-0.714259	0.262619	-2.71976	0.00653303	0.149243
Gm2223	125.759	0.544044	0.200158	2.71807	0.00656645	0.149548
Phtf1	84.3464	0.547594	0.201465	2.71806	0.00656657	0.149548
Fam20a	7.9399	-0.951594	0.350247	-2.71692	0.0065892	0.149604
Slc25a17	130.479	-0.471298	0.173464	-2.71698	0.00658797	0.149604
Catspere	2.42621	0.738464	0.271956	2.71538	0.0066199	0.149617
Lyrm9	20.8599	-0.961451	0.354077	-2.71538	0.00662004	0.149617
Tmbim1	380.68	-0.491999	0.181128	-2.71631	0.00660148	0.149617
Actr6	24.6106	-0.684292	0.252182	-2.71349	0.00665788	0.150015
Nrp2	100.242	0.686421	0.252922	2.71397	0.00664831	0.150015
Zfp868	134.987	0.561844	0.207343	2.70973	0.0067338	0.151495
Pdhb	160.783	-0.434816	0.160518	-2.70883	0.006752	0.151675
Acss3	43.9231	-0.853921	0.315366	-2.70771	0.00677485	0.151783
Atp6v1d	192.037	-0.341806	0.12624	-2.70759	0.0067773	0.151783
Actr10	133.931	-0.513593	0.189895	-2.70462	0.00683825	0.152254
Gfra1	4.32305	-0.94982	0.351064	-2.70554	0.0068193	0.152254
Rgs1	8.43854	0.916388	0.33889	2.70409	0.00684918	0.152254
Tceanc	140.263	-0.691145	0.255447	-2.70563	0.00681751	0.152254
Zfp872	15.7624	-0.919877	0.340183	-2.70406	0.0068497	0.152254
Npff	3.03769	0.964106	0.356661	2.70315	0.00686862	0.152446
Gm6768	16.2574	0.94459	0.349622	2.70175	0.00689763	0.152601
Mir22hg	97.6523	0.800542	0.296352	2.70132	0.00690648	0.152601
Pcbp1	262.852	-0.324565	0.120113	-2.70217	0.0068889	0.152601
Cdc14a	120.475	-0.54003	0.20002	-2.69989	0.00693632	0.152805
Krt20	37.1581	0.866371	0.320855	2.70019	0.00692997	0.152805
BC067074	40.7766	0.932706	0.34557	2.69903	0.00695412	0.152943
March4	2.67875	-0.892883	0.330904	-2.69831	0.00696918	0.152943
Rpl22l1	1130.44	-0.44063	0.163311	-2.69811	0.00697351	0.152943
Oit1	29.2794	0.95441	0.353901	2.69683	0.00700033	0.153304
Gm45909	2.49924	-0.955028	0.354375	-2.69496	0.00703965	0.153938
Klhl3	2.4807	-0.961146	0.35688	-2.69319	0.00707716	0.15453
AC121965.1	164.071	-0.419107	0.155792	-2.69016	0.00714168	0.15571
Nov	28.9578	0.951247	0.353671	2.68964	0.00715293	0.155726
Adamtsl1	25.1371	0.922157	0.343218	2.6868	0.0072141	0.156598
Dhx33	86.8474	0.619901	0.230718	2.68684	0.00721322	0.156598
Pip5k1b	231.313	-0.50021	0.186356	-2.68416	0.00727116	0.157606
Hace1	88.7665	0.637955	0.237833	2.68237	0.00731023	0.158221
Alcam	4912.73	0.418749	0.156158	2.68157	0.00732769	0.158368
Prkar2b	8.39133	0.948352	0.35379	2.68055	0.00735006	0.15862
Mylk	356.128	-0.459835	0.171595	-2.67977	0.00736731	0.158761
Cdon	23.3401	0.862343	0.322067	2.67753	0.0074167	0.159594
Kmt2c	813.927	0.36635	0.137	2.67408	0.00749345	0.161011
2210408I21Rik	23.7435	0.899363	0.336526	2.67249	0.00752897	0.161541
Hic2	18.5302	-0.790551	0.296021	-2.67059	0.00757173	0.16186
Mfsd5	38.9707	-0.60631	0.22705	-2.67038	0.00757659	0.16186
Zfp11	12.91	0.904746	0.338723	2.67105	0.00756137	0.16186
Acer3	289.837	-0.38892	0.145669	-2.66989	0.00758761	0.161862
Ipo9	122.076	-0.611956	0.229267	-2.66918	0.0076036	0.16197
Slit2	246.226	0.741144	0.277728	2.6686	0.0076169	0.16202
Gm15998	6.09665	0.935795	0.350796	2.66764	0.0076387	0.162251
Srrm4	2.56884	-0.961518	0.360679	-2.66586	0.00767925	0.162879
Glipr2	5.96975	-0.972553	0.365082	-2.66393	0.00772341	0.163381
H60b	3.49993	-0.930062	0.349141	-2.66386	0.00772494	0.163381
Dock10	15.165	0.951051	0.357186	2.66262	0.00775349	0.163608
Eln	28.4728	0.884384	0.332231	2.66196	0.00776879	0.163608
Pifo	2.66083	-0.915258	0.343769	-2.66242	0.00775802	0.163608
Slc4a7	301.642	0.470249	0.176801	2.65976	0.00781966	0.164446
Gadd45b	51.8187	0.751018	0.282647	2.65709	0.0078819	0.16552
Erh	127.435	-0.491241	0.184919	-2.65652	0.00789519	0.165565
Oaz2	583.845	-0.387118	0.145932	-2.65272	0.00798456	0.167202
Cd24a	1482.21	0.717908	0.270814	2.65092	0.00802722	0.167327
Ifit1bl1	3.33324	0.936768	0.353457	2.6503	0.00804195	0.167327
Kdm5a	708.728	-0.409645	0.154491	-2.65159	0.00801145	0.167327
Kif13a	290.951	-0.313455	0.118281	-2.65009	0.00804697	0.167327
Plxna1	204.177	0.717645	0.270777	2.65032	0.00804156	0.167327
Bcl2l15	21.2237	-0.848337	0.320296	-2.6486	0.00808256	0.167342
Elf5	250.902	-0.577342	0.217985	-2.64854	0.00808407	0.167342
Gm18588	5.98943	-0.947982	0.357942	-2.64842	0.00808681	0.167342
Rnf186	59.5228	0.734253	0.277268	2.64817	0.00809281	0.167342
Gm43359	49.8903	0.760039	0.287211	2.64627	0.00813842	0.168051
Itpa	41.5201	0.64759	0.244918	2.64411	0.00819066	0.168894
Cct7	253.876	-0.352666	0.133499	-2.64172	0.00824874	0.169628
Cpeb4	817.169	-0.31256	0.118329	-2.64144	0.00825545	0.169628
Gm20716	403.961	-0.512207	0.193969	-2.64067	0.00827424	0.169628
Sdc4	1789.56	-0.438369	0.165985	-2.64101	0.00826588	0.169628
Vat1	62.6272	-0.573041	0.217037	-2.64029	0.00828348	0.169628
Prokr1	66.3112	-0.664997	0.251962	-2.63927	0.00830844	0.169905
Gm13398	2.5535	-0.819921	0.311099	-2.63556	0.00839985	0.171465
Itga3	219.562	-0.475711	0.180519	-2.63524	0.00840788	0.171465
Ogfrl1	172.915	-0.573419	0.217714	-2.63381	0.00844318	0.171949
Kif4	7.79067	-0.963575	0.365929	-2.63323	0.00845775	0.172009
Rpl15-ps3	122.167	-0.496663	0.1888	-2.63063	0.00852268	0.173092
Tmprss2	140.964	0.542362	0.206286	2.62917	0.00855923	0.173597
Mlxip	103.139	0.545303	0.20755	2.62733	0.00860576	0.174092
Naca	1297.42	-0.283671	0.107972	-2.62728	0.00860715	0.174092
Zfc3h1	301.112	-0.549019	0.209365	-2.6223	0.00873375	0.176412
Commd8	120.228	0.50764	0.193622	2.6218	0.00874659	0.176431
Pon2	663.256	-0.538862	0.20568	-2.61991	0.00879531	0.176963
Wdfy1	278.81	-0.49766	0.189957	-2.61985	0.00879682	0.176963
Dicer1	276.493	0.392082	0.149743	2.61836	0.00883538	0.177498
Mdp1	40.2027	0.627051	0.239596	2.61712	0.00886755	0.177903
Thg1l	15.2601	0.872252	0.333349	2.61664	0.00888012	0.177914
Napa	106.009	-0.46965	0.179528	-2.61603	0.00889589	0.17799
Fbxl18	26.4141	0.722171	0.276231	2.61437	0.00893922	0.178616
Ostf1	145.88	-0.421971	0.161436	-2.61386	0.00895252	0.178641
Cystm1	328.602	-0.345568	0.132298	-2.61204	0.00900033	0.179353
Snrpn	6.13029	-0.946317	0.362397	-2.61127	0.0090206	0.179516
Rap2c	366.503	-0.429379	0.164463	-2.6108	0.0090331	0.179524
Large2	26.3472	0.728269	0.279069	2.60964	0.00906373	0.179651
St6galnac4	98.8804	-0.694911	0.266244	-2.61005	0.00905288	0.179651
4632411P08Rik	14.0416	0.918934	0.352268	2.60862	0.00909079	0.179931
Gid4	105.897	0.423183	0.16228	2.60774	0.00911428	0.179931
Gm3912	3.49895	0.847717	0.325031	2.60811	0.00910427	0.179931
Pgm5	18.8892	-0.911115	0.3495	-2.60691	0.00913643	0.180129
AI480526	6.95632	0.931777	0.357491	2.60644	0.00914893	0.180136
Dynlt1a	16.3493	-0.920607	0.353856	-2.60164	0.00927789	0.181952
Robo2	13.6922	0.944356	0.362861	2.60253	0.00925394	0.181952
Sord	64.2094	-0.581008	0.223324	-2.60164	0.00927803	0.181952
Gm37298	23.4518	0.8115	0.31199	2.60105	0.009294	0.182025
Tcf24	10.912	0.939358	0.361252	2.60028	0.00931466	0.182189
Bud13	10.9473	0.913244	0.351339	2.59933	0.00934068	0.182457
Myct1	95.7762	-0.637751	0.245521	-2.59754	0.00938949	0.183169
Cyfip2	16.684	0.835257	0.321711	2.5963	0.00942341	0.183589
Egr1	4580.58	0.702828	0.270813	2.59525	0.00945222	0.183872
Tdrd5	12.078	-0.865232	0.333498	-2.59442	0.00947514	0.183872
Zswim5	24.0394	0.719055	0.277124	2.59471	0.00946714	0.183872
Dixdc1	109.524	0.711941	0.274901	2.58981	0.00960295	0.185587
Ecsit	14.107	0.809943	0.312878	2.58868	0.00963434	0.185587
H2-Ke6	38.7281	0.623167	0.240712	2.58885	0.00962978	0.185587
Nr2f2	83.2576	0.620174	0.239491	2.58954	0.00961029	0.185587
Plek	27.0726	0.942787	0.364217	2.58853	0.00963862	0.185587
Rerg	34.5765	0.785893	0.303363	2.5906	0.00958074	0.185587
4933427D14Rik	28.7199	0.851971	0.329393	2.58649	0.00969598	0.185655
Btf3	785.666	-0.231568	0.0895041	-2.58723	0.00967499	0.185655
Pvr	324.381	-0.425681	0.164599	-2.58618	0.00970474	0.185655
Sec24d	107.399	-0.417542	0.161413	-2.5868	0.00968727	0.185655
Sertad1	136.653	0.514338	0.198755	2.58779	0.00965934	0.185655
Togaram1	337.055	-0.545702	0.211097	-2.58508	0.00973578	0.186009
Dera	51.3499	0.660919	0.255925	2.58247	0.00980961	0.186748
Gm10053	152.714	-0.47803	0.185059	-2.58312	0.00979107	0.186748
Lpin2	747.658	-0.469998	0.182002	-2.58238	0.00981228	0.186748
Grb7	126.907	0.559858	0.216868	2.58157	0.00983527	0.186946
Pcdhb19	5.51261	0.918853	0.356153	2.57994	0.00988174	0.187349
Sqle	105.972	-0.520326	0.20165	-2.58034	0.00987032	0.187349
Zfp729b	109.945	0.472704	0.183272	2.57925	0.00990144	0.187482
C430049B03Rik	5.0115	0.927849	0.359964	2.57762	0.00994845	0.188132
9930021J03Rik	409.176	-0.342287	0.132902	-2.57548	0.0100101	0.188386
Bpifb5	5.28591	0.928035	0.360347	2.57539	0.0100127	0.188386
Eif2b1	70.97	-0.528445	0.20518	-2.57552	0.0100089	0.188386
Rnf114	230.682	-0.360639	0.139977	-2.57641	0.00998323	0.188386
Hist3h2a	33.5319	0.731946	0.284352	2.57408	0.0100507	0.188861
Ngly1	131.105	-0.420229	0.163289	-2.57353	0.0100668	0.188925
Atp5g3	530.049	-0.272727	0.106031	-2.57214	0.0101071	0.189202
Ifi207	3.20542	0.892499	0.346932	2.57255	0.0100953	0.189202
Adam15	34.5824	-0.6823	0.265468	-2.57018	0.0101647	0.19004
Atp10b	14.668	0.68853	0.268165	2.56756	0.0102416	0.190811
Fam72a	3.90618	0.928883	0.361752	2.56773	0.0102366	0.190811
Gm37663	9.73949	0.901003	0.350931	2.56746	0.0102446	0.190811
Gm37250	3.5139	-0.932214	0.363357	-2.56556	0.0103009	0.19162
Cgnl1	399.852	0.380181	0.148306	2.56349	0.0103627	0.192287
Rps26	954.939	-0.286723	0.111843	-2.56363	0.0103585	0.192287
Dynlt1	151.055	-0.565762	0.220747	-2.56294	0.0103789	0.192347
Pafah1b1	803.702	0.295944	0.115531	2.5616	0.010419	0.192849
Gm26532	30.8949	0.853944	0.333934	2.55722	0.0105513	0.194393
Il1rn	56.0004	0.916227	0.358304	2.55712	0.0105542	0.194393
Ino80d	548.443	0.384886	0.1505	2.55737	0.0105466	0.194393
Utp14a	46.2335	0.70677	0.276395	2.5571	0.0105549	0.194393
Pigv	14.3234	0.803551	0.314361	2.55614	0.0105841	0.19469
Dusp1	1488.24	0.661414	0.258861	2.5551	0.0106159	0.195032
Lss	95.6945	-0.466956	0.18282	-2.55418	0.0106437	0.19506
Pltp	3.79257	0.901143	0.352762	2.55453	0.0106331	0.19506
Col23a1	63.1134	-0.720007	0.281983	-2.55337	0.0106686	0.195275
Ccng1	1550.62	0.521097	0.204133	2.55273	0.0106881	0.195367
Fkrp	38.4111	0.639134	0.250532	2.55111	0.0107381	0.195367
Gja3	24.3593	-0.879985	0.344904	-2.55139	0.0107294	0.195367
Ptprf	1414.97	0.307108	0.120357	2.55163	0.010722	0.195367
Stau1	194.325	-0.381569	0.149572	-2.55106	0.0107395	0.195367
Prex1	6.26073	0.900261	0.353417	2.54731	0.0108557	0.197239
Rpgrip1	5.27271	-0.841059	0.330419	-2.54544	0.0109141	0.198057
Fam149a	47.8186	-0.638228	0.250818	-2.54459	0.0109405	0.198294
Otud1	26.9013	0.722483	0.284425	2.54015	0.0110803	0.200583
Aifm1	106.203	0.529792	0.208707	2.53844	0.0111347	0.200587
Cep85l	58.2326	-0.683385	0.269125	-2.53928	0.011108	0.200587
Gm12338	19.9044	0.826847	0.325693	2.53873	0.0111256	0.200587
Ppargc1a	113.846	-0.617069	0.243071	-2.53864	0.0111286	0.200587
Eif1a	517.314	-0.359787	0.141878	-2.5359	0.011216	0.201806
1110008F13Rik	280.493	-0.367043	0.144868	-2.53363	0.0112886	0.202317
Rarb	6.69146	0.918448	0.362548	2.53331	0.0112989	0.202317
Rps3a2	1133.29	0.32762	0.129304	2.53372	0.0112859	0.202317
Ube3c	195.233	0.373098	0.147252	2.53374	0.0112852	0.202317
Bcap29	103.057	-0.440776	0.1742	-2.53029	0.0113968	0.203252
Cdc7	4.5016	-0.909331	0.359447	-2.52981	0.0114126	0.203252
Prnd	9.83672	-0.840654	0.332214	-2.53046	0.0113913	0.203252
Sult1a1	42.7985	-0.689462	0.272416	-2.53092	0.0113765	0.203252
Thpo	13.2004	0.916232	0.362206	2.52959	0.0114197	0.203252
Lrrc4	33.6937	0.730426	0.288947	2.52789	0.0114751	0.203992
Azi2	283.953	0.330876	0.130951	2.52672	0.0115134	0.204428
Spink5	10.5208	-0.545672	0.216005	-2.5262	0.0115303	0.204484
Pygl	32.8273	-0.914787	0.362364	-2.5245	0.0115865	0.205234
Hjurp	55.8945	-0.737873	0.292392	-2.52358	0.0116168	0.205525
Peak1	221.259	-0.538031	0.213257	-2.52292	0.0116384	0.205663
Gtf2e1	19.9963	0.722849	0.286658	2.52164	0.011681	0.205924
Wnk1	1903.91	-0.395381	0.156786	-2.52178	0.0116762	0.205924
AL590144.2	7.07679	0.892853	0.354455	2.51894	0.0117708	0.207015
Guca2a	13.6848	0.887498	0.352315	2.51905	0.0117672	0.207015
Tubgcp2	35.2014	0.586312	0.232906	2.51738	0.0118231	0.207689
Pdss2	22.4823	0.678317	0.269676	2.5153	0.011893	0.208669
Tnfrsf12a	145.69	-0.517791	0.206028	-2.51321	0.011964	0.209666
Abl2	144.956	-0.553759	0.220455	-2.51189	0.0120085	0.209696
Kcnk5	19.6649	-0.822037	0.32715	-2.51272	0.0119804	0.209696
Sema3d	2.74875	-0.884683	0.352196	-2.51191	0.012008	0.209696
Spata5	64.4628	0.588932	0.234495	2.51149	0.0120223	0.209696
Mut	170.83	0.340844	0.135778	2.5103	0.0120629	0.210157
Rims2	29.4114	0.881158	0.351412	2.50748	0.0121596	0.211594
Cd302	144.076	-0.553688	0.220991	-2.50548	0.0122284	0.211797
Ovca2	19.6558	-0.781086	0.311745	-2.50553	0.0122269	0.211797
Ptpdc1	7.89772	0.860022	0.343124	2.50645	0.0121951	0.211797
Rps2	1038.4	0.699457	0.279107	2.50605	0.0122089	0.211797
Pde3b	29.5064	0.875869	0.349992	2.50254	0.0123307	0.21332
Gm13680	6.22308	-0.875215	0.349847	-2.5017	0.0123597	0.213572
Cox18	24.9534	0.699646	0.279864	2.49995	0.0124212	0.213638
Gm37472	78.8194	0.695968	0.278363	2.50022	0.0124116	0.213638
Lpcat3	172.697	-0.428232	0.171271	-2.50032	0.0124082	0.213638
Lpl	24.6792	0.907229	0.362839	2.50036	0.0124066	0.213638
Ece1	1033.25	0.499403	0.199842	2.49899	0.0124547	0.213967
Spock2	32.7796	0.851433	0.340848	2.49798	0.0124902	0.214328
Fcf1	81.8278	-0.484514	0.194078	-2.4965	0.0125426	0.214979
Dpy19l3	31.8986	-0.794275	0.318303	-2.49534	0.0125837	0.215434
Avpr1a	4.78201	-0.872996	0.350031	-2.49405	0.0126293	0.215575
Gm43621	24.4604	-0.751667	0.301405	-2.49388	0.0126356	0.215575
Tspan6	12.2945	0.840677	0.337038	2.49431	0.0126202	0.215575
Fancm	67.9256	-0.791649	0.317762	-2.49133	0.0127267	0.216089
Fbxo42	54.8684	0.521246	0.209258	2.49092	0.0127413	0.216089
Icosl	5.44577	0.901263	0.361765	2.49129	0.0127279	0.216089
Mbd2	210.68	-0.352372	0.14152	-2.48991	0.0127774	0.216089
Phf20	154.075	0.626315	0.251468	2.49064	0.0127515	0.216089
Poldip2	115.683	0.412362	0.165526	2.49123	0.0127303	0.216089
Sap18	242.966	-0.59752	0.239985	-2.48982	0.0127807	0.216089
Slc4a2	76.7163	0.500474	0.201011	2.48978	0.0127823	0.216089
Dab2ip	137.505	-0.424572	0.170658	-2.48785	0.0128519	0.216772
Pigr	100.933	0.888744	0.357177	2.48824	0.0128376	0.216772
Chmp4c	186.533	-0.398197	0.160177	-2.48598	0.0129196	0.217666
Gm16096	3.15897	-0.903657	0.363564	-2.48555	0.0129351	0.21768
P2rx2	3.26415	-0.849993	0.342154	-2.48424	0.0129828	0.217995
Pi4k2a	72.3598	-0.443804	0.178678	-2.48383	0.0129979	0.217995
Slc31a2	77.5918	-0.585454	0.235707	-2.48383	0.012998	0.217995
S100a11	1192.79	-0.418154	0.168389	-2.48326	0.0130187	0.218096
Cthrc1	12.4634	0.900857	0.362878	2.48253	0.0130452	0.218184
Ints7	54.2412	-0.623349	0.251116	-2.48231	0.0130533	0.218184
Map1lc3a	57.621	-0.54148	0.218233	-2.4812	0.0130939	0.218599
Zfp458	38.0152	0.700899	0.282526	2.48083	0.0131077	0.218599
Akr1b8	164.336	-0.627285	0.253227	-2.47716	0.0132431	0.218629
Dolk	25.3615	0.654886	0.264169	2.47904	0.0131735	0.218629
Gm17655	8.42286	0.89805	0.362239	2.47916	0.0131692	0.218629
Gm37109	3.50229	-0.901849	0.363944	-2.47799	0.0132126	0.218629
Gm42664	26.5883	-0.650003	0.262203	-2.479	0.013175	0.218629
Mctp2	39.7861	0.803987	0.324599	2.47686	0.0132542	0.218629
Msto1	19.9874	-0.775407	0.313119	-2.47639	0.0132717	0.218629
Serpina3n	7.44212	-0.902015	0.364026	-2.47789	0.0132163	0.218629
Tmigd3	3.64632	-0.90968	0.367081	-2.47815	0.0132067	0.218629
Trp53cor1	13.7474	0.81238	0.328012	2.47667	0.0132613	0.218629
Zdhhc3	1454.5	0.387707	0.156467	2.47789	0.0132163	0.218629
Nfam1	2.54209	0.739014	0.298518	2.47561	0.0133008	0.218866
Rps6kb2	14.4308	-0.76973	0.31098	-2.47518	0.0133171	0.21889
Dnaaf2	9.22161	-0.854232	0.345317	-2.47376	0.0133698	0.219137
Itgax	5.10567	0.865876	0.350162	2.47279	0.0134064	0.219137
Slc24a4	131.754	-0.593417	0.240013	-2.47244	0.0134194	0.219137
Tctn3	9.42013	-0.855488	0.345819	-2.4738	0.0133685	0.219137
Vnn1	70.7965	0.710778	0.287402	2.47311	0.0133942	0.219137
Zdhhc20	365.786	-0.538033	0.217615	-2.4724	0.0134208	0.219137
Bcan	12.6149	0.893637	0.361657	2.47095	0.0134755	0.219788
Chia1	463.36	0.806095	0.326459	2.46921	0.0135413	0.220619
Aebp2	332.374	-0.379873	0.153894	-2.46841	0.0135715	0.220868
Noct	110.076	-0.549741	0.222809	-2.46731	0.0136131	0.221302
Abca1	257.051	0.626487	0.254071	2.46579	0.013671	0.222
Ahi1	48.0299	-0.532593	0.216038	-2.46528	0.0136907	0.222077
Kcnk2	62.9679	0.651188	0.264303	2.4638	0.0137475	0.222511
Tpm3	762.365	-0.338221	0.137275	-2.46382	0.0137464	0.222511
Zfp362	54.0538	0.526295	0.213702	2.46276	0.0137874	0.222913
Apoe	32.0884	-0.864393	0.351104	-2.46193	0.0138191	0.22294
Edem1	394.726	-0.448033	0.181958	-2.46228	0.0138055	0.22294
Dennd6a	227.524	0.35761	0.145357	2.46022	0.0138852	0.223762
Cdh13	31.2191	0.867599	0.352724	2.45971	0.0139048	0.223836
Fuca1	288.051	-0.514106	0.209064	-2.45908	0.0139293	0.223987
Cep83os	11.225	-0.872414	0.355086	-2.45691	0.0140139	0.22486
Trim33	396.695	-0.356081	0.144916	-2.45715	0.0140043	0.22486
Bche	3.04285	0.731348	0.297741	2.45632	0.0140367	0.224897
Cdkn2d	18.3359	-0.755199	0.307628	-2.45491	0.0140921	0.224897
Glcci1	143.442	-0.633827	0.258164	-2.45513	0.0140832	0.224897
Man1c1	66.2357	0.73445	0.299134	2.45526	0.0140784	0.224897
Rce1	24.3513	0.691186	0.281423	2.45604	0.0140477	0.224897
4933439C10Rik	8.28378	0.89115	0.363543	2.45129	0.0142345	0.225541
Cfap52	15.1898	-0.874703	0.356627	-2.45271	0.0141784	0.225541
Cfl1	654.427	-0.256868	0.104752	-2.45214	0.0142009	0.225541
Chl1	117.879	0.888499	0.362371	2.4519	0.0142103	0.225541
Ehbp1	87.436	0.490948	0.200249	2.45168	0.0142191	0.225541
Kmt2b	88.344	0.623187	0.25428	2.45079	0.0142542	0.225541
Ptprd	14.6826	0.88558	0.361299	2.4511	0.0142421	0.225541
Rcan1	85.1066	-0.669496	0.273141	-2.4511	0.0142419	0.225541
Cd200r4	2.8096	0.785254	0.320661	2.44886	0.0143308	0.226019
Gm37660	7.55613	0.849355	0.346789	2.4492	0.0143174	0.226019
Il6ra	28.8441	-0.741201	0.302764	-2.44812	0.0143606	0.226019
Nkx2-1	699.03	0.482526	0.197029	2.44901	0.014325	0.226019
Noxo1	25.6367	-0.851062	0.347625	-2.44822	0.0143564	0.226019
Rnaset2b	204.663	0.673668	0.275247	2.4475	0.0143849	0.226162
Gm18180	2.85895	0.850782	0.347678	2.44704	0.0144034	0.226213
Bag2	30.6783	-0.702572	0.287458	-2.44409	0.0145219	0.227833
Cox5b	129.894	-0.376244	0.15404	-2.4425	0.0145859	0.228595
Ggt5	35.4323	0.749097	0.306836	2.44136	0.0146322	0.229078
C6	314.779	-0.661162	0.270966	-2.44002	0.0146866	0.229606
Sp140	34.76	-0.723597	0.296585	-2.43976	0.0146969	0.229606
Dyrk1a	286.229	0.305141	0.125197	2.43729	0.0147978	0.230938
Ccndbp1	102.306	-0.426616	0.175113	-2.43623	0.0148412	0.231029
Fgfr1op2	274.405	-0.383272	0.157336	-2.43601	0.0148503	0.231029
Gm14322	11.4847	0.857964	0.352111	2.43663	0.014825	0.231029
Gm10698	28.8021	0.688351	0.282694	2.43497	0.0148932	0.231357
Zfp820	16.6187	-0.74299	0.305162	-2.43474	0.0149026	0.231357
Magix	2.56184	0.87218	0.358288	2.4343	0.0149207	0.231396
Col18a1	151.983	-0.842741	0.346352	-2.43319	0.0149664	0.231686
Rpl34-ps1	538.449	0.577522	0.237362	2.43309	0.0149706	0.231686
Rad51b	19.1671	0.853005	0.350775	2.43178	0.015025	0.232285
Gm6377	5.50454	0.861695	0.354463	2.43099	0.0150576	0.232546
Tor3a	75.5642	-0.581697	0.239358	-2.43024	0.0150889	0.232786
Gm5148	8.59559	-0.88808	0.365575	-2.42927	0.0151293	0.233168
Nufip2	677.705	0.331478	0.136478	2.42881	0.0151486	0.233222
Trim13	51.8271	-0.732633	0.301895	-2.42678	0.0152334	0.234284
Gcnt4	89.5538	0.730139	0.300965	2.42599	0.0152667	0.234553
Lama2	28.671	0.856018	0.353142	2.42401	0.0153503	0.235593
Arhgef16	46.7077	0.536776	0.221723	2.42093	0.0154808	0.235887
Cxcr4	3.48377	0.832599	0.343771	2.42196	0.0154373	0.235887
Fxyd5	21.2674	0.823196	0.339893	2.42193	0.0154385	0.235887
Gm37420	63.0358	0.579143	0.239184	2.42133	0.0154638	0.235887
Mrc2	54.6554	0.677489	0.279733	2.42191	0.0154391	0.235887
Phf7	12.1348	-0.766118	0.316234	-2.42263	0.0154086	0.235887
Psrc1	39.012	0.737271	0.304534	2.42098	0.0154786	0.235887
Dusp3	187.251	-0.418453	0.172902	-2.42017	0.0155132	0.235896
Tbc1d30	143.811	0.520663	0.215112	2.42043	0.0155022	0.235896
4930556M19Rik	46.2493	0.587019	0.242667	2.41903	0.0155619	0.236153
Fam133b	66.6779	0.515279	0.213004	2.41911	0.0155587	0.236153
Fam83d	3.59124	-0.869054	0.359528	-2.41721	0.0156401	0.237022
Htt	226.692	0.436938	0.180781	2.41695	0.0156512	0.237022
Aptx	31.2728	0.724152	0.299731	2.41601	0.0156918	0.237395
Gpc6	64.9568	0.750876	0.311031	2.41415	0.0157721	0.238123
Nnt	70.3788	0.603377	0.249902	2.41445	0.0157589	0.238123
Ick	538.615	-0.32012	0.13264	-2.41345	0.0158021	0.238334
Hacd3	325.723	-0.361254	0.149729	-2.41272	0.0158339	0.238571
Adgra2	2.57656	0.828045	0.343338	2.41175	0.0158763	0.238724
Gm9625	129.56	0.477264	0.197879	2.4119	0.0158698	0.238724
6430511E19Rik	36.521	0.662513	0.274915	2.40989	0.0159575	0.23899
Col14a1	5.73085	-0.863033	0.358125	-2.40986	0.0159586	0.23899
Kif24	16.5642	-0.810996	0.336568	-2.4096	0.0159698	0.23899
Phldb1	11.5463	0.85021	0.352858	2.4095	0.0159746	0.23899
Simc1	41.7385	0.753115	0.312529	2.40974	0.0159639	0.23899
Adcyap1	5.06138	-0.859393	0.35701	-2.4072	0.0160755	0.239473
Atxn2l	203.693	0.460047	0.191222	2.40582	0.0161361	0.239473
Bdp1	391.77	0.467198	0.194188	2.40591	0.0161322	0.239473
C4b	36.0862	0.828113	0.3441	2.4066	0.0161016	0.239473
Ccdc152	50.5613	-0.478534	0.198768	-2.4075	0.016062	0.239473
Chmp3	140.177	-0.402545	0.167216	-2.40734	0.0160691	0.239473
Gm10175	200.91	-0.470935	0.195698	-2.40643	0.0161092	0.239473
Igfbp2	4.17865	0.831837	0.345404	2.4083	0.0160269	0.239473
Arg2	179.817	-0.552407	0.229699	-2.40492	0.0161762	0.239588
Gna11	94.7844	-0.433986	0.180554	-2.40363	0.016233	0.239588
Gramd4	77.4374	-0.48076	0.200028	-2.40346	0.0162408	0.239588
Prdx6	691.731	-0.379381	0.157734	-2.4052	0.0161635	0.239588
Rassf6	42.191	0.627773	0.26115	2.40388	0.0162221	0.239588
Zc3hav1	339.572	-0.362256	0.15071	-2.40366	0.0162317	0.239588
4930480K02Rik	3.06471	0.703808	0.293132	2.40099	0.0163508	0.240254
Exph5	306.276	0.323427	0.134674	2.40156	0.0163252	0.240254
Mpeg1	83.1066	0.875404	0.364455	2.40195	0.0163079	0.240254
Rtn3	1000.9	-0.269086	0.112066	-2.40113	0.0163444	0.240254
Rnf20	301.206	0.372612	0.155252	2.40005	0.016393	0.240419
Zfp966	27.4304	0.692985	0.288742	2.40001	0.0163944	0.240419
AC132392.1	13.9987	0.834365	0.347786	2.39908	0.0164365	0.240561
Pacrg	11.4903	-0.856907	0.357164	-2.3992	0.016431	0.240561
Etv5	856.562	-0.442911	0.184688	-2.39815	0.016478	0.240692
Nudt16	8.61311	0.820635	0.342147	2.39848	0.0164632	0.240692
Lilrb4	16.0103	0.868647	0.362337	2.39735	0.0165143	0.240985
Dhx34	8.08573	0.818846	0.341683	2.39651	0.0165522	0.2413
Atp6v0d1	311.89	-0.32418	0.135308	-2.39586	0.0165812	0.241486
Amd1	391.363	0.382049	0.159527	2.39488	0.0166257	0.241659
Gzf1	186.404	-0.350333	0.146277	-2.395	0.0166203	0.241659
Muc19	3.59694	-0.833281	0.348081	-2.39393	0.016669	0.242052
Htra3	3.5618	-0.859978	0.359338	-2.39323	0.0167007	0.242116
Zadh2	154.318	0.432074	0.180549	2.39311	0.0167061	0.242116
Fat1	2255.75	0.385956	0.161372	2.39171	0.01677	0.24271
Heatr5a	191.635	-0.590424	0.246885	-2.3915	0.0167798	0.24271
Trpc6	4.07794	0.855595	0.357859	2.39087	0.0168085	0.242887
Cep97	8.49883	0.866832	0.363038	2.38772	0.0169534	0.244604
Fnbp4	146.018	0.618204	0.258926	2.38757	0.0169603	0.244604
Paip2b	102.457	-0.421772	0.176692	-2.38705	0.0169843	0.244713
Rprd2	294.028	0.344233	0.144304	2.38547	0.0170574	0.245527
9030622O22Rik	22.1715	0.726696	0.304822	2.384	0.0171255	0.246268
Hhip	16.5592	0.862715	0.362058	2.38281	0.0171811	0.24659
Zfp970	16.0822	0.75853	0.318314	2.38296	0.0171741	0.24659
Cdk1	8.60838	-0.854151	0.358542	-2.38229	0.0172054	0.2467
Dnajc5	400.741	-0.348208	0.146229	-2.38125	0.0172541	0.246771
Orm1	19.4715	-0.811023	0.340607	-2.38112	0.0172603	0.246771
Ric1	227.225	-0.469924	0.197353	-2.38114	0.0172592	0.246771
Tubb2a	48.9133	-0.536078	0.225237	-2.38007	0.0173095	0.247235
Galnt12	13.7474	0.804364	0.338081	2.3792	0.0173501	0.247339
Gca	114.424	-0.394743	0.165891	-2.37953	0.0173349	0.247339
Nav2	353.941	0.347086	0.145976	2.37769	0.0174217	0.247883
Smc4	315.098	-0.518564	0.21809	-2.37775	0.0174185	0.247883
Ulk4	205.241	-0.642113	0.270135	-2.37701	0.0174538	0.248101
Gm43071	24.8154	-0.650243	0.273605	-2.37658	0.017474	0.248151
Ntan1	84.2925	-0.44396	0.186835	-2.37622	0.0174911	0.248156
Nsrp1	58.3696	0.642924	0.270764	2.37448	0.0175735	0.249087
Etaa1	32.9945	0.711404	0.29987	2.37238	0.0176741	0.2491
Grwd1	6.60672	-0.824534	0.347442	-2.37315	0.0176369	0.2491
Haus1	15.3396	-0.752385	0.317175	-2.37214	0.0176852	0.2491
Map3k20	298.929	-0.465367	0.196192	-2.372	0.017692	0.2491
Mvb12b	157.709	-0.532216	0.224199	-2.37386	0.0176033	0.2491
Uhrf1bp1l	1624.76	-0.319177	0.134495	-2.37316	0.0176367	0.2491
Zfp467	54.3931	-0.570479	0.240497	-2.37208	0.0176883	0.2491
Rhobtb3	32.0141	0.773791	0.326273	2.37161	0.017711	0.24913
Pm20d1	62.3401	-0.667954	0.281741	-2.37081	0.0177492	0.249431
Flrt2	14.7158	0.838035	0.353696	2.36937	0.0178187	0.25017
Gatsl2	67.144	-0.679074	0.286922	-2.36676	0.0179447	0.250968
Herc1	473.519	0.321694	0.135908	2.36699	0.0179332	0.250968
Hn1	70.1271	0.520299	0.219838	2.36673	0.0179458	0.250968
Lox	22.6567	-0.850444	0.359377	-2.36644	0.0179602	0.250968
Psmf1	63.5061	-0.457873	0.193387	-2.36766	0.0179011	0.250968
Zfp65	72.8331	0.577114	0.243985	2.36537	0.018012	0.251456
Ctns	33.0826	0.658278	0.2784	2.36451	0.0180541	0.251735
Sox21	6.94181	0.849394	0.359264	2.36426	0.0180659	0.251735
Tmub1	10.9684	0.790839	0.33465	2.36318	0.018119	0.252236
Usp39	100.207	-0.446585	0.189015	-2.36269	0.0181427	0.252331
Ldlrad3	187.651	0.49703	0.21042	2.36209	0.0181723	0.252505
Btg1	840.392	0.39428	0.166957	2.36156	0.0181981	0.252626
Kctd3	67.8346	-0.571468	0.242043	-2.36102	0.0182249	0.252762
Cplx2	21.2772	0.82264	0.348536	2.36028	0.0182614	0.253031
Nfia	605.704	0.407315	0.172601	2.35987	0.0182814	0.253072
Fyn	8.20095	-0.844878	0.358101	-2.35933	0.0183081	0.253113
Gm43259	87.1432	0.663031	0.281059	2.35904	0.0183221	0.253113
Lrrfip2	155.091	-0.409007	0.173398	-2.35877	0.0183356	0.253113
D130017N08Rik	4.59824	-0.860659	0.365082	-2.35744	0.0184013	0.253784
Acsl4	4476.91	0.312825	0.132736	2.35674	0.0184362	0.253793
Cand2	12.6356	-0.772235	0.327665	-2.35678	0.0184341	0.253793
Cttnbp2	2.83771	0.749411	0.318413	2.35358	0.0185936	0.255653
Eogt	268.956	-0.532254	0.22617	-2.35334	0.0186058	0.255653
Mgat4b	44.8396	0.65074	0.276694	2.35184	0.0186806	0.256443
Cep350	566.227	0.413098	0.175712	2.35099	0.0187235	0.256794
F2rl1	89.984	-0.561401	0.238891	-2.35003	0.0187718	0.25694
Ifngr2	138.031	-0.450182	0.191541	-2.35032	0.0187575	0.25694
Ninl	5.6728	0.839624	0.357325	2.34975	0.0187861	0.25694
Gm42576	9.79361	-0.826917	0.352	-2.3492	0.0188138	0.257082
C2cd5	126.389	-0.456939	0.194621	-2.34785	0.0188823	0.257543
Cenpc1	74.582	0.586369	0.249739	2.34793	0.0188781	0.257543
Ivd	62.8347	0.650124	0.277118	2.34602	0.0189751	0.258334
Polr2b	278.618	0.375237	0.159939	2.34613	0.0189697	0.258334
Oxsm	35.1863	-0.55811	0.23803	-2.34471	0.019042	0.259006
Msr1	5.30739	0.790112	0.33723	2.34295	0.0191319	0.259792
Prrg3	647.35	0.531193	0.226725	2.34289	0.0191348	0.259792
F11r	377.828	-0.494397	0.211114	-2.34185	0.0191886	0.260099
Nkrf	55.4097	0.501187	0.21402	2.34177	0.0191925	0.260099
Hgsnat	120.523	-0.452199	0.193143	-2.34127	0.0192185	0.260213
Irf3	47.2806	0.637635	0.272417	2.34066	0.0192499	0.260394
Zfp568	110.808	0.407885	0.174286	2.34033	0.019267	0.260394
5430416N02Rik	20.1689	0.809893	0.346209	2.33932	0.019319	0.260622
Pirb	3.16998	0.78176	0.33415	2.33954	0.0193073	0.260622
Ppp1r3a	5.95454	-0.774291	0.331248	-2.33749	0.0194135	0.261658
Cbr4	60.0134	-0.544299	0.232956	-2.33649	0.0194657	0.261712
Myo5c	793.611	0.401843	0.172012	2.33613	0.0194844	0.261712
Rbpms	190.695	-0.37421	0.160119	-2.33708	0.0194352	0.261712
Tmem45a	3.27847	0.708851	0.303438	2.33606	0.0194881	0.261712
Rbms2	99.0792	-0.406743	0.174156	-2.33551	0.0195169	0.261862
Avpi1	258.885	-0.333235	0.142723	-2.33484	0.0195519	0.262094
BC024978	69.835	-0.55006	0.235702	-2.33371	0.0196109	0.262434
Sirt1	173.093	0.429417	0.184009	2.33368	0.0196127	0.262434
Cd164	1454.88	-0.353214	0.151462	-2.33203	0.0196989	0.263351
3110080O07Rik	8.99433	0.821566	0.352532	2.33047	0.0197813	0.264215
Ccnb2-ps	3.57978	0.828396	0.355685	2.32902	0.019858	0.264837
Lipo3	174.335	0.411873	0.176852	2.32891	0.0198637	0.264837
Rab3ip	90.9036	-0.442636	0.190164	-2.32765	0.0199308	0.265493
Ankrd17	729.799	-0.317062	0.136335	-2.32561	0.0200396	0.266703
Gm21955	25.7796	0.720542	0.310189	2.32291	0.0201839	0.267423
Gm43221	9.57327	-0.847405	0.364688	-2.32364	0.0201446	0.267423
Ooep	4.03297	-0.769605	0.331224	-2.32352	0.0201513	0.267423
Parp2	62.8874	0.593486	0.255469	2.32312	0.0201725	0.267423
Rnf10	160.055	0.424527	0.182707	2.32354	0.0201503	0.267423
Racgap1	12.1052	-0.729036	0.314098	-2.32105	0.0202842	0.268272
Snrpe	141.741	-0.336797	0.14509	-2.3213	0.0202705	0.268272
Pcdhb22	13.4179	0.831603	0.358361	2.32057	0.0203099	0.268374
Ddx3x	1989.32	0.348874	0.150439	2.31904	0.020393	0.268776
Foxa2	198.208	0.365193	0.157448	2.31945	0.0203708	0.268776
Xiap	701.746	0.317638	0.136972	2.31901	0.0203948	0.268776
Pdhx	59.4754	-0.480607	0.207356	-2.31778	0.0204611	0.26941
Trim17	4.24515	0.841554	0.363345	2.31613	0.0205514	0.270359
Gm38377	3.02837	-0.827086	0.357317	-2.31471	0.0206288	0.270897
Plek2	27.7739	0.676745	0.292362	2.31475	0.0206265	0.270897
Gm44292	21.0865	0.787003	0.340405	2.31196	0.02078	0.272641
Acbd5	412.639	0.395143	0.170959	2.31133	0.0208146	0.272854
Ammecr1	61.2836	0.538837	0.233197	2.31065	0.0208522	0.273105
Wdr72	32.525	0.790933	0.342466	2.30952	0.0209146	0.273681
Creb3l1	142.183	0.435844	0.188797	2.30853	0.0209699	0.273887
Procr	149.584	-0.802239	0.347554	-2.30824	0.0209858	0.273887
Rint1	66.7815	-0.492271	0.213218	-2.30877	0.0209565	0.273887
Ppfibp2	123.281	0.427085	0.185128	2.30697	0.0210566	0.27457
Sh2d4a	119.601	0.436533	0.18928	2.30628	0.0210949	0.274827
Sugp1	31.2871	-0.525	0.22781	-2.30455	0.0211921	0.275632
Tex30	41.6535	-0.598834	0.259853	-2.30451	0.0211939	0.275632
Prag1	17.7203	0.779891	0.338799	2.30193	0.021339	0.277276
Clec4n	8.85419	0.830259	0.360928	2.30034	0.0214287	0.278198
Carmil1	273.09	-0.305102	0.132672	-2.29967	0.0214668	0.278206
Igsf9b	58.9233	0.599333	0.260601	2.29981	0.0214592	0.278206
Tpmt	20.5553	-0.768758	0.334564	-2.29779	0.0215739	0.279349
Ccl20	6.50232	0.786528	0.342604	2.29574	0.0216909	0.280573
Gm38248	5.21966	-0.834637	0.363602	-2.29547	0.0217063	0.280573
Panct2	71.8085	-0.653876	0.284978	-2.29448	0.0217631	0.281062
Gm11627	7.41349	-0.798661	0.348371	-2.29256	0.0218735	0.282243
Lrp8	8.34649	0.819116	0.357346	2.29222	0.0218929	0.282247
Ndufa7	165.03	-0.302723	0.132096	-2.29168	0.0219241	0.282403
Gm37052	9.87333	0.780898	0.340973	2.2902	0.0220095	0.282523
Krt80	52.1456	-0.623068	0.272017	-2.29055	0.0219897	0.282523
Ncf1	42.2051	0.727854	0.317764	2.29055	0.0219896	0.282523
Ythdf1	154.358	-0.386021	0.168536	-2.29044	0.021996	0.282523
Gm45309	6.34278	-0.818583	0.357862	-2.28743	0.022171	0.283857
Hgfac	24.5354	-0.736479	0.32194	-2.28763	0.0221593	0.283857
Wnt4	3.07956	0.817563	0.357413	2.28744	0.02217	0.283857
Dnajb13	21.3459	0.71003	0.310845	2.28419	0.0223601	0.28468
Gm17249	13.0184	0.788923	0.345428	2.2839	0.0223776	0.28468
Iars	262.818	0.352321	0.154276	2.28371	0.0223888	0.28468
Pik3c2a	975.213	-0.305131	0.13353	-2.28511	0.0223065	0.28468
Prkcd	101.777	0.46969	0.205656	2.28386	0.0223799	0.28468
Rps2-ps10	743.305	-0.829128	0.362795	-2.28539	0.0222899	0.28468
Rrp7a	35.4592	0.655247	0.28686	2.2842	0.0223597	0.28468
Tuba8	23.5314	-0.762164	0.333633	-2.28444	0.0223456	0.28468
Limk2	121.51	-0.501179	0.219525	-2.28302	0.0224295	0.284952
Hnrnph1	1151.5	0.500949	0.219566	2.28155	0.0225161	0.285808
Rxfp4	4.3183	0.822733	0.360758	2.28056	0.0225743	0.286301
Dock2	2.43245	0.71015	0.31144	2.28021	0.0225951	0.286321
Gm17182	6.2665	0.813235	0.356785	2.27934	0.0226469	0.286732
B830012L14Rik	85.9196	-0.772293	0.338972	-2.27834	0.0227063	0.287239
D330050G23Rik	18.6275	-0.683755	0.300155	-2.27801	0.0227261	0.287244
Morc1	16.5662	-0.78682	0.345517	-2.27722	0.0227729	0.28759
Ahnak2	57.6153	-0.705505	0.309913	-2.27646	0.0228183	0.287918
Sh3kbp1	27.7965	0.739876	0.325095	2.27588	0.0228533	0.288114
Gm3839	47.9585	-0.55355	0.243291	-2.27525	0.0228907	0.288341
Iigp1	31.6841	0.829142	0.364716	2.27339	0.0230025	0.289502
Plcb1	12.2441	0.810729	0.356667	2.27307	0.0230219	0.289502
Hif3a	8.9883	-0.818225	0.360124	-2.27207	0.0230825	0.289922
Notch1	133.618	0.472427	0.207981	2.27149	0.0231172	0.289922
Plekhg2	51.3443	0.656419	0.289002	2.27133	0.0231272	0.289922
Rnaseh2a	17.014	-0.771832	0.339831	-2.27122	0.0231336	0.289922
Mettl23	57.1067	0.56492	0.24881	2.27049	0.0231781	0.290012
Rusc2	26.9806	-0.759119	0.334346	-2.27046	0.0231798	0.290012
Gm10020	149.809	0.684435	0.301696	2.26862	0.0232913	0.291161
Evl	2.61605	0.75688	0.333765	2.2677	0.0233473	0.291523
Gm48872	9.76202	-0.76141	0.335792	-2.2675	0.0233596	0.291523
Ginm1	174.505	-0.347119	0.153121	-2.26695	0.0233931	0.291696
Acp6	33.0431	0.660558	0.291825	2.26354	0.0236025	0.291775
Afp	21.824	-0.665177	0.293797	-2.26407	0.0235699	0.291775
Gm44645	2.61663	0.794915	0.350788	2.26609	0.0234461	0.291775
Lrch3	201.033	0.343725	0.151806	2.26424	0.0235593	0.291775
Mgst1	1380.26	-0.510859	0.225458	-2.26587	0.0234593	0.291775
Nudt7	26.95	0.740836	0.326904	2.26622	0.0234378	0.291775
Pfkfb3	76.0465	-0.683245	0.30168	-2.2648	0.0235249	0.291775
Ppdpf	92.1222	-0.413307	0.182498	-2.26472	0.0235298	0.291775
Rnf169	176.781	0.380578	0.168165	2.26312	0.0236282	0.291775
Trim23	146.488	0.383108	0.169162	2.26474	0.0235286	0.291775
Zhx2	59.1389	-0.682637	0.301651	-2.263	0.0236357	0.291775
Zmym2	639.717	0.357031	0.157725	2.26363	0.0235968	0.291775
Copz1	207.391	-0.282853	0.125032	-2.26225	0.0236821	0.292004
F8a	25.5889	0.646826	0.285988	2.26173	0.0237144	0.292004
Mylip	60.1756	0.690568	0.305367	2.26144	0.0237322	0.292004
Pnpla7	9.46898	0.807455	0.357073	2.26132	0.0237397	0.292004
St6galnac6	32.6615	-0.678904	0.300253	-2.26111	0.0237526	0.292004
Guk1	34.9682	-0.526032	0.232753	-2.26004	0.0238188	0.292443
Rabl3	27.7219	-0.583465	0.258183	-2.25989	0.0238278	0.292443
Trub1	20.7711	-0.604983	0.267757	-2.25945	0.0238557	0.292543
Lgi3	576.017	0.509677	0.225639	2.25881	0.0238951	0.292784
Ciao1	74.3035	-0.592734	0.26257	-2.25743	0.0239811	0.293595
Isy1	63.5697	-0.674342	0.298893	-2.25613	0.0240622	0.29386
Itga2	1129.29	-0.754387	0.334293	-2.25666	0.0240292	0.29386
Ptpn14	97.0636	0.537772	0.238341	2.25631	0.0240511	0.29386
Fbxl22	20.0605	0.764528	0.339081	2.25471	0.0241516	0.294709
Cstf2	149.147	0.35171	0.15602	2.25426	0.02418	0.294813
Gstm2	15.3171	-0.820057	0.363839	-2.2539	0.0242024	0.294844
Brd9	31.4641	0.668705	0.296836	2.25278	0.0242732	0.295174
Cbx3	727.738	-0.324622	0.144114	-2.25253	0.024289	0.295174
Rassf8	58.1683	-0.676046	0.300128	-2.25252	0.0242892	0.295174
Arf2	102.433	-0.392386	0.174318	-2.25098	0.0243869	0.296118
Tmem242	28.1685	-0.55595	0.2471	-2.2499	0.0244555	0.296466
Trappc2	52.9084	-0.504773	0.22435	-2.24994	0.0244527	0.296466
Socs2	830.094	-0.472285	0.210006	-2.24891	0.0245182	0.296983
Mvb12a	36.2444	-0.491649	0.218655	-2.24851	0.0245436	0.297036
Slc44a4	44.4577	-0.472622	0.210221	-2.24821	0.0245627	0.297036
Thoc5	25.1674	0.588096	0.261701	2.2472	0.024627	0.297571
Rgs2	26.8904	0.810926	0.36112	2.24559	0.0247305	0.298579
Canx	1530.3	0.231055	0.102958	2.24417	0.0248214	0.298964
D630045J12Rik	99.2594	-0.525016	0.234006	-2.2436	0.0248583	0.298964
Edn3	99.9172	0.63944	0.285056	2.24321	0.0248834	0.298964
Ets2	362.801	-0.395593	0.176264	-2.24432	0.024812	0.298964
Frmd6	124.179	-0.545342	0.243089	-2.24338	0.0248722	0.298964
Gm10825	3.83072	-0.782853	0.348887	-2.24386	0.0248416	0.298964
Mier3	142.577	0.355657	0.158634	2.242	0.0249614	0.299658
Gm17275	169.754	0.413293	0.184384	2.24148	0.0249949	0.299818
Cmas	124.429	-0.491653	0.219478	-2.2401	0.0250842	0.299918
Fstl4	22.2284	0.814965	0.363716	2.24067	0.0250477	0.299918
Gm26672	38.9819	-0.702353	0.313528	-2.24016	0.0250806	0.299918
Snx24	83.3667	-0.429798	0.191838	-2.24042	0.0250639	0.299918
Acbd4	12.5446	0.75946	0.339411	2.23758	0.0252484	0.301125
Fam198b	29.7675	0.799641	0.357285	2.2381	0.0252144	0.301125
Fap	2.72623	-0.773141	0.345616	-2.23699	0.0252867	0.301125
Ncaph2	67.3821	-0.491475	0.219639	-2.23765	0.0252441	0.301125
Nfib	765.17	0.273378	0.122205	2.23704	0.0252837	0.301125
Pard6b	211.433	-0.50474	0.225763	-2.2357	0.0253712	0.301647
Pfn1	203.418	-0.286442	0.128119	-2.23575	0.0253683	0.301647
Ccm2	26.0271	-0.606423	0.271394	-2.23447	0.0254519	0.302163
Wdsub1	24.9208	0.662443	0.296472	2.23442	0.0254554	0.302163
Aaas	11.5458	-0.788137	0.352977	-2.23283	0.0255601	0.302921
Cnbd2	3.82333	-0.818577	0.366559	-2.23314	0.0255397	0.302921
Ndrg4	5.84395	-0.790941	0.354308	-2.23235	0.0255915	0.303051
Rab27b	321.112	0.467602	0.20959	2.23103	0.0256789	0.303601
Tram2	88.4927	-0.598773	0.268382	-2.23105	0.0256781	0.303601
Thnsl2	14.6709	-0.696674	0.312391	-2.23013	0.0257386	0.304064
Gm3531	3.89321	-0.812543	0.364669	-2.22817	0.0258694	0.305366
Gm19325	21.6979	0.715105	0.321072	2.22724	0.0259312	0.305479
Morc2a	212.572	0.390465	0.175324	2.2271	0.0259408	0.305479
Trub2	34.9946	-0.584521	0.262457	-2.22711	0.0259401	0.305479
Oas1a	10.5385	0.75409	0.338721	2.22629	0.0259951	0.305633
Tceal9	701.067	-0.35832	0.160944	-2.22636	0.0259903	0.305633
Erbb2	122.519	0.515742	0.231926	2.22374	0.0261662	0.305787
Gm43813	26.3287	0.673604	0.302779	2.22474	0.0260989	0.305787
Gm44432	3.65753	-0.806687	0.362537	-2.22511	0.0260735	0.305787
Klf4	288.713	0.755598	0.33974	2.22405	0.026145	0.305787
Limd1	133.16	-0.423565	0.190335	-2.22537	0.0260566	0.305787
Map1a	7.84039	0.815705	0.366835	2.22363	0.0261732	0.305787
Pdia6	486.708	0.304555	0.136921	2.22432	0.0261272	0.305787
Ube2e1	114.507	-0.359401	0.161614	-2.22381	0.0261609	0.305787
Alg14	69.9458	-0.471471	0.212128	-2.22258	0.0262442	0.306316
Unc45a	45.8451	-0.532787	0.23974	-2.22235	0.0262598	0.306316
Fxyd2	4.21864	-0.80884	0.364242	-2.22061	0.0263774	0.307446
Prpf4b	366.849	0.636403	0.286689	2.21984	0.0264299	0.307574
Slc7a6	45.3443	-0.509226	0.229384	-2.21997	0.0264206	0.307574
Alox5	2.5528	0.750547	0.338189	2.21931	0.0264655	0.307747
Dact1	4.81972	-0.804083	0.362402	-2.21876	0.0265033	0.307945
Cd53	159.576	0.807123	0.364124	2.21662	0.0266492	0.308672
Gm43329	18.8456	0.642261	0.289676	2.21717	0.0266113	0.308672
Golt1b	153.76	-0.450284	0.203132	-2.21671	0.0266429	0.308672
Tnfrsf1a	146.501	-0.354211	0.159744	-2.21737	0.0265979	0.308672
Rpl15	1257.18	-0.296062	0.133599	-2.21606	0.0266877	0.308878
Ubald2	99.8168	-0.374447	0.169002	-2.21563	0.0267165	0.30897
Trove2	457.822	-0.429153	0.193746	-2.21503	0.0267582	0.30921
Dennd1b	246.412	-0.351128	0.158562	-2.21445	0.0267976	0.309425
Sh3gl2	6.3384	0.783169	0.353797	2.21361	0.0268555	0.30961
Zfp518b	7.5435	0.80243	0.362548	2.21331	0.0268763	0.30961
Zfr	435.049	-0.316602	0.143044	-2.21331	0.026876	0.30961
Ano1	510.404	0.492808	0.222774	2.21214	0.026957	0.309818
Nedd9	487.608	0.388426	0.175546	2.21268	0.02692	0.309818
Paqr4	35.9195	0.777898	0.35162	2.21233	0.0269439	0.309818
Apbb2	330.662	0.343405	0.155394	2.2099	0.0271118	0.310598
Atp13a4	193.507	-0.680173	0.308038	-2.20809	0.0272383	0.310598
Cd82	29.8441	-0.577126	0.261457	-2.20734	0.02729	0.310598
Cygb	7.35494	-0.752441	0.340828	-2.20769	0.027266	0.310598
Eif5a2	57.3223	-0.573138	0.259591	-2.20785	0.0272546	0.310598
Gm26640	3.08905	0.780397	0.35353	2.20744	0.0272832	0.310598
Gm43679	12.2716	-0.758927	0.343394	-2.21008	0.0270998	0.310598
Gm43696	17.0735	-0.704382	0.318704	-2.21015	0.027095	0.310598
Lgmn	99.2234	-0.397421	0.179985	-2.20808	0.0272387	0.310598
Pqlc2	16.9567	0.69016	0.312412	2.20913	0.0271654	0.310598
Rfc4	38.1666	-0.58828	0.266523	-2.20724	0.0272973	0.310598
Shc1	282.162	-0.320853	0.145357	-2.20734	0.0272902	0.310598
Tapbpl	44.4069	-0.492094	0.222683	-2.20984	0.0271161	0.310598
Ybx3	276.897	-0.263766	0.119556	-2.20621	0.0273693	0.311078
Zfp106	647.468	-0.375597	0.170259	-2.20604	0.0273814	0.311078
Pikfyve	187.907	0.336133	0.15242	2.20532	0.027432	0.311414
Fdx1	417.685	-0.367823	0.166861	-2.20436	0.0274988	0.311934
Exosc10	54.0516	0.502312	0.227944	2.20367	0.0275479	0.312251
Tspan11	393.468	-0.621671	0.282326	-2.20196	0.0276679	0.313373
Ppp4r3b	470.083	0.327776	0.148893	2.20143	0.0277059	0.313563
Axl	25.7603	0.780258	0.354713	2.19969	0.027829	0.314109
Fam50a	28.122	0.589311	0.267935	2.19946	0.0278455	0.314109
Gm37069	3.59722	-0.796585	0.362203	-2.19927	0.0278585	0.314109
Grk5	31.9059	-0.549897	0.250072	-2.19895	0.0278812	0.314109
Oxct1	313.435	0.348012	0.158221	2.19954	0.0278398	0.314109
Stx3	117.964	-0.430088	0.195578	-2.19906	0.0278737	0.314109
Mllt10	298.2	0.372995	0.169725	2.19764	0.0279748	0.314446
Rabggtb	201.018	-0.368714	0.167775	-2.19766	0.0279731	0.314446
Wrn	164.224	0.430595	0.195934	2.19765	0.027974	0.314446
Pfkp	71.6814	0.635681	0.289306	2.19726	0.0280018	0.314512
Jcad	53.0613	0.635795	0.289576	2.1956	0.0281203	0.315364
Slc12a6	146.58	-0.408343	0.185982	-2.19561	0.0281196	0.315364
Atp1b1	5345.88	-0.234408	0.106969	-2.19137	0.0284248	0.318538
C2cd2	54.1619	0.533262	0.243394	2.19094	0.0284559	0.318646
Rab3gap2	130.7	-0.375708	0.171518	-2.19048	0.0284892	0.318778
Hes1	165.456	0.490013	0.223748	2.19002	0.0285228	0.318913
Tmcc3	38.5951	0.53047	0.242335	2.18899	0.0285973	0.319506
Cd38	124.303	-0.634956	0.290142	-2.18843	0.0286384	0.319723
Zfp791	25.8764	0.663886	0.303414	2.18806	0.0286654	0.319785
Ccdc127	110.277	0.552358	0.252745	2.18543	0.0288571	0.319976
Dmbt1	1676.16	0.717207	0.327984	2.18671	0.0287634	0.319976
Gbp7	18.0042	-0.706064	0.323062	-2.18554	0.0288494	0.319976
Gm37768	3.85651	-0.790617	0.361581	-2.18656	0.0287749	0.319976
Lypd6b	40.1767	0.673595	0.308222	2.18542	0.0288582	0.319976
Pcx	85.1797	0.442958	0.202604	2.18632	0.0287924	0.319976
Ptpn12	335.806	0.392053	0.179304	2.18652	0.0287776	0.319976
Sox4	92.227	0.597955	0.273643	2.18516	0.0288768	0.319976
Zfp248	14.6198	-0.712334	0.325757	-2.18671	0.028764	0.319976
Cdc73	533.067	-0.45959	0.210475	-2.18358	0.0289929	0.320808
Rnf40	52.1882	-0.531026	0.243212	-2.18338	0.0290075	0.320808
Zwint	91.6905	-0.372349	0.170548	-2.18326	0.0290169	0.320808
Gm44822	2.71811	-0.794311	0.363974	-2.18233	0.0290851	0.321323
Psd4	31.4094	-0.705702	0.323462	-2.18171	0.0291306	0.321366
Tfip11	24.7539	0.635541	0.291307	2.18169	0.0291323	0.321366
Zfand6	121.337	0.411641	0.188727	2.18115	0.0291723	0.321568
Ctss	44.6383	0.793663	0.364203	2.17918	0.0293183	0.322457
Prg4	9.6986	0.795514	0.364994	2.17952	0.0292927	0.322457
Prss35	20.2548	0.745684	0.342146	2.17943	0.0292997	0.322457
Fosl1	41.9027	-0.71857	0.32984	-2.17854	0.0293656	0.322739
Gpbp1l1	305.771	0.290224	0.133283	2.1775	0.0294434	0.323185
Tmem170	104.329	-0.374589	0.172034	-2.17741	0.0294498	0.323185
Adora1	68.299	-0.668939	0.307607	-2.17466	0.0296557	0.323315
Ahcyl1	411.788	-0.283049	0.130385	-2.17086	0.0299414	0.323315
Arhgef10	13.1936	0.730407	0.336115	2.17309	0.0297738	0.323315
Cd79b	36.717	-0.46155	0.21254	-2.17159	0.0298865	0.323315
Coro2b	7.93952	-0.791127	0.364413	-2.17096	0.029934	0.323315
Egr2	98.3209	0.601812	0.27666	2.17528	0.0296092	0.323315
Fat2	94.392	-0.498426	0.229083	-2.17575	0.0295743	0.323315
Gm37063	8.34383	0.76611	0.352855	2.17117	0.029918	0.323315
Ipo13	65.765	0.521284	0.239503	2.17653	0.0295157	0.323315
Naip2	46.4334	-0.67891	0.312595	-2.17185	0.0298667	0.323315
P4ha3	4.71767	0.784947	0.361558	2.17102	0.02993	0.323315
Pdk2	96.0082	0.481313	0.221445	2.17351	0.0297419	0.323315
Ranbp9	312.738	-0.304316	0.139843	-2.17613	0.0295457	0.323315
Scamp1	900.217	-0.355743	0.163805	-2.17174	0.0298751	0.323315
Sipa1l3	164.294	0.465111	0.214209	2.17129	0.0299092	0.323315
Stau2	70.9587	0.528626	0.243302	2.17272	0.0298014	0.323315
Stk36	12.7908	0.78884	0.363267	2.17152	0.029892	0.323315
Tacstd2	255.544	-0.424399	0.19536	-2.1724	0.0298257	0.323315
Tapt1	225.154	-0.372957	0.17133	-2.17684	0.0294928	0.323315
Zfp143	54.7128	0.488893	0.22513	2.1716	0.0298857	0.323315
Zfp994	39.7118	0.582893	0.267874	2.176	0.0295554	0.323315
Zufsp	58.9276	0.501775	0.230702	2.175	0.0296303	0.323315
Aqp1	54.0161	0.733619	0.338398	2.16792	0.030165	0.32433
Cers2	976.863	-0.271352	0.125097	-2.16913	0.0300725	0.32433
Ddx56	17.5571	0.696903	0.321457	2.16795	0.0301625	0.32433
Jph1	3.18775	-0.773159	0.356583	-2.16825	0.03014	0.32433
Raet1d	4.9501	-0.766209	0.353434	-2.1679	0.0301667	0.32433
Tmed9	282.325	-0.251488	0.11595	-2.16893	0.0300877	0.32433
Hs3st1	70.0333	-0.511248	0.236073	-2.16563	0.0303393	0.325949
AK157302	10.2595	0.765211	0.353487	2.16475	0.0304068	0.326438
Cdca7	12.1995	-0.707815	0.327127	-2.16373	0.0304847	0.327038
Bpnt1	43.6519	-0.515304	0.238196	-2.16336	0.0305132	0.327107
Thoc1	96.2469	0.418885	0.193707	2.16247	0.0305822	0.327252
Tmem123	598.209	-0.278361	0.128732	-2.16233	0.0305929	0.327252
Vrk1	38.8751	-0.486173	0.224809	-2.16261	0.0305714	0.327252
Zfp935	61.4398	-0.559659	0.258966	-2.16113	0.0306854	0.328004
Dchs2	5.26332	0.768887	0.356128	2.15902	0.0308487	0.329512
Jam2	79.3932	-0.71457	0.331162	-2.15777	0.030946	0.330076
Wasl	569.897	-0.344418	0.159603	-2.15797	0.0309304	0.330076
2310009A05Rik	37.1487	0.549258	0.254587	2.15744	0.0309712	0.330107
Iqce	11.6434	-0.731251	0.339054	-2.15674	0.0310262	0.330456
B230398E01Rik	3.91221	-0.787217	0.365285	-2.15508	0.0311558	0.330885
Rccd1	24.5092	0.670461	0.311102	2.15511	0.0311529	0.330885
Scrn1	10.2176	0.638633	0.296261	2.15564	0.0311115	0.330885
Tspan15	100.106	0.471079	0.218517	2.1558	0.0310994	0.330885
4930423D22Rik	14.4778	0.713669	0.331403	2.15348	0.0312812	0.330913
Cep55	7.83923	-0.742041	0.344602	-2.15332	0.0312932	0.330913
Fbxo11	487.219	0.352838	0.16375	2.15474	0.0311819	0.330913
Fkbp15	101.398	0.385452	0.178943	2.15405	0.0312362	0.330913
Galns	11.9709	-0.667337	0.309846	-2.15377	0.0312581	0.330913
Itih2	61.0295	-0.753212	0.349662	-2.15411	0.0312312	0.330913
Tm4sf20	2.51685	-0.765182	0.355394	-2.15305	0.0313146	0.330913
1810019D21Rik	34.1851	0.690607	0.320868	2.15231	0.0313729	0.331057
Nhlrc3	97.5854	-0.458078	0.21281	-2.15252	0.0313562	0.331057
Galnt1	469.197	-0.301922	0.140351	-2.15119	0.0314612	0.331753
Ikzf2	21.486	-0.775948	0.360803	-2.15061	0.0315066	0.331995
Cldn4	38.7211	-0.75389	0.350593	-2.15033	0.0315292	0.331998
Ccdc191	15.3355	0.694465	0.323035	2.14982	0.0315698	0.332039
St7	55.5053	-0.467052	0.217262	-2.14971	0.031578	0.332039
Abcc5	160.728	0.517247	0.240738	2.14859	0.0316669	0.33239
Gm37522	7.19665	-0.760065	0.353724	-2.14875	0.0316541	0.33239
Lats2	125.652	-0.358222	0.166738	-2.14841	0.0316812	0.33239
Slc9a4	19.8616	0.77795	0.362147	2.14816	0.031701	0.33239
Aim2	4.2643	0.64477	0.300203	2.14778	0.031731	0.33247
Agpat3	161.638	-0.376753	0.175471	-2.1471	0.0317854	0.332804
Alox5ap	6.40939	0.777802	0.36252	2.14554	0.0319094	0.333498
Inf2	66.7663	-0.506939	0.236256	-2.14572	0.0318952	0.333498
Rps26-ps1	72.5639	-0.440206	0.205184	-2.14542	0.0319191	0.333498
Ryk	248.526	0.290715	0.13557	2.1444	0.0320012	0.33412
Pgp	12.7149	0.713926	0.333006	2.14388	0.0320423	0.334313
Mtrr	18.8659	0.638125	0.297717	2.14339	0.0320816	0.33432
Vegfa	442.905	0.462619	0.215843	2.14331	0.032088	0.33432
4933439K11Rik	6.32778	-0.772251	0.360532	-2.14198	0.0321954	0.334915
Slc35f6	30.0373	-0.539955	0.252108	-2.14176	0.0322129	0.334915
Tomm20	438.619	-0.345609	0.161343	-2.14208	0.0321869	0.334915
Gm37747	2.76995	-0.725773	0.338961	-2.14117	0.0322605	0.335126
Tnrc6c	118.163	0.507514	0.237051	2.14095	0.0322785	0.335126
Galnt5	23.0143	0.748325	0.34967	2.14009	0.0323474	0.33543
Gm45033	4.90286	-0.778136	0.363611	-2.14002	0.032353	0.33543
A930040O22Rik	2.9472	0.771235	0.360479	2.13947	0.0323976	0.335552
Chchd5	26.7825	-0.521139	0.243856	-2.13707	0.0325922	0.335552
Dock8	54.7413	-0.567743	0.26561	-2.1375	0.0325571	0.335552
Gm48882	2.46518	-0.753297	0.352309	-2.13817	0.032503	0.335552
Hadha	356.643	0.302295	0.141308	2.13926	0.0324145	0.335552
Hal	3.70942	0.726078	0.339584	2.13814	0.0325052	0.335552
Knl1	20.1001	-0.764627	0.357701	-2.13761	0.032548	0.335552
Lnx1	10.376	0.762804	0.356864	2.13752	0.0325555	0.335552
Rida	106.854	-0.511108	0.239132	-2.13735	0.0325699	0.335552
Taf1d	223.761	0.517211	0.241803	2.13898	0.0324372	0.335552
Tob1	730.044	0.423935	0.19842	2.13655	0.0326345	0.335552
Vdac2	517.498	-0.280449	0.131264	-2.13653	0.0326363	0.335552
Slc1a4	43.0118	-0.460411	0.215551	-2.13597	0.0326821	0.33579
Dpp8	372.492	0.284085	0.133037	2.13539	0.0327295	0.336044
Gprc5b	146.016	0.615147	0.288114	2.13509	0.0327541	0.336063
4933413J09Rik	7.24483	0.749678	0.351287	2.13409	0.0328353	0.336537
Tomm22	153.751	-0.389474	0.182512	-2.13397	0.0328456	0.336537
Igf2bp2	5.48763	-0.772723	0.362159	-2.13365	0.0328711	0.336565
Phka1	133.518	-0.357402	0.167545	-2.13316	0.0329114	0.336746
Abce1	283.294	0.271123	0.127149	2.13232	0.0329802	0.336985
Dcaf10	218.054	0.333139	0.156217	2.13254	0.0329628	0.336985
Ralgps2	99.8972	-0.530495	0.248894	-2.13141	0.0330556	0.33729
Rnf167	48.7872	0.528678	0.248034	2.13147	0.0330502	0.33729
5730480H06Rik	35.5823	0.52838	0.248074	2.12993	0.0331771	0.338064
Ckmt1	133.266	0.440501	0.206813	2.12995	0.0331756	0.338064
Mcc	21.0807	0.775832	0.364485	2.12857	0.0332898	0.33898
Tdrkh	8.60134	-0.776057	0.364695	-2.12796	0.03334	0.339258
Pde5a	53.0598	0.670317	0.315115	2.12721	0.0334024	0.33966
Anxa5	743.673	-0.375524	0.176591	-2.12652	0.0334597	0.339863
Ccr1	4.20165	0.729006	0.342882	2.12611	0.0334937	0.339863
Fosb	1488.41	0.71851	0.337984	2.12587	0.0335141	0.339863
Nop2	28.3776	0.649939	0.305671	2.12627	0.0334807	0.339863
Casp6	32.8	0.486687	0.229456	2.12105	0.0339176	0.34075
Ccna2	23.8195	-0.665755	0.313399	-2.1243	0.0336448	0.34075
Chmp4b	145.116	-0.321565	0.151611	-2.12098	0.0339233	0.34075
Clec1a	3.38705	0.708517	0.333938	2.1217	0.0338628	0.34075
Cox6c	545.756	-0.257128	0.121076	-2.12369	0.0336964	0.34075
Gm17690	13.4166	0.700094	0.329851	2.12246	0.0337993	0.34075
Gns	520.828	0.248929	0.117307	2.12203	0.0338354	0.34075
Myo9a	582.114	0.406609	0.191601	2.12217	0.0338233	0.34075
Nfix	180.285	0.31709	0.149497	2.12105	0.033918	0.34075
Pik3c3	83.936	0.396004	0.186628	2.12189	0.0338471	0.34075
Ppp1r10	274.537	0.502961	0.236808	2.12392	0.0336766	0.34075
Sgms1	1074.17	-0.367145	0.173038	-2.12176	0.0338579	0.34075
Tmed8	107.808	0.421209	0.198374	2.12331	0.0337275	0.34075
Zfyve16	190.949	0.371806	0.175063	2.12384	0.0336833	0.34075
Smim15	132.135	0.417848	0.197035	2.12068	0.0339488	0.340775
Adam9	462.382	-0.284336	0.134164	-2.11931	0.0340641	0.341686
Lair1	4.01927	0.662621	0.312715	2.11893	0.0340963	0.341686
Orc6	50.5021	-0.53586	0.252909	-2.11878	0.0341087	0.341686
Cpsf6	285.646	-0.395038	0.186487	-2.11831	0.0341489	0.341858
6330403L08Rik	9.02973	0.752183	0.355307	2.11699	0.0342604	0.342589
Tmem267	16.1511	0.629083	0.297171	2.1169	0.0342681	0.342589
Fam210b	99.959	-0.382801	0.18087	-2.11644	0.0343073	0.34275
Vti1a	139.433	-0.371675	0.175673	-2.11572	0.0343688	0.343133
Cep57	89.4439	0.392782	0.185707	2.11507	0.0344243	0.343225
Chp1	491.479	-0.402218	0.190154	-2.11522	0.0344108	0.343225
Gm43593	11.575	-0.720183	0.340596	-2.11448	0.0344742	0.343416
Mxd1	232.961	0.41877	0.198077	2.11418	0.0344999	0.343416
Pan3	412.863	0.368421	0.174275	2.11403	0.034513	0.343416
Ppia	2629.92	-0.201278	0.095237	-2.11344	0.0345633	0.343686
Gpr153	5.62076	0.757908	0.35873	2.11275	0.034622	0.344039
Cdk6	113.96	-0.56996	0.270054	-2.11054	0.0348116	0.345229
Dcun1d5	96.7983	0.396917	0.188028	2.11095	0.0347766	0.345229
Slc16a10	2.7969	0.704667	0.333864	2.11064	0.0348033	0.345229
Zfp560	33.7227	-0.542762	0.257254	-2.10983	0.0348733	0.345609
Ppcdc	29.4703	0.701378	0.332479	2.10954	0.0348982	0.345625
AL670603.1	5.37261	-0.709889	0.336651	-2.10868	0.0349722	0.346126
Hhex	103.357	-0.481704	0.228536	-2.10778	0.0350497	0.346662
Alkal1	24.3752	-0.67726	0.322088	-2.10272	0.0354906	0.348274
Cep95	39.4711	0.549742	0.261504	2.10223	0.0355333	0.348274
Cyba	25.4559	-0.541577	0.257373	-2.10425	0.0353568	0.348274
Frmd4a	73.8869	-0.478886	0.227673	-2.10339	0.0354314	0.348274
Gm37161	16.4656	-0.651512	0.309864	-2.10257	0.035503	0.348274
Gm44026	2.83583	-0.700526	0.333133	-2.10284	0.03548	0.348274
Ncf2	6.44454	0.750524	0.356797	2.10351	0.0354216	0.348274
Nkd2	6.84653	0.760575	0.361383	2.10463	0.0353238	0.348274
Nup88	154.426	0.368576	0.1752	2.10375	0.0354003	0.348274
Por	271.074	0.486193	0.231108	2.10375	0.0354006	0.348274
Prdx4	221.196	-0.474547	0.225596	-2.10352	0.0354201	0.348274
Slc35e4	13.5155	-0.632772	0.300634	-2.10479	0.0353092	0.348274
Vnn3	7.67095	0.759728	0.361408	2.10213	0.0355415	0.348274
Wdr92	20.406	-0.577381	0.274562	-2.10291	0.0354735	0.348274
Bicc1	168.391	-0.436974	0.207902	-2.10182	0.035569	0.348313
Arhgap28	15.6053	0.701592	0.334058	2.10021	0.0357101	0.348691
Dock11	58.409	0.759097	0.361344	2.10076	0.0356623	0.348691
Gata5	7.44863	0.734091	0.349501	2.10039	0.0356942	0.348691
Slk	882.36	-0.254418	0.121149	-2.10004	0.0357252	0.348691
Thrsp	4.48021	0.763468	0.363396	2.10092	0.0356477	0.348691
Gm38215	2.63489	0.71045	0.338489	2.09889	0.0358268	0.349127
Gramd1b	195.913	-0.553807	0.263877	-2.09873	0.0358405	0.349127
Ppp1r3b	67.6066	0.729669	0.347614	2.09908	0.0358102	0.349127
Brca2	38.7418	-0.620902	0.295958	-2.09794	0.0359101	0.349358
Mkln1os	2.42991	-0.711412	0.339102	-2.09793	0.0359113	0.349358
Ankzf1	18.4141	0.611747	0.291909	2.09568	0.0361105	0.349376
Atf7ip	370.989	0.371572	0.177368	2.09492	0.036178	0.349376
Fam76b	110.602	0.36315	0.173181	2.09694	0.0359989	0.349376
Gda	75.2645	0.696674	0.332277	2.09667	0.0360229	0.349376
Gm16486	97.5771	0.591176	0.282178	2.09504	0.0361672	0.349376
Gm26804	28.5652	-0.600889	0.286529	-2.09713	0.0359822	0.349376
Grhpr	26.6532	-0.529158	0.252615	-2.09472	0.036196	0.349376
H2-DMb1	160.521	-0.412063	0.196466	-2.09738	0.0359601	0.349376
Plrg1	59.0639	-0.450801	0.215107	-2.0957	0.0361086	0.349376
Prcd	10.7964	-0.742078	0.353969	-2.09645	0.0360427	0.349376
Slc25a20	59.8693	0.507477	0.242217	2.09513	0.0361593	0.349376
Slirp	80.7518	-0.436695	0.208368	-2.09579	0.0361012	0.349376
Atoh8	20.118	0.715543	0.341778	2.09359	0.0362966	0.350119
Pdzk1ip1	47.8714	-0.567775	0.271316	-2.09267	0.0363787	0.350683
Fam111a	72.9158	-0.585968	0.280112	-2.09191	0.0364469	0.351112
Etv1	170.083	-0.544078	0.260165	-2.09128	0.0365027	0.351421
Col4a5	101.609	0.469551	0.224646	2.09018	0.0366015	0.351788
Gm16023	7.8506	0.721146	0.345035	2.09006	0.036612	0.351788
Nudc	33.2024	-0.521294	0.249357	-2.09055	0.0365683	0.351788
Mblac1	3.62705	0.751291	0.359911	2.08743	0.0368492	0.353838
Gmeb1	60.947	0.526293	0.252538	2.08401	0.037159	0.356582
H2-Q2	48.2737	-0.485465	0.233033	-2.08324	0.037229	0.357023
Haus7	25.1407	0.635487	0.305205	2.08216	0.0373278	0.357738
Ccdc162	5.8082	0.717966	0.344908	2.08162	0.0373773	0.357792
Glt28d2	91.2221	0.459907	0.220942	2.08157	0.0373816	0.357792
Dst	422.889	0.339385	0.163066	2.08128	0.0374086	0.357819
C130026I21Rik	3.00334	0.665676	0.320232	2.07873	0.0376419	0.357823
Gm45413	9.42349	-0.694021	0.333821	-2.07902	0.0376153	0.357823
Ift52	45.8445	0.551628	0.265322	2.07909	0.0376095	0.357823
Mterf1b	3.33	0.745896	0.358445	2.08092	0.037441	0.357823
Pip5k1a	94.1517	-0.437335	0.21031	-2.07948	0.0375736	0.357823
Ppan	7.12087	0.73628	0.353916	2.08038	0.0374907	0.357823
Rbm27	265.053	0.276328	0.132832	2.08028	0.0375001	0.357823
Wdr90	13.7391	-0.734586	0.353143	-2.08014	0.0375127	0.357823
Zc3h6	23.6427	-0.641075	0.308411	-2.07864	0.0376504	0.357823
Zfp950	71.0966	-0.676989	0.325514	-2.07976	0.0375478	0.357823
Asah2	78.7528	-0.429867	0.206888	-2.07777	0.0377305	0.358355
Gm48889	5.74336	0.738572	0.355516	2.07746	0.037759	0.358396
Nmi	29.9207	0.510404	0.245755	2.07688	0.0378126	0.358675
Pla2g16	97.4872	-0.45403	0.218659	-2.07643	0.0378543	0.358842
Rps18	1146.27	-0.287196	0.138335	-2.07609	0.0378858	0.358911
Gpm6b	97.3466	0.531274	0.25598	2.07545	0.0379448	0.35924
Csnk1g1	260.935	0.436778	0.210609	2.07388	0.0380904	0.360388
Gm26802	65.9206	0.756925	0.365107	2.07316	0.0381573	0.360791
1110008L16Rik	50.4499	-0.448497	0.216374	-2.07278	0.0381925	0.360806
Ndufaf3	42.1339	0.529928	0.25568	2.07262	0.0382075	0.360806
Kat6b	131.098	0.516728	0.249403	2.07186	0.0382788	0.361248
Acad9	63.4305	-0.494966	0.238976	-2.07119	0.0383408	0.361597
Gm37745	29.3024	0.50431	0.243517	2.07094	0.0383645	0.361597
Htr2b	6.08534	-0.738901	0.357079	-2.06929	0.0385186	0.362548
Kdm6a	424.837	0.374897	0.181151	2.06953	0.038496	0.362548
Lif	83.8856	-0.677588	0.327516	-2.06887	0.0385584	0.362548
Lrrc75aos2	2.87788	-0.753064	0.364007	-2.06882	0.0385632	0.362548
Lacc1	30.2687	-0.602187	0.291193	-2.068	0.0386399	0.363038
Arhgap35	627.658	0.278275	0.134617	2.06716	0.0387186	0.363318
Pdlim2	93.3983	0.525622	0.254243	2.0674	0.0386963	0.363318
Gm28417	9.01119	-0.738512	0.357624	-2.06505	0.0389181	0.363383
Gm4459	8.70577	0.744564	0.360554	2.06506	0.0389176	0.363383
Nat8f3	2.43031	-0.700199	0.338807	-2.06666	0.0387662	0.363383
Plau	15.256	-0.741383	0.359021	-2.06501	0.0389217	0.363383
Ralb	57.2713	-0.466281	0.225757	-2.06541	0.0388838	0.363383
Tfg	271.425	-0.339057	0.16407	-2.06654	0.0387774	0.363383
Zdhhc18	65.1524	-0.529706	0.25643	-2.0657	0.0388572	0.363383
Zfp36l2	294.074	0.435291	0.210723	2.0657	0.0388564	0.363383
Ncor1	1224.51	0.233748	0.113319	2.06274	0.0391376	0.365169
Slc24a3	13.7236	0.724331	0.351276	2.062	0.0392077	0.365593
Gm16286	81.2492	-0.398953	0.193591	-2.0608	0.0393225	0.366203
Slpi	205.755	-0.593015	0.287754	-2.06084	0.0393182	0.366203
Tmem185b	37.5152	-0.484991	0.235394	-2.06034	0.0393662	0.36638
Kif2a	203.082	-0.359628	0.174572	-2.06005	0.0393934	0.3664
Scarb1	24.6628	-0.524722	0.254744	-2.0598	0.0394178	0.3664
Fam234b	13.6751	-0.656417	0.319265	-2.05603	0.0397797	0.368839
Klhdc2	264.768	-0.324602	0.157864	-2.05621	0.0397625	0.368839
Rfx1	25.5304	0.552561	0.268663	2.05671	0.0397143	0.368839
Wls	620.685	0.315754	0.153545	2.05643	0.0397413	0.368839
Slc6a6	356.917	-0.416165	0.202464	-2.0555	0.0398304	0.369078
Lcorl	234.44	0.305842	0.14885	2.0547	0.0399075	0.369507
Pcdhb17	3.58371	0.742192	0.361296	2.05425	0.0399514	0.369507
Serbp1	1305.4	-0.259538	0.126341	-2.05426	0.0399508	0.369507
Dph6	85.5656	-0.461408	0.224747	-2.05301	0.0400715	0.369695
Rpl36a-ps1	57.2193	0.485219	0.236272	2.05364	0.0400103	0.369695
Snx4	572.716	-0.184539	0.0898809	-2.05315	0.0400579	0.369695
Tada1	42.3262	-0.53068	0.258436	-2.05343	0.0400306	0.369695
Cct6a	295.783	-0.249189	0.121428	-2.05215	0.0401552	0.370163
Cstb	639.364	-0.279852	0.136394	-2.05179	0.0401901	0.370163
Eid1	97.7283	-0.426938	0.208088	-2.05172	0.0401971	0.370163
Myl12b	453.776	-0.278149	0.135589	-2.05142	0.0402262	0.370201
Spry2	310.937	-0.409724	0.199798	-2.05069	0.0402974	0.370626
Rgma	14.3978	0.668957	0.326433	2.04929	0.0404338	0.37165
Ecm1	60.1755	-0.671686	0.327853	-2.04874	0.0404872	0.371911
Pdlim1	174.886	-0.492878	0.240642	-2.04818	0.0405423	0.371956
Prkar1b	4.55416	-0.745588	0.364017	-2.04822	0.0405382	0.371956
Gm9967	2.93056	-0.741247	0.361963	-2.04785	0.0405745	0.372021
Dhx29	72.0167	-0.552118	0.269702	-2.04714	0.0406441	0.372428
Daam2	96.7744	-0.642988	0.314169	-2.04663	0.0406942	0.372658
Gm43571	16.5869	0.649895	0.317638	2.04602	0.0407541	0.372976
Id3	100.866	0.668059	0.326681	2.04499	0.0408561	0.373448
Rps24	3283.23	-0.243994	0.119304	-2.04515	0.0408399	0.373448
Nfkb2	31.0026	-0.549342	0.268683	-2.04457	0.0408969	0.373588
Ythdf2	139.936	0.290604	0.142152	2.04432	0.0409218	0.373588
Atp11c	252.18	0.265943	0.130157	2.04324	0.0410283	0.373933
Atp1b3	472.358	-0.31833	0.15578	-2.04346	0.0410071	0.373933
Stk4	195.917	-0.406053	0.198737	-2.04317	0.0410353	0.373933
Gm15987	2.83007	0.677356	0.331734	2.04186	0.0411651	0.374656
Tnfrsf9	9.27495	-0.713151	0.349232	-2.04205	0.0411462	0.374656
Zranb3	12.5762	-0.698152	0.342011	-2.04131	0.0412198	0.374923
Mospd2	210.612	0.31464	0.154187	2.04065	0.0412861	0.375296
Trmt44	6.12777	-0.730293	0.357921	-2.04038	0.0413129	0.375309
Atp6v1g1	556.125	-0.304935	0.14949	-2.03984	0.0413667	0.375568
N4bp2os	7.80278	0.718245	0.35219	2.03937	0.0414131	0.375759
Actr1a	97.5128	-0.344815	0.169157	-2.03843	0.0415071	0.375967
Bbs12	7.90534	-0.690434	0.338646	-2.0388	0.0414695	0.375967
Gal3st1	14.4346	0.615419	0.301953	2.03812	0.0415374	0.375967
Stat6	156.085	0.347384	0.170427	2.03831	0.0415187	0.375967
Gsn	208.574	0.417349	0.204846	2.03738	0.0416123	0.376077
Kntc1	11.5631	-0.741072	0.363762	-2.03724	0.0416257	0.376077
Odf2l	68.844	0.532022	0.261142	2.03729	0.0416209	0.376077
Psmd8	182.741	-0.289406	0.142128	-2.03624	0.041726	0.376754
Ackr3	15.6381	0.730647	0.359376	2.0331	0.0420428	0.376947
Atf6	383.055	-0.288264	0.141766	-2.03339	0.0420136	0.376947
Caap1	33.8034	0.470233	0.231256	2.03339	0.0420132	0.376947
Cryab	147.026	-0.507373	0.249386	-2.03449	0.0419021	0.376947
Gm26930	7.06167	0.726198	0.357249	2.03275	0.0420779	0.376947
Gm43099	20.896	-0.568364	0.279256	-2.03528	0.0418226	0.376947
Gm7173	19.8693	0.681356	0.334992	2.03394	0.0419573	0.376947
Itgav	1198.65	-0.33952	0.16688	-2.03452	0.0418992	0.376947
Megf8	41.004	-0.443958	0.218333	-2.0334	0.042012	0.376947
P2ry14	9.43652	0.73626	0.361908	2.03438	0.0419131	0.376947
Rap1gap2	5.34359	0.726194	0.357236	2.03281	0.0420715	0.376947
Supt7l	36.7036	0.510559	0.25102	2.03394	0.0419581	0.376947
Trim37	66.9937	0.442019	0.21726	2.03451	0.0418999	0.376947
Agpat2	61.9304	-0.429493	0.21134	-2.03224	0.0421292	0.376951
Gm19327	7.17432	-0.691434	0.340217	-2.03233	0.04212	0.376951
Arhgef12	1124.98	0.343936	0.169267	2.03191	0.0421623	0.377017
Dlg2	2.78483	0.737985	0.363331	2.03116	0.0422383	0.377017
Eif2s3x	459.917	0.31445	0.154793	2.03142	0.0422122	0.377017
Zfp961	31.5511	-0.570139	0.28069	-2.03121	0.042234	0.377017
Pik3c2b	113.976	0.436759	0.215099	2.0305	0.0423055	0.377162
Pot1a	48.3093	-0.524463	0.258291	-2.03051	0.0423043	0.377162
AU022252	38.3252	-0.607866	0.299654	-2.02856	0.0425031	0.37758
Atg5	80.1253	0.372646	0.183884	2.02652	0.0427111	0.37758
Cryba1	4.30108	0.722489	0.356436	2.02698	0.0426645	0.37758
Dennd5a	206.005	-0.481984	0.237854	-2.02638	0.0427256	0.37758
Fip1l1	200.253	0.276939	0.136647	2.02668	0.0426955	0.37758
Gm14221	3.49831	-0.73639	0.363101	-2.02806	0.0425545	0.37758
Gm43461	7.05617	0.713292	0.352061	2.02605	0.0427598	0.37758
Hmox1	162.078	-0.417607	0.205749	-2.02969	0.0423878	0.37758
Nup188	48.5621	-0.609996	0.301067	-2.02612	0.0427529	0.37758
Pbld2	54.8944	-0.578378	0.285054	-2.02901	0.0424572	0.37758
Rad1	41.9217	0.506038	0.249601	2.02739	0.0426227	0.37758
Rhof	22.8257	0.680067	0.335643	2.02616	0.0427483	0.37758
Serpinb8	40.1284	-0.531224	0.261824	-2.02893	0.042465	0.37758
Syne2	878.652	0.370616	0.182905	2.02628	0.0427365	0.37758
Ubn2	554.467	0.372209	0.183446	2.02899	0.0424595	0.37758
Zbtb16	6.12876	-0.740832	0.365571	-2.02651	0.042713	0.37758
Pnpt1	68.0224	0.507177	0.250371	2.0257	0.0427951	0.377667
Snapc1	38.4521	-0.519936	0.256714	-2.02535	0.0428313	0.377761
Dcbld1	44.653	0.481096	0.237628	2.02458	0.0429106	0.377787
Gm26581	7.02027	-0.728105	0.359571	-2.02493	0.0428746	0.377787
Nckipsd	10.6336	0.693945	0.342719	2.02482	0.0428856	0.377787
Zyx	119.204	-0.335982	0.166029	-2.02363	0.0430082	0.378421
Dcun1d3	101.05	-0.374428	0.18512	-2.02263	0.0431115	0.378496
Elf3	91.963	0.511597	0.252888	2.02302	0.0430714	0.378496
Ftsj3	32.899	0.578356	0.286073	2.02171	0.0432065	0.378496
Lrrc8a	103.637	-0.382546	0.189171	-2.02222	0.0431536	0.378496
Rac3	19.71	0.596636	0.295018	2.02237	0.0431381	0.378496
Rras	43.4718	-0.480203	0.23754	-2.02157	0.043221	0.378496
Wbp1l	158.33	-0.305852	0.151281	-2.02175	0.0432023	0.378496
Yars2	51.7466	0.460149	0.227444	2.02313	0.0430596	0.378496
Gm15446	20.9666	0.739829	0.366175	2.02042	0.0433396	0.379311
Gstt2	59.4229	-0.50874	0.251907	-2.01956	0.0434293	0.379872
Adgrl2	224.24	-0.301486	0.149312	-2.01917	0.0434695	0.379999
C1s1	21.2774	0.694671	0.344226	2.01807	0.0435842	0.380553
Xbp1	384.279	-0.28275	0.140102	-2.01818	0.0435725	0.380553
Gm37894	4.32667	0.722383	0.358116	2.01718	0.0436772	0.381141
Arf4	1120.21	-0.275884	0.136918	-2.01496	0.0439086	0.381588
Ide	376.437	-0.339444	0.168402	-2.01568	0.0438339	0.381588
Mrps22	32.8346	0.512426	0.254259	2.01537	0.0438658	0.381588
Nrcam	10.3376	0.726524	0.360459	2.01555	0.0438466	0.381588
P2ry2	29.2733	-0.522197	0.259096	-2.01546	0.043857	0.381588
S100a1	167.077	-0.395727	0.196261	-2.01633	0.0437651	0.381588
Svbp	9.93892	-0.646966	0.32105	-2.01516	0.0438883	0.381588
1810064F22Rik	7.04188	0.712182	0.354048	2.01154	0.0442683	0.38164
Abcd3	829.021	-0.308656	0.15333	-2.01302	0.0441122	0.38164
Abhd6	27.7256	0.569054	0.28286	2.01179	0.0442423	0.38164
Ap4b1	18.603	-0.634692	0.315403	-2.01232	0.0441859	0.38164
Aspa	16.4286	-0.732064	0.363936	-2.01152	0.0442708	0.38164
Ccdc91	77.2778	-0.420497	0.208993	-2.01201	0.0442188	0.38164
Fam3a	32.7813	0.530095	0.263495	2.01178	0.0442426	0.38164
Gm8276	8.32079	-0.71896	0.356951	-2.01417	0.0439916	0.38164
Haus4	6.63291	-0.709094	0.352524	-2.01148	0.0442749	0.38164
Lilr4b	9.69914	0.722907	0.359314	2.01191	0.0442298	0.38164
Rbm15b	84.6053	0.467911	0.232456	2.0129	0.0441247	0.38164
Veph1	74.147	-0.602345	0.2991	-2.01386	0.0440243	0.38164
Zbtb20	1198.45	0.35631	0.176905	2.01413	0.0439955	0.38164
Zzz3	284.056	0.264576	0.131365	2.01404	0.044005	0.38164
Abtb1	13.8404	-0.633571	0.315065	-2.01092	0.0443338	0.381925
Cideb	12.2402	-0.704792	0.350613	-2.01017	0.0444133	0.382232
Gm31166	3.03817	0.717883	0.357139	2.0101	0.0444211	0.382232
Mob2	33.7323	0.488918	0.24329	2.00961	0.0444725	0.382232
Sc5d	101.722	-0.428492	0.213217	-2.00965	0.0444678	0.382232
Fkbp4	264.991	-0.246281	0.122625	-2.00842	0.0445992	0.382874
Gm12940	61.0216	0.512277	0.25507	2.00838	0.044603	0.382874
Gm9531	17.4596	0.721568	0.359315	2.00817	0.0446247	0.382874
Chil4	6.49646	0.683236	0.340277	2.00788	0.0446556	0.382917
Nars2	47.3245	0.541979	0.270104	2.00656	0.0447966	0.383828
Trim2	140.658	-0.533701	0.265999	-2.0064	0.0448136	0.383828
Gpr108	99.0096	-0.3188	0.158994	-2.00511	0.0449511	0.38434
Pthlh	67.5052	-0.728531	0.363297	-2.00533	0.0449276	0.38434
Smarcd1	14.8677	-0.63969	0.318993	-2.00534	0.044927	0.38434
Gm45053	145.21	0.585601	0.292102	2.00478	0.0449865	0.384421
Fgfr3	112.471	0.439188	0.21918	2.00378	0.0450941	0.384897
Mau2	102.268	0.42701	0.213091	2.00389	0.0450821	0.384897
Wwc1	411.443	-0.224929	0.112288	-2.00315	0.0451611	0.385247
Lonrf3	38.485	0.66864	0.333882	2.00262	0.0452178	0.385508
Etv3	126.919	-0.384478	0.192065	-2.00181	0.0453049	0.385585
Mettl26	74.4371	0.428188	0.213857	2.00221	0.045262	0.385585
Mrpl11	32.5209	-0.514192	0.256858	-2.00185	0.045301	0.385585
Pcdhgc5	27.8038	-0.576229	0.288268	-1.99894	0.0456153	0.388005
Nap1l3	5.37128	0.721147	0.360935	1.998	0.0457169	0.388201
Nrm	5.58349	-0.712821	0.356761	-1.99804	0.0457128	0.388201
Rnase4	2663.53	-0.304279	0.152264	-1.99837	0.0456764	0.388201
Nop10	126.942	-0.30757	0.154001	-1.9972	0.0458037	0.388715
Atp8b2	14.3202	-0.707043	0.354091	-1.99679	0.0458483	0.388871
2610008E11Rik	68.1595	0.420401	0.210599	1.99622	0.0459104	0.389175
Dctn4	353.387	-0.266385	0.133529	-1.99496	0.0460467	0.389662
Dnah12	5.0163	-0.665563	0.333587	-1.99517	0.0460243	0.389662
Rdh11	33.1927	-0.475646	0.238367	-1.99544	0.0459949	0.389662
Lgr6	16.0435	0.628365	0.315096	1.9942	0.0461299	0.389817
Spata2	35.5816	-0.521926	0.261679	-1.99452	0.0460947	0.389817
Tanc1	327.176	0.371034	0.186068	1.99408	0.0461438	0.389817
Zfp317	79.5002	0.34591	0.173495	1.99378	0.0461761	0.389868
Gm16794	7.04232	-0.713803	0.358134	-1.99312	0.0462485	0.390034
Plpp1	7.91138	0.71346	0.357943	1.99322	0.046237	0.390034
Msh6	118.873	0.314259	0.157776	1.99181	0.0463921	0.391023
Itgb5	18.5698	0.647582	0.325215	1.99124	0.0464541	0.3913
Tspan13	80.8469	-0.556932	0.279721	-1.99103	0.0464778	0.3913
Ankrd50	125.543	0.427417	0.214723	1.99055	0.0465302	0.391519
Sgpp2	465.125	-0.3602	0.180989	-1.99018	0.0465716	0.391645
Atp7b	175.425	0.45257	0.227488	1.98943	0.0466542	0.391674
Pml	52.2277	0.504346	0.253488	1.98963	0.0466319	0.391674
Xk	43.0288	0.576673	0.289856	1.98951	0.0466448	0.391674
Gsta1	23.9533	0.549115	0.276105	1.98879	0.0467242	0.392039
Tjp1	1171.78	0.212435	0.106874	1.98771	0.0468434	0.392817
Fut9	4.44885	0.700727	0.352595	1.98734	0.0468845	0.392939
Gm37285	14.5094	0.664757	0.334581	1.98683	0.0469407	0.392966
Kif9	6.3685	0.697249	0.350933	1.98685	0.0469396	0.392966
Asxl2	358.71	0.289545	0.145833	1.98546	0.0470936	0.393358
Hyls1	18.098	0.613896	0.30915	1.98576	0.0470604	0.393358
Slc25a32	89.1243	0.434912	0.219023	1.98569	0.0470674	0.393358
Tnfrsf23	215.092	-0.549339	0.276622	-1.98588	0.0470465	0.393358
Hpgd	10.8242	0.554538	0.279507	1.98398	0.0472579	0.394285
Mertk	16.3198	-0.605758	0.305291	-1.9842	0.047234	0.394285
Bex2	156.842	0.570353	0.287622	1.983	0.0473678	0.394346
Ephb4	43.5598	0.521912	0.263169	1.98318	0.047347	0.394346
Lrp4	145.075	0.491186	0.247703	1.98296	0.0473715	0.394346
Pcdhga10	46.2391	0.684547	0.345093	1.98366	0.0472939	0.394346
Trib2	29.539	-0.522044	0.26333	-1.98247	0.0474262	0.39458
Gm7162	3.17035	0.71835	0.362446	1.98195	0.0474849	0.394655
Lrrc71	3.61749	0.667031	0.336559	1.98192	0.0474885	0.394655
Aasdhppt	81.51	-0.338426	0.170836	-1.981	0.0475917	0.395171
Crnkl1	83.0758	0.379996	0.191882	1.98037	0.0476624	0.395171
Lin7c	544.818	-0.29644	0.149722	-1.97994	0.0477105	0.395171
Mtap	84.2643	-0.473933	0.239358	-1.98001	0.047702	0.395171
Ptgs2	413.12	-0.557447	0.281485	-1.98038	0.0476612	0.395171
Tagln2	1757.61	-0.424188	0.214159	-1.98072	0.0476232	0.395171
Dnajc12	31.1642	-0.59294	0.299539	-1.97951	0.0477589	0.395351
Eif3s6-ps2	3.11677	-0.720935	0.364423	-1.97829	0.0478962	0.396056
Ksr1	8.46127	-0.701374	0.354538	-1.97828	0.0478975	0.396056
Anp32a	405.191	0.277321	0.140209	1.97791	0.0479384	0.396173
Nsmaf	132.709	0.541926	0.274109	1.97704	0.0480368	0.396765
2510039O18Rik	65.525	0.40295	0.203964	1.97559	0.0482012	0.397579
Appl2	207.635	0.489931	0.247994	1.97557	0.048203	0.397579
Gas6	233.914	0.603483	0.30553	1.9752	0.0482458	0.397579
Gm38393	2.57028	-0.648515	0.328303	-1.97535	0.0482281	0.397579
Gm47167	3.00788	-0.71444	0.361744	-1.97499	0.0482695	0.397579
Actl6a	72.2297	-0.473502	0.239984	-1.97306	0.0484886	0.398108
Arid1b	148.868	0.431685	0.218703	1.97384	0.0484	0.398108
Camsap3	130.969	0.476969	0.241747	1.97301	0.0484948	0.398108
Nfkbie	14.6826	0.620153	0.314261	1.97337	0.0484533	0.398108
Rarres2	7.08968	-0.718826	0.364319	-1.97307	0.0484881	0.398108
Smap2	44.4744	0.429378	0.217523	1.97395	0.0483878	0.398108
Eng	8.61372	0.716537	0.363312	1.97223	0.048583	0.398348
G530011O06Rik	7.32559	-0.718129	0.364141	-1.97212	0.0485959	0.398348
Natd1	101.137	-0.331198	0.167946	-1.97204	0.0486045	0.398348
Tmem135	187.981	-0.344633	0.174845	-1.97107	0.0487158	0.399039
Gm13835	69.8127	-0.651873	0.330794	-1.97063	0.0487663	0.399232
Trp53i11	64.2676	0.575882	0.292336	1.96993	0.048846	0.399664
Gcc1	90.1017	-0.385217	0.195669	-1.96872	0.0489851	0.400581
C79130	15.9891	0.652474	0.331634	1.96745	0.0491312	0.400832
Cblc	32.0966	-0.489859	0.249061	-1.96683	0.049203	0.400832
Cxcl1	128.805	-0.703908	0.357994	-1.96626	0.0492691	0.400832
Dynlt1f	76.6165	-0.375191	0.190805	-1.96636	0.049257	0.400832
Gigyf1	25.8655	0.565222	0.287445	1.96637	0.0492561	0.400832
Gm15764	3.23295	-0.722652	0.367555	-1.96611	0.0492862	0.400832
Lztr1	127.229	-0.43077	0.219045	-1.96658	0.0492313	0.400832
Ppp1r12c	35.598	0.584129	0.296956	1.96706	0.0491768	0.400832
Ttc3	731.995	0.339301	0.172474	1.96726	0.049153	0.400832
Zc3hav1l	52.8093	-0.573352	0.291482	-1.96702	0.0491809	0.400832
9130230L23Rik	23.5855	0.651956	0.331685	1.96559	0.0493464	0.401102
Ndufaf7	31.5767	0.479687	0.244156	1.96467	0.0494521	0.401741
Kif1b	441.73	0.255961	0.130397	1.96294	0.0496534	0.402714
Rpl35	328.154	-0.324764	0.165433	-1.96312	0.0496323	0.402714
Zfp729a	140.409	0.493293	0.25128	1.96312	0.0496327	0.402714
Aldh3b1	13.2868	-0.660544	0.336708	-1.96177	0.0497888	0.403371
Pitpnc1	36.3575	0.643956	0.328222	1.96195	0.0497682	0.403371
Gprc5a	608.794	-0.24902	0.127007	-1.96068	0.0499165	0.403964
Mettl3	33.8255	0.481605	0.245604	1.9609	0.0498907	0.403964
Abr	162.453	0.371499	0.189546	1.95994	0.0500022	0.404107
Casp7	61.5093	-0.440822	0.224955	-1.95959	0.0500432	0.404107
Gm42595	9.51683	-0.661162	0.337394	-1.95961	0.050041	0.404107
Pard6g	31.2407	-0.604572	0.308449	-1.96004	0.0499912	0.404107
Mturn	11.1049	0.659405	0.336642	1.95877	0.0501394	0.404663
Nt5dc3	58.3886	0.522344	0.266797	1.95783	0.05025	0.405335
Cdh16	41.3346	0.64565	0.329864	1.95732	0.0503094	0.405484
Ddx20	60.0878	-0.402546	0.205674	-1.95721	0.0503231	0.405484
Fam13a	121.479	0.587686	0.30046	1.95595	0.0504707	0.406339
Tmem213	75.4708	-0.532886	0.272459	-1.95584	0.050484	0.406339
Akr1b3	161.877	-0.316849	0.162114	-1.95449	0.0506437	0.40644
Amotl1	146.518	-0.528551	0.270395	-1.95474	0.0506143	0.40644
Krt87	9.44031	-0.704654	0.360558	-1.95434	0.0506611	0.40644
Lima1	249.057	0.360106	0.184218	1.95478	0.0506087	0.40644
Rbmx	114.511	-0.389242	0.199102	-1.95499	0.050584	0.40644
Reep1	4.7558	-0.691323	0.353628	-1.95494	0.0505896	0.40644
Ndufb5	303.731	-0.309518	0.158404	-1.95398	0.0507036	0.406562
Arid1a	400.201	0.328565	0.168311	1.95213	0.0509223	0.407443
Gm44751	606.945	0.437352	0.224058	1.95196	0.0509432	0.407443
Gm5601	24.2141	-0.546211	0.279837	-1.95189	0.050951	0.407443
Pih1d2	11.0044	0.679105	0.347808	1.95253	0.0508758	0.407443
Rpl27a	794.096	-0.244315	0.125146	-1.95224	0.0509093	0.407443
Capg	60.7389	0.514636	0.263775	1.95104	0.051052	0.408031
Ncor2	184.499	0.400479	0.205338	1.95034	0.051136	0.408482
Calr	528.735	0.349902	0.179462	1.94973	0.0512083	0.408619
Stk38	243.039	0.427322	0.219153	1.94988	0.0511902	0.408619
4732487G21Rik	13.9179	-0.627415	0.321963	-1.94872	0.0513288	0.409323
Hexa	87.4044	0.41675	0.213879	1.94853	0.0513517	0.409323
A230103L15Rik	8.37461	0.695013	0.356748	1.94819	0.0513925	0.409428
Mlkl	19.2293	-0.625913	0.321359	-1.94771	0.0514497	0.409663
Nrk	7.01508	-0.634941	0.326081	-1.94719	0.0515123	0.409721
Thoc6	18.2747	0.553511	0.284229	1.94741	0.0514852	0.409721
Alpk1	69.7777	0.596495	0.306514	1.94606	0.0516476	0.410043
Fam151b	14.3244	0.576513	0.296288	1.94579	0.0516803	0.410043
Gm37652	32.6695	0.577105	0.296651	1.9454	0.0517269	0.410043
H2afz	977.806	-0.198328	0.101888	-1.94653	0.0515907	0.410043
S1pr2	126.475	-0.391174	0.201093	-1.94524	0.0517463	0.410043
Spcs1	369.458	-0.231595	0.119017	-1.9459	0.0516673	0.410043
St3gal1	598.344	-0.351007	0.180425	-1.94545	0.0517207	0.410043
Fbp1	117.06	0.505903	0.260113	1.94493	0.0517832	0.410092
Gm26753	2.55942	-0.689548	0.354573	-1.94473	0.0518078	0.410092
AC154828.1	5.18401	0.700455	0.360257	1.94432	0.0518571	0.410263
Slc2a13	29.2999	0.707297	0.363977	1.94325	0.0519866	0.411068
Antxr1	422.09	-0.368914	0.189936	-1.9423	0.0521008	0.411726
Usp18	5.98492	-0.706943	0.36401	-1.9421	0.0521253	0.411726
Fbxo47	8.01834	0.70533	0.363457	1.94061	0.0523051	0.412707
Maob	188.284	0.422183	0.217541	1.94071	0.052294	0.412707
Tbl2	42.5436	0.557644	0.28759	1.93902	0.0524985	0.413792
Tnpo2	72.7677	0.494051	0.25477	1.9392	0.0524771	0.413792
Cysltr1	12.1202	-0.694648	0.358297	-1.93875	0.0525317	0.413834
Ntn5	4.58894	0.701404	0.36187	1.93828	0.0525894	0.414069
Mlec	392.572	0.36386	0.1878	1.93749	0.0526859	0.414608
Rmdn1	49.2633	0.466869	0.241027	1.937	0.0527454	0.414855
Isca1	284.961	-0.346277	0.17885	-1.93614	0.0528511	0.415467
Sf3b6	98.6619	0.449924	0.232553	1.93471	0.0530256	0.416617
Gm17300	10.8957	0.616127	0.318711	1.93319	0.0532134	0.41765
Gnptg	151.714	0.330331	0.170865	1.93329	0.0532005	0.41765
Fam71a	29.3041	0.652902	0.338133	1.9309	0.053495	0.419338
Macc1	278.488	-0.376605	0.195034	-1.93097	0.0534869	0.419338
Nudt4	934.909	-0.289269	0.149821	-1.93076	0.0535132	0.419338
Gm18821	5.21294	0.690254	0.35757	1.9304	0.0535569	0.419459
Bag1	240.982	-0.250101	0.129702	-1.92828	0.0538203	0.420632
Mink1	67.3576	0.490818	0.254524	1.92838	0.0538085	0.420632
Phka2	19.3761	-0.678358	0.351708	-1.92875	0.0537613	0.420632
Zfp281	296.808	-0.281881	0.146175	-1.92838	0.0538084	0.420632
Cbll1	97.4934	0.464438	0.240912	1.92783	0.0538763	0.420848
Mier1	320.53	0.327775	0.170159	1.92629	0.0540677	0.422121
Kat8	31.3576	0.467231	0.242651	1.92553	0.054163	0.422642
Cops5	219.395	-0.305089	0.158487	-1.92501	0.054228	0.422927
Amot	18.3672	0.649558	0.33768	1.92359	0.054406	0.423956
Virma	208.492	0.32206	0.167434	1.9235	0.0544171	0.423956
Serpinb6b	287.713	-0.374872	0.194921	-1.9232	0.0544551	0.424029
Ndufc1	145.111	-0.360058	0.18727	-1.92267	0.054522	0.424327
C1qtnf6	6.25724	-0.676544	0.35218	-1.92102	0.0547298	0.424978
Dsn1	6.11923	-0.694154	0.361308	-1.92122	0.0547035	0.424978
Esco1	234.95	0.28686	0.149339	1.92086	0.054749	0.424978
Kcng3	2.45536	0.659178	0.343144	1.921	0.0547322	0.424978
Tlr5	22.103	-0.607121	0.31605	-1.92096	0.0547362	0.424978
Plod2	10.2323	-0.698856	0.364027	-1.91979	0.0548845	0.425808
Gcnt1	23.1687	0.686566	0.357789	1.91891	0.0549957	0.426021
Spata31d1a	4.77128	-0.67818	0.353371	-1.91917	0.0549629	0.426021
Tc2n	1564.94	0.366077	0.190775	1.91889	0.0549983	0.426021
Gm37860	7.20082	0.695932	0.362737	1.91856	0.0550403	0.426124
Myo9b	94.025	0.480226	0.250336	1.91832	0.0550699	0.426131
Abcb9	2.72252	-0.673829	0.351374	-1.9177	0.0551496	0.426524
U2surp	317.519	0.267703	0.139944	1.91293	0.0557576	0.431002
Rab32	7.18417	0.694036	0.36292	1.91237	0.055829	0.431329
Cul3	630.783	-0.225782	0.118116	-1.91152	0.0559374	0.431717
Ndst1	281.353	0.406202	0.212484	1.91168	0.0559169	0.431717
Trim68	24.212	0.595663	0.311781	1.91052	0.0560663	0.432486
Dffb	5.49485	0.694412	0.363625	1.90969	0.0561729	0.433084
Nrarp	2.58636	0.517921	0.27143	1.90812	0.0563757	0.434421
4833418N02Rik	10.773	0.628363	0.329353	1.90787	0.056408	0.434444
Gm36423	4.58981	0.692129	0.363116	1.90608	0.0566398	0.435553
Smarcc1	375.216	0.234857	0.123215	1.90608	0.0566401	0.435553
Vapb	152.697	-0.462912	0.242849	-1.90617	0.0566282	0.435553
Eme2	23.2471	0.570855	0.299689	1.90482	0.0568031	0.435677
Gm17477	11.595	-0.646621	0.339423	-1.90506	0.056772	0.435677
Rpl17	1190.8	-0.252025	0.132295	-1.90503	0.0567764	0.435677
Rs1	8.58127	-0.692142	0.363212	-1.90561	0.0567005	0.435677
Ube2s	58.5114	-0.505667	0.265462	-1.90486	0.0567983	0.435677
Sp3	666.23	0.274295	0.144053	1.90412	0.0568941	0.436149
Cblb	182.012	0.346474	0.181992	1.90378	0.0569383	0.436262
Plxnb2	572.803	-0.299751	0.15747	-1.90355	0.0569693	0.436274
A630052C17Rik	4.74332	0.689873	0.362489	1.90315	0.0570207	0.436442
Arfgef2	452.165	-0.227112	0.119349	-1.90293	0.0570502	0.436443
Etl4	547.197	0.275267	0.144774	1.90136	0.0572551	0.437559
Irf7	13.7189	0.609065	0.320299	1.90155	0.0572299	0.437559
Rab27a	297.274	-0.388044	0.204164	-1.90065	0.0573479	0.438042
Aldh1l2	53.1298	0.566466	0.298146	1.89996	0.0574384	0.438448
Noa1	37.2615	0.480412	0.252876	1.89979	0.0574602	0.438448
Gzme	51.4521	-0.68392	0.360119	-1.89915	0.0575446	0.438867
Aes	145.567	-0.306259	0.161339	-1.89823	0.0576655	0.438886
Fdft1	226.609	-0.277185	0.145986	-1.89871	0.0576028	0.438886
Gm7027	3.27404	0.686157	0.361397	1.89863	0.0576138	0.438886
Txnrd3	85.7122	-0.413796	0.217973	-1.89838	0.0576457	0.438886
Atg9a	45.4305	0.510294	0.269173	1.89579	0.0579882	0.4403
Gm9385	54.8093	-0.420064	0.221529	-1.8962	0.0579336	0.4403
Mpp5	659.703	-0.360559	0.190221	-1.89547	0.0580296	0.4403
Pde9a	6.13966	-0.682092	0.359801	-1.89574	0.0579939	0.4403
Rnasek	104.155	-0.389072	0.205181	-1.89624	0.0579285	0.4403
Wdr53	11.9858	0.591646	0.312119	1.89558	0.0580159	0.4403
Ttc9	252.358	-0.473977	0.250242	-1.89408	0.0582148	0.441479
Atp2b2	3.55334	-0.689014	0.363999	-1.8929	0.058371	0.441706
Gjb1	16.6558	-0.55312	0.292272	-1.89248	0.0584268	0.441706
Gm45311	2.57352	-0.636543	0.336224	-1.89321	0.0583297	0.441706
Ncaph	9.06506	-0.678319	0.358466	-1.89228	0.0584531	0.441706
R3hcc1	12.6444	-0.586372	0.309671	-1.89353	0.058287	0.441706
Rnf111	166.816	0.290445	0.153418	1.89316	0.0583371	0.441706
Rnf180	3.7331	0.664778	0.351286	1.89241	0.058436	0.441706
Nup155	159.95	-0.361677	0.191216	-1.89146	0.0585628	0.442309
Celsr2	42.2876	0.593752	0.314013	1.89085	0.0586445	0.442526
Gm48840	9.62081	-0.67755	0.358383	-1.89058	0.0586811	0.442526
Sec23ip	172.397	0.301092	0.15925	1.89069	0.0586656	0.442526
Gm45774	2.85119	0.674664	0.357022	1.8897	0.0587981	0.443183
Gm42726	6.29481	-0.679435	0.359625	-1.88929	0.0588534	0.443374
Wwtr1	330.144	-0.316347	0.167525	-1.88835	0.0589784	0.444091
Filip1	164.435	-0.532594	0.282099	-1.88797	0.0590302	0.444255
5033403H07Rik	10.9372	0.647746	0.343192	1.88741	0.0591048	0.44459
Exog	20.4725	0.567697	0.300968	1.88623	0.0592634	0.445558
Iqcb1	54.4815	-0.488472	0.259011	-1.88591	0.0593068	0.445658
Elk3	106.171	0.417736	0.221552	1.8855	0.0593623	0.445716
Gm37914	11.7285	-0.648482	0.343948	-1.88541	0.0593747	0.445716
Cnot2	210.292	-0.321802	0.17085	-1.88354	0.0596276	0.447162
Rcsd1	2.64752	-0.632184	0.335635	-1.88355	0.0596264	0.447162
Gm7334	200.797	0.675021	0.358462	1.8831	0.0596863	0.447376
Gm17494	73.7986	-0.342654	0.182025	-1.88246	0.0597739	0.44758
Zfp146	48.7205	0.430467	0.228666	1.88252	0.0597661	0.44758
Smpd4	61.6727	0.37088	0.197056	1.88211	0.0598215	0.44771
Aco2	177.612	-0.298622	0.1587	-1.88167	0.0598807	0.447927
Anxa7	291.372	-0.275159	0.146338	-1.8803	0.0600676	0.449016
Fli1	6.0501	0.669309	0.355986	1.88016	0.0600868	0.449016
AC159193.1	30.1675	-0.559383	0.297726	-1.87885	0.0602648	0.449892
Myo19	35.0167	0.590238	0.314126	1.87898	0.0602468	0.449892
Tmeff1	3.27136	0.664386	0.353701	1.87839	0.0603283	0.450025
Zfp275	65.8573	0.512332	0.272767	1.87828	0.0603433	0.450025
Sec63	619.16	-0.249737	0.133014	-1.87751	0.0604477	0.45036
Tceal8	104.653	-0.468139	0.249341	-1.8775	0.0604489	0.45036
6820431F20Rik	934.107	-0.284515	0.151636	-1.8763	0.0606136	0.4504
Dock4	385.54	-0.384146	0.204709	-1.87654	0.060581	0.4504
Psmc2	130.675	0.276526	0.147375	1.87634	0.0606086	0.4504
Ptprj	364.335	0.376749	0.200788	1.87635	0.0606069	0.4504
Rab26os	7.20727	0.680555	0.362743	1.87614	0.0606366	0.4504
Tipin	40.633	-0.397034	0.211514	-1.87711	0.0605034	0.4504
AC126804.1	12.6609	0.602152	0.321015	1.87577	0.0606866	0.450546
Acox3	62.5675	0.450955	0.240665	1.87379	0.0609594	0.450588
[truncated: 12,828 more rows]
