# Supplementary material for: LKB1 drives stasis and C/EBP-mediated reprogramming to an alveolar type II fate in lung cancer
Source: Nat Commun. 2022 Feb 28;13:1090. doi: 10.1038/s41467-022-28619-8 (PMC8885825; doi:10.1038/s41467-022-28619-8)
Supplement: Supplementary file 6 — Supplementary Data 3 [file 41467_2022_28619_MOESM6_ESM.xlsx]

## Sheet: Sheet1
Supplementary Data 3. Differential expression analysis results for the comparison of Lkb1-restored tumors to non-restored tumors. P values were obtained using the Wald test and corrected for multiple hypothesis testing using the Benjamini-Hochberg procedure.
Gene	baseMean	log2FoldChange	lfcSE	stat	pvalue	padj
Stk11	29.6402	4.42906	0.27996	15.8203	2.25305e-56	3.22614e-52
Selenop	1739.65	1.38284	0.112269	12.3172	7.3234e-35	5.24319e-31
Ptprn	274.716	-2.62605	0.250241	-10.4941	9.19863e-26	4.39051e-22
Mcam	60.6312	-2.49767	0.245339	-10.1805	2.42429e-24	8.67836e-21
Cavin3	56.0003	-2.11348	0.209327	-10.0966	5.72079e-24	1.63832e-20
Rbm24	59.3361	-2.87837	0.291111	-9.88756	4.71387e-23	1.12497e-19
Itgb3	68.8171	-2.25366	0.233934	-9.63372	5.76037e-22	1.17832e-18
Zfp385b	87.2838	1.48525	0.154972	9.58399	9.33697e-22	1.6712e-18
Sord	64.2094	1.72038	0.187547	9.17304	4.59849e-20	7.3162e-17
Lyz2	36622	1.53031	0.170462	8.9774	2.77252e-19	3.96997e-16
Tshz1	133.216	-1.41091	0.16152	-8.73516	2.43301e-18	3.16712e-15
Ces1d	292.584	1.96266	0.225632	8.69849	3.36331e-18	4.01327e-15
Tgfbi	623.162	-1.73732	0.202125	-8.59527	8.30675e-18	9.14956e-15
Morc1	16.5662	-2.38285	0.289771	-8.2232	1.98142e-16	2.02657e-13
Itgav	1198.65	-0.991586	0.12333	-8.04007	8.97853e-16	8.5709e-13
Pde10a	22.4734	-2.58337	0.326831	-7.90432	2.69397e-15	2.41093e-12
Nptx1	40.3392	-1.90455	0.244799	-7.78006	7.24887e-15	6.10568e-12
Prkar2a	354.423	-1.0971	0.142617	-7.69266	1.4411e-14	1.14639e-11
Glul	188.972	1.27736	0.167241	7.63785	2.20872e-14	1.66456e-11
Slc31a1	390.531	0.808196	0.106451	7.59216	3.14619e-14	2.25251e-11
Pygo1	43.8609	2.15982	0.287651	7.50849	5.98121e-14	4.07833e-11
Cap2	161.053	-1.73144	0.231156	-7.49036	6.86857e-14	4.09796e-11
Eif4h	1036.86	-0.821119	0.109458	-7.50168	6.30056e-14	4.09796e-11
Pmvk	200.478	-1.96932	0.262818	-7.4931	6.72678e-14	4.09796e-11
Fstl1	132.742	-1.66783	0.22539	-7.39976	1.36426e-13	7.81395e-11
Apoc1	265.566	1.59709	0.216445	7.37873	1.59807e-13	8.80107e-11
Bex2	156.842	1.79295	0.243534	7.36223	1.80858e-13	9.54638e-11
Tpcn2	66.1298	-1.62517	0.220871	-7.35801	1.86674e-13	9.54638e-11
Arl5a	944.354	-0.727964	0.0992152	-7.33722	2.18069e-13	1.07674e-10
Tmprss4	107.012	0.851031	0.116437	7.30896	2.6921e-13	1.28494e-10
Gsta3	48.7992	2.46909	0.339438	7.27407	3.48813e-13	1.61118e-10
Ccdc152	50.5613	1.16092	0.159759	7.26666	3.6848e-13	1.64883e-10
Tgm1	105.408	-1.30735	0.180663	-7.23638	4.60828e-13	1.99957e-10
Mylk	356.128	0.934844	0.129429	7.22284	5.09111e-13	2.14411e-10
Pla2g1b	42.3586	1.61291	0.224441	7.18634	6.65527e-13	2.72277e-10
Cat	1568.63	0.898155	0.125121	7.17827	7.05979e-13	2.80803e-10
C6	314.779	1.61034	0.224893	7.16047	8.03987e-13	2.95187e-10
Hnmt	186.47	1.03163	0.144046	7.16183	7.96072e-13	2.95187e-10
Lcp1	894.14	1.02151	0.142519	7.16756	7.6346e-13	2.95187e-10
Cubn	27.3269	-2.33068	0.326064	-7.14791	8.81108e-13	3.15415e-10
Ros1	385.413	1.43745	0.204669	7.02328	2.16716e-12	7.56867e-10
Slc38a4	170.507	-1.5905	0.228625	-6.95678	3.48126e-12	1.18686e-09
Wfdc1	36.7394	-2.21442	0.318792	-6.9463	3.74996e-12	1.24874e-09
Ace2	110.801	1.61645	0.236766	6.82723	8.65692e-12	2.81724e-09
Abhd5	319.258	0.72907	0.108831	6.69908	2.09733e-11	6.6737e-09
Shank2	133.373	1.19887	0.17915	6.69197	2.20188e-11	6.85408e-09
Ets1	74.4016	-1.31016	0.196662	-6.66196	2.70202e-11	8.23196e-09
Ftl1	2074.74	0.595708	0.0899192	6.62493	3.47421e-11	1.0364e-08
Map6	35.8495	-1.63157	0.246741	-6.61247	3.77957e-11	1.10448e-08
H2-Aa	1204.23	0.863162	0.132462	6.51631	7.20602e-11	2.06366e-08
Car8	729.126	1.40264	0.215891	6.49698	8.19465e-11	2.30077e-08
Zadh2	154.318	-0.806335	0.124459	-6.4787	9.2519e-11	2.54765e-08
Acss1	104.616	1.04784	0.16287	6.43363	1.24594e-10	3.36617e-08
S100a14	203.458	-1.27121	0.197833	-6.42566	1.313e-10	3.48164e-08
Eno1	287.754	-1.08593	0.170052	-6.38586	1.70436e-10	4.43723e-08
Pdxk	52.7855	1.25321	0.198074	6.32702	2.49948e-10	6.39108e-08
Gm4610	16.1903	-2.25743	0.362021	-6.23564	4.49922e-10	1.13025e-07
Tppp3	25.7153	-1.42936	0.232492	-6.14799	7.84711e-10	1.93729e-07
Gas6	233.914	1.60707	0.263139	6.10732	1.01319e-09	2.45896e-07
Cox7a2	263.675	-0.838388	0.1386	-6.049	1.45749e-09	3.42128e-07
Epdr1	32.4322	1.96217	0.324256	6.05131	1.43675e-09	3.42128e-07
Tgfbr2	654.65	-0.6647	0.11001	-6.04215	1.52072e-09	3.51214e-07
Stk17b	325.525	-0.708904	0.117516	-6.03238	1.61567e-09	3.67218e-07
Fth1	3396.01	0.54405	0.0903941	6.01865	1.75875e-09	3.93493e-07
Kcnc4	5.09051	-2.23953	0.37233	-6.01489	1.80004e-09	3.96536e-07
Car2	103.816	1.29332	0.215301	6.00701	1.8898e-09	4.1e-07
Sprr1a	117.43	-1.85718	0.309393	-6.00267	1.94102e-09	4.14827e-07
Alas1	221.341	0.705946	0.118081	5.9785	2.252e-09	4.74212e-07
Prdx6	691.731	0.698896	0.117254	5.96051	2.51448e-09	5.2181e-07
Nnat	57.1171	-1.39619	0.234502	-5.95383	2.61933e-09	5.35803e-07
Cacna1c	213.925	-0.970706	0.163292	-5.94459	2.77146e-09	5.58936e-07
Camk2n1	164.379	1.02416	0.172509	5.93686	2.90538e-09	5.77807e-07
Ckb	19.9542	-1.75073	0.295342	-5.92781	3.07006e-09	5.81895e-07
Ndrg1	197.846	-1.33271	0.224769	-5.92921	3.04389e-09	5.81895e-07
Pde1c	43.5462	-1.49209	0.251643	-5.92938	3.04081e-09	5.81895e-07
Sh3bgrl	808.762	0.531688	0.0897088	5.92682	3.08849e-09	5.81895e-07
Bend4	109.995	-1.01316	0.17218	-5.88427	3.99805e-09	7.43481e-07
Kif5b	1597.09	-0.500196	0.0853123	-5.86312	4.54238e-09	8.33876e-07
Ehf	525.095	0.828936	0.141629	5.85286	4.83198e-09	8.75811e-07
Apobec3	108.578	-1.18073	0.202273	-5.83732	5.30487e-09	9.49506e-07
Daam2	96.7744	-1.56687	0.269079	-5.8231	5.7765e-09	1.02116e-06
Sik1	252.902	-0.683801	0.117506	-5.8193	5.90953e-09	1.03193e-06
Ttll7	744.431	-0.4879	0.0838841	-5.81636	6.01415e-09	1.03755e-06
Sowahc	405.847	0.834572	0.143631	5.81053	6.22754e-09	1.06157e-06
Ccl3	10.2552	2.16771	0.37321	5.80829	6.31126e-09	1.06319e-06
Ttc9	252.358	-1.14602	0.197476	-5.80333	6.50107e-09	1.08243e-06
Gas7	51.2973	-1.49634	0.258932	-5.77889	7.51944e-09	1.2376e-06
Wee1	119.196	1.04168	0.180796	5.76167	8.32859e-09	1.35519e-06
Hspg2	146.626	-1.48578	0.258652	-5.74432	9.22912e-09	1.48485e-06
Arid5b	625.976	0.571378	0.0995097	5.74193	9.3601e-09	1.48919e-06
Rpl3-ps1	780.939	0.912529	0.160459	5.687	1.29288e-08	2.03437e-06
Pcyt1a	251.233	0.766423	0.135153	5.67077	1.42157e-08	2.21255e-06
Cyb5a	226.653	0.809301	0.143848	5.62607	1.84363e-08	2.8386e-06
H2-Eb1	302.916	0.916622	0.163692	5.59967	2.1476e-08	3.24063e-06
Kcne2	285.965	-1.38804	0.248047	-5.59586	2.19527e-08	3.24063e-06
Prps2	337.592	0.890147	0.159041	5.59698	2.18113e-08	3.24063e-06
Sfn	26.5332	-1.29993	0.232173	-5.59897	2.15628e-08	3.24063e-06
Btg3	326.884	-1.44693	0.259362	-5.57883	2.42145e-08	3.50544e-06
Nek6	437.639	0.483043	0.0865875	5.57867	2.42363e-08	3.50544e-06
Neurl1b	32.0659	1.23925	0.222874	5.56032	2.69274e-08	3.85573e-06
Atg3	168.431	0.530723	0.0960148	5.52751	3.24805e-08	4.60484e-06
Tnfaip1	862.837	-0.422437	0.0765946	-5.51523	3.48322e-08	4.88982e-06
Gcnt4	89.5538	-1.31071	0.23905	-5.483	4.18178e-08	5.81348e-06
Aldoa	923.617	-0.709153	0.129843	-5.46161	4.71826e-08	6.49622e-06
Fmo4	80.694	1.28577	0.236456	5.43766	5.39857e-08	7.36211e-06
Mlc1	164.351	0.726532	0.133703	5.43391	5.51336e-08	7.44772e-06
Gm45819	21.9256	1.38385	0.255533	5.41554	6.11036e-08	8.17704e-06
Myh7	559.024	1.02712	0.190147	5.40172	6.60037e-08	8.75099e-06
Ptpre	71.0505	-0.835122	0.154978	-5.38863	7.09962e-08	9.32656e-06
Dnajb9	629.716	0.567236	0.105348	5.38442	7.26802e-08	9.39506e-06
Rbp4	58.8327	1.36886	0.254243	5.38405	7.28299e-08	9.39506e-06
Kcnk1	430.183	-0.665299	0.123646	-5.38068	7.42034e-08	9.48677e-06
Ajuba	29.3205	-1.17883	0.220748	-5.34016	9.28665e-08	1.17678e-05
Dcbld2	150.276	-0.843915	0.158755	-5.31583	1.06173e-07	1.31807e-05
Prss23	70.1576	-1.479	0.278281	-5.31479	1.06779e-07	1.31807e-05
Slc16a7	169.749	1.0236	0.192585	5.31503	1.06638e-07	1.31807e-05
Ciita	117.056	0.810954	0.153493	5.28334	1.26848e-07	1.55243e-05
Npnt	1085.89	-0.869858	0.164816	-5.27776	1.30771e-07	1.58687e-05
S100a6	1715.49	-1.52855	0.290228	-5.26674	1.38867e-07	1.67096e-05
Vnn1	70.7965	1.25681	0.239027	5.25803	1.4561e-07	1.73749e-05
Angptl4	44.9048	-1.41041	0.269109	-5.24105	1.59664e-07	1.88945e-05
Tram2	88.4927	-1.13078	0.215843	-5.23893	1.61514e-07	1.89567e-05
Slc4a5	54.9445	1.08099	0.206506	5.23463	1.65311e-07	1.92447e-05
Gm21955	25.7796	-1.16804	0.224379	-5.20566	1.93304e-07	2.23219e-05
Cd38	124.303	1.28386	0.247188	5.19386	2.0598e-07	2.33564e-05
Sftpa1	40657.3	1.05529	0.203221	5.1928	2.07156e-07	2.33564e-05
Tceanc	140.263	1.07529	0.207073	5.19282	2.07127e-07	2.33564e-05
Hs3st3b1	63.0251	1.05364	0.203778	5.17054	2.33424e-07	2.61125e-05
1810010H24Rik	86.549	1.10099	0.213926	5.14658	2.65284e-07	2.94466e-05
Plekha6	51.1209	1.1486	0.223715	5.13423	2.83298e-07	3.12041e-05
H2-Ab1	857.661	0.840916	0.16419	5.1216	3.0296e-07	3.31152e-05
Il24	9.79824	-1.881	0.367735	-5.11511	3.13563e-07	3.40145e-05
Arxes2	34.2765	1.3027	0.254833	5.11198	3.18807e-07	3.43233e-05
Capn2	385.782	-0.652444	0.128109	-5.09288	3.52665e-07	3.76852e-05
Tnfsf13	38.5714	1.37899	0.271331	5.08232	3.72861e-07	3.95481e-05
Fmo2	150.785	1.2303	0.242548	5.07239	3.92853e-07	4.13622e-05
Tc2n	1564.94	0.729597	0.144426	5.05171	4.37874e-07	4.57658e-05
Pof1b	183.554	0.890865	0.176666	5.04265	4.59141e-07	4.76408e-05
Hdgf	304.476	-0.528669	0.104999	-5.03501	4.7783e-07	4.92233e-05
F3	358.004	-1.33336	0.26501	-5.03135	4.87039e-07	4.96027e-05
Zfp516	143.446	-0.595091	0.11829	-5.0308	4.8844e-07	4.96027e-05
Gsn	208.574	-0.761255	0.151467	-5.02587	5.01149e-07	5.05349e-05
Gm37298	23.4518	-1.16005	0.230915	-5.02369	5.06874e-07	5.07548e-05
Angptl2	18.1514	-1.49258	0.297362	-5.01941	5.18311e-07	5.15395e-05
Sgpp2	465.125	0.685532	0.136702	5.01479	5.30912e-07	5.24284e-05
Stxbp6	27.3807	-1.36544	0.272424	-5.01219	5.38132e-07	5.27775e-05
Slc16a12	32.1769	1.47428	0.295421	4.99044	6.02406e-07	5.86793e-05
Kcnk2	62.9679	1.07086	0.215336	4.97297	6.59356e-07	6.37926e-05
Fhl1	188.141	-1.06697	0.216164	-4.93593	7.97703e-07	7.66598e-05
Kirrel	41.3138	-0.825545	0.167793	-4.92004	8.65285e-07	8.26001e-05
Rnh1	225.795	-0.464198	0.0948383	-4.89462	9.8494e-07	9.33997e-05
Snap29	169.752	0.487407	0.0996691	4.89025	1.00706e-06	9.4869e-05
Arhgef38	443.232	0.911604	0.186742	4.88163	1.05213e-06	9.84669e-05
Spred1	1441.94	-0.389048	0.0797302	-4.87955	1.06328e-06	9.88639e-05
Rapgef5	991.826	0.684681	0.141082	4.85306	1.21572e-06	0.000111589
Ypel2	72.8995	0.728523	0.150087	4.85401	1.2099e-06	0.000111589
Adamts9	184.54	0.87603	0.180686	4.84836	1.24484e-06	0.000113534
Prokr1	66.3112	-0.957075	0.197538	-4.84502	1.26597e-06	0.00011473
Rnase4	2663.53	0.543829	0.112393	4.83863	1.30737e-06	0.000117737
Fbn2	37.3589	-1.22319	0.253378	-4.82752	1.38241e-06	0.000123717
Crip1	199.289	-0.955664	0.198467	-4.81523	1.4703e-06	0.000130765
St6galnac2	62.7004	1.12556	0.233965	4.81082	1.50312e-06	0.000132859
Myct1	95.7762	-0.929121	0.193315	-4.80625	1.53785e-06	0.000135095
Sult1a1	42.7985	1.11135	0.231375	4.80323	1.56124e-06	0.000136313
Aox4	6.47954	1.62786	0.340294	4.7837	1.72102e-06	0.000149353
Lrrfip2	155.091	-0.609262	0.127688	-4.7715	1.82862e-06	0.000157735
Palld	53.5702	-1.04198	0.218794	-4.76239	1.91318e-06	0.000164041
Herpud1	412.359	0.777444	0.163318	4.76031	1.93293e-06	0.000164747
Xdh	174.016	0.7577	0.159268	4.75739	1.96114e-06	0.000166163
Kcmf1	284.507	-0.387028	0.081497	-4.74898	2.04442e-06	0.0001722
Pigr	100.933	1.77336	0.374245	4.73851	2.15301e-06	0.000180286
2200002D01Rik	47.8269	-0.864198	0.182537	-4.73438	2.19722e-06	0.000182919
Aig1	126.285	0.598377	0.12649	4.73063	2.23823e-06	0.000185256
Cenpl	23.5066	-1.04318	0.220579	-4.72928	2.25323e-06	0.00018541
Gm16486	97.5771	1.11028	0.234825	4.72813	2.26599e-06	0.00018541
Mfsd2a	166.538	-1.08976	0.231638	-4.70459	2.54381e-06	0.00020696
Notch1	133.618	0.742091	0.157942	4.69852	2.62056e-06	0.000211999
H6pd	321.299	0.523362	0.11163	4.68836	2.75402e-06	0.000221544
Map3k12	87.1784	0.751997	0.160551	4.68385	2.81543e-06	0.000225219
Deptor	257.049	0.526818	0.112591	4.67906	2.88198e-06	0.000229262
Tpm2	23.1005	-1.51905	0.324876	-4.67577	2.92847e-06	0.000231673
Plagl1	77.2331	1.26295	0.271786	4.64684	3.37057e-06	0.000265182
Stard8	78.4019	0.756693	0.162954	4.6436	3.42389e-06	0.000267905
Enpp5	264.691	0.609315	0.13127	4.6417	3.45561e-06	0.000268918
Btbd3	307.01	-0.747177	0.161064	-4.639	3.50106e-06	0.000270982
Ephb3	104.76	-0.54929	0.118862	-4.62125	3.81435e-06	0.000293643
Chia1	463.36	1.33606	0.289753	4.61102	4.00689e-06	0.000306816
Creg1	231.937	0.739087	0.160578	4.60265	4.17145e-06	0.000314738
Lgalsl	136.903	0.710799	0.154441	4.60241	4.17629e-06	0.000314738
Wdr45	149.732	-0.707114	0.153572	-4.60443	4.13594e-06	0.000314738
Tmem178b	17.6679	-1.64394	0.35767	-4.59625	4.3016e-06	0.000322485
Chic1	3.13402	1.71658	0.373563	4.59515	4.32432e-06	0.0003225
Cldn8	7.51214	1.60665	0.349923	4.59143	4.40215e-06	0.000326603
Emp2	1651.54	-0.585533	0.127725	-4.58434	4.55421e-06	0.000335194
Gclc	1039.87	-1.02677	0.223997	-4.58386	4.56476e-06	0.000335194
Aass	68.9122	1.29662	0.283406	4.57515	4.75871e-06	0.000347653
Gpm6b	97.3466	0.938224	0.205245	4.57125	4.84834e-06	0.000352403
Gstm1	270.45	1.56245	0.341884	4.5701	4.87491e-06	0.000352545
Rbm43	36.1014	0.785568	0.171954	4.56847	4.91296e-06	0.000353511
Rgs10	78.8356	-0.793761	0.173793	-4.56728	4.94093e-06	0.000353746
Hint1	346.605	-0.384019	0.0841041	-4.56599	4.97141e-06	0.000354157
Ddah1	24.1735	-1.50466	0.329946	-4.56031	5.10771e-06	0.000354618
Fkbp11	34.4894	0.965567	0.211745	4.56004	5.1144e-06	0.000354618
Flna	780.999	-0.67047	0.147047	-4.55954	5.12647e-06	0.000354618
Gapdh	1122.95	-0.516249	0.113186	-4.56109	5.08894e-06	0.000354618
Hc	4865.5	1.00047	0.219227	4.56364	5.02744e-06	0.000354618
Slc23a1	23.4574	1.2023	0.263395	4.56464	5.0035e-06	0.000354618
Prelid3b	101.013	-0.521934	0.114559	-4.55602	5.2132e-06	0.000358883
Rbp1	49.5606	-1.28196	0.28162	-4.55208	5.31189e-06	0.000363928
Cds1	155.498	-0.713434	0.156763	-4.55102	5.33855e-06	0.000364013
Mid1ip1	241.251	0.633154	0.139313	4.54482	5.49824e-06	0.000373125
Gstt1	107.291	0.89243	0.196444	4.54293	5.54789e-06	0.000374718
Akr1c19	55.2925	1.21379	0.267663	4.53476	5.76703e-06	0.00038769
Col4a2	384.1	-0.540979	0.119713	-4.51897	6.21415e-06	0.000415797
Rasgrf1	33.3572	-1.50311	0.332779	-4.51683	6.27724e-06	0.000418064
Pbxip1	250.308	-0.508479	0.112617	-4.51511	6.32854e-06	0.000419529
Fbxo32	82.7209	0.820506	0.182073	4.50648	6.59123e-06	0.00043493
Gkn1	350.331	-1.6215	0.359913	-4.50525	6.62955e-06	0.000435452
Ryk	248.526	-0.417851	0.0928545	-4.50006	6.7935e-06	0.000444183
Bcar3	87.216	-0.861541	0.191704	-4.49412	6.98577e-06	0.000452621
Ywhaz	1975.37	-0.417222	0.0928273	-4.4946	6.96993e-06	0.000452621
Tpd52l1	6.09931	1.60205	0.35699	4.48766	7.201e-06	0.000464465
Lmo7	1478.23	-0.8301	0.185111	-4.48434	7.31409e-06	0.000469643
Pccb	110.269	0.596232	0.133143	4.47814	7.52973e-06	0.000481331
Ahi1	48.0299	-0.709693	0.158745	-4.47064	7.79848e-06	0.000496295
Fat4	11.4965	-1.3777	0.308745	-4.46227	8.10948e-06	0.000513804
Tspan15	100.106	-0.693912	0.155649	-4.45818	8.26573e-06	0.000521396
Slk	882.36	-0.381463	0.0860833	-4.43132	9.36574e-06	0.000588193
Gkn2	966.752	-1.65356	0.373633	-4.42563	9.61595e-06	0.00060127
Slc39a8	637.507	0.694463	0.156996	4.42344	9.714e-06	0.00060476
Lrrk2	2389.56	-0.636266	0.143979	-4.41916	9.9083e-06	0.000614186
Slc2a1	160.426	-0.627239	0.142043	-4.41585	1.00614e-05	0.00062099
Trp53inp2	1066.54	-0.553835	0.125649	-4.40779	1.0443e-05	0.000641774
Slc1a3	48.3111	-0.910453	0.206603	-4.40677	1.04922e-05	0.000642043
Pmepa1	285.76	-0.527617	0.11998	-4.39753	1.09492e-05	0.000667155
Mgst2	57.0819	0.848134	0.193424	4.38483	1.16075e-05	0.00070427
AC113595.1	5.62957	-1.61089	0.36827	-4.37421	1.21872e-05	0.000736324
Stox2	36.5622	1.48014	0.33856	4.37186	1.23193e-05	0.000741179
Cox6a2	37.791	1.3587	0.311146	4.36676	1.26103e-05	0.000752362
Syt7	95.8911	-0.754914	0.172855	-4.36734	1.25771e-05	0.000752362
Chil1	2650.94	1.37497	0.315117	4.36336	1.28081e-05	0.000760991
Aldh2	335.347	0.601274	0.138049	4.3555	1.32761e-05	0.000784209
Eva1a	69.0662	-0.64172	0.147353	-4.35497	1.33084e-05	0.000784209
Cdh4	8.94723	-1.60395	0.368459	-4.35311	1.34217e-05	0.000787645
Mettl7a1	1054.38	0.739912	0.170592	4.33733	1.44222e-05	0.000842902
Galc	248.164	-0.625156	0.144186	-4.33575	1.45265e-05	0.000843167
Ttc13	110.265	-0.579099	0.133572	-4.33548	1.45445e-05	0.000843167
Calm1	3254.95	-0.39223	0.0905014	-4.33396	1.46448e-05	0.00084556
Ceacam1	1189.63	-0.577835	0.133563	-4.32632	1.51619e-05	0.000871902
Mfge8	143.349	-0.869818	0.201102	-4.32525	1.52359e-05	0.000872653
Ctsc	3551.82	0.525097	0.121499	4.32181	1.54752e-05	0.00087932
Il33	2029.82	-0.896916	0.207517	-4.32213	1.54527e-05	0.00087932
Tnfrsf11a	40.8309	0.96333	0.22341	4.31193	1.61837e-05	0.000915945
Ugt1a7c	15.2646	1.22577	0.285183	4.29818	1.72204e-05	0.000970781
Btaf1	424.551	-0.348219	0.081067	-4.29545	1.7434e-05	0.000978969
Gm45205	25.0669	0.955141	0.222437	4.29398	1.75494e-05	0.000981603
Dhrs9	3.65862	-1.59092	0.370738	-4.29121	1.77701e-05	0.000986242
Tmem43	317.942	-0.692727	0.161406	-4.29184	1.77199e-05	0.000986242
Maob	188.284	0.716061	0.167145	4.28407	1.83507e-05	0.00101453
Tuba1a	133.078	-0.774009	0.180764	-4.28188	1.85318e-05	0.0010206
Aqp5	834.027	-0.508272	0.1188	-4.27837	1.88263e-05	0.00103285
4930453N24Rik	151.447	-0.472318	0.110472	-4.27545	1.90747e-05	0.00104249
Aox3	1118.69	0.919297	0.215366	4.26852	1.96772e-05	0.00107132
Pls1	326.879	-0.752317	0.177362	-4.24171	2.21824e-05	0.00120314
Gm48597	8.21798	-1.42541	0.336117	-4.2408	2.2272e-05	0.00120345
Muc5ac	29.1178	1.28958	0.304499	4.23507	2.28483e-05	0.00122994
Zfp36l2	294.074	0.680886	0.160874	4.23241	2.312e-05	0.00123991
D630039A03Rik	22.9245	1.094	0.258554	4.23123	2.32414e-05	0.00124177
Tubb6	30.5128	-0.968782	0.22923	-4.22625	2.37616e-05	0.00126484
Tnip3	59.7566	1.28548	0.304259	4.22494	2.39004e-05	0.00126752
Gabrp	8.45969	1.55384	0.367986	4.22257	2.41538e-05	0.00127623
Gga2	65.4421	0.770992	0.18302	4.21262	2.52423e-05	0.00132884
Prrg3	647.35	0.745659	0.177108	4.21019	2.55158e-05	0.00133343
Zbtb18	123.637	-0.581805	0.138165	-4.21095	2.54304e-05	0.00133343
Kctd8	10.0531	-1.33411	0.317227	-4.20555	2.6045e-05	0.00135614
Sort1	575.576	0.506466	0.120495	4.2032	2.63166e-05	0.00136039
Zfp966	27.4304	0.976059	0.232201	4.2035	2.62815e-05	0.00136039
Pgm2l1	42.51	0.868922	0.207111	4.19544	2.72343e-05	0.00140276
Tlr7	10.0866	1.5437	0.368126	4.1934	2.74808e-05	0.00141039
Slc2a13	29.2999	-1.46073	0.348516	-4.19128	2.77385e-05	0.00141853
Tinag	41.1246	1.3612	0.324849	4.19026	2.78638e-05	0.00141986
BC018473	47.6925	1.56365	0.373594	4.18543	2.84631e-05	0.00144526
Hadh	233.959	0.539794	0.129409	4.17123	3.02964e-05	0.00153291
Mknk2	120.569	0.585713	0.140499	4.16881	3.06198e-05	0.00154382
Ugt1a6a	151.361	0.854038	0.204931	4.16745	3.08024e-05	0.00154758
Sfxn2	11.5099	1.17916	0.283547	4.1586	3.20209e-05	0.00160317
Avpi1	258.885	-0.42337	0.101854	-4.15665	3.22955e-05	0.00160752
Orai1	70.1359	-0.603789	0.145268	-4.15638	3.23323e-05	0.00160752
Pde7b	667.11	-0.575818	0.138646	-4.15316	3.27917e-05	0.00162472
Stat5a	45.4326	0.95362	0.229767	4.15037	3.31932e-05	0.00163894
Arl4c	285.418	-0.912034	0.219967	-4.14622	3.38003e-05	0.00166318
Rnaset2b	204.663	0.93354	0.225648	4.13716	3.51633e-05	0.00172433
Adcy6	88.5811	0.79265	0.19175	4.13376	3.56876e-05	0.00174406
Aldh6a1	178.892	0.562345	0.136242	4.12753	3.66684e-05	0.0017784
H2-DMa	118.236	0.730408	0.177052	4.12539	3.70112e-05	0.0017784
Pdia6	486.708	0.405315	0.0982146	4.12683	3.67796e-05	0.0017784
Ralgapa2	756.767	0.57415	0.139083	4.12812	3.65746e-05	0.0017784
Tmem2	115.318	-0.652106	0.158062	-4.12564	3.69712e-05	0.0017784
Iyd	6.39844	1.46439	0.355246	4.12217	3.75313e-05	0.00179736
Sema4g	25.3514	1.16576	0.283	4.11929	3.80042e-05	0.00181394
Frk	199.015	0.482818	0.117366	4.11377	3.89251e-05	0.00185172
Ftl1-ps1	172.303	0.561389	0.136561	4.11089	3.94137e-05	0.00186274
Prrc2b	494.99	0.394936	0.0960858	4.11024	3.9524e-05	0.00186274
Slc25a24	268.584	-0.698606	0.169973	-4.11011	3.9547e-05	0.00186274
Il11ra1	18.3251	0.842164	0.204942	4.10929	3.96879e-05	0.00186325
Ano1	510.404	-0.705412	0.171777	-4.10656	4.016e-05	0.00187697
Snd1	222.15	0.553149	0.134714	4.10608	4.02424e-05	0.00187697
Rcbtb1	156.277	0.559196	0.136286	4.10309	4.07668e-05	0.00189526
Fam174b	203.971	-0.786895	0.191987	-4.09868	4.15514e-05	0.00191927
Phyh	107.907	-0.574526	0.14016	-4.09906	4.14832e-05	0.00191927
Sqstm1	279.803	0.459406	0.112116	4.09761	4.17431e-05	0.00192193
Sptssb	16.6021	1.52923	0.373332	4.09615	4.20069e-05	0.00192787
Ccnd1	1037.87	-0.556545	0.13597	-4.09315	4.2556e-05	0.00194214
Rps6ka4	42.9113	-0.728952	0.178099	-4.09297	4.2589e-05	0.00194214
Slc40a1	41.5427	1.40482	0.343633	4.08815	4.34822e-05	0.00197657
Bex4	32.5307	1.52976	0.374292	4.08708	4.36841e-05	0.00197947
Aldh1a7	255.612	0.600421	0.147007	4.08431	4.42088e-05	0.00199693
Muc4	530.916	0.75584	0.1853	4.07901	4.52272e-05	0.00203651
Col23a1	63.1134	0.983983	0.241375	4.07657	4.57055e-05	0.00205159
Kansl1l	239.689	0.468984	0.115122	4.07381	4.62505e-05	0.00206444
Shc1	282.162	-0.425579	0.104471	-4.07366	4.62801e-05	0.00206444
Hnf1b	116.887	0.575995	0.141471	4.07146	4.67193e-05	0.00207756
Slc16a1	249.551	0.604403	0.148478	4.07065	4.68813e-05	0.00207831
Lgals9	158.425	-0.456954	0.112313	-4.06856	4.73041e-05	0.00209058
Snx18	184.511	-0.392127	0.0965528	-4.06127	4.88065e-05	0.00215034
Atp2a2	1090.48	-0.388122	0.0957688	-4.0527	5.06301e-05	0.00221704
Specc1	386.566	-0.444292	0.109613	-4.05328	5.05045e-05	0.00221704
Far1	1251.59	-0.594613	0.146765	-4.05145	5.09005e-05	0.00222209
Cdc27	339.251	-0.351741	0.0869546	-4.04511	5.22986e-05	0.00227618
Cd9	1337.55	-0.452279	0.111942	-4.0403	5.33828e-05	0.00230302
Pde4b	264.408	-0.731362	0.18102	-4.04023	5.33977e-05	0.00230302
Rbm3	1306.17	-0.74955	0.18546	-4.04157	5.30934e-05	0.00230302
Cd74	3857.24	0.661719	0.163923	4.03677	5.41917e-05	0.00232327
Man1a	732.948	-0.518646	0.128479	-4.03682	5.41812e-05	0.00232327
Pam	341.588	-0.87264	0.216364	-4.03321	5.50211e-05	0.00235178
Sqle	105.972	-0.607388	0.1507	-4.03045	5.56703e-05	0.00237245
4732487G21Rik	13.9179	-1.09805	0.27262	-4.02778	5.6307e-05	0.00239246
Mtfr1l	275.339	-0.418352	0.103896	-4.02666	5.65755e-05	0.00239676
Txlng	357.602	0.458245	0.113885	4.02376	5.72765e-05	0.0024193
Fbxl18	26.4141	0.904495	0.225017	4.01968	5.82769e-05	0.00245431
Cyp2b10	15.1125	1.48752	0.370671	4.01304	5.99412e-05	0.002517
A430105I19Rik	45.0765	-0.963283	0.240164	-4.01094	6.04767e-05	0.00253206
L2hgdh	81.0112	0.54774	0.136616	4.00935	6.08861e-05	0.00253438
Mmp12	12.415	1.50262	0.374766	4.0095	6.08476e-05	0.00253438
Plekhh2	294.985	-0.536863	0.134027	-4.00564	6.18487e-05	0.00256699
Cfap36	138.924	-0.411709	0.102929	-3.99992	6.33648e-05	0.00261475
Tpm1	1707.79	-0.40671	0.101676	-4.00006	6.33267e-05	0.00261475
Elovl7	190.631	0.453709	0.11353	3.99639	6.43166e-05	0.00264641
Greb1	20.0702	1.21922	0.305304	3.99347	6.51132e-05	0.00267151
Mylip	60.1756	1.04844	0.262588	3.99271	6.53236e-05	0.00267248
Idh1	364.043	0.552935	0.138533	3.99135	6.56969e-05	0.0026801
Tnfrsf23	215.092	-0.902003	0.226044	-3.99038	6.59667e-05	0.00268346
Ppp1r3b	67.6066	-1.25649	0.315173	-3.98667	6.70074e-05	0.00271807
Fam49b	235.104	-0.338811	0.0850555	-3.98341	6.79325e-05	0.00274781
Atp7b	175.425	0.699316	0.175649	3.98132	6.85336e-05	0.00276432
Ap1s3	65.8604	-0.696336	0.175204	-3.97443	7.05485e-05	0.00283449
Gm4117	34.6089	1.48492	0.373657	3.97402	7.06693e-05	0.00283449
Rtn4ip1	13.9055	1.05993	0.266839	3.97216	7.12242e-05	0.00284877
Ncoa7	95.0825	0.6449	0.162554	3.96729	7.26956e-05	0.00289952
P2rx4	149.649	0.580997	0.146836	3.95676	7.59717e-05	0.00302178
Rasgrp3	53.1149	-1.30376	0.329682	-3.95461	7.6661e-05	0.00304074
Gm6169	54.2221	-0.620694	0.157135	-3.95008	7.81253e-05	0.00309026
Dap	190.906	0.529214	0.134015	3.94891	7.85086e-05	0.00309687
Adgrl2	224.24	0.420666	0.106629	3.94513	7.97579e-05	0.00312891
Ereg	1001.7	-0.878818	0.222729	-3.94568	7.95742e-05	0.00312891
Rnf130	81.8433	0.623963	0.158275	3.94227	8.07145e-05	0.00315779
Cutal	36.4868	0.852797	0.216619	3.93685	8.25587e-05	0.00322114
Col4a1	701.014	-0.590234	0.150196	-3.92976	8.50323e-05	0.00329967
Myh6	41.1613	1.08674	0.276538	3.92982	8.50097e-05	0.00329967
Adam10	493.425	-0.329923	0.0839808	-3.92855	8.54596e-05	0.00330728
Gm5485	9.80651	-1.4622	0.372563	-3.9247	8.68373e-05	0.00335155
Psmd8	182.741	-0.392222	0.0999888	-3.92266	8.75753e-05	0.00336191
Trim35	100.146	-0.574659	0.146496	-3.92268	8.75686e-05	0.00336191
Fgfr2	902.018	0.708208	0.180627	3.92083	8.82454e-05	0.00337857
Slc23a2	390.086	-0.816653	0.208529	-3.91626	8.99335e-05	0.00343402
Rmdn2	166.104	0.771121	0.19722	3.90995	9.23152e-05	0.00351559
Gjb4	35.5925	-1.01259	0.259034	-3.9091	9.26399e-05	0.00351859
Prkca	167.855	-0.517681	0.132517	-3.90652	9.36358e-05	0.00354701
Fam213a	388.257	0.507328	0.130123	3.89882	9.66622e-05	0.00365199
Nup155	159.95	-0.545196	0.139945	-3.89578	9.78823e-05	0.00367868
Rassf2	179.106	-0.779728	0.200145	-3.89582	9.78658e-05	0.00367868
Zyx	119.204	-0.452588	0.116216	-3.89437	9.84551e-05	0.00369052
Scn7a	33.608	-1.16757	0.299941	-3.89267	9.91474e-05	0.00370677
Macc1	278.488	0.580207	0.149184	3.88919	0.000100579	0.00375048
Gpnmb	11.4994	1.33741	0.344107	3.8866	0.00010166	0.00378095
Krt19	341.137	-0.734671	0.189105	-3.88499	0.000102335	0.00379621
Fggy	4.01721	1.45484	0.374675	3.88293	0.000103204	0.00381733
Siva1	181.491	-0.485626	0.125085	-3.88238	0.000103438	0.00381733
Tnks2	926.152	-0.51013	0.131614	-3.87594	0.000106212	0.00390964
Tet2	472.547	0.469975	0.121323	3.87376	0.000107171	0.00393481
Myh14	241.356	-0.571784	0.147644	-3.87271	0.00010763	0.00394157
Igfbp4	12.318	-1.22177	0.316188	-3.86405	0.000111521	0.00407366
Cyp1b1	47.1029	1.05685	0.273701	3.86133	0.000112773	0.00410889
Agrn	292.156	-0.509235	0.132043	-3.8566	0.000114977	0.00416569
Hexim1	166.811	0.414267	0.107431	3.85611	0.000115205	0.00416569
Ptgs1	1077.21	-0.462688	0.119964	-3.8569	0.000114834	0.00416569
Pgm5	18.8892	-1.23594	0.321008	-3.8502	0.000118022	0.00425682
Usp33	822.224	-0.411534	0.106952	-3.84783	0.000119169	0.00428739
Cbx6	117.119	-0.532535	0.138586	-3.84263	0.000121724	0.00436833
Ccdc146	9.78587	1.33862	0.348531	3.84076	0.000122653	0.00439067
Cep97	8.49883	1.30803	0.340764	3.83853	0.000123772	0.00441968
Procr	149.584	-1.22885	0.320295	-3.83662	0.000124739	0.00444312
Itm2b	1068.59	0.330857	0.0862543	3.83584	0.000125137	0.00444624
Atp6v0d2	43.3638	1.03162	0.26949	3.82804	0.00012917	0.00457818
Rad18	24.8666	-0.985472	0.257675	-3.82447	0.000131053	0.00463329
Stn1	37.9944	-0.718673	0.187974	-3.82326	0.000131698	0.00463329
Tmem30a	2106.65	-0.478954	0.125263	-3.8236	0.000131518	0.00463329
Vmn2r9	3.27146	1.41797	0.370939	3.82266	0.000132019	0.00463329
Sfrp1	5.40896	-1.4218	0.37205	-3.82154	0.000132622	0.00464308
Il18rap	110.339	0.82426	0.216066	3.81486	0.000136259	0.00475877
Lpcat1	3336.15	0.611969	0.160504	3.8128	0.000137401	0.00478698
Slain1	112.395	-0.897704	0.235559	-3.81095	0.000138432	0.00481118
Zmynd19	29.4249	-0.791624	0.207882	-3.80805	0.000140068	0.00485626
Adamtsl1	25.1371	-1.09637	0.288274	-3.80321	0.000142836	0.00494025
Mal	1088.81	-0.508243	0.133878	-3.79632	0.000146859	0.005062
Mapkapk2	378.107	-0.35638	0.0938945	-3.79554	0.000147323	0.005062
Tmbim6	1067.52	0.302694	0.0797532	3.79538	0.000147416	0.005062
Slc39a4	111.881	-0.550063	0.144961	-3.79456	0.000147906	0.00506665
Camk1	52.9842	0.722008	0.190599	3.78811	0.0001518	0.00518764
Sprr2a2	462.799	-1.41362	0.37356	-3.78419	0.000154208	0.0052574
Gm37063	8.34383	1.24249	0.328496	3.78238	0.000155339	0.00528337
Scaper	167.514	0.319268	0.084436	3.78118	0.000156086	0.00529618
Lgals3	443.047	-0.827357	0.219198	-3.77447	0.000160348	0.00542795
Gm26853	95.2039	-0.664199	0.17612	-3.77129	0.000162404	0.0054846
Fcna	16.6527	-1.40802	0.373763	-3.76713	0.000165135	0.00556368
Lama3	302.364	-0.727715	0.193283	-3.76501	0.000166539	0.00559783
Cxcl15	21024	0.729564	0.194125	3.75823	0.000171122	0.00573841
Gm20300	219.245	0.407084	0.108614	3.74797	0.000178271	0.00596415
Krt87	9.44031	-1.28379	0.342592	-3.74729	0.000178758	0.00596653
Nov	28.9578	1.40369	0.374699	3.74617	0.000179553	0.00597912
Samd9l	287.16	0.566493	0.151357	3.74276	0.000182008	0.0060468
Fcmr	4.3668	-1.31947	0.352838	-3.7396	0.000184314	0.00610923
Zfp704	751.033	0.722265	0.193348	3.73556	0.000187296	0.00619374
Ppfibp2	123.281	0.501179	0.134409	3.72876	0.000192423	0.00634863
Cdc42se2	159.659	-0.435499	0.116871	-3.72633	0.000194291	0.00635171
Ly6c2	233.679	-0.867698	0.232853	-3.72637	0.000194255	0.00635171
Mapk12	29.4623	0.937999	0.251716	3.72642	0.000194222	0.00635171
Plaur	67.2327	-0.908364	0.243717	-3.72713	0.000193672	0.00635171
Cplx2	21.2772	-1.12363	0.302245	-3.71762	0.000201109	0.00655964
Fgf1	531.921	0.487065	0.131159	3.71355	0.000204369	0.0066508
Kalrn	70.4078	0.761325	0.205078	3.71237	0.000205327	0.00666461
Tpm4	1249.41	-0.327778	0.0883051	-3.71188	0.000205724	0.00666461
Dennd2d	175.387	0.476876	0.128501	3.71106	0.00020639	0.0066711
St3gal6	171.431	0.69994	0.188714	3.709	0.000208082	0.00671065
Gabarapl1	98.8609	0.687673	0.185551	3.70612	0.000210461	0.0067721
Galnt6	18.6811	-1.36491	0.368469	-3.70427	0.000212001	0.00680636
Col12a1	102.921	-1.0213	0.275778	-3.70334	0.000212777	0.006816
Gsap	493.396	0.534967	0.144509	3.70196	0.00021394	0.00683797
Ly6c1	496.874	-0.525531	0.142046	-3.69973	0.000215828	0.00688293
Axdnd1	13.13	1.22426	0.33101	3.69856	0.000216826	0.0068994
C5ar2	15.7174	1.30467	0.352991	3.69604	0.000218986	0.00694869
Gsta4	425.741	0.560885	0.15177	3.69563	0.000219345	0.00694869
Mgst1	1380.26	0.651545	0.176457	3.69238	0.000222162	0.00702237
Tmem38b	137.752	0.481002	0.130354	3.68997	0.000224278	0.00707364
Klhdc8a	25.4516	-0.938988	0.254577	-3.68843	0.000225644	0.00708552
Slco3a1	143.079	-0.675842	0.183221	-3.68867	0.000225427	0.00708552
Fam114a1	37.1382	0.704927	0.19132	3.68454	0.000229119	0.00717889
Mixl1	5.73409	-1.36586	0.370764	-3.68389	0.000229701	0.00718141
Cops5	219.395	-0.420782	0.114272	-3.6823	0.00023114	0.007195
Rhof	22.8257	-1.01547	0.275738	-3.68274	0.000230737	0.007195
Rtn4rl1	36.1619	0.815176	0.221512	3.68006	0.000233181	0.00724276
Hecw1	99.4109	-1.26849	0.345649	-3.66988	0.000242661	0.0075209
Atp8a1	2364.33	0.339669	0.0926012	3.66808	0.000244375	0.0075414
Tst	124.827	0.46343	0.126334	3.66829	0.000244176	0.0075414
Rnf128	129.181	0.923077	0.252079	3.66185	0.000250398	0.00771064
Ndrg2	41.8276	-1.16355	0.31837	-3.65471	0.000257468	0.00791135
Ednra	9.77716	-1.26771	0.34705	-3.65282	0.000259377	0.00795293
Lamc1	460.815	-0.381946	0.104678	-3.64876	0.000263511	0.00806244
Apoe	32.0884	1.21232	0.332918	3.6415	0.000271057	0.0082756
Dock10	15.165	1.21335	0.333688	3.63618	0.00027671	0.00843023
Homer2	124.122	-0.950436	0.261821	-3.6301	0.000283311	0.00861303
Rgs4	152.42	-1.1591	0.319513	-3.6277	0.000285958	0.00867506
Btc	131.533	-0.816475	0.225339	-3.62331	0.000290857	0.00880504
Idh2	130.43	0.447252	0.123468	3.6224	0.000291888	0.0088176
Tbc1d2b	151.873	0.450432	0.124433	3.61988	0.000294742	0.00888506
Slc25a5	1220.77	-0.314295	0.0868606	-3.61839	0.000296447	0.00891769
Pdlim1	174.886	-0.687642	0.190405	-3.61148	0.000304459	0.00913951
Lif	83.8856	-1.03853	0.287846	-3.60793	0.000308648	0.00924587
Fry	139.557	0.816888	0.226632	3.60448	0.000312781	0.00931359
Malt1	811.819	-0.723921	0.200789	-3.60538	0.000311702	0.00931359
Phc2	123.046	-0.474408	0.131619	-3.60441	0.000312859	0.00931359
Klhl8	16.7204	0.908678	0.252275	3.60193	0.000315865	0.00938356
Pacrg	11.4903	-1.14113	0.317472	-3.59443	0.000325106	0.00963809
Cfl1	654.427	-0.263981	0.0735118	-3.591	0.00032941	0.0097455
Tbc1d8	163.446	-0.857295	0.238893	-3.58861	0.000332448	0.0098151
Gm42031	9.55803	-1.34144	0.374236	-3.58449	0.000337742	0.00994912
Thbs3	73.5394	-0.768506	0.214427	-3.584	0.000338377	0.00994912
Mrc2	54.6554	-0.768439	0.214801	-3.57745	0.000346956	0.0101805
Anxa3	1318.06	-0.310052	0.0866832	-3.57684	0.000347776	0.0101837
Adam9	462.382	-0.342545	0.0958092	-3.57528	0.000349852	0.0102235
Zbtb20	1198.45	0.474069	0.132646	3.57395	0.00035164	0.0102549
Klhdc7a	17.845	1.12906	0.316086	3.57201	0.000354257	0.0102893
Med13l	243.028	-0.582458	0.163049	-3.57228	0.000353886	0.0102893
Lsmem1	19.9636	1.05044	0.294188	3.57064	0.00035611	0.0103221
Id2	250.314	0.863992	0.2421	3.56874	0.000358708	0.0103569
Slc12a4	52.0232	-0.484574	0.135784	-3.5687	0.000358755	0.0103569
5330417C22Rik	351.666	0.84121	0.236037	3.56388	0.000365407	0.0104986
Fam234a	75.0972	-0.48022	0.134771	-3.56322	0.000366336	0.0104986
Gng12	574.017	0.407619	0.114353	3.56456	0.000364465	0.0104986
Macf1	1574.06	-0.482507	0.13542	-3.56303	0.000366597	0.0104986
Smim20	66.8229	-0.485992	0.136435	-3.56208	0.000367921	0.0105155
Dnaaf2	9.22161	-1.10455	0.3103	-3.55962	0.000371396	0.0105529
Fam184b	12.4045	0.964319	0.270863	3.56016	0.000370622	0.0105529
Tanc2	1145.58	-0.335121	0.094146	-3.55959	0.00037144	0.0105529
Mapk8	113.731	-0.504749	0.141863	-3.55801	0.000373669	0.0105952
Dixdc1	109.524	0.799385	0.224747	3.55683	0.000375363	0.0106163
Fdps	98.2674	-0.466385	0.131138	-3.55645	0.000375897	0.0106163
Pdcd4	88.8059	0.877891	0.24714	3.5522	0.00038202	0.010768
Ggcx	406.802	0.563465	0.15876	3.54917	0.000386447	0.0108714
Cxcl5	31.4047	1.31709	0.371522	3.54513	0.000392424	0.0110179
Cyb5r3	521.04	-0.434055	0.122457	-3.54455	0.000393283	0.0110204
Dpcr1	885.464	-1.3262	0.374295	-3.54319	0.000395321	0.0110412
Map9	62.2548	0.800512	0.225973	3.54251	0.000396338	0.0110412
Ppp1r13b	91.3751	0.563166	0.158951	3.54301	0.000395584	0.0110412
Lncpint	100.062	0.495569	0.139915	3.54194	0.0003972	0.0110437
Pcdhga2	5.40325	1.26705	0.358381	3.5355	0.000407002	0.0112743
Riok3	282.123	-0.36455	0.103113	-3.53546	0.000407069	0.0112743
Snn	33.0289	0.705446	0.199602	3.53426	0.000408924	0.0113038
Serpina3n	7.44212	-1.30525	0.369376	-3.53367	0.000409832	0.0113071
Hunk	4.48821	-1.31801	0.37331	-3.5306	0.000414623	0.0114173
Cbr2	524.107	1.24437	0.352953	3.52559	0.000422533	0.0116128
Fam78b	8.20785	-1.21141	0.344263	-3.51884	0.000433435	0.0118896
Gramd1b	195.913	0.76066	0.216248	3.51754	0.00043557	0.0119215
Pcx	85.1797	0.526032	0.149563	3.51711	0.000436266	0.0119215
Acot7	154.296	-0.483593	0.137557	-3.51557	0.000438807	0.0119682
Fnbp1l	822.345	-0.363765	0.103544	-3.51315	0.000442831	0.01204
Med21	122.753	-0.363953	0.103603	-3.51297	0.000443123	0.01204
Fv1	15.0295	0.844604	0.240576	3.51075	0.000446838	0.012118
Gpc3	117.38	-0.607391	0.173199	-3.50689	0.000453378	0.0122721
8430408G22Rik	39.0388	0.903714	0.257921	3.50384	0.000458598	0.0123659
Map3k21	11.0873	0.987757	0.281887	3.50409	0.00045817	0.0123659
Rab12	159.777	-0.343279	0.0979858	-3.50336	0.000459435	0.0123659
Fnip1	299.46	0.329643	0.0941867	3.49989	0.000465453	0.0125044
Atp13a4	193.507	0.934841	0.267168	3.49907	0.00046688	0.0125192
Tpi1	370.883	-0.582547	0.166563	-3.49747	0.0004697	0.0125713
Emd	107.882	-0.413606	0.118354	-3.49466	0.00047467	0.0126806
Anxa11	85.5952	-0.447175	0.128013	-3.49321	0.00047725	0.0127021
Shisa5	154.532	0.359202	0.102827	3.49328	0.000477132	0.0127021
Lrp4	145.075	0.686925	0.197195	3.48347	0.000494959	0.0131247
Tmem267	16.1511	0.861077	0.247167	3.48378	0.000494381	0.0131247
Bche	3.04285	1.16937	0.335743	3.48291	0.000495989	0.0131277
Cdc7	4.5016	-1.29476	0.372052	-3.48005	0.000501312	0.0131982
Nek1	63.3574	0.648655	0.186353	3.48078	0.000499954	0.0131982
Tmem45b	5.39708	1.29316	0.371599	3.48	0.000501421	0.0131982
Nploc4	103.141	-0.522487	0.150308	-3.47611	0.000508741	0.0133664
Itm2a	189.783	-0.769502	0.221412	-3.47544	0.000510025	0.0133755
Krt7	453.025	-0.697649	0.200905	-3.47254	0.000515567	0.0134962
Zfp672	41.8832	-0.783414	0.22578	-3.46981	0.000520824	0.0136089
Gsr	170.282	-0.560705	0.161705	-3.46745	0.000525422	0.013704
Mtus1	319.015	0.475212	0.137086	3.46653	0.000527228	0.0137261
Pgk1	357.272	-0.695262	0.20061	-3.46575	0.00052876	0.0137411
Topors	287.568	0.380845	0.109977	3.46294	0.000534313	0.0138602
AI504432	10.2575	1.23217	0.356012	3.46105	0.000538083	0.0139327
Bckdhb	15.0735	0.955698	0.276465	3.45685	0.000546536	0.0141261
Gm15533	24.7191	0.889839	0.257481	3.45594	0.000548369	0.0141479
Snhg3	9.81173	-1.09027	0.315748	-3.45296	0.000554474	0.0142797
Serping1	30.8834	-0.980651	0.284482	-3.44715	0.000566538	0.0145642
Psap	203.795	0.495254	0.143828	3.44337	0.000574517	0.0147429
Fn1	1627.39	-0.941948	0.273656	-3.44208	0.00057725	0.0147601
Tsc22d3	137.594	0.505001	0.146706	3.44226	0.000576881	0.0147601
Egr2	98.3209	0.76847	0.223507	3.43823	0.000585528	0.0149185
Sun2	64.5145	0.537503	0.156323	3.4384	0.000585154	0.0149185
Qsox1	71.014	-0.877847	0.255409	-3.43703	0.000588131	0.0149582
Cyp39a1	169.776	0.488013	0.142136	3.43341	0.000596034	0.0151323
Tom1l1	314.949	-0.302808	0.088218	-3.4325	0.000598043	0.0151564
Copz2	20.5932	0.83612	0.243974	3.42709	0.000610084	0.0154343
Fkbp4	264.991	0.302621	0.0883904	3.42369	0.000617777	0.0156013
Proz	11.7377	1.02954	0.301143	3.41876	0.000629062	0.0158584
Ldlrap1	33.8932	-0.89402	0.261566	-3.41796	0.000630931	0.0158775
Gm44250	1193.01	0.424608	0.124484	3.41094	0.000647397	0.0162633
Sub1	360.054	0.283107	0.0830359	3.40946	0.000650927	0.0163233
H2-Eb2	7.42881	1.25555	0.368675	3.40556	0.000660285	0.0165291
Afap1	38.86	0.806157	0.236959	3.40209	0.000668727	0.0166821
Impact	102.819	0.446931	0.131354	3.4025	0.000667718	0.0166821
Crlf1	38.7883	-0.765458	0.225035	-3.40151	0.000670146	0.0166884
Plp2	759.428	-0.357672	0.105221	-3.39925	0.000675711	0.0167686
Tlr8	6.96504	1.26854	0.373173	3.39934	0.000675485	0.0167686
Gm43305	28.1637	-1.27084	0.37412	-3.39689	0.000681565	0.0168847
Ccna2	23.8195	-0.906399	0.26697	-3.39514	0.000685934	0.0169635
Tmem94	104.045	0.471276	0.138926	3.39228	0.000693128	0.0171119
Fcer1g	11.7596	1.20439	0.355362	3.38918	0.000701016	0.0172769
Fam89a	5.49118	-1.23993	0.366079	-3.38706	0.000706471	0.0173814
Slc18b1	60.9655	0.673687	0.199078	3.38403	0.000714305	0.017544
Ncf2	6.44454	1.1314	0.334413	3.38325	0.000716327	0.0175635
AC121965.1	164.071	-0.376221	0.11128	-3.38083	0.000722659	0.0176885
Gm12840	7.42277	-1.24795	0.369523	-3.37718	0.000732319	0.0178943
Ankmy1	8.85525	-1.21202	0.359617	-3.37032	0.000750802	0.0183147
Prg4	9.6986	1.22877	0.364799	3.36835	0.000756195	0.0184149
Ago1	232.428	-0.32276	0.0958784	-3.36635	0.000761699	0.0185174
Acsl4	4476.91	0.325458	0.0966965	3.36576	0.000763318	0.0185253
Inafm2	155.295	-0.331527	0.0985934	-3.36256	0.00077222	0.0186993
Lats2	125.652	-0.396513	0.117963	-3.36132	0.000775709	0.0186993
Msrb3	687.82	-0.500881	0.14901	-3.36139	0.00077551	0.0186993
Rnf5	101.58	-0.466135	0.138643	-3.36213	0.000773431	0.0186993
Bcl6	196.155	0.411062	0.122356	3.35955	0.000780702	0.018781
H2-DMb2	31.2953	1.02704	0.305742	3.35918	0.000781748	0.018781
Hmox1	162.078	0.532216	0.158458	3.35872	0.000783032	0.018781
Pcbd1	114.303	0.583866	0.173926	3.35698	0.000787998	0.0188685
5031434O11Rik	5.70743	1.19982	0.357755	3.35375	0.000797254	0.0190582
Eef2k	11.2135	1.12195	0.33502	3.3489	0.000811324	0.0193622
BC064078	23.4586	0.82308	0.246013	3.34568	0.000820822	0.0195343
Stc1	128.636	-1.13713	0.339896	-3.34553	0.000821263	0.0195343
Phtf1	84.3464	0.500274	0.149855	3.33838	0.000842683	0.0199775
Polr1c	168.369	-0.41476	0.124235	-3.3385	0.000842329	0.0199775
Efemp1	63.7891	0.99733	0.298824	3.33752	0.000845291	0.0200062
Calu	615.966	-0.290855	0.0872857	-3.33222	0.000861563	0.0203432
Lgi2	37.5798	-0.983657	0.295219	-3.33196	0.000862372	0.0203432
BC067074	40.7766	-0.985353	0.295805	-3.33109	0.000865077	0.0203734
Adgrv1	4.27167	-1.23453	0.37068	-3.33046	0.000867028	0.0203858
Gna13	489.731	-0.445578	0.13387	-3.32844	0.000873343	0.020474
Smap2	44.4744	0.51865	0.155828	3.32835	0.000873636	0.020474
Megf9	265.953	0.389577	0.117178	3.32464	0.000885315	0.0207138
Gm5601	24.2141	-0.737209	0.221887	-3.32245	0.000892309	0.0208434
Cfap52	15.1898	-1.10736	0.333492	-3.32049	0.000898605	0.0209562
Dmkn	455.58	-0.844692	0.254817	-3.31489	0.000916785	0.0213454
Fabp1	5.13506	1.23878	0.373758	3.3144	0.000918414	0.0213486
Ccl20	6.50232	1.23318	0.372172	3.31346	0.000921481	0.0213852
Klhl23	12.8599	1.19523	0.3608	3.31272	0.000923945	0.0214077
Itgb2	8.97996	1.1916	0.359927	3.31068	0.000930695	0.0215293
Rnasel	14.7811	0.951599	0.28759	3.30887	0.000936719	0.0216337
Dhx15	459.19	-0.267935	0.0810468	-3.30593	0.000946615	0.021827
Eif2s2	497.423	-0.291155	0.0882076	-3.30079	0.000964116	0.0221948
Gpx2	67.6329	-0.809172	0.245245	-3.29944	0.000968763	0.022266
Plxna2	575.882	0.294194	0.0892022	3.29806	0.000973568	0.0223406
Ldha	2402.52	-0.440646	0.133663	-3.29668	0.000978337	0.02241
Msln	103.232	-1.22578	0.371868	-3.29629	0.000979725	0.02241
Rpl21	2526.64	0.228828	0.0694452	3.29509	0.000983905	0.0224698
Ndufc2	302.08	-0.426083	0.129338	-3.29435	0.000986511	0.0224934
Hebp1	7.19183	1.14698	0.348348	3.29262	0.000992581	0.0225921
Vkorc1	109.397	0.427022	0.129706	3.29222	0.000993994	0.0225921
Zfp560	33.7227	-0.656863	0.199718	-3.28895	0.00100561	0.0228198
Slc25a4	412.397	-0.313363	0.0954474	-3.28309	0.00102675	0.0232627
Arhgap30	6.66343	1.11605	0.340001	3.28248	0.00102899	0.0232766
Ankrd12	316.503	0.393504	0.119969	3.28005	0.00103789	0.0233305
Fbp1	117.06	-0.667991	0.203615	-3.28065	0.00103567	0.0233305
Gm17690	13.4166	0.926865	0.282484	3.28113	0.00103393	0.0233305
Sstr2	6.63771	-1.21427	0.370153	-3.28045	0.0010364	0.0233305
Lifr	339.713	0.62226	0.189754	3.2793	0.00104066	0.0233561
Prr12	30.0353	-0.659652	0.201265	-3.27753	0.00104718	0.0234657
Leprotl1	72.4114	-0.545404	0.166545	-3.27482	0.00105729	0.0236553
Cd44	1931.11	-0.525087	0.160591	-3.26972	0.00107655	0.0240112
Gja3	24.3593	1.0591	0.323877	3.27007	0.00107521	0.0240112
Casp6	32.8	0.541735	0.165799	3.26742	0.00108534	0.0241694
Flnb	607.758	-0.358339	0.109716	-3.26607	0.00109052	0.0241721
Gm9855	4.14434	-1.14761	0.351345	-3.26635	0.00108945	0.0241721
Ndufb9	271.464	-0.336517	0.103028	-3.26626	0.0010898	0.0241721
Iah1	107.738	0.458737	0.140614	3.26238	0.00110479	0.0244129
Myo10	291.717	-0.435633	0.133519	-3.26271	0.00110354	0.0244129
Hexa	87.4044	0.519495	0.159284	3.26144	0.00110849	0.0244568
Zfp266	725.817	-0.326174	0.100043	-3.26033	0.00111283	0.0245148
Gen1	16.1319	-1.11337	0.341641	-3.25888	0.00111854	0.0246026
Siah2	58.6435	0.538645	0.165463	3.25539	0.00113238	0.0248689
Vdr	42.4929	0.811984	0.249496	3.25449	0.00113595	0.0249092
Ece1	1033.25	-0.493276	0.151617	-3.25345	0.00114014	0.0249629
Lrrn3	7.1462	1.11677	0.343331	3.25275	0.00114294	0.0249858
Gm44126	18.2855	-0.779126	0.239661	-3.25095	0.00115022	0.0251066
Cers3	26.1055	-0.957187	0.294628	-3.2488	0.00115891	0.0252579
Stambpl1	52.5782	0.684731	0.210886	3.24693	0.00116657	0.0253863
Zmiz1	350.751	0.386011	0.118931	3.24567	0.00117176	0.0254605
Plpp2	195.159	-0.447421	0.137899	-3.24457	0.00117629	0.0255201
Psma2	544.345	-0.334503	0.10315	-3.24286	0.00118336	0.0256346
Nsf	158.251	-0.480336	0.148155	-3.24211	0.00118647	0.0256632
Tor3a	75.5642	-0.597485	0.184333	-3.24133	0.00118975	0.0256953
Cmpk1	737.747	-0.455712	0.140731	-3.23818	0.00120296	0.0259128
Lancl3	19.1389	-0.966437	0.298461	-3.23806	0.00120344	0.0259128
Pdzk1ip1	47.8714	0.735316	0.227214	3.23623	0.00121119	0.0260406
Mrps6	23.8325	-0.730859	0.225884	-3.23555	0.0012141	0.0260641
Gm20696	18.6608	1.04871	0.324192	3.23485	0.00121707	0.0260887
Hal	3.70942	1.19594	0.369797	3.23403	0.00122055	0.0261242
Cftr	73.2324	0.98511	0.304679	3.23327	0.0012238	0.0261296
Parp2	62.8874	0.655813	0.202842	3.23312	0.00122446	0.0261296
Ces1e	12.7615	1.02321	0.316592	3.23195	0.00122947	0.0261771
Katnbl1	94.2804	-0.370493	0.114641	-3.23175	0.00123033	0.0261771
Wasf2	261.056	-0.407913	0.126256	-3.23085	0.00123423	0.0262211
Tlr13	3.78111	1.20766	0.373933	3.22962	0.00123953	0.0262947
Phkb	377.786	0.495781	0.153622	3.22728	0.00124975	0.026433
Timm17a	170.255	-0.476723	0.147706	-3.22751	0.00124873	0.026433
Cables1	14.0624	0.914398	0.283588	3.22438	0.00126244	0.0266375
Pcdh19	8.27692	-1.1842	0.367283	-3.22423	0.00126314	0.0266375
Zfp608	147.211	0.591173	0.183583	3.22019	0.00128105	0.0269755
Tlcd2	9.43196	0.929506	0.28869	3.21973	0.0012831	0.0269789
Atg14	64.3455	0.603322	0.187528	3.21723	0.00129433	0.0271753
Alkbh3	35.5096	-0.632507	0.196713	-3.21538	0.00130272	0.0272144
Cyb5r1	65.9274	0.474477	0.14756	3.21548	0.00130227	0.0272144
Ube2d3	1552.56	-0.245126	0.0762411	-3.21514	0.0013038	0.0272144
Wfdc2	1208.51	0.361291	0.112341	3.21602	0.00129982	0.0272144
Enpp2	49.3176	-1.19876	0.372961	-3.21418	0.00130818	0.0272662
Etv5	856.562	0.448649	0.13962	3.21335	0.00131197	0.0273053
Ppt1	158.264	0.401779	0.125074	3.21232	0.00131666	0.0273632
AL590144.2	7.07679	1.03301	0.321925	3.20885	0.00133268	0.0276161
Gm12184	24.7505	-0.655096	0.204142	-3.20902	0.00133187	0.0276161
Akap17b	30.465	-0.92058	0.287237	-3.20495	0.00135088	0.027792
Egfl6	2405.65	0.648961	0.202441	3.20568	0.00134745	0.027792
Idua	27.4461	0.733367	0.228812	3.20511	0.00135009	0.027792
Vnn3	7.67095	1.11817	0.348719	3.2065	0.0013436	0.027792
Zfp970	16.0822	0.84013	0.262046	3.20605	0.00134573	0.027792
St3gal1	598.344	-0.429891	0.134721	-3.19098	0.00141791	0.0291291
Hk1	85.3585	-0.488785	0.153254	-3.18939	0.00142575	0.0292482
Galm	26.2581	0.638962	0.200441	3.18779	0.00143365	0.0293682
Car13	44.5936	0.630264	0.197926	3.18435	0.00145082	0.0296775
Gm37534	21.1291	-0.760931	0.239109	-3.18235	0.00146083	0.0297972
Inpp4a	103.167	0.514206	0.161567	3.18261	0.00145952	0.0297972
Sox13	15.5489	0.801637	0.252218	3.17835	0.00148117	0.0301691
Gm17530	20.423	1.17705	0.370431	3.17752	0.0014854	0.0302123
Ubr4	832.936	-0.521014	0.164002	-3.17688	0.0014887	0.0302365
Trap1	92.4321	0.394832	0.124347	3.17525	0.00149706	0.0303632
Cdcp1	271.682	-0.29734	0.0936698	-3.17434	0.00150178	0.0303728
Psmb1	352.505	-0.26744	0.0842457	-3.17453	0.0015008	0.0303728
Gm37755	36.781	0.590158	0.185945	3.17383	0.00150441	0.0303831
Fstl4	22.2284	1.14167	0.359917	3.17203	0.00151376	0.030529
Cd151	147.957	-0.46249	0.145822	-3.1716	0.00151601	0.0305313
Fip1l1	200.253	0.302334	0.0953468	3.17088	0.00151976	0.0305552
Fosl1	41.9027	-0.902427	0.284662	-3.17016	0.00152353	0.0305552
Rfc4	38.1666	-0.661178	0.208564	-3.17015	0.0015236	0.0305552
Cebpa	286.193	0.423003	0.133468	3.16931	0.00152799	0.0306004
Map2k4	352.323	-0.380273	0.120069	-3.16712	0.00153955	0.0307888
Gns	520.828	0.261806	0.0826857	3.16628	0.00154404	0.0308355
Coq2	40.4686	0.499393	0.157789	3.16494	0.00155115	0.0308932
Gatsl2	67.144	-0.731798	0.231222	-3.16492	0.00155124	0.0308932
Zfp37	42.5964	-0.674167	0.213095	-3.16369	0.00155782	0.0309812
Acbd3	220.924	-0.30494	0.096416	-3.16276	0.00156281	0.0309944
Crip2	256.7	-0.438646	0.138688	-3.16283	0.00156245	0.0309944
Veph1	74.147	0.81204	0.256864	3.16136	0.00157032	0.0311001
Igsf9b	58.9233	-0.616897	0.19533	-3.15823	0.00158731	0.0313932
S100a10	193.707	-0.57802	0.18309	-3.15703	0.00159383	0.0314787
Tacstd2	255.544	-0.463326	0.146833	-3.15545	0.0016025	0.0316063
Clec7a	21.7961	1.08285	0.343553	3.1519	0.0016221	0.0319489
Loxl3	5.79797	-1.16259	0.368935	-3.15121	0.00162596	0.0319809
Psma6	271.586	-0.410756	0.130408	-3.14977	0.00163398	0.0320946
Akr1b3	161.877	0.376724	0.119665	3.14815	0.00164309	0.0322294
Gm13655	5.70139	1.17891	0.374551	3.14754	0.00164652	0.0322524
Cep85	61.077	-1.12641	0.357984	-3.14655	0.00165211	0.0322842
Jam2	79.3932	-0.91546	0.29095	-3.14645	0.00165265	0.0322842
Slc45a3	38.7742	-0.762165	0.242407	-3.14416	0.00166567	0.0324941
Fndc3b	422.242	-0.284211	0.0904184	-3.14329	0.00167063	0.0325465
N4bp2l1	27.2209	0.695055	0.221155	3.14284	0.00167317	0.0325468
Tmtc3	377.404	-0.348864	0.111015	-3.14249	0.00167519	0.0325468
Antxr1	422.09	-0.450879	0.143497	-3.14209	0.00167749	0.0325474
Kcnj2	546.75	-0.521409	0.166273	-3.13587	0.00171345	0.0332
Krt8	804.58	-0.536759	0.171339	-3.13273	0.00173188	0.0334667
Ppp1r3c	68.3	0.804717	0.256871	3.13276	0.00173169	0.0334667
Myc	95.4046	0.767556	0.245149	3.13098	0.00174226	0.0336219
Lamc2	1704.71	-0.36254	0.115829	-3.12997	0.00174826	0.0336922
Pde4d	194.671	-0.425897	0.136138	-3.12843	0.0017574	0.0338229
App	1574.27	-0.258426	0.0826621	-3.1263	0.0017702	0.0339541
Myb	3.27805	-1.11756	0.357468	-3.12633	0.00177	0.0339541
Ugt2b34	42.7794	0.957996	0.30645	3.12611	0.00177133	0.0339541
Limk1	39.0742	-0.694421	0.222266	-3.12429	0.00178237	0.0341201
Dip2a	74.8522	-0.385334	0.123416	-3.12224	0.00179482	0.0343125
Oxct1	313.435	0.361171	0.115712	3.12128	0.00180065	0.034378
Kiz	226.042	0.677141	0.217069	3.11947	0.00181178	0.0345444
Aagab	50.5119	0.584545	0.187485	3.11782	0.00182196	0.0346777
Ccdc83	14.1929	-0.907342	0.291116	-3.11677	0.00182846	0.0346777
Il18	22.489	1.005	0.322372	3.11751	0.00182383	0.0346777
Ppp1r10	274.537	0.579252	0.185842	3.11691	0.00182757	0.0346777
Ly6d	199.117	0.998935	0.320722	3.11464	0.00184167	0.0348821
Phactr4	226.14	-0.440432	0.141599	-3.11041	0.00186825	0.0353389
Muc20	135.48	0.822289	0.264523	3.10858	0.00187991	0.0355125
Clpb	68.778	0.458558	0.147562	3.10756	0.00188637	0.035545
Prkacb	390.237	-0.288174	0.0927382	-3.10739	0.00188745	0.035545
Tceal8	104.653	0.633493	0.203883	3.10714	0.00188908	0.035545
Ctnnd1	1264.59	-0.451774	0.145494	-3.1051	0.00190216	0.0357441
Arhgap5	891.134	-0.541644	0.174466	-3.10458	0.00190549	0.0357597
Etv1	170.083	0.660098	0.21266	3.104	0.0019092	0.0357825
Adgre1	4.06379	1.16387	0.375089	3.10292	0.00191619	0.0358665
Per3	167.455	0.779262	0.251216	3.10196	0.00192246	0.0359369
Rap1gap	119.125	0.523848	0.169118	3.09753	0.00195138	0.03643
Ddi2	248.304	0.294481	0.0951208	3.09586	0.00196241	0.0365452
Pgam1	427.742	-0.543887	0.175684	-3.09583	0.00196266	0.0365452
Ctsd	827.078	0.378066	0.12214	3.09535	0.00196582	0.0365565
6430573F11Rik	8.27269	1.15406	0.373008	3.09394	0.00197519	0.0366462
Psat1	109.468	-0.636666	0.205784	-3.09385	0.00197576	0.0366462
Cetn3	337.381	0.341743	0.110559	3.09103	0.00199463	0.0369484
Rab9	393.059	0.439756	0.142318	3.08995	0.00200189	0.037035
Gm17275	169.754	-0.405462	0.131298	-3.08811	0.00201436	0.0371696
Rassf9	57.3586	0.943598	0.30555	3.08819	0.00201378	0.0371696
Polg2	120.753	0.53678	0.173902	3.08667	0.0020241	0.0373012
Zfp930	76.6464	0.556	0.180163	3.0861	0.002028	0.037325
Fbxo9	149.533	0.397698	0.128952	3.08409	0.00204179	0.0375307
Morf4l2	243.064	-0.260691	0.0845703	-3.08254	0.00205245	0.03763
Tfpi	8.00177	-1.12843	0.366055	-3.08269	0.00205137	0.03763
Nsun3	92.5587	-0.771636	0.250424	-3.08132	0.00206084	0.0376901
Strap	255.188	-0.294119	0.0954529	-3.0813	0.00206099	0.0376901
Mboat1	180.833	-0.558805	0.181404	-3.08045	0.00206691	0.0377021
Prss22	17.4383	-1.066	0.346033	-3.08062	0.00206571	0.0377021
Asph	190.131	0.361098	0.117242	3.07993	0.00207049	0.0377193
Ebpl	18.2395	0.947873	0.307951	3.078	0.00208394	0.0379161
Gt(ROSA)26Sor	172.647	-0.465496	0.151252	-3.07762	0.00208661	0.0379164
Slc35a5	98.7876	0.599828	0.195033	3.07552	0.00210139	0.0381367
Cad	36.3626	-0.908419	0.295447	-3.07472	0.00210698	0.0381413
Gm13456	90.7906	0.761856	0.247756	3.07502	0.00210489	0.0381413
Ncstn	157.432	-0.384724	0.125188	-3.07316	0.00211803	0.038293
Clock	371.278	-0.26928	0.0876692	-3.07155	0.00212953	0.0384524
Lgi3	576.017	0.540792	0.17609	3.07111	0.00213262	0.0384598
Cmah	12.9327	-0.953422	0.310634	-3.06928	0.00214579	0.0386485
Cdkl2	110.294	0.447165	0.14577	3.06761	0.00215778	0.0388157
Fdft1	226.609	-0.322294	0.105085	-3.067	0.00216222	0.0388467
Pag1	39.6044	0.739736	0.241267	3.06604	0.00216914	0.0389222
Pycard	82.8417	0.587953	0.191826	3.06503	0.00217652	0.0390057
Calm2	825.267	0.249568	0.0814617	3.06362	0.00218677	0.0390087
Cys1	14.8395	1.05129	0.343086	3.06423	0.00218233	0.0390087
Eif4g2	4102.83	-0.228071	0.0744478	-3.06351	0.00218758	0.0390087
Pcolce	69.6671	-0.699058	0.228108	-3.06459	0.00217966	0.0390087
Ccdc117	97.2724	0.367056	0.119993	3.05899	0.00222085	0.0395527
Fam111a	72.9158	0.716946	0.234411	3.0585	0.00222451	0.0395686
Fxyd4	73.2497	-1.11367	0.364598	-3.05451	0.0022543	0.0400488
Peg3	6.03659	-1.13821	0.372774	-3.05334	0.00226307	0.0401548
Fmo1	29.0254	1.14173	0.374061	3.05226	0.00227124	0.0402499
Cxcl12	21.7139	-1.10228	0.361342	-3.05053	0.00228436	0.0403326
Mindy3	155.506	-0.350953	0.115023	-3.05115	0.00227965	0.0403326
Slc6a20a	42.7057	1.03339	0.338756	3.05055	0.00228421	0.0403326
Pcbd2	27.667	0.589039	0.193118	3.05015	0.0022873	0.0403348
Tacc1	328.111	0.453955	0.148858	3.04959	0.00229152	0.0403596
Cldn18	4430.04	-0.338857	0.111145	-3.04878	0.00229775	0.0404196
Akr1c14	43.3495	0.87457	0.287073	3.04651	0.00231514	0.0406754
Creb3l1	142.183	0.421561	0.138406	3.04584	0.00232032	0.0407166
Gm12245	3.03944	1.09377	0.359219	3.04486	0.00232792	0.0407886
Twf1	594.461	-0.428697	0.140807	-3.04457	0.00233012	0.0407886
Xrcc5	176.896	0.255671	0.0840614	3.04148	0.00235415	0.0411588
Dnmbp	61.8093	0.546569	0.179772	3.04035	0.00236305	0.0412641
Cldn2	173.531	0.75079	0.247047	3.03906	0.00237318	0.0413904
Mmp14	155.753	-0.704992	0.232027	-3.0384	0.00237838	0.0414307
Trappc6b	227.558	-0.488001	0.160702	-3.03669	0.00239193	0.0416161
Cog2	35.6931	-0.635219	0.209272	-3.03537	0.00240243	0.0417481
Jade2	59.8033	0.463015	0.152597	3.03423	0.00241154	0.0418556
Klf10	187.602	0.410163	0.135228	3.03312	0.00242039	0.0419583
Gm43672	7.19158	0.939713	0.310013	3.0312	0.00243583	0.0421749
Aebp1	23.669	0.793215	0.261778	3.0301	0.00244472	0.0422422
Cox6a1	378.079	-0.249878	0.0824682	-3.02999	0.00244562	0.0422422
Gm4631	111.483	0.404392	0.133494	3.02928	0.00245134	0.0422535
Gzme	51.4521	-1.13215	0.373747	-3.02918	0.00245217	0.0422535
Lrrc1	100.011	-0.425824	0.140605	-3.02851	0.00245759	0.0422959
AC138765.2	12.0343	-0.986302	0.326112	-3.02442	0.00249108	0.0427694
Gm48855	8.80414	-0.861563	0.284866	-3.02445	0.00249084	0.0427694
Atad2b	289.738	-0.267517	0.0884757	-3.02362	0.00249768	0.0427803
Nomo1	47.6825	-0.492647	0.162922	-3.02383	0.002496	0.0427803
Smpdl3a	262.552	0.345587	0.114393	3.02104	0.00251907	0.043095
Arl2bp	122.989	-0.409349	0.135518	-3.02062	0.00252255	0.0431031
Trf	4021.07	0.846514	0.280399	3.01897	0.00253639	0.043288
Cyp3a13	80.7327	0.529562	0.175529	3.01695	0.00255334	0.0434735
Il6ra	28.8441	0.804178	0.26655	3.01699	0.00255295	0.0434735
Scp2	1012.6	0.402809	0.133586	3.01536	0.00256675	0.04365
Mapre2	162.328	0.482525	0.160082	3.01424	0.00257623	0.0437592
Dkk2	14.7235	-0.972383	0.322638	-3.01385	0.00257954	0.0437636
Rnf145	352.902	0.404744	0.134319	3.01331	0.00258412	0.0437894
Peli1	345.812	0.353939	0.117492	3.01244	0.00259157	0.0438637
Tmem8	67.4684	0.509828	0.169262	3.01207	0.00259472	0.0438652
Sephs2	128.418	0.37378	0.124121	3.01143	0.00260023	0.0439065
Ghr	184.866	-0.606509	0.201543	-3.00934	0.00261819	0.0441577
Inhba	16.092	0.954968	0.317413	3.0086	0.00262457	0.0442132
Impad1	629.243	-0.36474	0.121258	-3.00796	0.00263007	0.0442538
Atp5l	498.918	-0.245595	0.0816742	-3.00701	0.00263834	0.0443408
Dock4	385.54	0.471481	0.15707	3.00173	0.00268448	0.044958
Fbxw7	72.3847	0.597915	0.19917	3.00203	0.00268182	0.044958
Tdrp	31.2478	0.651094	0.216862	3.00234	0.00267917	0.044958
Prmt8	268.665	-0.639146	0.212985	-3.0009	0.00269185	0.0450287
Gm19409	14.1666	-0.878432	0.292808	-3.00003	0.00269956	0.0451049
Echdc3	30.3837	0.677654	0.225915	2.9996	0.00270337	0.0451161
Tead2	5.9033	-0.998772	0.333039	-2.99896	0.00270901	0.0451576
Ergic2	209.389	-0.400317	0.133567	-2.99713	0.00272537	0.0453247
Phactr2	233.766	0.286232	0.0954955	2.99734	0.00272348	0.0453247
Tub	8.62288	-0.928295	0.309811	-2.99633	0.00273251	0.0453907
Arhgap17	157.897	0.444639	0.148729	2.98958	0.00279357	0.0462441
Lims1	684.293	-0.304017	0.101686	-2.98975	0.00279208	0.0462441
Mast4	225.908	0.413214	0.138209	2.98976	0.00279193	0.0462441
Nrg1	26.6995	-0.694249	0.232264	-2.98905	0.00279847	0.0462717
Ptges	260.157	-0.600556	0.201006	-2.98776	0.00281035	0.0464145
Phgdh	20.6094	-0.821303	0.274983	-2.98674	0.00281967	0.0465148
Ifi207	3.20542	1.11786	0.374503	2.98492	0.00283652	0.046739
Slf2	301.347	0.267072	0.0894998	2.98405	0.00284458	0.0468178
Ncbp2	99.6641	0.385605	0.129249	2.98342	0.00285047	0.0468609
Ebag9	116.881	-0.40343	0.135334	-2.981	0.00287311	0.047179
Sema4a	117.642	0.438002	0.14698	2.98001	0.00288243	0.0472778
Itga2	1129.29	-0.895411	0.300629	-2.97845	0.00289706	0.0474621
Lhfp	126.037	-0.626795	0.210467	-2.97811	0.00290029	0.0474621
Samd5	232.734	-0.775769	0.260538	-2.97757	0.00290543	0.0474919
2610301B20Rik	50.9312	0.618704	0.207962	2.97508	0.00292909	0.047661
Fam46a	80.4301	0.762931	0.256437	2.97511	0.0029288	0.047661
Pgm1	29.9884	-0.821024	0.275906	-2.97573	0.00292288	0.047661
Slc46a3	18.4832	0.824447	0.277056	2.97574	0.00292284	0.047661
Hmgcll1	43.9657	-0.660636	0.222152	-2.9738	0.00294135	0.0478062
Mpc1	392.013	0.340883	0.114707	2.97178	0.0029608	0.0480677
Pafah1b1	803.702	-0.242804	0.0818987	-2.96469	0.00302986	0.0491331
Gdnf	204.307	-0.710879	0.239938	-2.96276	0.00304896	0.0493262
Kdr	10.7563	-0.987676	0.333396	-2.96247	0.00305179	0.0493262
Txndc12	119.111	-0.370988	0.125231	-2.96244	0.0030521	0.0493262
Ccpg1	479.029	0.274719	0.0927764	2.96109	0.0030655	0.0494303
Nrp1	711.115	0.429973	0.145201	2.96122	0.00306423	0.0494303
Tmem158	8.43485	-0.96672	0.326512	-2.96075	0.00306889	0.0494303
Slc17a6	19.892	-1.0466	0.35358	-2.96	0.00307635	0.0494946
Slc10a5	10.7888	1.08987	0.368381	2.95855	0.00309086	0.0496724
Smim3	43.7808	-0.611088	0.206587	-2.95802	0.00309627	0.0497034
L1cam	71.3865	-0.64451	0.218028	-2.95608	0.00311574	0.04996
Ckmt1	133.266	-0.441553	0.149772	-2.94818	0.00319653	0.0511408
Milr1	9.87652	0.861317	0.292133	2.94837	0.00319451	0.0511408
Sdcbp2	54.4992	-0.665443	0.225755	-2.94764	0.0032021	0.0511728
Elob	185.528	-0.358051	0.121557	-2.94555	0.00322378	0.0512401
Hsd17b7	36.8527	-0.800606	0.271805	-2.94551	0.0032242	0.0512401
Kif21b	15.9302	0.85926	0.291649	2.94621	0.00321695	0.0512401
Rcan1	85.1066	0.66541	0.225823	2.9466	0.00321293	0.0512401
Sqor	153.654	0.551323	0.187168	2.9456	0.00322327	0.0512401
Msi2	285.156	-0.336691	0.114337	-2.94472	0.00323252	0.0512585
Nkd1	188.483	-0.658313	0.223549	-2.94482	0.00323138	0.0512585
Cd302	144.076	0.509661	0.173239	2.94194	0.00326159	0.0516623
Ankrd22	18.3831	0.899677	0.306166	2.93852	0.00329778	0.0520628
Muc1	2403.69	0.359336	0.12226	2.9391	0.00329164	0.0520628
Prpf38a	47.8823	-0.443532	0.150925	-2.93876	0.0032953	0.0520628
Gm17056	58.942	0.807302	0.274763	2.93817	0.00330153	0.0520645
Pkp2	281.84	-0.231409	0.078785	-2.93722	0.00331168	0.0521671
Rdh11	33.1927	-0.534011	0.181912	-2.93555	0.00332957	0.0523338
Rida	106.854	0.561741	0.191338	2.93586	0.00332628	0.0523338
Pik3ca	679.799	0.451171	0.153901	2.93157	0.00337254	0.0529511
Dpp4	679.831	0.534632	0.182397	2.93114	0.00337716	0.0529656
S100a11	1192.79	-0.36664	0.125232	-2.92769	0.00341489	0.0534987
Ccdc18	12.1151	1.03365	0.353891	2.9208	0.0034913	0.054636
Gstm2	15.3171	1.05769	0.362398	2.91858	0.00351625	0.0549235
Zbtb41	203.154	-0.361004	0.123696	-2.91849	0.00351734	0.0549235
Tns1	618.451	-0.37911	0.129924	-2.91795	0.00352344	0.0549588
Hsbp1l1	26.8838	0.893742	0.306361	2.91728	0.00353098	0.0550164
C1rl	17.5292	0.787993	0.270213	2.91619	0.00354339	0.0551498
Ttn	49.5994	0.834815	0.286434	2.91451	0.0035625	0.055387
Ifit3	12.5602	0.822025	0.282119	2.91376	0.00357109	0.0554603
AW549877	293.616	0.408065	0.140079	2.9131	0.00357858	0.05551
Atp5g3	530.049	-0.215188	0.0738766	-2.9128	0.00358204	0.05551
Birc2	92.8081	0.43256	0.14857	2.91149	0.00359714	0.0556235
Cd68	32.3155	0.870826	0.299068	2.9118	0.00359354	0.0556235
Fpgs	10.4514	0.862805	0.296383	2.91111	0.00360143	0.0556298
Srbd1	34.5114	0.657968	0.226137	2.9096	0.00361895	0.0558402
Celf1	402.957	-0.314264	0.108039	-2.90881	0.0036281	0.0559212
Sepsecs	167.135	0.368551	0.126803	2.90648	0.00365521	0.0562784
Naip6	16.725	1.03754	0.357198	2.90466	0.00367647	0.0565449
A130050O07Rik	8.11975	-0.855337	0.294658	-2.90281	0.00369826	0.0566975
Clint1	403.772	0.245568	0.0845958	2.90284	0.00369797	0.0566975
Wnt7a	56.776	-0.798206	0.274966	-2.90292	0.00369699	0.0566975
C3	491.187	0.663645	0.22877	2.90093	0.00372054	0.0569779
Hsf2	95.8118	-0.447517	0.154305	-2.90021	0.00372916	0.0570143
Myrf	16.8425	0.997095	0.343818	2.90006	0.00373087	0.0570143
Adrb2	89.9415	0.482285	0.166469	2.89714	0.00376584	0.0573214
Agap1	128.053	-0.400334	0.138157	-2.89766	0.00375954	0.0573214
Eml4	159.32	0.248473	0.0857402	2.89798	0.0037558	0.0573214
Rgs1	8.43854	1.08157	0.373335	2.89704	0.00376699	0.0573214
Mtm1	151.788	0.34868	0.120406	2.89587	0.00378103	0.0574132
Ttc12	4.74311	-1.01946	0.352032	-2.89592	0.0037805	0.0574132
Ddx39	60.3063	-0.480858	0.166127	-2.89452	0.00379743	0.0575401
Phyhip	4.50194	1.06012	0.366232	2.89467	0.0037956	0.0575401
1810030O07Rik	153.375	0.291709	0.100824	2.89325	0.00381283	0.0576424
Fh1	152.834	-0.484484	0.16747	-2.89296	0.00381626	0.0576424
Ric1	227.225	-0.43139	0.149099	-2.89331	0.003812	0.0576424
Rimkla	6.46718	-1.00337	0.346873	-2.89262	0.00382043	0.0576446
Acss3	43.9231	0.808728	0.279763	2.89076	0.00384316	0.0578048
Ccl6	64.0533	0.82397	0.285026	2.89086	0.00384189	0.0578048
Srek1ip1	81.3052	0.411533	0.142349	2.89101	0.00384012	0.0578048
Tamm41	18.7134	-0.696371	0.240962	-2.88996	0.00385285	0.0578898
Gata6	261.6	0.30931	0.107097	2.88814	0.00387532	0.0581663
Aldh4a1	30.589	0.6197	0.214935	2.88319	0.00393666	0.0590252
Bex1	5.5789	1.06355	0.369221	2.88052	0.00397025	0.0594665
Gm42463	3.04552	1.07656	0.373834	2.87978	0.00397947	0.0594802
Serpinb9	450.079	-0.477805	0.1659	-2.88008	0.00397569	0.0594802
Fam110b	13.9106	-0.821824	0.285433	-2.87921	0.00398667	0.0595257
Intu	33.0047	0.582884	0.202576	2.87736	0.00401013	0.0598136
Gm12655	4.55829	1.03283	0.359104	2.87614	0.00402575	0.0599842
Fdx1	417.685	-0.353391	0.122903	-2.87537	0.00403559	0.0600682
Tprn	18.5172	0.734323	0.255448	2.87464	0.00404485	0.0601436
Arhgef3	17.9313	0.882667	0.307392	2.87147	0.00408565	0.0605761
Jarid2	138.693	-0.459792	0.160168	-2.8707	0.00409569	0.0605761
Mapk6	223.944	-0.349063	0.121607	-2.87042	0.00409933	0.0605761
Ptpdc1	7.89772	0.862143	0.300185	2.87204	0.0040783	0.0605761
Slc5a3	217.18	-0.581671	0.202583	-2.87127	0.00408829	0.0605761
Stx11	26.4972	-0.788817	0.274765	-2.87088	0.00409329	0.0605761
Mtmr2	175.944	-0.328329	0.11442	-2.86951	0.00411113	0.0606879
Arhgap35	627.658	-0.276048	0.0962801	-2.86713	0.0041421	0.0610822
Plxnc1	25.5395	0.871059	0.304039	2.86496	0.00417068	0.0614403
Epc2	366.985	0.386908	0.135091	2.86406	0.00418249	0.0615509
Tmem159	113.018	0.398948	0.139451	2.86085	0.00422511	0.0621143
Eno1b	97.0345	-0.754131	0.263801	-2.85871	0.00425366	0.0624277
Irf1	101.282	0.582372	0.203743	2.85836	0.00425836	0.0624277
Sept11	211.598	-0.465984	0.16303	-2.85828	0.00425951	0.0624277
Mlph	187.251	0.434581	0.152105	2.85711	0.00427524	0.0625942
Akr1c13	9.14281	1.00249	0.351003	2.85608	0.00428914	0.0627336
Lad1	63.9895	-0.487275	0.170642	-2.85554	0.00429637	0.0627753
Ppargc1a	113.846	-0.542543	0.190031	-2.85503	0.00430331	0.0628126
Cwf19l2	141.641	0.304998	0.107009	2.85021	0.00436905	0.0637071
AI429214	10.6204	0.978347	0.343348	2.84944	0.00437967	0.0637891
Erp44	211.524	0.431462	0.151435	2.84915	0.00438358	0.0637891
Trim16	64.7284	-0.731462	0.25682	-2.84815	0.00439737	0.0639249
Cryzl1	90.6019	0.39854	0.139962	2.84748	0.00440673	0.0639959
Aifm1	106.203	0.436495	0.153343	2.84653	0.00441986	0.0641216
Cstb	639.364	-0.279293	0.09819	-2.84441	0.00444937	0.064243
Fhl3	13.0342	-0.815904	0.286749	-2.84537	0.00443604	0.064243
Rac1	1770.23	-0.296277	0.104149	-2.84475	0.00444466	0.064243
Stx17	281.408	0.409103	0.143832	2.84432	0.00445067	0.064243
Vps4b	275.743	-0.483978	0.170109	-2.8451	0.00443974	0.064243
Aldh1a1	104.072	0.634723	0.223199	2.84375	0.00445861	0.064293
Pkm	255.394	-0.526042	0.185011	-2.8433	0.00446484	0.064318
Pisd	95.2449	0.420667	0.148128	2.83988	0.00451308	0.0649475
Adam22	121.67	0.639813	0.225524	2.837	0.00455396	0.0651804
Gm47372	5.70415	1.02012	0.359579	2.83697	0.00455433	0.0651804
Ica1	55.3525	0.505672	0.178253	2.83682	0.00455657	0.0651804
Serpinb8	40.1284	0.608695	0.214506	2.83766	0.00454451	0.0651804
Slc25a3	862.931	-0.198497	0.0699705	-2.83686	0.00455592	0.0651804
Ugt1a6b	45.333	0.784991	0.276648	2.83751	0.0045467	0.0651804
Aplp2	833.49	-0.318469	0.112313	-2.83554	0.00457486	0.0653766
Psma7	188.034	-0.323522	0.114134	-2.83457	0.00458869	0.0655089
Lsm12	170.126	-0.354134	0.125	-2.83307	0.00461037	0.0657528
Smpdl3b	11.993	-0.955535	0.337349	-2.83248	0.00461881	0.0658077
Gas2l1	39.9455	-0.446938	0.157896	-2.83058	0.00464632	0.0661338
Cavin1	196.454	-0.413444	0.146137	-2.82915	0.00466719	0.066362
Usp47	929.317	0.199715	0.0705995	2.82885	0.00467161	0.066362
Pmp22	209.696	-0.573733	0.202912	-2.8275	0.00469137	0.0665766
Ecscr	7.78519	-0.912055	0.322744	-2.82594	0.00471423	0.0668347
B3gnt9	36.9955	0.597866	0.211717	2.82389	0.00474443	0.0671963
B3galnt1	9.10239	-1.0166	0.360104	-2.82308	0.00475653	0.0673011
Aldh5a1	29.7806	0.648809	0.230005	2.82084	0.00478975	0.0674379
Cct7	253.876	-0.264617	0.0937759	-2.8218	0.00477547	0.0674379
Cradd	80.8629	0.457749	0.162254	2.8212	0.00478449	0.0674379
Mccc1	58.7037	0.468129	0.165934	2.82118	0.00478471	0.0674379
Txlna	86.851	-0.422525	0.149776	-2.82105	0.0047867	0.0674379
Bpifb5	5.28591	0.968669	0.343588	2.81928	0.00481321	0.0677017
Csrnp2	62.649	0.503461	0.178605	2.81885	0.00481966	0.0677259
Dlat	185.08	-0.351467	0.124733	-2.81776	0.004836	0.0678889
Krt18	1046.38	-0.453577	0.161021	-2.81688	0.00484931	0.0680091
Dera	51.3499	0.563038	0.199983	2.81544	0.00487111	0.068248
Rhob	302.43	0.569389	0.202292	2.8147	0.00488232	0.0683382
Gm13568	12.2231	0.780764	0.277486	2.8137	0.0048975	0.0684837
Fgd6	367.839	0.360622	0.128197	2.81303	0.00490771	0.0685595
Fam102b	763.857	0.511177	0.181748	2.81256	0.00491482	0.0685919
Cxcl1	128.805	0.958737	0.341073	2.81095	0.00493959	0.0688706
Cntfr	3.42221	-1.04053	0.370217	-2.81059	0.00494508	0.06888
Foxq1	75.3929	0.592006	0.210719	2.80946	0.00496244	0.0690546
Edem3	518.374	-0.386239	0.137495	-2.80911	0.00496791	0.0690635
Fam214a	101.12	0.405617	0.144411	2.80877	0.00497309	0.0690685
Osbpl3	94.0063	-0.84051	0.299355	-2.80774	0.00498909	0.0692236
Naalad2	10.4041	0.943392	0.336102	2.80686	0.00500272	0.0692784
Pin4	72.5675	-0.440323	0.156868	-2.80697	0.00500105	0.0692784
Vgll3	9.54464	-0.925863	0.329948	-2.80609	0.0050147	0.0693773
Pcf11	565.133	0.35574	0.126844	2.80455	0.00503875	0.0696428
1110008F13Rik	280.493	-0.29084	0.103742	-2.80349	0.00505528	0.0697656
Bmx	3.05471	1.02984	0.367402	2.80305	0.00506225	0.0697656
Pthlh	67.5052	-1.041	0.371344	-2.80334	0.00505763	0.0697656
Ccdc138	16.1756	0.746993	0.266746	2.80039	0.00510416	0.0699513
Gstz1	145.121	0.382199	0.13648	2.8004	0.00510399	0.0699513
Osgep	60.6788	0.469184	0.167485	2.80136	0.00508885	0.0699513
Parm1	197.34	0.87912	0.313861	2.80099	0.00509465	0.0699513
Pdlim2	93.3983	-0.550309	0.196501	-2.80055	0.00510161	0.0699513
Tyms	55.5722	-0.541979	0.193541	-2.80033	0.00510504	0.0699513
Psmb5	106.828	-0.385146	0.137596	-2.79911	0.00512438	0.0701031
Slc10a6	47.5899	-0.634673	0.226749	-2.79901	0.00512591	0.0701031
Zdhhc5	316.96	-0.304159	0.108683	-2.79858	0.00513281	0.0701305
Pdcl3	108.389	-0.354319	0.126636	-2.79793	0.00514307	0.0702037
Rprm	42.8932	0.663822	0.237305	2.79734	0.00515259	0.0702666
Pon3	694.641	0.37966	0.135745	2.79687	0.00516001	0.0703008
2010109I03Rik	19.4191	-0.986102	0.352657	-2.79621	0.00517065	0.0703453
Khk	13.8185	0.903166	0.323015	2.79605	0.0051731	0.0703453
Ywhaq	946.498	-0.353397	0.12646	-2.79452	0.00519763	0.0706118
Hectd1	961.328	-0.387714	0.138763	-2.79408	0.00520481	0.0706423
Tff1	947.811	-0.900061	0.322169	-2.79375	0.00521004	0.0706463
Ubc	1083.53	0.500375	0.179165	2.79282	0.0052251	0.0707166
Vsig2	43.4139	0.780127	0.27931	2.79305	0.00522143	0.0707166
Gm38399	3.17339	-1.00602	0.360312	-2.79208	0.00523712	0.0708124
Ecm1	60.1755	-0.807455	0.289277	-2.79129	0.00524989	0.0709181
Igsf5	165.522	-0.382483	0.137092	-2.78998	0.00527115	0.0711382
Fas	24.6463	0.664045	0.238379	2.78567	0.00534178	0.0718882
Gm28438	1163.57	-1.01366	0.363838	-2.78602	0.00533595	0.0718882
Zfp953	27.7984	-0.602622	0.216321	-2.78578	0.00533996	0.0718882
9430025C20Rik	3.03433	1.02714	0.368879	2.78448	0.00536142	0.0720804
Thrb	123.088	0.574719	0.206422	2.78419	0.00536613	0.0720804
Me3	6.00507	-0.997243	0.358695	-2.78019	0.00543263	0.0728613
Pias1	361.113	-0.460283	0.165564	-2.78009	0.00543445	0.0728613
Gm43085	3662.99	0.625096	0.224924	2.77915	0.00545019	0.0729358
Ugp2	342.555	0.25655	0.0923109	2.77919	0.00544941	0.0729358
Tars2	24.0916	0.713867	0.257136	2.77623	0.00549932	0.0735245
Fam46b	12.9089	-0.85193	0.306902	-2.7759	0.00550483	0.0735295
Ildr2	11.2778	-0.911608	0.328514	-2.77495	0.00552109	0.0736779
Fzd7	277.09	0.266822	0.0962152	2.77318	0.00555111	0.0739408
Tspyl4	62.2131	0.579454	0.208934	2.77338	0.0055477	0.0739408
Sin3b	95.9708	-0.449381	0.162153	-2.77134	0.00558264	0.0742533
Traf1	59.6801	0.565343	0.204006	2.7712	0.00558494	0.0742533
Ppp1r2	386.37	-0.323762	0.116849	-2.77076	0.00559249	0.0742846
Mcub	1186.37	-0.637851	0.230336	-2.76922	0.00561914	0.0745695
Pkd2l2	4.14129	0.968928	0.350074	2.76778	0.00564389	0.0748286
Ovca2	19.6558	-0.710492	0.256747	-2.76729	0.0056525	0.0748734
Zdhhc14	7.13423	-0.90726	0.328052	-2.7656	0.00568182	0.0751922
Dopey2	254.993	0.363782	0.131604	2.76422	0.00570598	0.0754422
Slc15a1	36.6762	0.74588	0.269919	2.76334	0.00572128	0.0755747
Nhs	5.72828	-1.01735	0.368281	-2.76243	0.00573734	0.075717
Cryl1	29.961	0.562818	0.203786	2.76181	0.00574812	0.0757894
P2rx7	12.3016	0.862746	0.312455	2.76118	0.00575923	0.0758661
Cln6	39.6008	0.591532	0.214271	2.76067	0.00576824	0.0759149
March5	240.621	-0.260925	0.0945452	-2.75979	0.00578382	0.07605
Gm44752	17.4273	-0.715741	0.259582	-2.75728	0.00582837	0.0764775
Mrpl32	269.75	-0.445525	0.161594	-2.75706	0.00583235	0.0764775
Nipa1	72.8164	-0.54787	0.198714	-2.75707	0.00583213	0.0764775
Hdac1	76.5785	-0.520588	0.188875	-2.75625	0.00584674	0.076526
Kntc1	11.5631	-1.02223	0.370877	-2.75626	0.00584669	0.076526
Nckap1l	4.1431	1.01786	0.369333	2.75594	0.00585239	0.07653
Atp13a3	1449.1	0.412981	0.149885	2.75532	0.00586345	0.0765959
Hebp2	4.06683	0.997773	0.362185	2.75487	0.00587149	0.0765959
Lrp2bp	83.7235	0.571878	0.207641	2.75417	0.00588417	0.0765959
Pole2	10.46	-0.806341	0.292748	-2.75439	0.00588015	0.0765959
Tmem252	320.182	-0.880381	0.319642	-2.75427	0.00588233	0.0765959
Sema3e	138.859	-0.626213	0.227399	-2.75381	0.00589061	0.0766101
Zfp781	14.7781	-0.863907	0.313797	-2.75307	0.0059039	0.0767132
Klf6	2052.18	0.552411	0.200695	2.75249	0.00591436	0.0767794
Gm10053	152.714	-0.375475	0.136475	-2.75122	0.00593731	0.0770076
Gm11868	19.6703	0.624807	0.227287	2.74898	0.00597804	0.0774657
Kdm6a	424.837	0.370241	0.134726	2.74811	0.005994	0.0776022
Gm19439	9.88087	0.898835	0.32727	2.74647	0.0060241	0.0779042
Tmem123	598.209	0.255862	0.093168	2.74624	0.00602821	0.0779042
Ercc6l	8.33197	-0.912354	0.332347	-2.74518	0.00604771	0.0779302
Mapk11	14.99	0.706451	0.257364	2.74495	0.00605199	0.0779302
Rnf144b	106.162	0.526469	0.191766	2.74537	0.00604423	0.0779302
Tuba8	23.5314	-0.819329	0.29843	-2.74546	0.00604254	0.0779302
Aim2	4.2643	0.945811	0.344698	2.74388	0.00607176	0.0781146
Rnf11	360.798	-0.298032	0.108673	-2.74246	0.00609805	0.0783824
Hexb	41.2742	0.466893	0.170286	2.74182	0.00610989	0.0784642
Sftpc	72250.8	0.509279	0.185834	2.7405	0.0061345	0.0787096
Kcnj15	1792.28	-0.439002	0.160283	-2.73891	0.00616425	0.0790205
Hpgd	10.8242	0.884453	0.323171	2.7368	0.00620404	0.0794595
Cybb	33.8404	0.926688	0.338738	2.73571	0.00622463	0.079603
Mycn	31.7016	-0.772708	0.282483	-2.73541	0.0062303	0.079603
Rab21	567.122	-0.359402	0.131393	-2.73532	0.00623193	0.079603
Arv1	7.53119	-0.868069	0.317399	-2.73494	0.00623911	0.0796238
Stk32a	23.7863	-0.845967	0.309429	-2.73396	0.00625781	0.0797912
Gm17980	6.26211	1.00233	0.366664	2.73365	0.00626362	0.0797942
Cep170	135.345	-0.517849	0.189475	-2.73307	0.00627471	0.0798507
Wipi2	82.8838	-0.493018	0.180405	-2.73283	0.0062792	0.0798507
Pdlim5	295.83	0.382618	0.14011	2.73084	0.00631741	0.0801941
Ppp1r9a	1344.53	0.460205	0.168506	2.7311	0.00631236	0.0801941
Corin	72.0727	-0.693706	0.254276	-2.72817	0.00636876	0.0807158
Fetub	108.29	0.70382	0.257988	2.72811	0.00636978	0.0807158
Lrmda	11.6409	0.776187	0.284592	2.72737	0.00638417	0.0808267
Cndp2	73.6103	0.389481	0.142878	2.72597	0.0064112	0.0810255
Slc11a2	135.23	0.431131	0.158154	2.72602	0.00641024	0.0810255
Clta	152.798	0.3628	0.133178	2.72417	0.00644627	0.081397
4931406C07Rik	117.788	0.308791	0.113395	2.72313	0.00646668	0.0814436
Cela1	40.9799	-0.740193	0.271816	-2.72314	0.00646645	0.0814436
Stard3nl	124.821	0.379885	0.139511	2.72297	0.00646972	0.0814436
Tead1	579.833	-0.480929	0.176629	-2.72282	0.00647272	0.0814436
Mcm3	23.9776	-0.788458	0.289738	-2.72128	0.00650297	0.0817524
Tmem125	41.9823	-0.441268	0.162194	-2.72062	0.00651592	0.0818434
Kif1b	441.73	-0.252659	0.0929096	-2.71941	0.00653983	0.0820717
E2f2	37.301	0.521077	0.19174	2.71763	0.00657518	0.0824431
St8sia6	1100.92	0.646526	0.237928	2.71732	0.00658124	0.0824469
Htr2b	6.08534	-0.920607	0.33887	-2.71669	0.00659374	0.0825312
Actr10	133.931	-0.378564	0.139392	-2.71583	0.00661105	0.0825744
Gm9385	54.8093	0.468411	0.172486	2.71565	0.00661448	0.0825744
Krt20	37.1581	0.971159	0.357611	2.71569	0.00661382	0.0825744
Lrrc71	3.61749	0.997016	0.367293	2.7145	0.00663761	0.0827909
Rbms3	474.531	0.367776	0.135591	2.71239	0.00668	0.0832471
Sparcl1	88.7837	-0.845276	0.311797	-2.71098	0.0067085	0.0835296
Gm43788	17.6249	-0.730496	0.26951	-2.71046	0.00671903	0.083588
Adam19	626.039	0.525762	0.19404	2.70956	0.00673734	0.0836704
Setd5	1324.62	-0.288685	0.106535	-2.70977	0.00673293	0.0836704
Tmie	7.98863	0.902757	0.333241	2.70903	0.00674811	0.0837316
Cyp51	103.953	-0.433265	0.159963	-2.70854	0.00675809	0.0837827
Mab21l3	3.52219	1.00705	0.371921	2.70769	0.00677534	0.0839239
Aspa	16.4286	0.993695	0.367257	2.70572	0.00681561	0.0842769
Trp53i11	64.2676	-0.619716	0.229029	-2.70585	0.00681307	0.0842769
Ptgs2	413.12	-0.630252	0.232996	-2.705	0.00683051	0.0843883
Brms1l	45.9937	-0.517116	0.191438	-2.70122	0.00690855	0.0852789
Tmem184c	77.4519	-0.475849	0.176185	-2.70085	0.00691625	0.0853004
Calcrl	123.514	-0.983163	0.364104	-2.70023	0.00692926	0.0853873
Rab27a	297.274	0.422349	0.156526	2.69827	0.00697017	0.0858175
Ccl9	6.54291	0.987507	0.366324	2.69572	0.00702366	0.0861341
Dusp16	367.232	-0.392916	0.145763	-2.69558	0.0070267	0.0861341
Pygl	32.8273	0.958374	0.355397	2.69663	0.00700449	0.0861341
Rock1	811.46	-0.163726	0.0607443	-2.69533	0.00703197	0.0861341
Slpi	205.755	-0.648738	0.240592	-2.69643	0.00700875	0.0861341
Xrn2	452.699	-0.229405	0.0850903	-2.69602	0.00701736	0.0861341
Mbl1	21.1349	0.628518	0.233406	2.69281	0.00708533	0.0867136
Pxdn	26.2642	-0.796841	0.296021	-2.69184	0.00710591	0.0868911
Rasl12	32.3938	-0.755457	0.280896	-2.68946	0.00715688	0.0874397
Fam83h	36.0953	-0.540053	0.200859	-2.68871	0.00717287	0.0874485
Hist4h4	6.17851	0.970941	0.361095	2.68888	0.00716927	0.0874485
Timp2	705.677	-0.321848	0.11971	-2.68857	0.00717592	0.0874485
AU022252	38.3252	-0.667647	0.248591	-2.68573	0.00723721	0.0877951
Esrp2	243.079	-0.292053	0.108753	-2.68547	0.00724281	0.0877951
Fbxw11	185.629	-0.312515	0.116377	-2.68537	0.00724505	0.0877951
Gm26767	70.0146	0.50221	0.18691	2.68691	0.00721158	0.0877951
Mak16	78.5297	-0.433523	0.161394	-2.68612	0.00722881	0.0877951
Pf4	41.9252	0.79545	0.296178	2.68572	0.00723743	0.0877951
Zfp973	14.1814	0.668077	0.248794	2.68526	0.00724728	0.0877951
Rdh10	132.199	0.491361	0.183073	2.68396	0.00727549	0.0880624
Cited2	478.712	0.493594	0.183948	2.68333	0.0072893	0.088155
Aimp1	79.8312	-0.382921	0.142746	-2.68253	0.00730679	0.088277
Hpn	38.6914	0.670669	0.250035	2.6823	0.00731172	0.088277
Gm3531	3.89321	-0.937309	0.349512	-2.68176	0.00732352	0.088345
Sirt1	173.093	0.362227	0.13516	2.67998	0.00736265	0.0887422
Acot11	30.2307	0.707564	0.264089	2.67926	0.00737843	0.0888576
Ppcs	38.982	-0.630996	0.235674	-2.67742	0.00741925	0.0892741
Gm43890	4.41229	-0.948986	0.35462	-2.67606	0.00744931	0.0895606
Sos2	428.095	-0.302595	0.11313	-2.67474	0.00747863	0.0898377
Cxcl2	43.1146	0.997508	0.373238	2.67258	0.00752702	0.0903432
Nabp1	213.116	0.438323	0.164051	2.67187	0.00754291	0.090458
Exoc6	105.939	0.305721	0.114445	2.67134	0.00755483	0.0905252
Cycs	212.791	-0.408636	0.153029	-2.67032	0.00757801	0.090727
Kif16b	121.283	0.469644	0.175926	2.66955	0.00759522	0.0908572
Fxyd6	6.31219	-0.92927	0.348638	-2.66543	0.00768902	0.0919025
Elk3	106.171	-0.427436	0.16042	-2.66448	0.00771065	0.0920074
Mmp13	58.3484	0.989118	0.371192	2.66471	0.00770554	0.0920074
S1pr2	126.475	-0.402064	0.15095	-2.66355	0.00773202	0.0921855
Gm14403	8.80171	0.922333	0.346416	2.6625	0.00775618	0.0923202
Tnfrsf11b	19.1658	0.967738	0.363469	2.6625	0.00775621	0.0923202
Mcpt2	400.604	-0.947025	0.355905	-2.66089	0.00779337	0.0926854
Atxn7l1	112.666	-0.323916	0.121775	-2.65996	0.00781503	0.0928659
Limd1	133.16	0.382974	0.144011	2.65933	0.00782961	0.092962
Kif2a	203.082	-0.339199	0.127645	-2.65736	0.0078755	0.0934294
Gm30363	4.77465	0.940518	0.354296	2.65461	0.00793992	0.0938825
Lyn	85.7544	0.301345	0.113499	2.65505	0.00792957	0.0938825
Nudt11	25.7186	-0.57971	0.218345	-2.65501	0.00793049	0.0938825
Osbpl7	35.7619	-0.483939	0.1823	-2.65462	0.0079397	0.0938825
Tnip2	26.4353	0.595262	0.224419	2.65245	0.00799093	0.0944077
Fut1	8.08508	-0.874397	0.329771	-2.65153	0.00801279	0.094588
Cckar	3.66815	0.993743	0.374973	2.65017	0.00804518	0.094892
Sectm1b	4.72897	0.965847	0.364958	2.64646	0.00813386	0.095859
Gpr153	5.62076	0.886858	0.335174	2.64596	0.00814585	0.0959214
Zfp711	24.0177	0.706451	0.267079	2.6451	0.00816677	0.0960887
Epha1	67.079	-0.41253	0.156039	-2.64376	0.00819897	0.0962913
Rarb	6.69146	0.919202	0.347652	2.64403	0.00819247	0.0962913
Socs6	179.403	-0.336368	0.127241	-2.64355	0.00820416	0.0962913
Chrnb1	184.621	-0.387091	0.14647	-2.64279	0.00822248	0.0964273
Ap3b1	226.925	0.270517	0.102385	2.64216	0.00823791	0.0965291
Acat1	166.044	0.576306	0.218171	2.64153	0.00825326	0.0966119
Dcbld1	44.653	0.470814	0.17825	2.64132	0.00825846	0.0966119
Fads3	217.369	-0.309211	0.117139	-2.63969	0.00829818	0.0968967
Fam13a	121.479	0.67385	0.255273	2.63972	0.00829738	0.0968967
Srgn	11.2439	-0.827094	0.313354	-2.63949	0.00830312	0.0968967
Tyrobp	15.4225	0.890798	0.337553	2.63899	0.00831531	0.09696
Rorc	28.0761	0.78345	0.297041	2.63752	0.00835146	0.0973023
Eif2b1	70.97	-0.40505	0.153615	-2.6368	0.00836932	0.0974311
Diaph3	25.2776	-0.807838	0.306619	-2.63467	0.00842197	0.0979644
Cript	205.257	-0.318536	0.120943	-2.63377	0.00844437	0.0981453
Zfp369	78.2134	0.370769	0.140806	2.6332	0.00845848	0.0982295
Mthfd1	190.171	0.328233	0.124715	2.63187	0.00849172	0.0982967
Nckap1	990.594	-0.182438	0.0693116	-2.63215	0.00848469	0.0982967
Ndnf	1254.74	-0.776574	0.295064	-2.63189	0.00849119	0.0982967
Ppara	17.5787	0.667785	0.253679	2.6324	0.00847827	0.0982967
Rfx2	18.0699	-0.774801	0.294539	-2.63056	0.00852444	0.0985957
Dnajc18	75.4973	0.374219	0.142323	2.62937	0.00855438	0.0988621
Zbtb43	63.491	-0.517078	0.196714	-2.62858	0.00857428	0.0990122
4930556M19Rik	46.2493	0.495472	0.188569	2.62754	0.00860037	0.0990751
9130230L23Rik	23.5855	0.773695	0.294456	2.62754	0.00860049	0.0990751
Cd33	5.28068	0.959096	0.364985	2.62776	0.0085948	0.0990751
Hs1bp3	15.4902	0.600125	0.228439	2.62707	0.00861244	0.0991331
Gm1821	935.146	0.502689	0.191561	2.62418	0.00868587	0.0998178
Zbtb38	813.732	0.326508	0.124415	2.62434	0.00868168	0.0998178
Abcd1	63.486	-0.461289	0.17583	-2.62349	0.00870341	0.0998591
Wrn	164.224	-0.368706	0.140527	-2.62375	0.00869682	0.0998591
Dnah7b	7.13427	-0.959849	0.365985	-2.62264	0.00872506	0.100027
Rrp7a	35.4592	0.626163	0.238792	2.62221	0.00873612	0.100074
A3galt2	4.46342	0.948277	0.361732	2.62149	0.00875471	0.100207
Pigp	72.399	0.322352	0.123018	2.62036	0.00878374	0.100459
Ankrd29	17.0547	-0.692862	0.264484	-2.61968	0.00880128	0.100579
Mitd1	36.1086	0.466331	0.178042	2.61923	0.00881293	0.100632
Abhd14b	35.5495	0.502306	0.191819	2.61865	0.00882787	0.100722
Saraf	114.893	-0.419466	0.160214	-2.61816	0.00884053	0.100786
Gm15789	12.3298	0.755885	0.288753	2.61776	0.0088509	0.100824
Tmem37	102.938	-0.417231	0.159458	-2.61656	0.00888201	0.101098
Gm19990	356.819	-0.681691	0.260559	-2.61626	0.00888991	0.101108
Eppk1	223.711	-0.532009	0.203392	-2.61568	0.00890508	0.1012
Ccdc90b	55.3269	0.380474	0.14552	2.61459	0.0089334	0.1013
Jun	2222.81	0.574052	0.219608	2.61399	0.00894923	0.1013
Llgl2	48.4386	-0.469353	0.179522	-2.61447	0.00893673	0.1013
Rexo5	11.5677	0.805535	0.308056	2.6149	0.00892542	0.1013
Tbc1d23	202.876	-0.296003	0.113226	-2.61425	0.00894228	0.1013
Ldlrad3	187.651	0.414485	0.158628	2.61294	0.00897663	0.101449
Mlec	392.572	0.368489	0.141011	2.61319	0.00897011	0.101449
Bbs1	16.1383	0.710817	0.272078	2.61255	0.00898703	0.101466
Ppia	2629.92	-0.177353	0.0678915	-2.6123	0.00899347	0.101466
Ptp4a2	1391.13	-0.25519	0.097696	-2.61208	0.00899934	0.101466
Pdgfb	21.8473	-0.696026	0.266558	-2.61116	0.00902358	0.101659
Cdc42ep3	134.098	0.321659	0.12326	2.6096	0.00906468	0.102042
Gm17477	11.595	-0.792227	0.303954	-2.6064	0.00914992	0.10284
Tbl1x	625.904	-0.297417	0.114106	-2.60651	0.00914712	0.10284
Clec4n	8.85419	0.946765	0.363327	2.60582	0.00916551	0.102922
Eif1ax	239.149	-0.31299	0.120135	-2.60532	0.00917882	0.102922
Hs3st1	70.0333	-0.468515	0.17983	-2.60532	0.00917883	0.102922
Rabgap1	323.321	-0.270498	0.103869	-2.60422	0.00920835	0.103092
Wdsub1	24.9208	0.647809	0.248731	2.60445	0.00920213	0.103092
Uqcrfs1	291.143	-0.252878	0.0971241	-2.60365	0.00922361	0.103182
Vbp1	104.104	-0.358053	0.137659	-2.60101	0.00929489	0.103898
Fam107b	276.173	-0.531104	0.204266	-2.60006	0.00932082	0.104034
Pfkp	71.6814	-0.59807	0.230024	-2.60003	0.00932155	0.104034
Anxa2	659.19	-0.385678	0.148362	-2.59958	0.00933381	0.104089
Cdh5	17.3856	-0.930321	0.358006	-2.59862	0.0093599	0.10419
Errfi1	2573.62	0.495116	0.190535	2.59856	0.00936152	0.10419
Gm43609	13.6576	-0.702788	0.270492	-2.59818	0.00937192	0.10419
Psmc4	77.4507	-0.368638	0.141881	-2.59822	0.00937098	0.10419
Haus6	69.0134	-0.380393	0.146428	-2.59781	0.00938211	0.104222
Trpc1	7.21396	-0.78314	0.301529	-2.59723	0.00939792	0.104317
Ltbp4	6.97597	-0.853467	0.328694	-2.59654	0.00941689	0.104447
Bhlha15	15.6042	0.826286	0.318426	2.59491	0.00946157	0.104861
Htra4	9.29396	-0.95449	0.367983	-2.59384	0.00949099	0.105106
2810006K23Rik	12.767	0.707592	0.272932	2.59256	0.00952652	0.105417
Lrp10	278.973	-0.22525	0.0869421	-2.59081	0.00957509	0.105873
Cept1	181.882	0.289144	0.111655	2.58963	0.00960797	0.106155
Msn	1605.62	-0.351599	0.135797	-2.58914	0.00962153	0.106223
Gpc1	28.5738	-0.919612	0.355406	-2.58749	0.00966769	0.106495
Itga6	553.664	-0.364074	0.140686	-2.58785	0.00965776	0.106495
Sema4f	69.8812	-0.522293	0.201855	-2.58747	0.00966849	0.106495
Pigf	30.0793	-0.556001	0.214961	-2.58652	0.00969495	0.106704
Uba3	282.144	-0.2498	0.0966168	-2.58547	0.00972464	0.106949
Gtdc1	53.0281	-0.567514	0.219587	-2.58447	0.00975293	0.107062
Ikbip	47.3916	-0.420399	0.162642	-2.58481	0.00974319	0.107062
Nmt2	293.563	-0.281907	0.109084	-2.58431	0.00975742	0.107062
Gm15478	33.93	0.471733	0.182569	2.58386	0.00977003	0.107119
Gpr68	7.11216	0.936706	0.3627	2.58259	0.00980611	0.107398
Ssu72	109.952	-0.25807	0.0999325	-2.58244	0.00981047	0.107398
Atf7	435.518	-0.368612	0.142863	-2.58018	0.00987482	0.10802
Gm47088	15.1894	0.692056	0.268397	2.57848	0.00992359	0.10847
Ssr1	486.622	0.312762	0.121361	2.57711	0.00996289	0.108817
Gm45457	4.23589	0.941495	0.365384	2.57673	0.00997401	0.108855
Gtf2f2	44.707	-0.419738	0.162954	-2.5758	0.0100007	0.109063
Rab2b	51.7019	0.514094	0.199624	2.57532	0.0100148	0.109134
Lztr1	127.229	0.439835	0.170835	2.57462	0.010035	0.109271
Tcp1	711.315	-0.25426	0.0988029	-2.5734	0.0100703	0.109572
Hnrnpll	457.92	-0.201856	0.0784593	-2.57275	0.0100893	0.109633
Sgms2	234.259	-0.805226	0.31299	-2.57269	0.0100912	0.109633
Pibf1	62.1768	0.382263	0.148632	2.57189	0.0101146	0.109804
Gm37745	29.3024	0.471586	0.183385	2.57156	0.0101241	0.109823
Ctsk	10.8064	0.790396	0.307451	2.5708	0.0101463	0.109981
C1qtnf6	6.25724	-0.832666	0.324068	-2.56942	0.010187	0.110299
Gm26814	22.1935	0.649098	0.252638	2.56928	0.010191	0.110299
Gm46430	23.968	0.610738	0.237812	2.56815	0.0102243	0.110492
Slc44a2	564.878	-0.385033	0.149915	-2.56834	0.0102188	0.110492
Ephx1	113.642	0.588105	0.229047	2.56761	0.0102402	0.11058
D130019J16Rik	10.5422	-0.902801	0.351663	-2.56723	0.0102514	0.110611
Etohd2	20.9039	0.58787	0.229031	2.56677	0.0102651	0.110611
Myo9a	582.114	0.371303	0.14466	2.56673	0.0102662	0.110611
Txndc5	180.081	0.310595	0.121025	2.56637	0.0102771	0.110645
Fst	105.866	-0.946777	0.369027	-2.56561	0.0102996	0.110804
Zfp955a	26.982	-0.51713	0.201624	-2.56483	0.0103228	0.11097
Rbms1	547.746	-0.272578	0.106309	-2.56401	0.0103472	0.111082
Zfp207	579.847	-0.196525	0.0766494	-2.56395	0.0103487	0.111082
Fam84b	641.976	0.275836	0.107697	2.56123	0.0104304	0.111874
Thbd	50.6413	-0.82275	0.321366	-2.56016	0.0104623	0.112133
Cdc73	533.067	-0.414046	0.16178	-2.55932	0.0104877	0.112321
Nol11	87.5696	-0.425363	0.166265	-2.55834	0.0105173	0.112554
Gm15990	3.9084	0.945707	0.36983	2.55714	0.0105536	0.112774
Il34	33.1653	0.646481	0.252799	2.55729	0.0105491	0.112774
Gm38357	20.6288	-0.899946	0.35198	-2.55681	0.0105637	0.112797
Vps8	57.8903	0.499688	0.195545	2.55536	0.010608	0.113186
Il22ra1	9.49401	-0.94825	0.371232	-2.55433	0.0106392	0.113434
Gm3912	3.49895	0.932631	0.36522	2.55361	0.0106611	0.1135
Mr1	56.9434	0.57143	0.223771	2.55364	0.0106602	0.1135
Fabp4	9.2056	-0.939739	0.368236	-2.552	0.0107107	0.113942
Zfp51	69.9319	-0.319463	0.125195	-2.55173	0.0107189	0.113945
Fam135a	203.704	-0.385652	0.151285	-2.54918	0.0107976	0.114696
Tef	175.698	0.563526	0.221144	2.54823	0.0108271	0.114925
Setd7	359.071	0.23521	0.0923302	2.54749	0.01085	0.115083
Abcd3	829.021	0.288156	0.113154	2.54657	0.0108787	0.115128
Bphl	78.969	0.398879	0.156643	2.54642	0.0108834	0.115128
Cmc4	9.07842	0.797432	0.313092	2.54695	0.0108668	0.115128
Cpt1a	215.704	-0.387055	0.152036	-2.54581	0.0109026	0.115128
Gfra2	5.45714	-0.888643	0.349045	-2.54593	0.0108988	0.115128
Sod2	222.451	0.277174	0.108872	2.54587	0.0109007	0.115128
Atf7ip2	3.01829	0.944128	0.37094	2.54523	0.0109206	0.115234
Ccz1	286.509	-0.382457	0.150283	-2.54492	0.0109304	0.115252
Gtf2ird1	42.1371	-0.467534	0.183801	-2.5437	0.0109685	0.115569
Lrrc8a	103.637	-0.349432	0.137408	-2.54303	0.0109896	0.115706
Atp6v0a4	301.147	-0.613519	0.241399	-2.54152	0.0110372	0.115795
Bcr	305.583	-0.535884	0.210853	-2.5415	0.0110378	0.115795
Lonp2	219.698	0.2883	0.113438	2.54148	0.0110385	0.115795
Myo3b	6.12884	0.924587	0.363755	2.54178	0.0110289	0.115795
Sirt2	74.6716	0.342558	0.134736	2.54244	0.011008	0.115795
Adam1b	14.58	0.762228	0.300011	2.54067	0.0110641	0.115979
Klhl2	67.9587	-0.330529	0.13011	-2.54038	0.0110732	0.115989
Fzd3	103.45	-0.360655	0.141985	-2.54009	0.0110824	0.116
Arg2	179.817	0.459967	0.181164	2.53895	0.0111185	0.116027
Erh	127.435	-0.347973	0.13704	-2.5392	0.0111105	0.116027
Mical2	607.701	0.217281	0.0855616	2.53946	0.0111023	0.116027
Myo1b	377.645	-0.350091	0.137893	-2.53886	0.0111214	0.116027
Tshr	6.8933	-0.857568	0.337828	-2.53848	0.0111336	0.116027
Zdhhc21	317.374	-0.518207	0.204136	-2.53854	0.0111316	0.116027
Mllt6	154.463	0.259655	0.10233	2.53744	0.0111666	0.116286
Wdyhv1	32.5127	0.440417	0.173628	2.53656	0.0111948	0.116496
Cpe	32.0833	-0.861182	0.339697	-2.53515	0.0112399	0.116542
Gm26549	4.93694	0.885644	0.349331	2.53526	0.0112365	0.116542
Ppm1h	118.922	0.523765	0.206565	2.53559	0.0112258	0.116542
Trip11	947.108	-0.201806	0.0795968	-2.53536	0.0112333	0.116542
Vps11	44.7728	-0.428979	0.16919	-2.53549	0.0112289	0.116542
Ptgfrn	615.092	0.259224	0.10227	2.5347	0.0112544	0.116608
Atp10b	14.668	0.794274	0.313668	2.53221	0.0113346	0.117268
Rhbdd1	115.336	-0.385549	0.152245	-2.53243	0.0113274	0.117268
Cda	19.4959	-0.659332	0.260475	-2.53127	0.0113652	0.1175
Gm26804	28.5652	-0.592567	0.234171	-2.53049	0.0113903	0.117599
Jak3	10.355	0.722487	0.285515	2.53047	0.0113911	0.117599
Dtx4	73.8325	-0.58958	0.233102	-2.52928	0.0114298	0.117913
Zbtb33	154.806	-0.320644	0.126802	-2.52869	0.0114488	0.118024
Col1a1	53.3685	-0.665265	0.263204	-2.52757	0.0114856	0.118233
Nt5c3	137.447	-0.462025	0.182789	-2.52765	0.011483	0.118233
Exoc1	116.356	-0.467867	0.185163	-2.52678	0.0115113	0.118412
1110008P14Rik	90.3367	-0.449944	0.178175	-2.52529	0.0115601	0.11883
Il4ra	348.425	-0.45716	0.181075	-2.5247	0.0115797	0.118861
Las1l	166.2	-0.372532	0.147549	-2.52481	0.0115762	0.118861
Ran	581.207	-0.272105	0.107793	-2.52433	0.011592	0.118901
Gm44249	7.47648	0.798095	0.31624	2.5237	0.0116126	0.119018
Vwf	14.1124	-0.931129	0.368986	-2.52348	0.01162	0.119018
B3gnt5	40.4644	-0.627026	0.248716	-2.52106	0.0117003	0.119656
Ide	376.437	-0.313708	0.124437	-2.52102	0.0117014	0.119656
Kdsr	402.742	0.246916	0.0979498	2.52084	0.0117074	0.119656
Gm45332	18.7606	-0.77049	0.305846	-2.51921	0.0117617	0.120126
Synj2	70.8403	0.426884	0.169524	2.51814	0.0117976	0.120407
Six5	12.9409	0.725649	0.288209	2.51778	0.0118096	0.120443
Aaas	11.5458	-0.82558	0.327989	-2.5171	0.0118325	0.12059
Ccdc68	48.8146	-0.476693	0.189889	-2.51037	0.0120604	0.122826
Dlst	177.84	-0.358117	0.142733	-2.50899	0.0121076	0.123219
Sfta2	443.59	0.417455	0.16646	2.50784	0.0121473	0.123535
Arhgef5	413.657	-0.264213	0.105373	-2.5074	0.0121623	0.1236
Casp3	235.801	-0.309266	0.123477	-2.50464	0.0122576	0.12448
Tlk2	205.984	-0.396821	0.15847	-2.50408	0.012277	0.124589
Larp1	429.305	-0.225644	0.0901229	-2.50373	0.0122891	0.124623
Epb41l4b	172.098	0.29414	0.117521	2.50286	0.0123193	0.124841
Sla	5.42749	0.931376	0.372175	2.50252	0.0123312	0.124873
Cct6a	295.783	-0.208275	0.0832635	-2.50139	0.0123706	0.125149
Prkg2	5.27942	-0.89716	0.358722	-2.50099	0.0123847	0.125149
Wdr26	884.344	-0.251726	0.100643	-2.50118	0.0123779	0.125149
Hdac11	22.7721	0.697478	0.278973	2.50016	0.0124136	0.125264
Med18	7.12278	-0.804565	0.321792	-2.50026	0.0124101	0.125264
Arntl	30.5303	-0.744448	0.297807	-2.49977	0.0124275	0.125276
Hras	58.2167	-0.448382	0.179379	-2.49963	0.0124323	0.125276
Arrdc3	313.088	-0.339565	0.135941	-2.49789	0.0124934	0.125804
Tnfrsf12a	145.69	-0.387553	0.155205	-2.49703	0.0125237	0.126021
Fam189a2	82.2968	-0.547911	0.21949	-2.49629	0.01255	0.126196
Klf15	28.8085	0.653385	0.261815	2.4956	0.0125744	0.126353
Dstyk	76.778	-0.414973	0.166321	-2.49501	0.0125954	0.126475
Klf7	144.597	0.362212	0.145192	2.49471	0.012606	0.126493
Gstp3	22.2887	0.654576	0.262586	2.49281	0.0126736	0.127052
Wwp1	790.205	0.28864	0.115797	2.49265	0.0126795	0.127052
Dock7	448.651	0.310009	0.124442	2.4912	0.0127312	0.127476
Habp4	45.5176	-0.447372	0.179615	-2.49072	0.0127483	0.127476
R3hdml	9.15306	-0.932173	0.374296	-2.49047	0.0127574	0.127476
Set	484.206	-0.199513	0.0801061	-2.49061	0.0127523	0.127476
C1ra	38.2036	0.677229	0.272005	2.48977	0.0127827	0.12764
Cd59a	76.3176	-0.56998	0.228977	-2.48925	0.0128014	0.127737
Cd14	88.5827	0.519022	0.208776	2.48603	0.0129179	0.12881
Ube2j2	48.5484	-0.443114	0.178322	-2.48491	0.0129584	0.129124
Neu3	11.3145	-0.783221	0.315274	-2.48426	0.0129822	0.129193
Tm2d1	97.9299	-0.379419	0.152731	-2.48423	0.0129833	0.129193
Arf2	102.433	-0.309911	0.124857	-2.48214	0.0130597	0.129863
L3mbtl3	30.7806	0.521527	0.210148	2.48171	0.0130753	0.129927
Dhx57	73.7478	0.41247	0.166235	2.48124	0.0130925	0.130008
Ggact	65.7561	-0.387728	0.156286	-2.48088	0.0131057	0.130049
Ech1	93.0167	0.354257	0.142855	2.47984	0.0131443	0.130259
Pik3r1	283.57	0.431682	0.174085	2.47972	0.0131486	0.130259
Rlbp1	4.03447	0.926094	0.37349	2.47957	0.0131542	0.130259
Kif5c	18.3844	0.830803	0.335195	2.47857	0.0131911	0.130534
Fem1a	94.8914	-0.31489	0.127092	-2.47765	0.0132251	0.13078
Lyplal1	30.5547	0.509342	0.205624	2.47705	0.0132473	0.13091
Gm43679	12.2716	-0.763899	0.308445	-2.47661	0.0132637	0.130981
Cracr2a	126.41	0.550596	0.222346	2.4763	0.0132752	0.131004
Fam43a	44.9657	-0.524258	0.211891	-2.47419	0.013354	0.131564
Ncapg2	29.5759	-0.607051	0.245357	-2.47415	0.0133552	0.131564
Tubgcp5	73.3135	-0.430891	0.174165	-2.47404	0.0133594	0.131564
Rpp40	12.9434	-0.683063	0.276146	-2.47356	0.0133773	0.131649
Eif3b	186.386	-0.293746	0.118797	-2.47268	0.0134106	0.131886
Col5a2	23.2002	-0.723991	0.292991	-2.47103	0.0134724	0.13234
Dpp7	14.7071	0.768762	0.311119	2.47096	0.0134752	0.13234
Krt80	52.1456	-0.54363	0.220037	-2.47063	0.0134876	0.132371
Pde3a	6.31285	-0.920938	0.372819	-2.4702	0.0135037	0.132438
Gm10093	21.3328	0.68296	0.276612	2.46901	0.0135486	0.132787
Akr1b8	164.336	-0.500144	0.202703	-2.46737	0.0136109	0.133034
Gadd45a	91.8317	0.662373	0.268381	2.46803	0.0135858	0.133034
Kat6a	347.18	0.219617	0.0890045	2.46749	0.0136065	0.133034
Mysm1	474.551	0.403201	0.163386	2.46778	0.0135953	0.133034
Gm37728	55.5055	0.553753	0.224465	2.46698	0.0136256	0.133087
Adi1	286.795	0.432787	0.175528	2.46564	0.013677	0.133497
1190002N15Rik	174.525	-0.338379	0.137283	-2.46483	0.0137079	0.133708
Gm19557	9.63418	-0.738296	0.299664	-2.46375	0.0137492	0.133929
Plac8	69.0279	-0.812255	0.329681	-2.46376	0.0137487	0.133929
Cdh11	33.4971	-0.714494	0.290235	-2.46178	0.013825	0.134575
Dctn4	353.387	-0.23466	0.0953825	-2.4602	0.013886	0.134682
Ghrl	4.10803	0.918368	0.373309	2.46008	0.0138907	0.134682
Rbl2	152.865	0.307858	0.125125	2.46039	0.0138784	0.134682
Sema3b	27.451	-0.637279	0.258957	-2.46094	0.0138572	0.134682
Sfxn3	149.634	-0.342288	0.139122	-2.46035	0.0138802	0.134682
Stx6	88.0214	-0.424584	0.172593	-2.46003	0.0138924	0.134682
Dubr	25.8824	0.702738	0.285831	2.45857	0.013949	0.135139
A730049H05Rik	19.6321	0.807715	0.328732	2.45706	0.0140079	0.135161
Arf6	162.389	-0.309336	0.125869	-2.4576	0.013987	0.135161
Atp10d	243.675	0.445211	0.181179	2.4573	0.0139985	0.135161
Gm44027	9.04615	-0.822904	0.334824	-2.45772	0.013982	0.135161
Plaa	387.999	-0.279122	0.113579	-2.45752	0.0139899	0.135161
Sparc	1414.7	-0.437741	0.178108	-2.45772	0.0139821	0.135161
2310009B15Rik	24.9656	-0.520562	0.211947	-2.45609	0.0140458	0.135274
Fcgbp	7.41684	0.908507	0.369978	2.45557	0.0140662	0.135274
Hgfac	24.5354	0.705228	0.28722	2.45536	0.0140742	0.135274
Neurl1a	3.14699	-0.91613	0.37312	-2.45532	0.0140758	0.135274
Ubl3	892.535	-0.218673	0.0890611	-2.45531	0.0140763	0.135274
Vstm5	6.01503	-0.916469	0.37322	-2.45558	0.0140659	0.135274
Lcn2	2687.59	0.551653	0.224797	2.45401	0.0141272	0.135594
Tep1	71.8294	0.581537	0.236977	2.45398	0.0141285	0.135594
Phgr1	9.65274	-0.87694	0.35745	-2.45332	0.0141544	0.135752
Rerg	34.5765	0.842593	0.343599	2.45226	0.0141962	0.136062
Agpat3	161.638	-0.312508	0.127633	-2.4485	0.0143454	0.137274
Scara3	14.9133	0.912366	0.372646	2.44834	0.0143515	0.137274
Sh3bp2	8.4511	0.772814	0.315602	2.4487	0.0143374	0.137274
Ankrd44	93.6028	0.517315	0.211313	2.44809	0.0143615	0.137278
Myl6	550.179	-0.20598	0.0842141	-2.44591	0.0144486	0.137811
Scrn1	10.2176	0.827871	0.338465	2.44595	0.014447	0.137811
Slc25a37	281.897	0.409492	0.16739	2.44634	0.0144316	0.137811
Tns2	152.459	0.472595	0.193232	2.44573	0.0144557	0.137811
Lamp1	2476.76	0.200967	0.0822262	2.44407	0.0145224	0.138263
Npy	49.5002	-0.764321	0.31271	-2.44418	0.014518	0.138263
Bnipl	21.9802	0.61211	0.250482	2.44373	0.0145364	0.138304
Dnajc5	400.741	-0.259005	0.106034	-2.44267	0.0145791	0.138618
Lrig1	35.8866	0.738242	0.302359	2.44161	0.0146221	0.138934
Alpk1	69.7777	0.640572	0.262697	2.43844	0.0147508	0.139438
D030028A08Rik	13.4851	0.664385	0.272469	2.43838	0.0147531	0.139438
Dpep2	107.935	-0.49406	0.202596	-2.43865	0.0147424	0.139438
Epgn	19.2306	-0.800591	0.328182	-2.43947	0.0147086	0.139438
Psma4	209.384	-0.225193	0.0923239	-2.43916	0.0147214	0.139438
Psmc3	95.2312	-0.364271	0.14932	-2.43954	0.0147062	0.139438
Scgb1c1	23.052	0.582538	0.238822	2.43921	0.0147194	0.139438
Usp40	128.978	0.334242	0.13707	2.43847	0.0147495	0.139438
2610028H24Rik	22.6102	-0.711835	0.292169	-2.43638	0.014835	0.140028
Mrc1	51.8313	0.673366	0.276371	2.43646	0.014832	0.140028
Ddx21	168.512	-0.410937	0.168749	-2.4352	0.0148835	0.140131
Filip1	164.435	-0.570614	0.234346	-2.43492	0.0148949	0.140131
Nhp2	55.5133	-0.450282	0.184912	-2.43512	0.0148869	0.140131
Nsmaf	132.709	0.545542	0.223972	2.43576	0.0148603	0.140131
Tpx2	9.26112	-0.877462	0.360305	-2.43533	0.0148782	0.140131
Unc93b1	20.3733	0.619693	0.25457	2.43427	0.0149218	0.140292
Pecr	14.881	0.605073	0.248599	2.43393	0.0149358	0.140332
Fgf2	86.6096	-0.865768	0.355874	-2.43279	0.0149828	0.140497
Gm7162	3.17035	0.866978	0.356314	2.43318	0.0149667	0.140497
Tmem213	75.4708	-0.541094	0.222409	-2.43288	0.0149792	0.140497
Chn2	11.2285	0.909909	0.374353	2.43062	0.015073	0.14125
Dbp	52.0178	0.717508	0.295242	2.43024	0.0150889	0.141307
Klhl13	60.9419	-0.623529	0.256622	-2.42976	0.015109	0.141402
Papss1	109.66	0.250559	0.103162	2.42878	0.0151496	0.14169
Ctnnd2	16.7807	0.843159	0.347222	2.4283	0.0151698	0.141786
Tuft1	57.351	0.501014	0.206346	2.42802	0.0151813	0.141801
Creb5	9.57511	0.881363	0.363379	2.42547	0.0152888	0.142604
Rpusd1	4.38732	-0.846457	0.348981	-2.42551	0.0152869	0.142604
Sec11c	122.013	0.356877	0.14715	2.42527	0.0152972	0.142604
Fcgr2b	3.89936	0.89902	0.370809	2.42448	0.0153302	0.142766
Rpgrip1	5.27271	-0.898187	0.370481	-2.42438	0.0153344	0.142766
Ncbp1	64.8965	-0.398231	0.164323	-2.42346	0.0153734	0.14285
Stau2	70.9587	0.461475	0.190404	2.42366	0.0153648	0.14285
Tes	179.543	-0.326141	0.134552	-2.42391	0.0153546	0.14285
Sprr2a3	65.9815	-0.855801	0.353239	-2.42273	0.0154045	0.143046
4930452B06Rik	7.14546	-0.795621	0.328466	-2.42223	0.0154255	0.143055
Srgap1	57.5378	-0.599633	0.247537	-2.4224	0.0154184	0.143055
Mlana	6.42927	0.88258	0.364497	2.42136	0.0154624	0.143305
Galnt5	23.0143	-0.757094	0.312732	-2.4209	0.015482	0.143394
Egr1	4580.58	0.537816	0.222215	2.42025	0.0155097	0.143512
Il6	64.6984	-0.764529	0.315904	-2.42013	0.0155148	0.143512
Pxdc1	39.2914	-0.640158	0.264557	-2.41973	0.0155318	0.143577
Mrpl4	51.5836	-0.32918	0.136127	-2.41819	0.015598	0.144096
Tbccd1	26.1217	0.510855	0.211279	2.41792	0.0156097	0.144111
Gm15706	15.957	0.69851	0.288942	2.41748	0.0156284	0.14419
Atf7ip	370.989	0.318253	0.131672	2.41701	0.0156487	0.144285
Setx	532.735	-0.290844	0.120427	-2.4151	0.0157307	0.144947
Gm1976	5.63615	-0.850341	0.352191	-2.41443	0.0157599	0.145123
Nenf	55.8887	0.349204	0.144662	2.41393	0.0157816	0.14523
Ctsf	3.86223	0.870152	0.360579	2.41321	0.0158127	0.145329
Mest	9.69897	-0.727095	0.30127	-2.41343	0.0158031	0.145329
Trabd2b	7.21474	0.892662	0.370061	2.4122	0.0158564	0.145637
Fgfbp1	15.0409	-0.677504	0.280927	-2.41168	0.0158794	0.145754
Spp1	156.808	0.792593	0.32876	2.41085	0.0159153	0.14599
Lamp3	6965.57	0.432442	0.179427	2.41012	0.0159473	0.146112
Lyz1	93.4253	0.901979	0.374252	2.41008	0.015949	0.146112
Gm45250	18.9662	-0.695502	0.288641	-2.40958	0.015971	0.146221
Csde1	1768.55	-0.191292	0.0793968	-2.40932	0.0159823	0.146231
Ggt5	35.4323	0.626112	0.259974	2.40836	0.0160245	0.146454
Rhpn2	101.181	-0.376842	0.156477	-2.4083	0.0160272	0.146454
Slc35f3	3.0886	-0.892441	0.370742	-2.40718	0.0160763	0.146809
Rflnb	46.4615	-0.491753	0.204311	-2.40688	0.0160894	0.146835
Bmper	3.063	-0.898813	0.373601	-2.40581	0.0161366	0.147172
A330023F24Rik	35.0672	0.576287	0.239774	2.40346	0.0162407	0.147987
Acvr1	84.0989	0.318297	0.132456	2.40305	0.0162591	0.147987
Aff4	1218.26	-0.272527	0.113418	-2.40286	0.0162674	0.147987
Bmp2	66.4093	0.430184	0.179005	2.40319	0.0162529	0.147987
Mpv17l2	51.2722	-0.387038	0.161101	-2.40245	0.0162855	0.148058
Abcg1	19.7841	0.76755	0.319892	2.3994	0.0164219	0.149131
Gm48027	24.5418	-0.46861	0.195326	-2.39912	0.0164347	0.149131
Zfp820	16.6187	0.65696	0.273815	2.39928	0.0164272	0.149131
Pmpca	148.027	-0.316015	0.131753	-2.39854	0.0164604	0.149269
2310057M21Rik	37.7843	-0.563214	0.234982	-2.39684	0.0165373	0.149777
Gm3776	9.73621	0.809636	0.337779	2.39694	0.0165328	0.149777
Oasl2	11.8465	0.814217	0.339877	2.39563	0.016592	0.150178
Pdzd8	497.875	-0.253096	0.105669	-2.39519	0.0166118	0.150216
Sestd1	137.935	0.523825	0.21871	2.39507	0.0166172	0.150216
Mlkl	19.2293	-0.664073	0.277513	-2.39294	0.0167138	0.150994
Klf9	190.147	0.382913	0.160039	2.39262	0.0167284	0.15103
4930404I05Rik	4.55735	-0.879089	0.367617	-2.39132	0.016788	0.151261
Gjb1	16.6558	0.604904	0.252971	2.3912	0.0167933	0.151261
Rfk	637.449	-0.341901	0.142987	-2.39114	0.0167962	0.151261
Slc7a8	5.77832	0.878848	0.367455	2.39172	0.0167698	0.151261
Zfp36l1	936.802	0.450253	0.188363	2.39034	0.0168327	0.151494
Dph3	58.6685	-0.374714	0.156827	-2.38935	0.0168782	0.151809
Picalm	1072.69	-0.180509	0.0755583	-2.38901	0.016894	0.151855
Rpl10-ps3	775.552	0.330829	0.138507	2.38854	0.0169156	0.151858
Syt12	23.5724	-0.548155	0.229488	-2.3886	0.0169126	0.151858
Hist1h4c	11.9855	0.656246	0.274832	2.38781	0.0169491	0.152064
Cyfip1	326.011	-0.258832	0.108421	-2.3873	0.0169727	0.152086
Nexmif	40.1462	0.892064	0.37366	2.38737	0.0169694	0.152086
Chmp6	32.462	-0.497897	0.208627	-2.38654	0.0170078	0.152209
Klk13	144.672	-0.556572	0.233202	-2.38665	0.0170025	0.152209
Dis3l2	37.7148	-0.528672	0.221586	-2.38585	0.0170397	0.152353
Kctd21	21.6021	0.50945	0.21354	2.38573	0.0170451	0.152353
Mccc2	30.631	0.540479	0.226607	2.38509	0.0170748	0.152523
Fam3c	323.994	0.31482	0.132013	2.38477	0.0170899	0.152525
Gm43595	8.35999	0.741532	0.310963	2.38463	0.0170963	0.152525
Mx2	3.838	0.893088	0.374563	2.38435	0.0171093	0.152546
5830462O15Rik	4.15746	-0.87611	0.367492	-2.38403	0.0171243	0.152585
Rgs5	40.1831	-0.831399	0.348844	-2.3833	0.0171583	0.152792
Ddx3x	1989.32	0.263292	0.110533	2.38203	0.0172176	0.153225
Sat1	731.102	0.472485	0.19839	2.3816	0.0172377	0.153309
Ccdc88b	6.4592	-0.788023	0.331002	-2.38072	0.0172791	0.153581
Bcl2a1d	30.821	0.711204	0.298863	2.3797	0.0173268	0.15391
A930019D19Rik	3.31588	0.888202	0.373478	2.37819	0.0173977	0.154362
Rnd3	51.5866	0.492876	0.207271	2.37793	0.0174101	0.154362
Smad3	137.682	-0.545212	0.229266	-2.37808	0.0174031	0.154362
Rnf135	24.4851	0.544626	0.22928	2.37537	0.0175312	0.15527
Sirt5	14.4833	0.627703	0.264261	2.37531	0.0175342	0.15527
Atrnl1	302.354	-0.287958	0.121468	-2.37064	0.0177572	0.157148
Olfml3	10.9806	-0.705038	0.297503	-2.36985	0.0177954	0.157389
Zbed6	589.669	-0.22864	0.0965092	-2.3691	0.0178313	0.157609
Cldn4	38.7211	-0.768765	0.324572	-2.36855	0.017858	0.15765
Ibsp	32.9751	0.800081	0.337785	2.36861	0.017855	0.15765
Spata5	64.4628	0.427688	0.180645	2.36756	0.0179059	0.157976
Gls	745.016	-0.430344	0.181985	-2.36472	0.0180435	0.159037
Hcar2	4.77272	0.88476	0.374165	2.36462	0.0180484	0.159037
Rmnd5b	30.1051	0.453628	0.191951	2.36325	0.0181155	0.15953
Calm3	80.6541	0.407331	0.172476	2.36167	0.0181929	0.160113
Adgrl1	79.5894	-0.438269	0.18564	-2.36085	0.0182331	0.160369
Tmem163	303.341	-0.441703	0.187127	-2.36045	0.0182528	0.160408
Zw10	46.9375	0.434959	0.184281	2.3603	0.01826	0.160408
Adgrl3	10.1218	0.820429	0.347897	2.35825	0.0183612	0.161099
Xbp1	384.279	0.240163	0.10183	2.35846	0.018351	0.161099
Tbc1d4	76.565	0.512479	0.217344	2.35791	0.0183779	0.161147
Npr1	58.3685	0.548373	0.232597	2.35761	0.0183931	0.161181
Synm	30.3569	0.676461	0.286995	2.35705	0.018421	0.161327
Cytip	52.2193	0.623007	0.264394	2.35636	0.0184551	0.161466
Fam149a	47.8186	0.480533	0.203938	2.35627	0.0184593	0.161466
Ogdh	326.103	-0.243985	0.103594	-2.35521	0.0185125	0.161634
Sae1	152.111	-0.256178	0.108754	-2.35558	0.0184936	0.161634
Tmem50b	1129.46	0.287516	0.122077	2.35521	0.0185123	0.161634
Dnajb13	21.3459	0.581995	0.247217	2.35419	0.0185631	0.161961
Tlr4	301.579	0.323648	0.137502	2.35378	0.0185839	0.161961
Tstd3	23.178	-0.539698	0.229274	-2.35394	0.0185754	0.161961
Cecr2	166.687	0.43795	0.186092	2.35341	0.0186023	0.162023
Ehd2	397.752	-0.321926	0.136814	-2.35302	0.0186218	0.162095
Ndufv1	98.6461	-0.32427	0.137849	-2.35235	0.018655	0.162285
Lpin1	48.9266	0.34364	0.146165	2.35104	0.0187212	0.162762
Bak1	31.83	-0.425657	0.1812	-2.3491	0.0188188	0.163511
Sgk3	11.3294	0.797815	0.340053	2.34615	0.0189685	0.164612
Spon1	16.4653	-0.609341	0.259702	-2.3463	0.0189606	0.164612
Psmc5	103.529	-0.269833	0.115033	-2.3457	0.0189914	0.164711
Hspd1	711.583	0.24199	0.103206	2.34473	0.0190407	0.164939
Stil	7.91441	-0.839679	0.358103	-2.34479	0.0190376	0.164939
March1	4.35959	0.857678	0.366025	2.34322	0.0191181	0.165509
Dtna	124.559	0.453321	0.193504	2.34269	0.0191454	0.165545
Ly6g6c	23.2523	-0.814977	0.347852	-2.34289	0.0191352	0.165545
Morc3	242.489	0.35747	0.152736	2.34045	0.0192608	0.166442
Cxcl10	5.60957	0.868319	0.371203	2.3392	0.019325	0.166444
Farp1	198.791	-0.304458	0.130161	-2.33909	0.0193307	0.166444
Mertk	16.3198	0.630366	0.269447	2.33948	0.0193106	0.166444
Mtmr4	87.9514	-0.365636	0.156301	-2.33931	0.0193195	0.166444
Selenos	236.412	0.237745	0.10162	2.33954	0.0193074	0.166444
Zfp992	20.467	0.560757	0.239722	2.3392	0.0193251	0.166444
Gm48872	9.76202	-0.69885	0.298817	-2.33872	0.0193497	0.166508
Zfp52	34.6605	-0.483442	0.206752	-2.33827	0.0193733	0.16661
Entpd2	12.5539	0.619403	0.265044	2.33698	0.0194401	0.167016
Hspe1	384.317	0.299154	0.128013	2.33691	0.0194438	0.167016
Rom1	8.16894	-0.694068	0.297113	-2.33604	0.0194892	0.167306
Ndst1	281.353	-0.376291	0.161176	-2.33466	0.0195613	0.167724
Per2	187.598	0.511587	0.21911	2.33485	0.0195515	0.167724
Ppp1r12b	75.0969	-0.53457	0.229063	-2.33373	0.01961	0.16804
Vamp5	28.1956	0.484215	0.207543	2.33309	0.0196436	0.168228
Rnf144a	93.9473	-0.585	0.251103	-2.32972	0.0198209	0.169544
Wnk3	7.85901	-0.837127	0.359293	-2.32993	0.01981	0.169544
Cmas	124.429	-0.388132	0.166648	-2.32905	0.0198565	0.169746
Map3k20	298.929	0.3484	0.149619	2.32858	0.0198815	0.169859
Socs2	830.094	0.377048	0.161997	2.3275	0.0199385	0.170244
Slc25a35	62.0299	0.46147	0.198376	2.32623	0.0200061	0.170719
Dstn	3787.93	-0.253261	0.108885	-2.32596	0.0200208	0.170743
S1pr1	5.53188	-0.856375	0.368283	-2.32532	0.0200549	0.170932
Zfpm2	9.2936	0.812807	0.349633	2.32474	0.0200858	0.171094
Noct	110.076	-0.396209	0.170576	-2.32278	0.0201912	0.171889
Oxr1	196.633	0.345355	0.148731	2.32201	0.0202326	0.17214
Nr2c2	400.234	-0.255798	0.110188	-2.32146	0.0202621	0.172288
Spata7	25.0869	0.523702	0.225654	2.32082	0.0202965	0.172478
Purb	891.265	-0.280958	0.121108	-2.3199	0.0203465	0.172698
Tbc1d14	127.384	-0.257562	0.111022	-2.31992	0.0203454	0.172698
Sox6	13.3794	0.846931	0.365368	2.31802	0.0204481	0.173458
Ntf3	4.31578	-0.863631	0.372786	-2.3167	0.0205203	0.173967
Cox6c	545.756	-0.200323	0.0865043	-2.31576	0.0205715	0.174224
Dnase1	3.88442	0.836408	0.361191	2.31569	0.0205749	0.174224
Cnpy2	164.773	0.250565	0.108231	2.3151	0.0206075	0.174224
D130017N08Rik	4.59824	-0.853031	0.368476	-2.31503	0.0206115	0.174224
Smarcal1	55.7491	0.466446	0.201461	2.31532	0.0205956	0.174224
Gm10417	3.98804	0.860141	0.371623	2.31455	0.0206376	0.174273
Pon1	4.09538	0.813049	0.351288	2.31448	0.0206415	0.174273
Mical1	27.854	-0.68487	0.296021	-2.31359	0.0206904	0.174582
Arhgap11a	51.1091	0.495598	0.214235	2.31334	0.020704	0.174594
4930412M03Rik	4.28886	-0.812244	0.351331	-2.31191	0.0207829	0.174848
Bach1	175.636	0.312419	0.135133	2.31194	0.020781	0.174848
Gm17083	9.91486	0.659522	0.28525	2.31208	0.0207733	0.174848
Met	964.301	0.295868	0.12795	2.31238	0.0207569	0.174848
Edn3	99.9172	-0.537373	0.232488	-2.3114	0.0208107	0.174978
Gpt	17.9526	0.792486	0.342934	2.3109	0.0208385	0.17511
Ncaph	9.06506	-0.782971	0.338852	-2.31066	0.0208518	0.175119
Src	71.1106	-0.355231	0.153763	-2.31025	0.0208745	0.175207
Pxylp1	24.806	0.617625	0.267433	2.30945	0.0209184	0.175472
Itgax	5.10567	0.839658	0.363695	2.30869	0.020961	0.175726
Vcpkmt	75.1991	-0.488198	0.211498	-2.30828	0.0209834	0.175811
4930480K02Rik	3.06471	0.783245	0.33937	2.30794	0.0210026	0.175846
Mta3	87.0662	0.323	0.139966	2.30771	0.0210155	0.175846
Zdhhc15	3.20008	0.839218	0.363684	2.30755	0.0210244	0.175846
Cox5a	510.679	-0.267268	0.115865	-2.30672	0.0210702	0.175921
Mpv17	68.2362	0.403382	0.174863	2.30684	0.0210636	0.175921
Nat10	47.1219	0.597954	0.259178	2.30712	0.0210482	0.175921
Serpine1	172.006	-0.791434	0.343173	-2.30622	0.0210982	0.176052
Gm43796	8.248	0.795146	0.344833	2.30589	0.021117	0.176106
Sirpb1c	5.16699	0.863982	0.374834	2.30497	0.0211682	0.176431
Cyb561d1	22.1648	-0.522407	0.226747	-2.30392	0.0212272	0.176819
Nipal4	4.05376	0.849487	0.368804	2.30336	0.0212589	0.17698
Gm2a	82.3825	0.347439	0.150887	2.30264	0.021299	0.177054
Pglyrp1	116.517	0.509835	0.221423	2.30254	0.0213048	0.177054
Pitpnm3	90.1972	-0.392663	0.170532	-2.30257	0.0213031	0.177054
Fam126b	319.235	0.361288	0.156931	2.30221	0.0213235	0.177093
Zbtb42	58.5338	-0.347969	0.151166	-2.3019	0.0213406	0.177093
Zfp429	6.95113	0.822321	0.357252	2.3018	0.0213467	0.177093
Acot6	4.14344	0.844483	0.36694	2.30142	0.0213679	0.177166
Scnn1g	96.6044	-0.535405	0.2327	-2.30084	0.0214007	0.177336
Trim41	26.5409	0.507859	0.22075	2.3006	0.021414	0.177344
Gm4924	14.9568	-0.67667	0.294183	-2.30017	0.0214387	0.177446
Sh3rf1	154.076	0.307159	0.133637	2.29846	0.0215357	0.178043
Zfp518a	237.018	-0.244915	0.106548	-2.29864	0.0215256	0.178043
Ovol1	20.6295	0.535618	0.233058	2.29822	0.0215495	0.178054
6430548M08Rik	12.1033	-0.723547	0.315011	-2.29689	0.0216248	0.178573
A330041J22Rik	6.61782	0.762989	0.332315	2.29598	0.0216768	0.178797
Gm17182	6.2665	0.75149	0.327284	2.29614	0.0216679	0.178797
Gdpd1	118.774	0.429973	0.187332	2.29524	0.0217194	0.178854
Gm17494	73.7986	-0.295579	0.128781	-2.29521	0.0217212	0.178854
Mbd4	18.001	0.614821	0.267855	2.29535	0.0217129	0.178854
Galk2	70.5383	0.339901	0.148108	2.29495	0.0217358	0.178871
Fbxo5	10.8623	-0.795793	0.346826	-2.29451	0.0217615	0.178895
Gm44164	36.9137	-0.611784	0.266685	-2.29403	0.0217887	0.178895
Map3k15	4.98003	-0.840949	0.366525	-2.29438	0.0217685	0.178895
Vipr2	11.2869	-0.856516	0.373368	-2.29403	0.0217888	0.178895
2010001K21Rik	11.7863	-0.837114	0.36498	-2.29359	0.0218139	0.178999
Zfp808	14.6329	0.63618	0.277625	2.29151	0.0219337	0.179879
Cdc40	156.548	0.23029	0.100622	2.28867	0.0220986	0.181127
Ankrd13c	335.613	-0.201743	0.088173	-2.28803	0.0221357	0.181328
Rap1gap2	5.34359	0.851822	0.372604	2.28613	0.0222466	0.182132
Ddx5	4296.48	0.24662	0.107929	2.28502	0.0223115	0.182356
Pptc7	218.203	-0.363871	0.159215	-2.28541	0.0222887	0.182356
Serinc3	1336.09	-0.256869	0.112415	-2.28501	0.0223121	0.182356
Stk24	247.114	-0.280556	0.12281	-2.28447	0.0223439	0.182511
Cpsf2	207.877	-0.307257	0.134557	-2.28347	0.0224025	0.182786
Nsg1	3.86512	0.82901	0.363049	2.28346	0.0224031	0.182786
Rnf180	3.7331	0.854509	0.374364	2.28256	0.0224563	0.183116
Glb1	53.6536	-0.412308	0.180709	-2.28161	0.0225125	0.183469
Acot13	85.5639	0.264514	0.11596	2.28109	0.0225431	0.183545
Prnd	9.83672	-0.671183	0.294275	-2.2808	0.0225602	0.183545
Ptprd	14.6826	0.839927	0.368241	2.28092	0.0225532	0.183545
Arhgef26	158.452	0.437183	0.191746	2.28001	0.0226072	0.183577
Bcas1	11.4148	-0.853189	0.374263	-2.27965	0.0226283	0.183577
Gm44751	606.945	0.397362	0.174251	2.2804	0.0225841	0.183577
Gm47963	10.9764	-0.628031	0.275427	-2.28021	0.0225953	0.183577
Sertad1	136.653	0.330316	0.14489	2.27977	0.0226216	0.183577
Ogfrl1	172.915	0.386277	0.169485	2.27913	0.0226596	0.183623
Snx4	572.716	-0.14238	0.0624694	-2.27919	0.0226558	0.183623
Lamb2	120.348	-0.315624	0.138536	-2.27829	0.0227094	0.183819
Mllt3	173.722	-0.336644	0.147748	-2.2785	0.022697	0.183819
Fchsd2	284.536	0.376532	0.16531	2.27773	0.0227426	0.183867
Timmdc1	13.472	0.693386	0.304392	2.27794	0.0227302	0.183867
Wdr81	52.5365	0.462469	0.203056	2.27754	0.0227538	0.183867
Fam212b	53.5574	-0.464845	0.204207	-2.27635	0.0228252	0.184028
Fkbp14	29.7374	0.532059	0.2337	2.27667	0.0228058	0.184028
Srgap3	14.2998	0.719537	0.31602	2.27687	0.0227937	0.184028
Zfp472	19.5109	-0.579974	0.254765	-2.2765	0.022816	0.184028
4931414P19Rik	4.99183	0.837045	0.367752	2.27611	0.0228394	0.184039
Bag4	76.0485	-0.361477	0.158895	-2.27494	0.0229092	0.184394
Pnpla8	329.915	-0.226691	0.0996388	-2.27512	0.0228985	0.184394
Garem1	85.5053	0.412161	0.181262	2.27384	0.0229755	0.184824
Crot	119.889	0.349868	0.153925	2.27298	0.0230276	0.185139
Flrt3	325.993	-0.347136	0.152765	-2.27235	0.0230652	0.185337
Ccrl2	9.77402	0.77839	0.342605	2.27198	0.023088	0.185389
Serp1	751.706	0.264291	0.116335	2.27182	0.0230976	0.185389
Mocs1	170.942	0.288279	0.126919	2.27136	0.0231251	0.185506
Usb1	17.1926	0.490482	0.215978	2.27098	0.0231483	0.185588
Anpep	323.772	0.376476	0.165836	2.27018	0.0231967	0.185702
Iffo1	6.91118	0.749875	0.330347	2.26996	0.0232101	0.185702
Map3k9	44.2371	-0.417598	0.183973	-2.26989	0.0232144	0.185702
Xpnpep2	8.08452	-0.807786	0.355846	-2.27004	0.023205	0.185702
Pcca	79.9605	0.401496	0.176897	2.26966	0.023228	0.185707
Cacnb1	4.27618	0.830768	0.36624	2.26837	0.0233065	0.185816
Dll1	11.2603	0.766013	0.337632	2.26878	0.0232817	0.185816
Pfkl	84.6661	-0.487458	0.214892	-2.26838	0.0233058	0.185816
Tfap4	5.35847	0.788391	0.347469	2.26895	0.0232713	0.185816
Trappc2	52.9084	-0.385561	0.16992	-2.26907	0.023264	0.185816
Gm43086	3.40557	0.846213	0.373218	2.26735	0.0233691	0.186212
Chaf1b	7.37742	0.739199	0.326145	2.26647	0.0234226	0.186534
Pm20d1	62.3401	-0.527038	0.232559	-2.26626	0.0234358	0.186535
Lrrc8c	2986.77	-0.275731	0.121748	-2.26477	0.023527	0.187158
Atg16l1	46.0618	-0.417042	0.184213	-2.26391	0.0235794	0.187366
Rtn4	523.137	-0.240663	0.106295	-2.2641	0.0235681	0.187366
Cep78	7.63613	-0.720908	0.31855	-2.26309	0.0236301	0.187665
Flcn	85.9408	0.526936	0.232909	2.26241	0.0236722	0.187894
Galnt3	186.737	-0.331115	0.146441	-2.26108	0.0237542	0.188298
Npdc1	55.2425	0.453026	0.20037	2.26095	0.0237625	0.188298
Top2b	783.886	0.192205	0.0850041	2.26112	0.0237516	0.188298
Tmem205	46.2684	0.42385	0.187484	2.26073	0.0237761	0.188302
Bbs9	33.9466	0.418516	0.185256	2.25911	0.0238763	0.188682
Gm21781	28.4065	-0.481443	0.21308	-2.25945	0.0238556	0.188682
Mier1	320.53	-0.27847	0.123241	-2.25955	0.0238491	0.188682
Rabgap1l	1235.68	0.277907	0.123016	2.25911	0.0238768	0.188682
Slc12a7	78.7605	0.495954	0.219589	2.25856	0.0239108	0.188846
Pcdhgc3	97.5641	0.434463	0.192437	2.2577	0.0239647	0.189168
Rnf115	156.693	0.261341	0.11582	2.25644	0.024043	0.189577
Zfp108	6.63479	0.704434	0.312167	2.2566	0.0240333	0.189577
Ctss	44.6383	0.832119	0.368863	2.2559	0.0240768	0.189653
Mtss1	318.473	0.347849	0.154221	2.25553	0.0241001	0.189653
Myo6	201.853	0.271267	0.12027	2.25547	0.0241037	0.189653
Slc6a9	64.848	-0.409356	0.181497	-2.25544	0.0241057	0.189653
Nfatc2	24.283	-0.60856	0.269903	-2.25473	0.02415	0.189898
5730480H06Rik	35.5823	0.418525	0.185762	2.25301	0.0242583	0.19054
Tspan13	80.8469	-0.518591	0.230161	-2.25317	0.0242486	0.19054
Kcnj13	76.7037	0.468454	0.207952	2.2527	0.0242779	0.19059
R3hdm4	148.539	-0.243374	0.108053	-2.25236	0.0242993	0.190653
Dram1	3859.19	0.361197	0.160478	2.25075	0.0244014	0.191298
Klhl12	40.3424	0.40855	0.181526	2.25064	0.0244083	0.191298
Nanos1	32.4218	0.417506	0.185529	2.25036	0.0244262	0.191334
1700028K03Rik	3.44346	0.833627	0.370486	2.25009	0.0244431	0.191362
Ammecr1	61.2836	0.388571	0.172794	2.24876	0.0245281	0.191653
Eif4enif1	167.348	-0.405586	0.180324	-2.24922	0.0244988	0.191653
Gm48751	3.2645	-0.83715	0.372254	-2.24887	0.024521	0.191653
Parvb	4.05595	-0.841899	0.3744	-2.24867	0.0245338	0.191653
Alox12	4.32975	0.838993	0.373174	2.24826	0.0245597	0.19168
Gdi2	1367.37	-0.152999	0.0680544	-2.24819	0.0245641	0.19168
Hnrnpk	1394.69	-0.17052	0.0758665	-2.24764	0.0245993	0.19185
Ino80c	109.939	-0.244697	0.108896	-2.24707	0.0246359	0.192031
Ndor1	29.6498	0.518947	0.231026	2.24627	0.0246865	0.192321
Rtkn2	24.7017	0.702976	0.312982	2.24606	0.0247003	0.192324
Scrib	36.0565	0.510556	0.227389	2.24529	0.0247492	0.1926
Bcl2l15	21.2237	0.660366	0.294288	2.24394	0.0248361	0.193171
Eif4a3	106.824	-0.321929	0.143619	-2.24154	0.024991	0.193954
Kat2b	283.649	0.285628	0.1274	2.24198	0.0249628	0.193954
Pld1	229.527	0.438991	0.195808	2.24195	0.0249649	0.193954
Ppp2cb	141.103	-0.234929	0.104806	-2.24155	0.0249903	0.193954
Lmbrd2	433.05	-0.277817	0.12397	-2.24099	0.0250265	0.194125
Capzb	326.323	-0.237589	0.106043	-2.2405	0.0250585	0.194268
Ugt1a2	3.33616	0.821823	0.366989	2.23937	0.0251322	0.194733
Ch25h	7.45229	0.746192	0.333444	2.23783	0.0252319	0.19507
Gm29237	11.0722	-0.679864	0.30382	-2.23772	0.0252391	0.19507
Rab19	29.2489	0.470274	0.210164	2.23765	0.0252437	0.19507
Tmem260	88.9994	-0.407146	0.181905	-2.23823	0.0252058	0.19507
Trp53rkb	6.47745	-0.762623	0.340768	-2.23795	0.0252243	0.19507
Ap4s1	49.5696	-0.442961	0.198045	-2.23667	0.0253079	0.19525
Fam160a1	99.634	-0.27254	0.12185	-2.23669	0.0253068	0.19525
Gm17024	37.348	0.640704	0.28642	2.23694	0.0252903	0.19525
Adgrg3	10.884	0.689953	0.308679	2.23518	0.0254054	0.195485
Ly6e	1516.6	0.282372	0.126332	2.23516	0.0254066	0.195485
Pdpk1	483.477	-0.322358	0.144203	-2.23544	0.0253886	0.195485
Ppic	908.805	0.340007	0.152082	2.23568	0.0253727	0.195485
Utp23	13.0871	0.596653	0.266864	2.2358	0.025365	0.195485
Gm18955	7.61036	0.706068	0.315927	2.23491	0.0254235	0.19551
Gm43621	24.4604	-0.577374	0.258409	-2.23434	0.0254605	0.195639
Uchl5	84.7742	-0.377029	0.168751	-2.23423	0.0254676	0.195639
Plcxd1	6.94004	0.723867	0.324135	2.23323	0.025534	0.196044
Rps9	832.321	0.268531	0.120257	2.23297	0.0255508	0.196067
Col6a3	48.5962	-0.751981	0.336928	-2.23187	0.0256234	0.196519
Vars	47.4527	0.486554	0.218075	2.23113	0.0256724	0.19679
6820431F20Rik	934.107	-0.247853	0.111144	-2.23002	0.0257464	0.196951
Blvrb	34.9416	0.474112	0.212588	2.2302	0.0257345	0.196951
Gm38368	5.00225	-0.783996	0.35157	-2.22998	0.0257485	0.196951
Rala	305.738	-0.249447	0.111841	-2.23038	0.0257223	0.196951
Igfbp2	4.17865	0.833868	0.374003	2.22958	0.0257755	0.197053
Map2	33.4166	-0.719821	0.322886	-2.22933	0.0257917	0.197071
B230219D22Rik	612.323	-0.235842	0.105813	-2.22886	0.0258231	0.197206
Atp11c	252.18	0.201994	0.090652	2.22823	0.0258649	0.19721
Hivep3	27.9156	0.574554	0.257811	2.22858	0.0258416	0.19721
Tcp11l2	158.547	0.321246	0.144164	2.22834	0.0258577	0.19721
Fancg	5.98226	0.752727	0.337907	2.22762	0.025906	0.197341
Vmn2r12	4.52672	0.821203	0.36869	2.22736	0.0259235	0.197341
Yipf6	766.834	0.226209	0.10155	2.22756	0.02591	0.197341
Nedd4	3110.81	0.192813	0.0865757	2.22711	0.0259402	0.197363
Gbf1	211.891	0.267464	0.120121	2.22661	0.0259732	0.197405
Snx29	46.0836	0.44814	0.201265	2.22661	0.0259732	0.197405
Mob3c	114.349	0.299696	0.134613	2.22636	0.0259902	0.197429
Slc22a5	43.5029	0.410247	0.184311	2.22584	0.0260246	0.197529
Wdr33	100.136	-0.282408	0.126882	-2.22575	0.0260309	0.197529
Cdhr2	5.71724	-0.78686	0.353716	-2.22455	0.0261114	0.197825
Pde4a	11.4458	0.675884	0.303773	2.22496	0.0260838	0.197825
Sh3bgrl3	182.434	-0.330106	0.148387	-2.22462	0.0261066	0.197825
Axl	25.7603	0.727723	0.327323	2.22325	0.0261987	0.198382
Chchd4	46.8865	-0.367048	0.165125	-2.22285	0.0262258	0.198482
Dpysl2	327.902	-0.46716	0.210259	-2.22183	0.0262948	0.198899
Aqp1	54.0161	-0.657587	0.296017	-2.22145	0.0263205	0.198988
Scarb2	1497.76	-0.261965	0.117958	-2.22084	0.0263618	0.199195
Gm13449	6.39775	0.822765	0.370535	2.22048	0.0263862	0.199275
Sfi1	108.463	0.358749	0.161609	2.21986	0.0264283	0.199487
Ccdc158	14.3645	0.65835	0.296884	2.21754	0.0265864	0.200469
Wdr82	133.842	-0.258288	0.116475	-2.21755	0.0265857	0.200469
Plekha3	81.4358	-0.284413	0.12832	-2.21644	0.0266615	0.200929
Dock9	881.298	0.226619	0.102286	2.21554	0.0267231	0.201288
Adam1a	24.1965	0.574029	0.259163	2.21494	0.0267644	0.201442
Pno1	82.4072	-0.325655	0.147034	-2.21483	0.0267717	0.201442
Lipa	243.31	0.502446	0.226978	2.21363	0.0268544	0.201958
Asap2	103.146	-0.42828	0.193506	-2.21326	0.0268798	0.202043
Actr6	24.6106	-0.443744	0.200544	-2.2127	0.026918	0.202214
Atad2	169.72	0.389101	0.17588	2.21232	0.0269449	0.202214
Ifit1bl1	3.33324	0.826142	0.373419	2.21237	0.026941	0.202214
Eif4g3	302.742	-0.341271	0.154277	-2.21207	0.0269618	0.202235
Caprin2	45.8742	0.511471	0.231258	2.21169	0.0269878	0.202324
Hsd11b1	13.3822	-0.763731	0.345391	-2.21121	0.0270215	0.20247
Sugp2	24.9601	0.697934	0.315768	2.21028	0.0270859	0.202847
Gm42417	4.44076	0.815993	0.369221	2.21004	0.0271026	0.202865
Cdh3	3.02953	-0.826983	0.37428	-2.20953	0.0271376	0.203022
Map2k3	100.491	0.331895	0.150257	2.20885	0.0271854	0.203167
Vegfb	42.6882	0.404555	0.183139	2.20901	0.0271742	0.203167
Tbl3	26.3327	-0.497074	0.225138	-2.20786	0.0272541	0.203425
Usp12	189.411	-0.223429	0.101203	-2.20774	0.0272625	0.203425
Vapb	152.697	-0.421922	0.191092	-2.20795	0.0272477	0.203425
Rpa3	37.6402	0.414247	0.187653	2.20752	0.0272779	0.203433
Emc4	192.641	-0.248605	0.112631	-2.20725	0.0272967	0.203468
Gpr137b	109.547	0.350951	0.159034	2.20677	0.0273304	0.203613
Gm18981	4.8827	-0.801987	0.363492	-2.20634	0.0273601	0.203623
Ppp1r15a	120.043	0.593284	0.268891	2.20641	0.0273552	0.203623
Fbxo31	25.2129	0.441917	0.200407	2.20511	0.0274467	0.204055
Slc39a2	6.10382	-0.757923	0.343705	-2.20516	0.027443	0.204055
9330175E14Rik	4.59843	0.824793	0.37409	2.2048	0.0274683	0.204109
Spty2d1	191.523	0.249095	0.11304	2.2036	0.0275524	0.204628
Zfp182	45.1075	-0.546611	0.248083	-2.20334	0.027571	0.20466
Ggct	51.9549	-0.551253	0.250327	-2.20213	0.0276563	0.205187
Cybrd1	344.457	-0.55673	0.252904	-2.20135	0.0277113	0.205276
Strn3	251.983	-0.291815	0.132538	-2.20175	0.0276829	0.205276
Zfp9	19.945	0.614551	0.279163	2.2014	0.0277075	0.205276
Kdf1	33.6803	-0.401846	0.182778	-2.19854	0.0279106	0.206645
AC154311.1	6.35495	-0.797505	0.362816	-2.19809	0.0279423	0.206734
Acox1	387.143	0.167687	0.0762919	2.19797	0.0279515	0.206734
Anks1b	4.79251	-0.783074	0.356463	-2.19679	0.0280355	0.207108
Rhoq	110.078	0.370307	0.16858	2.19662	0.0280473	0.207108
Slc25a47	4.29181	0.751909	0.342291	2.19669	0.0280424	0.207108
Vezt	75.5436	0.415546	0.18919	2.19645	0.0280598	0.207108
Col4a5	101.609	-0.36731	0.167253	-2.19614	0.0280822	0.207129
Fam105a	6.59805	0.80118	0.364889	2.19568	0.0281149	0.207129
Stx8	100.251	-0.343023	0.156232	-2.1956	0.0281206	0.207129
Uvrag	199.807	0.300157	0.136695	2.19581	0.0281058	0.207129
A430106G13Rik	3.78776	-0.787859	0.358948	-2.19491	0.0281699	0.207386
Atcayos	3.45044	0.816055	0.372197	2.19253	0.0283409	0.208323
Pla2g4e	7.88274	-0.81322	0.370898	-2.19257	0.0283381	0.208323
Smarcd1	14.8677	-0.606277	0.276517	-2.19255	0.0283396	0.208323
Oaz1	996.029	0.107844	0.049207	2.19164	0.0284057	0.208692
Bud31	71.3154	-0.364255	0.16624	-2.19114	0.0284417	0.20885
Epas1	1640.49	0.278977	0.127355	2.19055	0.0284847	0.208951
Gpsm2	47.8452	-0.503873	0.230014	-2.19062	0.0284791	0.208951
Gm37677	33.0094	-0.459581	0.209837	-2.19019	0.0285107	0.209034
Il4i1	8.08497	0.801296	0.365897	2.18995	0.0285279	0.209054
Mcpt1	634.664	-0.702844	0.321168	-2.1884	0.0286406	0.209772
Tanc1	327.176	-0.301731	0.13796	-2.18709	0.0287361	0.210364
Mcfd2	188.722	0.324637	0.148478	2.18643	0.0287842	0.210609
B4galt4	28.6237	-0.511146	0.233839	-2.18589	0.0288239	0.210791
Zdhhc3	1454.5	0.251624	0.115127	2.18561	0.028844	0.210831
Fn3k	3.16553	0.808304	0.369883	2.1853	0.0288671	0.210892
Mettl21c	17.6757	0.611258	0.279761	2.18493	0.0288939	0.21098
Gm43990	7.39599	0.655944	0.300307	2.18425	0.028944	0.211238
Fcf1	81.8278	-0.314221	0.143878	-2.18393	0.028967	0.211298
Gm933	7.00798	0.800126	0.366407	2.18371	0.0289836	0.211311
Arfgef2	452.165	-0.184874	0.0846692	-2.18348	0.0290004	0.211327
Naa25	119.711	-0.285911	0.130985	-2.18278	0.0290521	0.211596
Tjp2	320.648	-0.219207	0.100437	-2.18253	0.0290701	0.211619
Wtip	44.9779	-0.396844	0.181844	-2.18233	0.0290849	0.211619
Atr	129.12	-0.279723	0.1282	-2.18192	0.0291156	0.211627
Gm42888	11.4251	-0.781356	0.35809	-2.18201	0.0291087	0.211627
Gm4332	86.6449	0.415183	0.190331	2.18137	0.0291557	0.211812
Camkk2	22.4684	0.607942	0.27877	2.1808	0.029198	0.212011
Zfp788	49.1778	0.438786	0.201269	2.18009	0.0292505	0.212285
Preb	106.051	-0.594421	0.272744	-2.17941	0.0293013	0.212438
Zfp62	177.248	-0.253871	0.116478	-2.17955	0.0292907	0.212438
Cox15	81.152	0.426836	0.195932	2.17848	0.02937	0.212721
Kpna6	148.393	-0.286374	0.131454	-2.17851	0.0293681	0.212721
Dnmt1	94.6599	-0.408024	0.187372	-2.17761	0.029435	0.212868
Gtf2a1	529.854	-0.51922	0.238405	-2.17789	0.0294142	0.212868
Pard6a	7.33281	-0.717267	0.329361	-2.17776	0.0294242	0.212868
Ctnnal1	145.467	0.288264	0.132392	2.17735	0.0294546	0.212903
Abl2	144.956	-0.369422	0.169744	-2.17634	0.0295298	0.212935
Foxj2	76.0282	0.484722	0.222688	2.17669	0.0295037	0.212935
Gm37124	6.32337	-0.771135	0.354334	-2.17629	0.0295334	0.212935
Ldb1	81.933	0.392034	0.180119	2.17652	0.0295163	0.212935
Mre11a	57.7442	0.499798	0.229648	2.17637	0.0295278	0.212935
Gorab	21.7634	-0.479139	0.220187	-2.17605	0.0295514	0.212958
Fbxo18	54.9025	0.383021	0.176057	2.17555	0.029589	0.213121
Olr1	10.2481	0.751081	0.345384	2.17462	0.0296583	0.213513
Vamp1	22.0512	0.464155	0.213578	2.17323	0.0297629	0.214159
Cyb561a3	4.88406	0.741755	0.341349	2.17301	0.0297794	0.21417
Sfxn5	53.8815	-0.479413	0.220649	-2.17274	0.0297998	0.214208
Trpv6	26.7802	0.655498	0.30173	2.17246	0.0298207	0.214251
Nufip2	677.705	0.213693	0.098376	2.17221	0.0298398	0.214281
Edrf1	196.729	-0.274941	0.12662	-2.17139	0.0299019	0.21462
Bik	4.65883	-0.785771	0.361918	-2.17113	0.0299214	0.214652
Cnih4	132.261	-0.275232	0.126817	-2.1703	0.0299841	0.214886
Smc3	354.418	-0.226409	0.104314	-2.17045	0.0299726	0.214886
[truncated: 12,321 more rows]
