# Supplementary material for: LKB1 drives stasis and C/EBP-mediated reprogramming to an alveolar type II fate in lung cancer
Source: Nat Commun. 2022 Feb 28;13:1090. doi: 10.1038/s41467-022-28619-8 (PMC8885825; doi:10.1038/s41467-022-28619-8)
Supplement: Supplementary file 7 — Supplementary Data 4 [file 41467_2022_28619_MOESM7_ESM.xlsx]

## Sheet: Sheet1
Supplementary Data 4. Differential expression analysis results for the comparison of non-restored tumors to KT tumors. P values were obtained using the Wald test and corrected for multiple hypothesis testing using the Benjamini-Hochberg procedure.
Gene	baseMean	log2FoldChange	lfcSE	stat	pvalue	padj
Gm3608	239.134	3.58864	0.222843	16.1039	2.3947e-58	3.91389e-54
Stk11	29.6402	-4.69182	0.304952	-15.3854	2.05013e-53	1.67536e-49
Rps13	476.714	-2.26226	0.165051	-13.7065	9.28741e-43	5.05978e-39
Cyp1b1	47.1029	-3.48727	0.295482	-11.802	3.81203e-32	1.55759e-28
Cap2	161.053	3.35271	0.290632	11.5359	8.69448e-31	2.84205e-27
Apoc1	265.566	-2.89208	0.258316	-11.1959	4.27144e-29	1.16354e-25
Zfp385b	87.2838	-2.18193	0.195154	-11.1805	5.07764e-29	1.18556e-25
Selenop	1739.65	-1.65748	0.151112	-10.9686	5.41084e-28	1.10544e-24
Rbm24	59.3361	3.45611	0.338008	10.225	1.53296e-24	2.78385e-21
Sord	64.2094	-2.30139	0.229493	-10.0281	1.14653e-23	1.87388e-20
Trim12a	7.62536	-3.63343	0.363239	-10.0029	1.48058e-23	2.19988e-20
Pygo1	43.8609	-3.08259	0.313533	-9.83179	8.21494e-23	1.11888e-19
Acot7	154.296	2.00801	0.206246	9.73597	2.11786e-22	2.66264e-19
Ptprn	274.716	2.82321	0.292764	9.64328	5.2484e-22	6.12713e-19
Hs3st3b1	63.0251	-2.30483	0.243108	-9.4807	2.52577e-21	2.75208e-18
Capza1	186.836	-1.71696	0.195579	-8.77886	1.65141e-18	1.68692e-15
Mcam	60.6312	2.62916	0.300121	8.76036	1.94631e-18	1.87121e-15
Fmo2	150.785	-2.44066	0.280629	-8.69713	3.40394e-18	3.09077e-15
Slc38a4	170.507	2.37761	0.276232	8.60729	7.48053e-18	6.43483e-15
Cavin3	56.0003	2.36083	0.276121	8.55	1.23092e-17	1.00591e-14
C6	314.779	-2.2715	0.266147	-8.53477	1.40435e-17	1.09298e-14
Cd177	85.9087	-3.05333	0.359446	-8.49457	1.98672e-17	1.47595e-14
Slc23a1	23.4574	-2.44655	0.291505	-8.39282	4.74607e-17	3.3726e-14
Pde10a	22.4734	2.90048	0.352813	8.221	2.01818e-16	1.37438e-13
Gsta3	48.7992	-2.86582	0.348811	-8.21598	2.10446e-16	1.37581e-13
Cttnbp2nl	167.451	-1.28174	0.156345	-8.19815	2.44118e-16	1.53456e-13
Car2	103.816	-2.10029	0.258234	-8.13329	4.17809e-16	2.46892e-13
Mylk	356.128	-1.39468	0.171509	-8.1318	4.22968e-16	2.46892e-13
Tmprss4	107.012	-1.28845	0.1601	-8.04782	8.42789e-16	4.74984e-13
Ccdc152	50.5613	-1.63945	0.204734	-8.00772	1.16853e-15	6.36616e-13
Fth1	3396.01	-0.988102	0.124177	-7.95718	1.76007e-15	9.27953e-13
Tshz1	133.216	1.716	0.215918	7.94744	1.90401e-15	9.72472e-13
Ttll7	744.431	0.953443	0.120078	7.94022	2.01815e-15	9.99535e-13
Slc40a1	41.5427	-2.76391	0.350263	-7.89095	2.99899e-15	1.44163e-12
Tcf4	111.973	1.98773	0.252405	7.87519	3.40238e-15	1.58881e-12
Steap2	74.3365	-2.27428	0.291487	-7.80233	6.07749e-15	2.75918e-12
Myo3b	6.12884	-2.78912	0.35865	-7.77673	7.44234e-15	3.2875e-12
Fkbp11	34.4894	-1.94909	0.251883	-7.7381	1.00915e-14	4.34041e-12
Itgb3	68.8171	2.18222	0.287548	7.58905	3.2226e-14	1.35052e-11
Nacad	5.60664	-2.74425	0.364211	-7.53478	4.89164e-14	1.99872e-11
Lyz2	36622	-1.62306	0.215903	-7.51752	5.58264e-14	2.22543e-11
St3gal6	171.431	-1.71949	0.23117	-7.43821	1.02057e-13	3.97149e-11
Ros1	385.413	-1.84939	0.248838	-7.43211	1.06879e-13	4.06241e-11
Mlc1	164.351	-1.29327	0.175094	-7.38614	1.51156e-13	5.61476e-11
Stc1	128.636	2.56513	0.35032	7.32224	2.43861e-13	8.85705e-11
Cat	1568.63	-1.20501	0.166385	-7.24227	4.41247e-13	1.56777e-10
Ace2	110.801	-1.99998	0.276617	-7.23014	4.82511e-13	1.67791e-10
Glul	188.972	-1.54197	0.214307	-7.19515	6.2393e-13	2.12448e-10
Gm4117	34.6089	-2.54138	0.353376	-7.19171	6.39846e-13	2.13421e-10
Ankrd22	18.3831	-2.32328	0.326018	-7.12623	1.03152e-12	3.37185e-10
Ces1d	292.584	-1.88054	0.267049	-7.04193	1.89599e-12	6.07608e-10
Raet1e	15.2163	-2.53273	0.359931	-7.03673	1.96799e-12	6.18554e-10
Tceanc	140.263	-1.76644	0.252076	-7.00756	2.42504e-12	7.47827e-10
Gcnt4	89.5538	2.04085	0.291753	6.99512	2.6504e-12	8.02188e-10
Aass	68.9122	-2.17959	0.312001	-6.98585	2.83138e-12	8.41383e-10
Slc2a3	22.8992	-2.42328	0.347248	-6.97852	2.98306e-12	8.70627e-10
Zadh2	154.318	1.23841	0.178873	6.92341	4.40902e-12	1.26423e-09
Prdx6	691.731	-1.07828	0.157207	-6.85895	6.93694e-12	1.95478e-09
Rps3a1	1163.43	-1.50814	0.222581	-6.7757	1.23802e-11	3.37237e-09
Shank2	133.373	-1.52265	0.224666	-6.7774	1.22361e-11	3.37237e-09
Wfdc2	1208.51	-1.02268	0.151234	-6.76227	1.35845e-11	3.63976e-09
Srgap3	14.2998	-2.22647	0.329842	-6.7501	1.47745e-11	3.89474e-09
Cd38	124.303	-1.91881	0.285302	-6.72555	1.74934e-11	4.5383e-09
Nrg1	26.6995	2.03044	0.302221	6.71839	1.83742e-11	4.69232e-09
Sult1a1	42.7985	-1.80081	0.271582	-6.63082	3.33825e-11	8.3939e-09
Vopp1	48.9778	-1.86032	0.280811	-6.62483	3.47651e-11	8.48621e-09
Zfp618	80.7804	-2.33923	0.353106	-6.62473	3.47881e-11	8.48621e-09
Ctsd	827.078	-1.08053	0.163506	-6.60849	3.8825e-11	9.33171e-09
Rbp4	58.8327	-1.91627	0.290219	-6.60284	4.03363e-11	9.55444e-09
Homer2	124.122	2.00881	0.305102	6.58407	4.5774e-11	1.06876e-08
Pf4	41.9252	-2.10452	0.3201	-6.57459	4.87885e-11	1.1231e-08
Tspyl4	62.2131	-1.63975	0.250563	-6.54425	5.97961e-11	1.35737e-08
Slc31a1	390.531	-0.948775	0.145206	-6.534	6.40352e-11	1.43369e-08
Gm37298	23.4518	1.97155	0.301933	6.52976	6.58772e-11	1.455e-08
Greb1	20.0702	-2.11447	0.324742	-6.51125	7.45288e-11	1.62413e-08
8430408G22Rik	39.0388	-1.90026	0.292865	-6.48853	8.66788e-11	1.86405e-08
Slc39a8	637.507	-1.30761	0.20166	-6.48425	8.91719e-11	1.89276e-08
Ceacam10	4.75309	-2.21313	0.341585	-6.47899	9.23373e-11	1.93482e-08
Hnmt	186.47	-1.19835	0.186523	-6.42469	1.32141e-10	2.73381e-08
H2-Aa	1204.23	-1.12144	0.174689	-6.41965	1.36591e-10	2.79056e-08
Epdr1	32.4322	-2.17773	0.340179	-6.40172	1.53638e-10	3.10008e-08
Ccbe1	7.57489	-2.28259	0.358475	-6.3675	1.92135e-10	3.82958e-08
Arhgap11a	51.1091	-1.63257	0.256502	-6.36476	1.95596e-10	3.85159e-08
Fam174b	203.971	1.53807	0.242786	6.33509	2.372e-10	4.61523e-08
Enpp1	77.3768	1.79124	0.284428	6.29769	3.02109e-10	5.78951e-08
Gm21955	25.7796	1.88858	0.299947	6.2964	3.04636e-10	5.78951e-08
Cers6	103.186	-1.86313	0.296181	-6.29052	3.16395e-10	5.87632e-08
Mmp14	155.753	1.76082	0.27984	6.29224	3.12909e-10	5.87632e-08
Slc35f1	75.3897	-1.63078	0.260843	-6.25195	4.05352e-10	7.44391e-08
Xylt1	19.1595	1.99078	0.318525	6.24997	4.10524e-10	7.45512e-08
Slc16a7	169.749	-1.46643	0.235662	-6.22259	4.89016e-10	8.78293e-08
Arhgef6	36.7671	-1.79687	0.289227	-6.21268	5.20899e-10	9.25388e-08
Lancl3	19.1389	2.11958	0.343093	6.17785	6.49795e-10	1.14196e-07
Wfdc1	36.7394	2.1034	0.342396	6.14316	8.08932e-10	1.40651e-07
Ryr2	84.184	1.90915	0.310981	6.13912	8.29819e-10	1.42764e-07
Rnf128	129.181	-1.76732	0.288773	-6.1201	9.35164e-10	1.59212e-07
Col23a1	63.1134	-1.70399	0.278763	-6.11268	9.79705e-10	1.65075e-07
Gpam	102.475	1.78721	0.293634	6.08653	1.15386e-09	1.92436e-07
Fam105a	6.59805	-2.19119	0.3602	-6.08327	1.17756e-09	1.93169e-07
Slc2a13	29.2999	2.16803	0.356426	6.08268	1.18189e-09	1.93169e-07
Adamtsl1	25.1371	2.01852	0.332366	6.07319	1.25391e-09	2.0291e-07
Zfp318	154.615	1.22256	0.20155	6.0658	1.31301e-09	2.1039e-07
H2-Eb1	302.916	-1.2633	0.208347	-6.06343	1.33252e-09	2.11445e-07
Serpinf1	29.5499	-1.99923	0.329956	-6.05907	1.36914e-09	2.15166e-07
Nptx1	40.3392	1.78754	0.295634	6.04646	1.48064e-09	2.30473e-07
Prr12	30.0353	1.61009	0.266378	6.04439	1.49978e-09	2.3125e-07
Apoe	32.0884	-2.07671	0.344487	-6.02842	1.65571e-09	2.52905e-07
Slco3a1	143.079	1.41943	0.235818	6.0192	1.75285e-09	2.65264e-07
Tmem178b	17.6679	2.15569	0.360012	5.98784	2.12644e-09	3.18849e-07
Kcne2	285.965	1.72362	0.289308	5.95774	2.55755e-09	3.80005e-07
1810010H24Rik	86.549	-1.5278	0.257115	-5.9421	2.81387e-09	4.14323e-07
Akt3	83.1298	1.99438	0.335923	5.93701	2.9026e-09	4.23572e-07
Fstl1	132.742	1.65613	0.279862	5.91766	3.26556e-09	4.72322e-07
Gm37534	21.1291	1.82862	0.310687	5.88573	3.96302e-09	5.68172e-07
Ppp1r3b	67.6066	1.98616	0.3376	5.88318	4.02463e-09	5.71988e-07
Bpifa1	4.21801	-2.02218	0.344671	-5.86698	4.43802e-09	6.25302e-07
Nnat	57.1171	1.69534	0.289764	5.85077	4.8929e-09	6.835e-07
Gsn	208.574	1.1786	0.202183	5.82939	5.56313e-09	7.70541e-07
Slc5a3	217.18	1.47517	0.253488	5.8195	5.9025e-09	8.10676e-07
Sgpp2	465.125	-1.04573	0.179909	-5.81255	6.15288e-09	8.38023e-07
Lcp1	894.14	-1.08427	0.186612	-5.81029	6.23644e-09	8.42384e-07
Ago1	232.428	0.810362	0.139581	5.80569	6.41019e-09	8.58756e-07
Rcan2	18.0709	-1.838	0.318621	-5.7686	7.9934e-09	1.06215e-06
Cplx2	21.2772	1.94627	0.338368	5.75194	8.82249e-09	1.15534e-06
Gja3	24.3593	-1.93909	0.337134	-5.75168	8.83615e-09	1.15534e-06
Nek6	437.639	-0.698226	0.121711	-5.73674	9.65168e-09	1.25196e-06
Gm7292	26.3573	1.82809	0.319227	5.72663	1.02445e-08	1.30873e-06
Snn	33.0289	-1.39696	0.243944	-5.72655	1.02494e-08	1.30873e-06
Cavin1	196.454	1.14061	0.199759	5.70996	1.13005e-08	1.43174e-06
Tspan12	119.9	-1.39723	0.2449	-5.7053	1.16139e-08	1.46013e-06
BC067074	40.7766	1.91806	0.336743	5.6959	1.2272e-08	1.53109e-06
9330182L06Rik	54.7999	-1.72527	0.303032	-5.69337	1.24554e-08	1.54221e-06
Tdrp	31.2478	-1.45335	0.257405	-5.64617	1.64065e-08	2.01615e-06
Lcn2	2687.59	-1.50531	0.266735	-5.64347	1.66654e-08	2.03268e-06
Tprn	18.5172	-1.62619	0.288661	-5.63356	1.76531e-08	2.1372e-06
Cyp4v3	156.879	-1.01886	0.181152	-5.62436	1.86192e-08	2.23759e-06
Rasd2	20.1287	-1.9719	0.350808	-5.62104	1.89809e-08	2.26441e-06
Hs3st3a1	10.6001	-2.02683	0.36124	-5.61077	2.0143e-08	2.38563e-06
Tgfbi	623.162	1.38576	0.247136	5.60728	2.05526e-08	2.41664e-06
Rnase4	2663.53	-0.848109	0.151396	-5.60191	2.12002e-08	2.47497e-06
Kcnc4	5.09051	1.97052	0.35265	5.58774	2.30039e-08	2.6665e-06
Adgrl1	79.5894	1.35444	0.242499	5.58534	2.3324e-08	2.68456e-06
Mlana	6.42927	-2.00705	0.360735	-5.56379	2.6398e-08	3.01712e-06
Adam10	493.425	0.679015	0.122314	5.55142	2.83358e-08	3.21611e-06
Dpyd	5.12921	-2.0021	0.361038	-5.54541	2.93266e-08	3.28298e-06
Ttn	49.5994	-1.75289	0.316047	-5.54628	2.91806e-08	3.28298e-06
Esrp2	243.079	0.862334	0.155712	5.53802	3.05911e-08	3.40124e-06
Hsbp1l1	26.8838	-1.80489	0.32759	-5.5096	3.59641e-08	3.97161e-06
Cacna1c	213.925	1.15797	0.210505	5.50093	3.77795e-08	4.14408e-06
Aebp1	23.669	-1.61363	0.29345	-5.49881	3.82366e-08	4.16626e-06
BC018473	47.6925	-1.96783	0.358931	-5.48248	4.19394e-08	4.53946e-06
Ano1	510.404	1.19822	0.219256	5.46495	4.63046e-08	4.97897e-06
Stard8	78.4019	-1.13613	0.208606	-5.44631	5.14263e-08	5.49354e-06
Gm43360	50.2958	1.41904	0.26076	5.44194	5.27038e-08	5.59345e-06
Arl5a	944.354	0.740037	0.136419	5.42472	5.8046e-08	6.12067e-06
Trim5	2.60181	-1.77783	0.32792	-5.42154	5.90885e-08	6.19066e-06
Tspan15	100.106	1.16499	0.215686	5.40133	6.61494e-08	6.88628e-06
A130050O07Rik	8.11975	1.87272	0.347181	5.39408	6.88751e-08	7.12465e-06
Gas7	51.2973	1.60171	0.297155	5.39015	7.03984e-08	7.23642e-06
Creg1	231.937	-1.11402	0.206896	-5.38442	7.26777e-08	7.42403e-06
Pla2g1b	42.3586	-1.44783	0.268995	-5.38236	7.35164e-08	7.46306e-06
Atp13a4	193.507	-1.61501	0.300536	-5.37378	7.7101e-08	7.77252e-06
Cldn8	7.51214	-1.91289	0.356031	-5.37282	7.7516e-08	7.77252e-06
Oat	883.48	0.663125	0.123512	5.36892	7.92089e-08	7.89384e-06
Acss3	43.9231	-1.66265	0.309783	-5.36714	7.99971e-08	7.92407e-06
Pde8a	38.8369	1.72674	0.322818	5.34896	8.84608e-08	8.70966e-06
Alas1	221.341	-0.851	0.159558	-5.33349	9.63411e-08	9.42874e-06
Sema4g	25.3514	-1.66366	0.312514	-5.32346	1.01811e-07	9.90475e-06
Ptpre	71.0505	1.20429	0.226408	5.31912	1.04268e-07	1.00837e-05
Mrc2	54.6554	1.44593	0.272931	5.29779	1.17215e-07	1.12692e-05
Pttg1	14.8732	-1.74591	0.329695	-5.29553	1.18673e-07	1.13426e-05
Pcna-ps2	51.5677	1.70859	0.322729	5.2942	1.19538e-07	1.13589e-05
Rasgrp3	53.1149	1.8362	0.347301	5.28704	1.24309e-07	1.1744e-05
Zfp266	725.817	0.734534	0.139129	5.27952	1.29526e-07	1.21665e-05
Pygl	32.8273	-1.87316	0.355198	-5.27356	1.33801e-07	1.24962e-05
Neurl1b	32.0659	-1.39457	0.264675	-5.269	1.37165e-07	1.27377e-05
Gstm2	15.3171	-1.87775	0.35752	-5.25214	1.50345e-07	1.38827e-05
Sowahc	405.847	-0.988533	0.18839	-5.24728	1.54362e-07	1.41736e-05
Mgst1	1380.26	-1.1624	0.222016	-5.23567	1.64384e-07	1.50095e-05
Bgn	443.563	-1.36556	0.261012	-5.23178	1.67886e-07	1.52239e-05
Ryk	248.526	0.708566	0.135455	5.231	1.68595e-07	1.52239e-05
Sgk3	11.3294	-1.83489	0.351737	-5.21666	1.82179e-07	1.63601e-05
Bex4	32.5307	-1.86155	0.358108	-5.19831	2.01113e-07	1.77845e-05
Plac8	69.0279	1.82138	0.350391	5.19813	2.01305e-07	1.77845e-05
Tgfbr2	654.65	0.786462	0.15129	5.19836	2.01051e-07	1.77845e-05
Rhof	22.8257	1.69554	0.326952	5.1859	2.1497e-07	1.88896e-05
Prps2	337.592	-1.0596	0.204443	-5.18284	2.1853e-07	1.90997e-05
Fam102b	763.857	-1.17745	0.227277	-5.18068	2.21079e-07	1.91181e-05
Pmp22	209.696	1.30557	0.252003	5.18076	2.20983e-07	1.91181e-05
Il6ra	28.8441	-1.54538	0.299619	-5.15782	2.49846e-07	2.13795e-05
Pls1	326.879	1.16989	0.226799	5.15827	2.49242e-07	2.13795e-05
H2-DMa	118.236	-1.1462	0.222544	-5.15041	2.59919e-07	2.21256e-05
Snhg11	74.5767	-1.73748	0.337883	-5.14225	2.71462e-07	2.29885e-05
Tstd1	3.38964	-1.85377	0.360761	-5.1385	2.76943e-07	2.33317e-05
Cyp2c40	2.33318	-1.68635	0.328289	-5.13678	2.79484e-07	2.3425e-05
Bend4	109.995	1.15431	0.224848	5.13375	2.84028e-07	2.36845e-05
Itga1	156.276	-1.28074	0.249689	-5.12936	2.90723e-07	2.39979e-05
Map6	35.8495	1.47986	0.288485	5.12978	2.90083e-07	2.39979e-05
Rps15a-ps8	66.8755	1.66235	0.325214	5.11157	3.19499e-07	2.62406e-05
Fam43a	44.9657	1.41153	0.276244	5.10972	3.22634e-07	2.63657e-05
H6pd	321.299	-0.77545	0.151797	-5.10847	3.24779e-07	2.64089e-05
Slc4a5	54.9445	-1.27968	0.250565	-5.10717	3.27025e-07	2.64599e-05
Mitf	54.7052	-1.54075	0.301754	-5.10598	3.29092e-07	2.6496e-05
Fam83a	36.8471	-1.73909	0.341689	-5.0897	3.58624e-07	2.87321e-05
H2-Eb2	7.42881	-1.84074	0.362246	-5.08146	3.74548e-07	2.98615e-05
Tmem243	983.166	-1.0304	0.202931	-5.07756	3.8232e-07	3.03332e-05
Gramd1b	195.913	-1.31447	0.259002	-5.07513	3.87236e-07	3.05748e-05
Car8	729.126	-1.31358	0.259013	-5.07147	3.94744e-07	3.09221e-05
Myo7a	5.98773	-1.77134	0.349298	-5.07115	3.95418e-07	3.09221e-05
Fat4	11.4965	1.75208	0.346075	5.0627	4.1335e-07	3.21704e-05
Fam3c	323.994	-0.887361	0.175502	-5.05612	4.27878e-07	3.31433e-05
Ldhb	160.282	-1.27402	0.252503	-5.04557	4.52181e-07	3.48606e-05
Inafm2	155.295	0.751622	0.14918	5.03836	4.69546e-07	3.60294e-05
Retnla	717.617	1.75164	0.347847	5.03567	4.76183e-07	3.63679e-05
Cald1	1042.01	-0.909338	0.180759	-5.03066	4.88804e-07	3.71582e-05
Ece1	1033.25	0.99268	0.197396	5.02887	4.9339e-07	3.73332e-05
Slc16a12	32.1769	-1.61157	0.321278	-5.0161	5.27302e-07	3.97153e-05
Lrrn3	7.1462	-1.74364	0.348912	-4.99736	5.81195e-07	4.35737e-05
Tdo2	7.33057	-1.78845	0.358285	-4.99168	5.98566e-07	4.4671e-05
Acoxl	131.399	-1.56509	0.313773	-4.98796	6.10206e-07	4.53328e-05
Prss23	70.1576	1.5791	0.317269	4.97717	6.45196e-07	4.75003e-05
Tpd52l1	6.09931	-1.75923	0.35343	-4.97758	6.43844e-07	4.75003e-05
Gm10704	58.6581	1.24604	0.250535	4.97351	6.57515e-07	4.81902e-05
Fbn2	37.3589	1.50129	0.302076	4.9699	6.6986e-07	4.88758e-05
Rcan1	85.1066	-1.33491	0.268711	-4.96781	6.77122e-07	4.91862e-05
Pdxk	52.7855	-1.22471	0.246805	-4.96225	6.9681e-07	5.03923e-05
Zfp9	19.945	-1.52835	0.308734	-4.95038	7.407e-07	5.33304e-05
Eno1	287.754	1.08498	0.219277	4.94798	7.49884e-07	5.37548e-05
Morc1	16.5662	1.59603	0.322944	4.94212	7.72781e-07	5.51543e-05
Macc1	278.488	-0.956812	0.193793	-4.93729	7.9217e-07	5.62923e-05
Lmo7	1478.23	1.1402	0.231046	4.93496	8.01683e-07	5.67217e-05
Mid1	39.6809	-1.70022	0.344734	-4.93198	8.14012e-07	5.73458e-05
Ets1	74.4016	1.26137	0.256312	4.92125	8.5995e-07	6.0322e-05
Capn2	385.782	0.849985	0.172788	4.91924	8.6881e-07	6.06401e-05
Tnfrsf11a	40.8309	-1.31757	0.267878	-4.91854	8.71906e-07	6.06401e-05
Tmem254b	77.0678	-1.10557	0.226509	-4.88094	1.05581e-06	7.31193e-05
Gclc	1039.87	1.30074	0.266685	4.87743	1.07474e-06	7.41165e-05
Fmo4	80.694	-1.35143	0.27721	-4.87513	1.08736e-06	7.46715e-05
Ephb3	104.76	0.863977	0.177276	4.87362	1.09574e-06	7.4932e-05
Etv5	856.562	-0.89156	0.183031	-4.87107	1.10993e-06	7.53523e-05
Trp53inp2	1066.54	0.820421	0.168434	4.87087	1.11111e-06	7.53523e-05
Eif4h	1036.86	0.727112	0.149374	4.86774	1.12881e-06	7.62368e-05
Trim30d	2.82783	-1.4863	0.305952	-4.85793	1.18617e-06	7.97809e-05
Cd302	144.076	-1.06335	0.219069	-4.85394	1.21034e-06	8.1073e-05
Pdcd4	88.8059	-1.38581	0.285705	-4.8505	1.23153e-06	8.18215e-05
Tceanc2	92.8763	-1.71725	0.35403	-4.85057	1.23105e-06	8.18215e-05
Pdzk1ip1	47.8714	-1.30309	0.268762	-4.8485	1.24399e-06	8.23151e-05
Dusp5	47.1401	-1.41584	0.29361	-4.82217	1.42006e-06	9.25621e-05
Pdpn	37.8951	-1.54442	0.320288	-4.82197	1.42151e-06	9.25621e-05
Tmem56	365.253	-0.936707	0.194219	-4.82294	1.41457e-06	9.25621e-05
Veph1	74.147	-1.41439	0.293298	-4.82234	1.41882e-06	9.25621e-05
Aspa	16.4286	-1.72576	0.35827	-4.81693	1.45787e-06	9.45534e-05
Rbp1	49.5606	1.52083	0.315832	4.81531	1.4697e-06	9.49436e-05
Arid5b	625.976	-0.656513	0.136399	-4.81318	1.48545e-06	9.55837e-05
Acss1	104.616	-1.0218	0.212565	-4.80699	1.53216e-06	9.82024e-05
Proz	11.7377	-1.57256	0.327421	-4.80286	1.56416e-06	9.98618e-05
Cdkn1a	788.745	0.95518	0.199362	4.79118	1.65801e-06	0.000105442
Rpl34	216.924	-1.20246	0.251463	-4.78185	1.73688e-06	0.00011003
Adgrl2	224.24	-0.722153	0.151094	-4.77948	1.75749e-06	0.000110905
Ly6e	1516.6	-0.801755	0.167979	-4.77295	1.81547e-06	0.000114123
Hykk	19.782	-1.49092	0.312723	-4.76754	1.86488e-06	0.000116587
Mt2	291.702	1.275	0.267458	4.7671	1.86893e-06	0.000116587
Bcl2l15	21.2237	-1.5087	0.316676	-4.76419	1.89613e-06	0.000117834
Cxcl1	128.805	-1.66265	0.349107	-4.76257	1.91142e-06	0.000118313
Map1b	53.0074	-1.56979	0.329765	-4.76033	1.93279e-06	0.000118313
Plagl1	77.2331	-1.45075	0.304748	-4.7605	1.93114e-06	0.000118313
Sprr1a	117.43	1.58094	0.332006	4.76177	1.91898e-06	0.000118313
Igsf9b	58.9233	1.21623	0.255746	4.75562	1.97836e-06	0.00012065
Crip1	199.289	1.17722	0.247594	4.75463	1.98807e-06	0.000120792
Stox2	36.5622	-1.65309	0.348382	-4.74505	2.0845e-06	0.000126182
Rnf150	96.5629	1.48039	0.312248	4.74105	2.12609e-06	0.000128224
Rps15a-ps3	23.3413	1.52288	0.321334	4.73924	2.14522e-06	0.000128903
Arrdc4	48.126	-1.2841	0.271248	-4.73405	2.20085e-06	0.000131761
Pmvk	200.478	1.40861	0.297873	4.7289	2.25744e-06	0.000134166
Tspan8	998.009	-0.734943	0.155394	-4.72953	2.25039e-06	0.000134166
Snd1	222.15	-0.843792	0.17847	-4.72791	2.26841e-06	0.000134329
Fam111a	72.9158	-1.30291	0.275668	-4.72638	2.28557e-06	0.000134857
Rtraf	190.8	-0.697211	0.147739	-4.7192	2.36778e-06	0.000139205
Fzd3	103.45	0.968512	0.20552	4.71249	2.44704e-06	0.000143349
Trps1	14.4458	-1.48377	0.314975	-4.71076	2.46789e-06	0.000144054
Zfp185	32.1072	-1.43892	0.305564	-4.70907	2.48844e-06	0.000144737
Etv1	170.083	-1.20418	0.255785	-4.70778	2.50434e-06	0.000145145
Prkar2a	354.423	0.888044	0.188851	4.70235	2.57185e-06	0.000148336
Slc35g1	24.6468	-1.55366	0.330433	-4.7019	2.57755e-06	0.000148336
Gli3	35.63	1.42102	0.302716	4.69425	2.67589e-06	0.000153455
Il17re	42.9542	-1.0443	0.222739	-4.68842	2.75316e-06	0.000157335
Dennd5b	28.1505	-1.63393	0.349321	-4.67746	2.90456e-06	0.000165168
Emp2	1651.54	0.796353	0.170284	4.67661	2.91662e-06	0.000165168
H2-Ab1	857.661	-0.979	0.209384	-4.67562	2.93066e-06	0.000165168
Wee1	119.196	-1.05992	0.226661	-4.67624	2.92189e-06	0.000165168
Palld	53.5702	1.30433	0.279038	4.67439	2.94832e-06	0.000165592
Enpp2	49.3176	1.67098	0.357783	4.67038	3.00645e-06	0.000168279
Pafah1b1	803.702	0.538748	0.115497	4.6646	3.09221e-06	0.000172488
Rhou	81.5592	-1.2301	0.264424	-4.652	3.28734e-06	0.000182749
Hmox1	162.078	-0.949823	0.204595	-4.64245	3.44304e-06	0.000190756
Gm20559	22.1644	-1.4446	0.311246	-4.64134	3.4615e-06	0.000190836
Rps15a	1958.47	-0.644099	0.138785	-4.64097	3.46784e-06	0.000190836
C230096K16Rik	25.2227	1.36948	0.295452	4.63521	3.56577e-06	0.000195567
Gm2a	82.3825	-0.915217	0.197709	-4.62911	3.67232e-06	0.000200737
Pmepa1	285.76	0.771887	0.166842	4.62644	3.71999e-06	0.000202665
Galnt6	18.6811	1.63671	0.354162	4.62135	3.81249e-06	0.000207014
Gm4610	16.1903	1.64141	0.355362	4.61897	3.85658e-06	0.000208715
Zfp820	16.6187	-1.39995	0.303391	-4.61434	3.94338e-06	0.000212708
Fbp1	117.06	1.17389	0.254867	4.60592	4.10655e-06	0.000220781
Rps15a-ps6	49.2095	1.22355	0.266806	4.5859	4.52039e-06	0.000242233
Cpox	98.8092	-0.723708	0.15806	-4.57869	4.67891e-06	0.000249315
Rabgap1l	1235.68	-0.751061	0.164041	-4.57851	4.68305e-06	0.000249315
Tppp3	25.7153	1.30511	0.285342	4.57386	4.78817e-06	0.000254084
AC154767.1	10.4069	1.62837	0.356312	4.57009	4.87525e-06	0.000257868
Tpcn2	66.1298	1.25259	0.274177	4.56856	4.91084e-06	0.000258912
Akr1c19	55.2925	-1.37634	0.301372	-4.56692	4.94932e-06	0.000260102
Hgfac	24.5354	-1.44171	0.316479	-4.55546	5.22714e-06	0.000273822
Naip6	16.725	-1.61494	0.354899	-4.55042	5.35377e-06	0.000279559
Ajuba	29.3205	1.26731	0.279314	4.53721	5.70029e-06	0.000296706
Rida	106.854	-1.07285	0.236807	-4.53047	5.88523e-06	0.00030536
Deptor	257.049	-0.703754	0.15544	-4.52749	5.96882e-06	0.000308717
Adamts9	184.54	-1.02459	0.226763	-4.51835	6.23227e-06	0.000321326
Hdc	240.698	-1.29045	0.286416	-4.5055	6.62174e-06	0.000339991
Specc1	386.566	0.685369	0.152134	4.50504	6.63589e-06	0.000339991
Fgf2	86.6096	-1.59717	0.355161	-4.49701	6.89142e-06	0.000351979
Fam149a	47.8186	-1.11876	0.249452	-4.48489	7.29531e-06	0.000370293
Mfge8	143.349	1.12386	0.250566	4.48527	7.28212e-06	0.000370293
Calcrl	123.514	1.60954	0.358938	4.48417	7.31989e-06	0.000370391
Tceal8	104.653	-1.10163	0.246013	-4.47795	7.53644e-06	0.000380172
Gm17275	169.754	0.818755	0.183226	4.46856	7.87496e-06	0.000396026
Arg2	179.817	-1.01237	0.226911	-4.46156	8.13662e-06	0.000407929
Tiparp	320.903	-0.873665	0.19593	-4.45906	8.23211e-06	0.000411454
Elovl7	190.631	-0.700539	0.15714	-4.45807	8.27004e-06	0.00041209
Cox6a2	37.791	-1.48319	0.332796	-4.45677	8.32031e-06	0.000413335
S100a6	1715.49	1.41494	0.317544	4.45588	8.35517e-06	0.000413809
Ogfrl1	172.915	-0.959696	0.215507	-4.45321	8.45961e-06	0.000417716
Gm45819	21.9256	-1.31689	0.296069	-4.44793	8.67028e-06	0.000426828
Ptpn13	486.906	0.627828	0.14125	4.4448	8.79738e-06	0.000431785
Col18a1	151.983	-1.49699	0.337067	-4.44121	8.94526e-06	0.000437728
Galnt5	23.0143	1.50542	0.339086	4.43964	9.01092e-06	0.000439023
H2-DMb2	31.2953	-1.45781	0.328388	-4.43929	9.02543e-06	0.000439023
Il17rd	13.2214	-1.55933	0.351349	-4.43814	9.07414e-06	0.000440082
Sgk1	244.955	1.16987	0.263875	4.43343	9.27445e-06	0.000448466
Sh3bgrl	808.762	-0.550403	0.12428	-4.42873	9.47878e-06	0.000456995
Fkbp4	264.991	-0.548902	0.123992	-4.4269	9.55958e-06	0.000459535
Nrp2	100.242	1.09759	0.24813	4.42342	9.71497e-06	0.000465635
Btc	131.533	1.19737	0.271536	4.40963	1.03549e-05	0.000494857
Slc23a2	390.086	1.11779	0.253574	4.40813	1.04266e-05	0.000496827
Fam20a	7.9399	-1.51219	0.344474	-4.38984	1.13432e-05	0.000536319
Gstt1	107.291	-1.06211	0.241949	-4.38981	1.13452e-05	0.000536319
Tbc1d8	163.446	1.23757	0.281929	4.38964	1.13538e-05	0.000536319
Serpinb8	40.1284	-1.13992	0.259957	-4.38504	1.15964e-05	0.000546201
Fhl1	188.141	1.14841	0.261981	4.38358	1.16743e-05	0.00054829
Cdc27	339.251	0.554343	0.126722	4.37447	1.21728e-05	0.000570063
AI506816	13.1443	-1.37162	0.314262	-4.36457	1.2737e-05	0.000594206
Pfkp	71.6814	1.23375	0.2827	4.36416	1.2761e-05	0.000594206
Serpina10	2.23588	-1.46292	0.335737	-4.35735	1.31644e-05	0.000611246
Cxcl15	21024	-1.04163	0.23914	-4.35571	1.32638e-05	0.000614118
9530077C05Rik	40.6857	-1.34949	0.309918	-4.35433	1.33472e-05	0.000616232
Gm7809	104.418	1.37719	0.316415	4.35247	1.34612e-05	0.000618003
Traf3	65.4129	1.01336	0.232809	4.35273	1.34454e-05	0.000618003
H2-T23	90.1885	-0.887649	0.204067	-4.34978	1.36274e-05	0.000623882
Trabd2b	7.21474	-1.4976	0.344422	-4.34816	1.37285e-05	0.000626755
Aldoa	923.617	0.756116	0.173944	4.34689	1.38083e-05	0.000628644
Arl6ip1	325.52	-0.801343	0.184577	-4.34152	1.41501e-05	0.000642416
Ercc6	111.484	-1.03686	0.238924	-4.33972	1.42665e-05	0.000645906
Ftl1	2074.74	-0.537739	0.124009	-4.33628	1.44912e-05	0.000654267
Trim35	100.146	0.884165	0.204283	4.32814	1.50377e-05	0.00067707
Mapk12	29.4623	-1.25407	0.289796	-4.32744	1.50856e-05	0.000677359
Tpm2	23.1005	1.48693	0.343781	4.32523	1.52372e-05	0.000680427
Xdh	174.016	-0.890648	0.205891	-4.32582	1.51968e-05	0.000680427
Bex2	156.842	-1.2226	0.283091	-4.31875	1.56915e-05	0.000698805
Pdlim2	93.3983	1.07593	0.249261	4.31649	1.58533e-05	0.000704095
Rpl32	3177.03	-0.438857	0.101693	-4.31552	1.59226e-05	0.000705253
Tuba1a	133.078	1.00191	0.232765	4.30441	1.67431e-05	0.000739594
Vmn2r9	3.27146	-1.56457	0.363556	-4.30352	1.68108e-05	0.000740583
Ckmt1	133.266	0.882054	0.205078	4.30107	1.69976e-05	0.000746796
Kng2	534.584	1.06154	0.247188	4.29449	1.75096e-05	0.000767231
Ghrl	4.10803	-1.53805	0.359098	-4.28308	1.84321e-05	0.00080434
Klhl8	16.7204	-1.26185	0.294631	-4.28281	1.84549e-05	0.00080434
Micall1	73.8587	-0.92954	0.217124	-4.28115	1.85932e-05	0.000808212
Slc46a3	18.4832	-1.31684	0.307687	-4.2798	1.87065e-05	0.00081098
2200002D01Rik	47.8269	1.03959	0.243135	4.27577	1.90479e-05	0.000823596
Aldh6a1	178.892	-0.776064	0.181611	-4.27323	1.92661e-05	0.000830833
Dcbld2	150.276	0.892329	0.208884	4.27188	1.9383e-05	0.000833673
Akr1b3	161.877	-0.693573	0.162457	-4.26928	1.96101e-05	0.000841228
Fry	139.557	-1.14351	0.268827	-4.25369	2.10277e-05	0.000899677
Gm4070	19.9935	1.52628	0.359026	4.25118	2.12645e-05	0.000907433
L1cam	71.3865	1.15228	0.271701	4.24099	2.22533e-05	0.000946843
Limd1	133.16	-0.806539	0.1902	-4.24048	2.23039e-05	0.000946843
Flna	780.999	0.815752	0.192466	4.23843	2.2509e-05	0.000953074
Ebpl	18.2395	-1.39406	0.329022	-4.23699	2.26535e-05	0.000956713
Gkn1	350.331	1.39651	0.329721	4.23543	2.28116e-05	0.000957558
Slc5a1	31.1071	-1.3415	0.316761	-4.23506	2.28492e-05	0.000957558
Tlcd1	65.4222	0.878978	0.20753	4.23543	2.28112e-05	0.000957558
Edn3	99.9172	1.17681	0.278143	4.23097	2.32688e-05	0.000972646
Prlr	5.82326	-1.45967	0.345061	-4.23018	2.33503e-05	0.000973563
Aqp1	54.0161	1.39121	0.329022	4.22831	2.35457e-05	0.000979212
Zfp292	691.094	0.442694	0.104719	4.22747	2.36334e-05	0.000980364
Kif5b	1597.09	0.500868	0.118656	4.22118	2.43024e-05	0.00100557
Dock4	385.54	-0.855627	0.202782	-4.21945	2.449e-05	0.00100822
Enpep	434.97	-0.985889	0.233624	-4.21997	2.4433e-05	0.00100822
Myo10	291.717	0.760964	0.180442	4.21722	2.47336e-05	0.00101569
Abhd5	319.258	-0.631318	0.149892	-4.21183	2.53312e-05	0.00103503
Srgn	11.2439	1.47985	0.351319	4.21227	2.52823e-05	0.00103503
Cutal	36.4868	-1.0932	0.259971	-4.20511	2.60959e-05	0.00106097
Slc15a1	36.6762	-1.27657	0.303543	-4.20555	2.60447e-05	0.00106097
Wif1	12.82	1.49388	0.355897	4.19751	2.69867e-05	0.00109447
2810474O19Rik	1249.25	-0.636008	0.151639	-4.19423	2.73794e-05	0.00110755
Dsp	669.091	0.659803	0.157332	4.19369	2.74448e-05	0.00110755
Trp53i11	64.2676	1.1956	0.28533	4.19022	2.7868e-05	0.00112186
Map3k20	298.929	-0.813767	0.19439	-4.18626	2.83592e-05	0.00113326
Ralgapa2	756.767	-0.765675	0.182884	-4.18666	2.83089e-05	0.00113326
Sectm1b	4.72897	-1.41639	0.338281	-4.18703	2.82632e-05	0.00113326
Igsf23	77.928	1.25806	0.300958	4.18019	2.91265e-05	0.00116108
Gstm1	270.45	-1.45983	0.34943	-4.17774	2.94423e-05	0.00116797
Ugt1a6a	151.361	-1.04514	0.250143	-4.17817	2.93864e-05	0.00116797
D330045A20Rik	4.85666	-1.48827	0.356462	-4.17512	2.9783e-05	0.00117863
Cox7a2	263.675	0.780179	0.187139	4.16898	3.05969e-05	0.00120052
Pxdn	26.2642	1.39602	0.334852	4.16905	3.05869e-05	0.00120052
Shh	102.76	1.06829	0.256251	4.16893	3.06036e-05	0.00120052
Sprr2a2	462.799	1.48916	0.357221	4.16873	3.06299e-05	0.00120052
Susd4	38.7943	-0.864494	0.208051	-4.15521	3.24989e-05	0.00127072
Moxd1	6.08728	-1.46213	0.352218	-4.1512	3.30732e-05	0.00129009
A2ml1	14.704	-1.46254	0.352692	-4.1468	3.37159e-05	0.00131203
Tmem123	598.209	-0.534223	0.128872	-4.14537	3.39258e-05	0.00131706
Rassf9	57.3586	-1.35569	0.327569	-4.13866	3.49347e-05	0.00135302
Ntn4	47.7873	1.27762	0.309026	4.13433	3.55995e-05	0.0013755
Gm47075	25.6064	1.32589	0.320763	4.13356	3.57188e-05	0.00137686
Arhgap35	627.658	0.554323	0.134157	4.13189	3.59799e-05	0.00138366
Gng12	574.017	-0.638611	0.154766	-4.1263	3.68643e-05	0.00141434
Zdhhc14	7.13423	1.45973	0.354434	4.11848	3.81381e-05	0.00145979
Ptgfr	3.57201	-1.45963	0.354882	-4.113	3.90543e-05	0.00148206
Pxmp4	57.4431	-0.942989	0.229279	-4.11284	3.90828e-05	0.00148206
Sec1	41.7401	1.37137	0.333357	4.11381	3.89189e-05	0.00148206
Wrn	164.224	0.799301	0.194283	4.1141	3.88696e-05	0.00148206
Tdrkh	8.60134	-1.47705	0.359532	-4.10827	3.98634e-05	0.00150817
Ckb	19.9542	1.34013	0.326615	4.10308	4.07684e-05	0.00153356
Pof1b	183.554	-0.922239	0.224751	-4.10339	4.07149e-05	0.00153356
Rgs7bp	7.56249	-1.4788	0.360435	-4.10281	4.0816e-05	0.00153356
Grem2	30.4714	1.40409	0.342521	4.09927	4.1446e-05	0.00155136
Vwf	14.1124	1.46827	0.358196	4.09908	4.14797e-05	0.00155136
Gabarapl1	98.8609	-0.954538	0.232995	-4.09681	4.1888e-05	0.00156029
Socs2	830.094	-0.849333	0.207322	-4.09669	4.19095e-05	0.00156029
Gm17980	6.26211	-1.47406	0.360231	-4.09199	4.27692e-05	0.00158868
Atp2a2	1090.48	0.541957	0.132464	4.09135	4.28869e-05	0.00158944
Hspg2	146.626	1.21166	0.296473	4.08693	4.37115e-05	0.00161634
Cdon	23.3401	1.28352	0.31435	4.0831	4.44389e-05	0.00163952
Kdm5c	144.386	0.714811	0.17541	4.07508	4.59987e-05	0.00169325
Mertk	16.3198	-1.23612	0.304095	-4.06493	4.80473e-05	0.00176468
Rps15a-ps7	293.528	1.31862	0.324516	4.06335	4.83725e-05	0.00177265
Lrrc10b	11.8088	-1.39275	0.343327	-4.05662	4.9788e-05	0.00181233
Pcbd1	114.303	-0.896359	0.220913	-4.05752	4.9597e-05	0.00181233
Vcam1	99.5385	-1.4563	0.35897	-4.0569	4.97284e-05	0.00181233
Angptl2	18.1514	1.31666	0.324889	4.05265	5.06418e-05	0.00183931
Dpcr1	885.464	1.43745	0.354756	4.05193	5.07973e-05	0.00184087
Scd1	28887.3	0.962181	0.237561	4.05025	5.11635e-05	0.00185004
Angptl4	44.9048	1.25798	0.310749	4.0482	5.16127e-05	0.00186216
Dse	45.1255	-1.05299	0.260516	-4.04195	5.30084e-05	0.00190356
Hmcn1	33.1314	1.44671	0.357994	4.04116	5.31876e-05	0.00190356
Sema3c	1303.84	0.975573	0.241419	4.04099	5.3226e-05	0.00190356
Siva1	181.491	0.701632	0.173578	4.04217	5.29596e-05	0.00190356
Rps13-ps1	997.253	1.37606	0.341109	4.03408	5.48159e-05	0.00195202
Trap1	92.4321	-0.687846	0.170509	-4.03407	5.482e-05	0.00195202
Gm5485	9.80651	1.36054	0.33791	4.02633	5.66535e-05	0.00201292
Nim1k	14.4889	-1.18513	0.294407	-4.0255	5.68539e-05	0.00201566
Pcolce	69.6671	1.11597	0.277375	4.02334	5.73791e-05	0.00202988
Eepd1	11.4614	-1.28384	0.319312	-4.02065	5.8038e-05	0.00204434
Sftpa1	40657.3	-0.995644	0.247609	-4.02104	5.79415e-05	0.00204434
Akap17b	30.465	1.29362	0.321896	4.01875	5.85068e-05	0.00205642
4732496C06Rik	35.3798	-1.06984	0.266356	-4.01656	5.90531e-05	0.00207117
Synpo	128.461	0.920255	0.229222	4.01468	5.95267e-05	0.00208262
Tmem252	320.182	1.35381	0.337251	4.01425	5.96346e-05	0.00208262
Lztr1	127.229	-0.870605	0.217046	-4.01115	6.04249e-05	0.00210572
Tnfsf13	38.5714	-1.22705	0.306287	-4.0062	6.17043e-05	0.00214573
Rab27a	297.274	-0.810393	0.202449	-4.00294	6.25589e-05	0.00217083
Gm9385	54.8093	-0.888475	0.222259	-3.99747	6.40233e-05	0.00221694
Me3	6.00507	1.43455	0.359151	3.99428	6.48923e-05	0.00224228
Il18rap	110.339	-1.04861	0.262619	-3.9929	6.52689e-05	0.00225054
Mid1ip1	241.251	-0.732175	0.18352	-3.98962	6.61793e-05	0.00227712
Mrps6	23.8325	1.17837	0.295486	3.9879	6.66602e-05	0.00228885
Fam213a	388.257	-0.695105	0.174437	-3.98484	6.7526e-05	0.00231372
Cyp2b10	15.1125	-1.43491	0.360248	-3.98312	6.80153e-05	0.00232561
Gm37352	76.6902	1.09494	0.275075	3.98053	6.87622e-05	0.00234624
Tanc2	1145.58	0.519332	0.130541	3.97831	6.94067e-05	0.0023633
Pam	341.588	1.0405	0.261625	3.97707	6.97694e-05	0.00237071
Med13l	243.028	0.844544	0.212498	3.97435	7.05707e-05	0.00239296
Ap1s3	65.8604	0.933756	0.235207	3.96993	7.18941e-05	0.00243279
Thbd	50.6413	1.36384	0.343644	3.96876	7.22466e-05	0.00243967
Gjb1	16.6558	-1.15802	0.292093	-3.96457	7.35274e-05	0.0024727
Pex11a	59.0395	-0.967576	0.244041	-3.9648	7.34566e-05	0.0024727
Cyb5r1	65.9274	-0.776474	0.195964	-3.96234	7.42201e-05	0.00249087
Gpc3	117.38	-0.846063	0.21364	-3.96022	7.48802e-05	0.00250787
Gm12245	3.03944	-1.29602	0.327339	-3.95925	7.51857e-05	0.00251296
Hmgcll1	43.9657	1.09713	0.277179	3.9582	7.55169e-05	0.00251374
Zfp467	54.3931	-0.944357	0.238575	-3.95832	7.54773e-05	0.00251374
Hint1	346.605	0.484578	0.122578	3.95322	7.71053e-05	0.00255106
Neo1	246.207	0.815704	0.206339	3.95322	7.71062e-05	0.00255106
Tox3	20.7692	1.3747	0.347672	3.95402	7.68484e-05	0.00255106
Gm33248	1.5229	-1.10266	0.279096	-3.95082	7.78827e-05	0.00257154
Fam20b	166.49	-0.605558	0.153443	-3.94648	7.93088e-05	0.00261335
Cul5	293.356	0.682213	0.172985	3.94377	8.02092e-05	0.0026377
Itgav	1198.65	0.652066	0.165387	3.94267	8.05793e-05	0.00264456
C430049B03Rik	5.0115	1.39432	0.353837	3.94056	8.12903e-05	0.00266254
Gm43361	95.5716	0.953409	0.241998	3.93973	8.15727e-05	0.00266645
Adamts18	1.80508	-1.24247	0.31544	-3.93885	8.18721e-05	0.00267089
Adgre5	91.5019	0.944452	0.24011	3.93341	8.3748e-05	0.00272123
Tdrd5	12.078	-1.29827	0.330049	-3.93358	8.36883e-05	0.00272123
Avpr1a	4.78201	-1.37348	0.349285	-3.93226	8.41527e-05	0.00272895
Fgg	2.2748	-1.05477	0.268297	-3.93134	8.44739e-05	0.00273394
Gm37549	2.7945	-1.34679	0.342717	-3.92974	8.50375e-05	0.00274674
Gm43085	3662.99	-1.04618	0.266889	-3.91992	8.85789e-05	0.00285549
Cideb	12.2402	-1.34902	0.344253	-3.9187	8.90268e-05	0.00286428
Chn2	11.2285	-1.37687	0.351542	-3.91667	8.9781e-05	0.00288287
Dag1	1348.81	0.470798	0.120231	3.91579	9.01086e-05	0.00288771
Abcd3	829.021	-0.596812	0.152593	-3.91112	9.18681e-05	0.00293834
Cys1	14.8395	-1.37371	0.351452	-3.90866	9.28091e-05	0.00296264
Hk2	300.189	-0.903966	0.231319	-3.90787	9.31118e-05	0.00296651
Kctd8	10.0531	1.35638	0.347362	3.90481	9.42999e-05	0.00299846
Prdx3	187.471	-0.639795	0.163867	-3.90434	9.44815e-05	0.00299846
Kif1b	441.73	0.50862	0.130385	3.90092	9.58296e-05	0.00303535
Btbd3	307.01	0.82268	0.21105	3.89804	9.69741e-05	0.00306566
Cmah	12.9327	1.3588	0.348901	3.89452	9.83936e-05	0.00310453
Fgfr2	902.018	-0.880788	0.226202	-3.89381	9.86836e-05	0.00310768
Slain1	112.395	1.08781	0.279439	3.89285	9.90746e-05	0.00311399
C5ar2	15.7174	-1.38691	0.356454	-3.89087	9.9886e-05	0.00313347
Lims1	684.293	-0.537829	0.138407	-3.88585	0.000101974	0.00319284
Gzf1	186.404	-0.569315	0.146588	-3.88378	0.000102844	0.00321392
Chil1	2650.94	-1.2948	0.33395	-3.87723	0.000105653	0.00329541
Brms1l	45.9937	0.96343	0.248863	3.87132	0.000108247	0.0033699
Fmo1	29.0254	-1.38247	0.357488	-3.86717	0.000110104	0.00342119
Hist3h2a	33.5319	1.0769	0.278576	3.86571	0.000110765	0.00343519
Uggt1	298.595	0.711583	0.184187	3.86337	0.000111835	0.00346179
Alox12	4.32975	-1.38411	0.358434	-3.86154	0.000112676	0.00348123
Gm45909	2.49924	-1.36255	0.35312	-3.85861	0.000114033	0.0035099
Rrm1	88.5413	0.636597	0.164964	3.85902	0.000113844	0.0035099
Elk3	106.171	0.845173	0.219134	3.85687	0.000114848	0.00352834
Krt19	341.137	0.912857	0.23685	3.85415	0.00011613	0.00356103
Frk	199.015	-0.619279	0.160722	-3.85312	0.000116623	0.00356944
Col6a3	48.5962	1.34728	0.349794	3.85164	0.00011733	0.00357321
Cst8	20.7398	1.29988	0.337483	3.85169	0.000117306	0.00357321
Vdr	42.4929	-1.11219	0.288768	-3.85149	0.000117402	0.00357321
Id2	250.314	-1.08521	0.281813	-3.85082	0.000117721	0.00357626
Lpcat3	172.697	-0.660698	0.171654	-3.84901	0.000118596	0.00358459
Prkar1b	4.55416	-1.38354	0.359463	-3.8489	0.000118652	0.00358459
Tinag	41.1246	-1.31404	0.341408	-3.84889	0.000118653	0.00358459
Paip2b	102.457	-0.680278	0.176936	-3.84477	0.000120667	0.00363871
Hhip	16.5592	1.35831	0.353456	3.84294	0.000121569	0.00365916
Col1a1	53.3685	1.17373	0.305469	3.84238	0.000121847	0.00366078
Pim3	61.4757	-0.955761	0.249454	-3.83141	0.000127412	0.00382096
Slc4a4	852.271	0.73963	0.193301	3.82632	0.000130073	0.00389362
Atxn10	490.633	-0.568236	0.148885	-3.81661	0.0001353	0.00404269
Ccdc18	12.1151	-1.34041	0.351335	-3.81519	0.00013608	0.00405856
Gm48597	8.21798	1.33723	0.350939	3.81044	0.000138719	0.00412842
Parm1	197.34	-1.26927	0.333136	-3.81007	0.000138927	0.00412842
Fbxo32	82.7209	-0.88187	0.231557	-3.80843	0.00013985	0.00414829
Zfx	384.174	0.592628	0.155692	3.80641	0.000140996	0.0041747
Naca	1297.42	-0.411029	0.108072	-3.80327	0.000142796	0.00422035
Ccser2	370.412	-0.520587	0.136936	-3.80168	0.000143715	0.00422712
Pde4b	264.408	0.875726	0.230353	3.80167	0.000143724	0.00422712
Tnip3	59.7566	-1.24859	0.328443	-3.80154	0.000143801	0.00422712
Cgnl1	399.852	0.561645	0.147821	3.7995	0.000144987	0.00425434
Bex1	5.5789	-1.37324	0.362126	-3.79217	0.000149337	0.00436225
Prpf18	198.363	-0.585665	0.154426	-3.79252	0.000149129	0.00436225
Sema3e	138.859	1.04073	0.274458	3.79196	0.000149465	0.00436225
Kcnk5	19.6649	-1.21801	0.321391	-3.78982	0.000150759	0.00439217
B3galnt1	9.10239	1.35794	0.358456	3.78831	0.000151673	0.00441094
Vat1	62.6272	-0.822265	0.217095	-3.78759	0.000152116	0.00441597
Arl4c	285.418	1.00068	0.264316	3.78591	0.000153147	0.00442232
Fam126a	184.777	0.6475	0.171013	3.78627	0.000152925	0.00442232
Pdlim5	295.83	-0.701431	0.185259	-3.78622	0.000152959	0.00442232
Plpp1	7.91138	1.32429	0.349902	3.78475	0.000153861	0.00443509
Asrgl1	27.2467	-1.10384	0.29172	-3.7839	0.000154393	0.0044426
Rpl37	1089.82	-0.530806	0.140337	-3.78236	0.00015535	0.00446228
Ibsp	32.9751	1.3397	0.354371	3.7805	0.000156512	0.00448776
Tubb2a	48.9133	-0.848447	0.224529	-3.77878	0.000157599	0.00451104
Snx24	83.3667	-0.726911	0.19239	-3.77832	0.000157887	0.00451137
Col4a5	101.609	0.836861	0.22155	3.77731	0.000158532	0.00452191
Adcyap1	5.06138	-1.33377	0.353704	-3.77087	0.000162677	0.00461276
Dnmbp	61.8093	-0.857578	0.227428	-3.77077	0.000162744	0.00461276
Gm44250	1193.01	-0.625727	0.165899	-3.77174	0.000162112	0.00461276
Msln	103.232	1.34919	0.357816	3.77061	0.000162846	0.00461276
Frmd6	124.179	-0.90367	0.239699	-3.77003	0.000163231	0.00461565
Rab7	1048.62	-0.30649	0.0813911	-3.76564	0.000166122	0.00468929
Sfn	26.5332	1.06972	0.284281	3.76291	0.000167949	0.00473269
Pde1c	43.5462	1.10778	0.294468	3.76198	0.00016857	0.00474202
Tlr5	22.103	-1.16859	0.311184	-3.7553	0.000173135	0.00486205
Hp	397.057	1.06673	0.284331	3.75171	0.000175633	0.00492376
Mir17hg	45.7968	1.01997	0.272165	3.74763	0.000178514	0.00499595
Plekha6	51.1209	-1.00338	0.268032	-3.74349	0.000181483	0.00507036
Plxna1	204.177	0.990434	0.264689	3.74188	0.000182648	0.0050942
Add3	184.186	0.768597	0.205548	3.73926	0.000184565	0.00513888
Hhex	103.357	-0.847705	0.227025	-3.73398	0.000188478	0.00523767
Ndst1	281.353	0.782492	0.209581	3.73361	0.000188754	0.00523767
Cryl1	29.961	-0.941418	0.252226	-3.73243	0.000189638	0.00525294
Plcb4	55.5331	-1.10686	0.296585	-3.73202	0.000189947	0.00525294
A430105I19Rik	45.0765	1.06598	0.285879	3.72878	0.000192411	0.0052942
Stmn1	29.4849	1.0369	0.278019	3.72959	0.000191795	0.0052942
Xbp1	384.279	-0.522913	0.140235	-3.72884	0.000192362	0.0052942
Pcdh19	8.27692	1.34135	0.360119	3.72473	0.000195526	0.00537087
Slc44a4	44.4577	-0.790362	0.212258	-3.72358	0.000196416	0.00538628
Sik1	252.902	0.608437	0.163438	3.72275	0.000197065	0.00539502
Glcci1	143.442	-0.944589	0.253781	-3.72207	0.000197599	0.00540059
1700052K11Rik	19.2291	1.09162	0.293606	3.71798	0.000200818	0.00547943
Snhg3	9.81173	1.27808	0.343923	3.71619	0.00020225	0.0055093
Tmem87b	193.465	-0.673837	0.181416	-3.71431	0.000203757	0.0055411
Gm20696	18.6608	-1.26514	0.340769	-3.71261	0.000205131	0.00556921
Gpc6	64.9568	1.12374	0.302901	3.70991	0.000207329	0.00561508
Serpind1	20.9435	1.23496	0.3329	3.7097	0.000207508	0.00561508
G530011O06Rik	7.32559	-1.32712	0.358155	-3.70544	0.000211026	0.00569213
Ncoa7	95.0825	-0.775969	0.209415	-3.70541	0.000211052	0.00569213
Fat1	2255.75	0.593481	0.160222	3.70412	0.000212128	0.00571174
Wipf3	81.9361	-0.81366	0.220027	-3.698	0.000217304	0.00584148
Sgms1	1074.17	-0.6348	0.171729	-3.69651	0.000218581	0.00586615
Il24	9.79824	1.31582	0.356135	3.69472	0.000220131	0.00589808
Klhdc7a	17.845	-1.24059	0.335826	-3.69416	0.000220617	0.00590141
Ptpn14	97.0636	0.866517	0.234823	3.69009	0.000224178	0.00598688
Xpnpep2	8.08452	1.30254	0.353155	3.6883	0.000225759	0.00601926
Oxsm	35.1863	-0.876291	0.237717	-3.68627	0.000227563	0.00605748
Lgals3	443.047	0.969959	0.263172	3.68565	0.000228118	0.00606238
Sem1	267.574	-0.456672	0.123989	-3.68317	0.000230352	0.00611181
Nagk	42.6725	-0.82718	0.224799	-3.67965	0.000233554	0.00618672
Psap	203.795	-0.704589	0.191911	-3.67143	0.000241198	0.00637888
Gstp3	22.2887	-1.09343	0.298105	-3.66792	0.000244531	0.0064511
Sort1	575.576	-0.593149	0.161721	-3.66772	0.000244719	0.0064511
Arhgap17	157.897	-0.715885	0.195361	-3.66442	0.000247899	0.00652442
Atp6v1d	192.037	-0.465607	0.127092	-3.66355	0.000248747	0.00653621
Ak1	16.9688	-1.14548	0.312752	-3.66258	0.000249685	0.00654177
Gen1	16.1319	1.28316	0.350349	3.66251	0.000249759	0.00654177
Atp1b1	5345.88	-0.391068	0.106789	-3.66205	0.000250208	0.00654303
Exoc6	105.939	-0.585211	0.159904	-3.65977	0.000252438	0.00658029
Usp33	822.224	0.536468	0.146569	3.66017	0.000252049	0.00658029
Cds1	155.498	0.759649	0.207774	3.65614	0.000256045	0.0066637
Gm26930	7.06167	1.27477	0.34926	3.64991	0.000262335	0.00681655
Phactr2	233.766	-0.487296	0.133706	-3.64453	0.000267883	0.00694965
Tanc1	327.176	0.672765	0.184636	3.64373	0.000268711	0.00696008
Gm4737	39.1169	1.00413	0.275903	3.63942	0.000273256	0.00706662
Bcl2l1	143.121	-0.627665	0.17252	-3.63821	0.000274541	0.00707745
Cdkn1c	58.8144	1.11072	0.305259	3.6386	0.00027412	0.00707745
Txndc5	180.081	-0.596709	0.164101	-3.63623	0.000276657	0.00712076
Garem1	85.5053	-0.834124	0.22958	-3.63326	0.000279862	0.00719192
Sox2ot	1.43353	-1.23235	0.339484	-3.63008	0.000283333	0.0072697
Gm26532	30.8949	1.18041	0.32523	3.62946	0.000284015	0.00727577
Atox1	105.003	-0.657153	0.181414	-3.6224	0.000291882	0.0074656
Naip2	46.4334	-1.10944	0.306413	-3.62073	0.000293777	0.00749063
Stbd1	163.168	-0.728794	0.201264	-3.62107	0.000293382	0.00749063
Rprd2	294.028	0.522955	0.144461	3.62003	0.000294564	0.007499
Dgkg	2.52614	-1.27296	0.351713	-3.6193	0.000295396	0.00750847
Afap1	38.86	-1.01125	0.279628	-3.61642	0.000298701	0.00758069
Tmem170	104.329	-0.62475	0.172836	-3.6147	0.000300701	0.00761963
Idh1	364.043	-0.663297	0.183575	-3.61322	0.000302418	0.00765126
Atp1b3	472.358	-0.561646	0.155468	-3.6126	0.000303137	0.00765761
Zmym2	639.717	0.566365	0.156814	3.6117	0.000304198	0.00767256
B3gnt3	54.4761	1.07264	0.297031	3.61122	0.000304766	0.00767502
Htra3	3.5618	-1.28049	0.354627	-3.6108	0.000305254	0.00767549
Rnf10	160.055	0.657195	0.182066	3.60965	0.000306613	0.00769783
Cyb5a	226.653	-0.682537	0.189194	-3.6076	0.000309041	0.00774688
Ermp1	185.39	-0.690534	0.191439	-3.60706	0.000309683	0.00775109
Trub1	20.7711	-0.961897	0.266737	-3.60616	0.000310762	0.00776621
Epgn	19.2306	1.24418	0.345093	3.60533	0.000311751	0.00777903
Map9	62.2548	-0.961315	0.266671	-3.60486	0.000312315	0.00778122
Spp1	156.808	-1.23364	0.342278	-3.6042	0.000313119	0.00778938
Apbb2	330.662	0.556538	0.154436	3.60369	0.000313734	0.00778964
Sbno1	600.161	0.452848	0.125672	3.6034	0.000314083	0.00778964
Camk2n1	164.379	-0.79229	0.220057	-3.60038	0.00031775	0.00785673
Rtn4rl1	36.1619	-0.953529	0.264812	-3.60077	0.000317271	0.00785673
Brk1	191.727	-0.489177	0.13593	-3.59873	0.00031977	0.00789474
Cdh4	8.94723	1.27962	0.355645	3.59804	0.000320629	0.00790402
Arsb	75.5739	-0.754334	0.20989	-3.59395	0.000325697	0.00801685
Gdpd1	118.774	-0.83982	0.23391	-3.59036	0.000330217	0.00811589
Rasl12	32.3938	1.1462	0.319293	3.58979	0.000330942	0.0081215
Cldn2	173.531	-1.02515	0.285663	-3.58868	0.000332361	0.0081441
Nkx2-1	699.03	0.698638	0.194806	3.58633	0.000335366	0.00820542
Mier1	320.53	0.606245	0.169128	3.58453	0.000337687	0.00824985
H2-DMb1	160.521	-0.698867	0.195154	-3.5811	0.000342146	0.00834631
Lipm	1.5206	-1.1617	0.324545	-3.57946	0.0003443	0.00838635
Plekhh2	294.985	0.644409	0.180131	3.57744	0.000346976	0.00843896
Lonp2	219.698	-0.55859	0.156181	-3.57655	0.000348162	0.00845521
Dock8	54.7413	-0.936081	0.261931	-3.57377	0.000351873	0.00852002
Ica1	55.3525	-0.813736	0.227692	-3.57385	0.000351773	0.00852002
Cradd	80.8629	-0.751203	0.210782	-3.56388	0.000365417	0.00882731
Tmem158	8.43485	1.25131	0.351125	3.56371	0.000365644	0.00882731
Brd2	677.898	0.690635	0.193834	3.56302	0.000366614	0.00883768
Gm4258	5.25139	1.26157	0.354144	3.56229	0.000367634	0.00884919
Smoc2	4.65246	1.26728	0.355879	3.56098	0.000369476	0.00888047
Rnaset2a	270.805	-0.864903	0.243135	-3.55729	0.000374701	0.00899282
Errfi1	2573.62	-0.838338	0.235824	-3.55492	0.000378088	0.00904755
Gm379	2.07609	1.20603	0.339232	3.55518	0.000377719	0.00904755
Aig1	126.285	-0.614711	0.172957	-3.55413	0.000379227	0.00905738
Rcbtb1	156.277	-0.655682	0.184498	-3.55387	0.000379608	0.00905738
C1rl	17.5292	-1.08628	0.30622	-3.54738	0.000389089	0.00927008
Kdr	10.7563	1.23685	0.348761	3.54642	0.000390503	0.00929021
Fggy	4.01721	-1.24664	0.35169	-3.54473	0.000393023	0.00933658
Lrrc1	100.011	0.688026	0.194124	3.54426	0.000393715	0.00933943
Sparc	1414.7	0.79373	0.224066	3.5424	0.000396506	0.00939201
Ddah1	24.1735	1.22616	0.34625	3.54126	0.000398215	0.00941885
Tulp1	2.31725	-1.22997	0.347384	-3.54068	0.0003991	0.00942615
Fcmr	4.3668	1.11837	0.315944	3.53978	0.000400465	0.00944472
Pon2	663.256	-0.719197	0.203225	-3.53893	0.000401759	0.00946161
Panct2	71.8085	-0.987062	0.279143	-3.53605	0.000406162	0.00955153
Slc26a4	112.881	-0.98035	0.277317	-3.53512	0.000407585	0.00957123
Panx1	7.89306	1.21415	0.343604	3.53358	0.000409976	0.00961356
Pde5a	53.0598	1.08472	0.307148	3.53158	0.000413079	0.00967244
Rcsd1	2.64752	-1.18378	0.335312	-3.53039	0.000414944	0.00970222
Exph5	306.276	0.474814	0.134634	3.52669	0.000420784	0.0098107
Mcub	1186.37	0.959686	0.272115	3.52677	0.000420667	0.0098107
Zfp930	76.6464	-0.807859	0.229102	-3.5262	0.00042157	0.00981501
Rad50	155.458	0.652912	0.185183	3.52577	0.000422257	0.00981702
Pitpnm3	90.1972	0.797175	0.22634	3.52203	0.000428257	0.00994238
Ndrg1	197.846	0.949166	0.269578	3.52093	0.000430037	0.00996954
Zfp52	34.6605	0.958159	0.272297	3.5188	0.000433505	0.0100357
Fst	105.866	1.26618	0.359988	3.51728	0.000435994	0.0100791
Dusp1	1488.24	0.889808	0.253456	3.5107	0.000446934	0.0103174
Rpl37rt	106.954	-0.605936	0.172741	-3.50777	0.000451884	0.0104169
Rgs16	15.2957	-1.05749	0.301767	-3.50434	0.000457733	0.0105369
Gm12184	24.7505	0.957396	0.27329	3.50322	0.000459672	0.0105666
Mpzl2	134.027	-0.916921	0.261784	-3.50259	0.000460761	0.0105768
Ackr3	15.6381	1.23875	0.353935	3.49993	0.000465384	0.0105789
Apaf1	52.4407	-1.00476	0.286975	-3.50119	0.000463177	0.0105789
Col4a1	701.014	0.685068	0.195718	3.50028	0.000464772	0.0105789
Dpysl2	327.902	0.895824	0.255795	3.50211	0.000461584	0.0105789
Peli2	12.7358	1.18226	0.33769	3.50102	0.000463483	0.0105789
Trpv6	26.7802	-1.14128	0.326032	-3.50052	0.000464354	0.0105789
Uvrag	199.807	-0.634478	0.181221	-3.50113	0.000463294	0.0105789
Hacd3	325.723	-0.522697	0.149387	-3.49895	0.000467087	0.0106029
Scn7a	33.608	1.1579	0.331072	3.49742	0.000469783	0.0106493
Myo9b	94.025	0.86308	0.246824	3.49674	0.000470978	0.0106616
Slc16a3	7.92255	1.23628	0.353666	3.49562	0.000472953	0.0106915
Gda	75.2645	1.12904	0.323098	3.49444	0.000475064	0.0107244
Abhd6	27.7256	0.969396	0.277568	3.49247	0.000478579	0.0107888
Rflnb	46.4615	0.923411	0.264682	3.48876	0.000485265	0.0109245
Cd53	159.576	1.2437	0.356778	3.48591	0.000490461	0.0110263
Ptp4a3	44.295	1.00402	0.28889	3.47543	0.00051004	0.0114507
Rs1	8.58127	-1.24546	0.358517	-3.47392	0.000512922	0.0114996
Pfkfb3	76.0465	-1.02333	0.29467	-3.4728	0.000515062	0.0115317
Bcl2a1d	30.821	-1.1251	0.324182	-3.47059	0.000519322	0.0116112
Igfbp5	54.5391	1.08124	0.31181	3.46764	0.000525052	0.0117233
B230398E01Rik	3.91221	-1.24976	0.360502	-3.46673	0.000526835	0.0117374
Gm29237	11.0722	1.17775	0.339743	3.46658	0.000527122	0.0117374
Cubn	27.3269	1.16248	0.335567	3.46422	0.000531768	0.0118248
Samd5	232.734	1.02965	0.297382	3.46238	0.000535422	0.0118774
Sp140	34.76	-1.00766	0.291038	-3.4623	0.00053559	0.0118774
Ifi30	143.154	-0.728074	0.210377	-3.46081	0.000538561	0.0119271
Alg14	69.9458	-0.730031	0.211086	-3.45846	0.000543282	0.0120154
Sema3a	245.373	0.871166	0.252008	3.4569	0.000546426	0.0120606
Serpine1	172.006	1.21112	0.350368	3.45672	0.000546801	0.0120606
Cnot8	48.1102	0.773088	0.223732	3.45543	0.000549424	0.0121021
Col4a2	384.1	0.561503	0.162553	3.45429	0.000551752	0.0121346
Pgk1	357.272	0.854605	0.247426	3.45398	0.000552381	0.0121346
Sub1	360.054	-0.406655	0.11779	-3.45237	0.000555689	0.0121908
Cetn4	2.87144	-1.22156	0.353915	-3.45157	0.000557344	0.0122019
Oaz2	583.845	-0.501629	0.145341	-3.4514	0.000557684	0.0122019
Gsta4	425.741	-0.681727	0.197603	-3.44999	0.000560616	0.0122496
Map3k15	4.98003	1.23159	0.357705	3.44303	0.000575245	0.0125525
Cldn23	10.3778	1.21005	0.35165	3.44106	0.000579438	0.0126271
Sfxn2	11.5099	-1.0941	0.318496	-3.4352	0.000592121	0.0128863
Fbn1	49.8264	1.15695	0.337009	3.433	0.000596936	0.0129738
Hsd17b11	188.55	0.486392	0.141709	3.43234	0.000598393	0.0129882
Col4a6	15.3673	1.19535	0.348721	3.42783	0.000608437	0.0131887
F5	67.7159	1.20357	0.351452	3.42455	0.000615822	0.0133311
Cygb	7.35494	-1.15369	0.337446	-3.4189	0.000628747	0.0135929
Dnajb9	629.716	-0.492664	0.144279	-3.41466	0.000638616	0.013788
Als2cl	63.0125	0.874367	0.256234	3.41237	0.000644002	0.0138131
Gm43923	19.8044	-0.986009	0.288937	-3.41254	0.000643612	0.0138131
Gm44752	17.4273	1.04748	0.30695	3.41256	0.000643564	0.0138131
Jpt2	129.538	0.700883	0.205346	3.41319	0.000642074	0.0138131
Slc31a2	77.5918	-0.795516	0.233101	-3.41276	0.000643087	0.0138131
Arhgap28	15.6053	1.10824	0.325025	3.4097	0.000650336	0.0138749
Atp5f1	1019.75	-0.35102	0.102948	-3.40968	0.000650401	0.0138749
Fam234b	13.6751	-1.07538	0.315398	-3.40961	0.000650569	0.0138749
Phykpl	199.753	0.638976	0.1874	3.40969	0.000650364	0.0138749
Pura	178.744	0.484194	0.142019	3.40937	0.000651128	0.0138749
Fam26f	3.58441	-1.1976	0.351341	-3.40865	0.00065284	0.0138752
Trim34a	9.92482	-1.08132	0.317199	-3.40896	0.000652116	0.0138752
Ehf	525.095	-0.634929	0.186308	-3.40796	0.00065451	0.0138926
Synm	30.3569	-1.07951	0.316799	-3.40755	0.000655496	0.0138955
Rasgrf1	33.3572	1.17118	0.344081	3.40381	0.000664538	0.0140689
Saa3	4.92256	-1.04561	0.307444	-3.40098	0.000671449	0.0141969
Adprhl1	2.53915	1.22133	0.359149	3.40061	0.000672346	0.0141974
Nus1	337.033	-0.429102	0.126323	-3.39687	0.000681625	0.0143748
D630039A03Rik	22.9245	-1.01144	0.297861	-3.3957	0.000684541	0.0144119
Zfp872	15.7624	-1.13049	0.332941	-3.39546	0.000685145	0.0144119
Ggact	65.7561	0.734354	0.21639	3.39367	0.000689635	0.0144691
Hc	4865.5	-0.889088	0.261968	-3.39388	0.000689109	0.0144691
Arf6	162.389	0.599304	0.176621	3.39317	0.000690886	0.0144767
Fn1	1627.39	1.03704	0.305704	3.39229	0.0006931	0.0145045
Fpgs	10.4514	-1.09912	0.32428	-3.38942	0.000700419	0.0146389
Gm6185	1.91162	-1.18292	0.349343	-3.38613	0.000708869	0.0147966
BC003965	65.0643	0.782096	0.231036	3.38517	0.000711343	0.0148293
Sptssb	16.6021	-1.20396	0.355915	-3.38272	0.000717721	0.0149432
Polg2	120.753	0.775438	0.229273	3.38216	0.000719183	0.0149546
Pag1	39.6044	-0.982466	0.290643	-3.38032	0.000724027	0.0149981
Tceal9	701.067	-0.540889	0.16	-3.38056	0.000723378	0.0149981
Ttc38	62.3867	-0.73383	0.217056	-3.38083	0.000722668	0.0149981
Siah2	58.6435	-0.731206	0.216565	-3.37637	0.000734478	0.0151953
Axdnd1	13.13	-1.15724	0.342843	-3.37543	0.000737002	0.0152262
H13	234.249	-0.434588	0.128762	-3.37512	0.000737831	0.0152262
Ap3s1-ps2	2.17205	-1.08001	0.320058	-3.37442	0.00073971	0.0152265
Slc9a3r1	49.1018	-0.684581	0.202868	-3.37451	0.000739468	0.0152265
Gm48114	11.3763	-1.16925	0.346755	-3.37197	0.000746315	0.0153431
Man1a	732.948	0.580606	0.172248	3.37075	0.000749626	0.0153918
Slc11a2	135.23	-0.694533	0.206154	-3.36901	0.000754386	0.0154701
Ggcx	406.802	-0.688746	0.20463	-3.36582	0.000763171	0.0156307
Gas6	233.914	-1.00359	0.298336	-3.36396	0.000768322	0.0157165
Thpo	13.2004	1.19426	0.355055	3.36358	0.000769381	0.0157185
Fgfbp1	15.0409	1.09147	0.324768	3.36078	0.000777228	0.0158589
Atp6v0d1	311.89	-0.45552	0.135566	-3.36012	0.000779075	0.0158768
Mbl1	21.1349	-0.928225	0.276416	-3.35807	0.000784875	0.0159596
Pgrmc1	155.878	0.984012	0.293035	3.358	0.000785092	0.0159596
Adora3	7.74724	-1.17299	0.349365	-3.3575	0.000786494	0.0159683
Rps23	1839.9	-0.390789	0.11647	-3.35527	0.000792869	0.0160777
Ttc21b	51.2826	0.735468	0.219338	3.35313	0.00079904	0.0161828
Ugt1a7c	15.2646	-1.06859	0.318742	-3.35254	0.000800744	0.0161972
Aak1	302.347	-0.540059	0.161131	-3.35167	0.000803257	0.016228
C2cd5	126.389	-0.649075	0.193744	-3.35017	0.000807613	0.0162958
Ctsc	3551.82	-0.543085	0.162181	-3.34863	0.000812119	0.0163665
Bcar3	87.216	0.822883	0.245786	3.34796	0.000814082	0.0163859
4930515G01Rik	6.90994	1.17884	0.352188	3.3472	0.000816326	0.0163907
Nbl1	21.2762	1.00816	0.30119	3.34725	0.000816173	0.0163907
Lifr	339.713	-0.788539	0.235789	-3.34426	0.000825036	0.0165453
Gm45332	18.7606	1.13119	0.3387	3.33979	0.000838433	0.0167933
Cdh13	31.2191	1.1461	0.343672	3.33487	0.000853391	0.017072
Fkbp14	29.7374	-0.921125	0.276325	-3.33349	0.00085765	0.0171362
Btaf1	424.551	0.391135	0.11739	3.33192	0.000862495	0.0171747
M6pr	339.408	-0.391565	0.1175	-3.33247	0.000860782	0.0171747
Ptprb	70.1914	1.18374	0.35528	3.33184	0.000862726	0.0171747
Cd14	88.5827	-0.849567	0.255019	-3.33139	0.000864135	0.0171818
Sec24d	107.399	-0.54282	0.162995	-3.33028	0.000867576	0.0172292
Myh6	41.1613	-1.03366	0.310451	-3.32953	0.00086992	0.0172339
Otud1	26.9013	0.929661	0.279208	3.32964	0.000869595	0.0172339
Agrn	292.156	0.595261	0.178948	3.32644	0.000879627	0.0173998
Fetub	108.29	-0.979345	0.294464	-3.32585	0.000881486	0.0173998
Pqlc1	122.379	-0.681128	0.204778	-3.32618	0.00088044	0.0173998
Stard3nl	124.821	-0.620016	0.186473	-3.32496	0.000884308	0.0174344
Commd8	120.228	0.641101	0.193308	3.31647	0.000911639	0.0179516
Casp7	61.5093	-0.74098	0.223841	-3.31029	0.000932001	0.0183305
Wdfy1	278.81	-0.622994	0.18835	-3.30764	0.000940865	0.0184826
Nat8f3	2.43031	-1.11789	0.338383	-3.30363	0.000954427	0.0187265
Klhl23	12.8599	-1.18363	0.358708	-3.29969	0.000967907	0.0189228
Mgat4b	44.8396	0.896293	0.271624	3.29976	0.00096767	0.0189228
Tbl1x	625.904	0.515566	0.15622	3.30026	0.000965962	0.0189228
Fbxl20	161.064	0.652708	0.197886	3.2984	0.000972365	0.0189873
Cadm1	325.103	0.618144	0.187452	3.29761	0.000975115	0.0190182
Dkk2	14.7235	1.13976	0.345868	3.29537	0.000982928	0.019125
Kansl1	257.77	0.364394	0.110571	3.29557	0.000982208	0.019125
Gadd45a	91.8317	-0.995586	0.302333	-3.29301	0.000991219	0.0192633
Frmd4b	213.933	-0.683	0.207613	-3.28978	0.00100266	0.0194625
Rpl23a	2735.58	-0.342822	0.104234	-3.28896	0.00100559	0.0194741
Smpdl3a	262.552	-0.513771	0.156211	-3.28895	0.00100564	0.0194741
Enpp5	264.691	-0.57799	0.175795	-3.28787	0.00100949	0.0195256
Depdc7	17.0518	-1.1078	0.33698	-3.28743	0.00101106	0.0195328
Lrp8	8.34649	1.14913	0.349673	3.28629	0.00101516	0.0195888
Trim2	140.658	-0.858329	0.261408	-3.28349	0.00102531	0.0197613
Hebp2	4.06683	-1.18108	0.359873	-3.28194	0.00103096	0.0198468
Hist2h2bb	3.35082	1.16003	0.353562	3.28098	0.00103448	0.0198912
Aox4	6.47954	-1.15166	0.351142	-3.27976	0.00103896	0.019954
Ccnd2	180.94	1.12833	0.3441	3.27908	0.00104144	0.0199781
Smad1	55.3876	-0.747891	0.228272	-3.27631	0.00105172	0.0201515
Cadps2	135.269	-0.93336	0.284924	-3.27582	0.00105357	0.0201634
Txnrd3	85.7122	-0.708615	0.216465	-3.27358	0.00106193	0.0202997
Mmp11	79.209	1.05091	0.321257	3.27123	0.00107079	0.0204451
Tex11	2.32918	-1.12392	0.343833	-3.26881	0.00108001	0.0205972
Abce1	283.294	0.41674	0.127584	3.26641	0.00108921	0.0207242
Pcdhgc5	27.8038	-0.928412	0.284208	-3.26667	0.00108821	0.0207242
Fabp4	9.2056	1.11221	0.340636	3.26511	0.00109423	0.0207954
Dip2a	74.8522	0.594491	0.182177	3.26326	0.00110137	0.0209068
Gm43329	18.8456	0.92752	0.284306	3.2624	0.00110473	0.0209462
Cldn18	4430.04	0.489528	0.150079	3.26179	0.00110712	0.0209673
Herpud1	412.359	-0.683479	0.20957	-3.26134	0.00110887	0.0209762
Foxa2	198.208	0.512701	0.157387	3.25758	0.00112365	0.0212311
Slc12a2	3185.02	0.449876	0.138214	3.25493	0.0011342	0.0214058
Far1	1251.59	0.627582	0.192836	3.25449	0.00113596	0.0214143
Ildr2	11.2778	1.14352	0.351437	3.25385	0.00113854	0.0214381
Prdx5	115.001	-0.536618	0.165031	-3.25162	0.00114751	0.0215821
Rab11fip4	4.52054	1.12733	0.346835	3.25034	0.00115266	0.0216542
Bdh2	2.356	-1.1057	0.340598	-3.24635	0.00116893	0.0219346
Ifit2	18.4004	1.02423	0.315627	3.24507	0.00117422	0.0220085
Col6a2	32.5237	-0.961815	0.296738	-3.24129	0.00118991	0.022277
Prkd1	33.5124	-0.892059	0.275391	-3.23925	0.00119844	0.0224111
Cntfr	3.42221	1.13762	0.35133	3.23804	0.00120354	0.0224304
Impact	102.819	-0.581126	0.179469	-3.23803	0.00120359	0.0224304
Slc7a8	5.77832	-1.17474	0.362733	-3.2386	0.0012012	0.0224304
Cdk6	113.96	-0.860976	0.26603	-3.23639	0.00121051	0.0225337
Syngr1	11.7752	-1.03209	0.318959	-3.23582	0.00121294	0.0225531
Lypd6b	40.1767	0.972715	0.300791	3.23386	0.00122131	0.0226831
Kif16b	121.283	-0.722887	0.223565	-3.23345	0.00122306	0.0226897
Ptprj	364.335	0.641992	0.19861	3.23243	0.00122742	0.0227448
Slc25a24	268.584	0.706747	0.218802	3.23008	0.00123757	0.022881
Stk4	195.917	-0.636825	0.197142	-3.23029	0.00123665	0.022881
5330417C22Rik	351.666	-0.892822	0.276569	-3.22821	0.00124568	0.023005
Sema4a	117.642	-0.636213	0.197197	-3.22627	0.00125413	0.0231202
Tacc1	328.111	-0.623136	0.193153	-3.22613	0.00125475	0.0231202
Sqor	153.654	-0.75464	0.233954	-3.2256	0.0012571	0.0231375
Lsmem1	19.9636	-1.05207	0.326445	-3.22279	0.00126948	0.0233127
Slc19a3	17.5577	-1.0763	0.333938	-3.22306	0.00126827	0.0233127
Tnfaip3	135.309	-0.991372	0.307932	-3.21945	0.00128436	0.0235595
Rpl37a	1445.42	-0.381949	0.118709	-3.21752	0.00129305	0.0236924
Amd1	391.363	0.511399	0.158976	3.21683	0.00129613	0.0237223
Asah2	78.7528	-0.66425	0.206535	-3.21617	0.00129914	0.0237507
D130019J16Rik	10.5422	1.15044	0.357768	3.21559	0.00130177	0.0237723
Hnrnpll	457.92	0.364726	0.113437	3.21523	0.0013034	0.0237753
Cd9	1337.55	0.48908	0.152316	3.21095	0.00132297	0.0241055
A930019D19Rik	3.31588	-1.14968	0.358086	-3.21061	0.00132452	0.0241069
Herc1	473.519	0.435996	0.135839	3.20964	0.001329	0.0241616
Srsf10	358.094	0.479995	0.149598	3.20856	0.00133402	0.0242257
Csf2rb	29.4465	-1.10372	0.344209	-3.20655	0.00134339	0.0243688
Lyrm9	20.8599	-1.10672	0.345379	-3.20436	0.00135363	0.0245275
Rbms2	99.0792	-0.557562	0.174178	-3.20111	0.001369	0.024751
Slc2a2	3.02554	-1.11735	0.34905	-3.20112	0.00136894	0.024751
Fcna	16.6527	1.10255	0.344526	3.20021	0.00137327	0.0248008
Atp6v0c	366.703	-0.388908	0.121559	-3.19932	0.0013775	0.0248224
Tekt5	6.32023	1.13819	0.355754	3.19937	0.00137727	0.0248224
Rimkla	6.46718	1.12532	0.351867	3.19815	0.00138313	0.0248964
Gm14150	6.21959	1.1353	0.355084	3.19728	0.00138729	0.0249438
Nav1	70.1149	0.930513	0.291155	3.19594	0.00139378	0.0250328
Thbs3	73.5394	0.825656	0.258719	3.19132	0.00141624	0.0254084
Rps6kb2	14.4308	-0.988734	0.309948	-3.19	0.00142275	0.0254971
Dopey2	254.993	-0.56744	0.177927	-3.18917	0.00142681	0.025542
Myc	95.4046	-0.909938	0.285381	-3.1885	0.00143011	0.025573
Mfsd2a	166.538	0.877388	0.27525	3.18761	0.00143454	0.0256242
Dpy19l4	320.748	0.47654	0.149561	3.18625	0.00144129	0.0256607
Map3k21	11.0873	-1.0172	0.319247	-3.18625	0.00144129	0.0256607
Ttc13	110.265	0.58178	0.182588	3.1863	0.00144103	0.0256607
B4galt5	29.2307	1.00547	0.315735	3.18455	0.00144979	0.0257838
BC051142	4.82166	-1.13558	0.356724	-3.18335	0.00145579	0.0258344
Ldha	2402.52	0.562913	0.17683	3.18336	0.00145576	0.0258344
P2rx2	3.26415	-1.09033	0.342675	-3.18181	0.00146356	0.0259246
Slc16a1	249.551	-0.619561	0.194725	-3.18172	0.00146405	0.0259246
Klf9	190.147	-0.65728	0.206675	-3.18027	0.0014714	0.0260265
Stra6l	2.32481	-1.03429	0.325312	-3.17938	0.0014759	0.026078
Pbld2	54.8944	-0.889211	0.279793	-3.17811	0.00148241	0.0261647
Akap5	704.751	0.853736	0.268673	3.1776	0.00148497	0.0261817
A430106G13Rik	3.78776	1.13227	0.356564	3.17549	0.00149583	0.0263163
Tnfrsf22	29.4377	-0.966655	0.304386	-3.17576	0.00149446	0.0263163
Gm18955	7.61036	-1.0628	0.334749	-3.17493	0.00149873	0.026339
Cks1b	43.428	-0.782234	0.246425	-3.17433	0.00150182	0.0263649
Noa1	37.2615	0.795483	0.250762	3.17226	0.00151255	0.0265248
Bcap29	103.057	-0.551108	0.173969	-3.16785	0.00153569	0.0268669
Stom	69.621	0.872833	0.275547	3.16764	0.00153683	0.0268669
Vav2	54.1611	-0.858757	0.271106	-3.16761	0.00153699	0.0268669
Itgam	3.1762	-1.03021	0.32533	-3.16666	0.001542	0.0269256
Wdr45	149.732	0.651902	0.205933	3.16561	0.00154758	0.0269942
Ugt1a2	3.33616	-1.06933	0.338118	-3.16261	0.00156363	0.0272452
Spata7	25.0869	-0.861526	0.272565	-3.16081	0.00157331	0.0273846
Eif4enif1	167.348	0.722375	0.228823	3.15692	0.00159447	0.0277234
Il16	2.77392	-1.13543	0.359856	-3.15523	0.00160372	0.0278408
Ntan1	84.2925	-0.590609	0.187194	-3.15506	0.00160463	0.0278408
Limk2	121.51	-0.686296	0.217584	-3.15416	0.0016096	0.0278975
Dpp4	679.831	-0.71715	0.227445	-3.15307	0.00161563	0.0279723
Hspa12a	16.7433	-0.987853	0.313366	-3.1524	0.00161937	0.0280073
Ahcy	17.3515	-1.11841	0.354876	-3.15155	0.00162407	0.0280172
Ednra	9.77716	1.11547	0.354029	3.15078	0.00162833	0.0280172
Qk	1221.66	0.479867	0.152303	3.15075	0.00162851	0.0280172
Spock2	32.7796	1.04865	0.332806	3.15093	0.00162751	0.0280172
Syt17	14.5022	0.989084	0.313875	3.1512	0.00162599	0.0280172
Eno1b	97.0345	0.951634	0.302111	3.14995	0.00163297	0.0280644
Slit2	246.226	0.854901	0.271455	3.14933	0.00163645	0.0280946
Tmtc3	377.404	0.483943	0.153769	3.1472	0.00164841	0.0282703
Trim23	146.488	0.532652	0.169318	3.14586	0.00165599	0.0283705
Cdh16	41.3346	1.00898	0.320997	3.14327	0.00167074	0.0285932
Stxbp6	27.3807	0.980846	0.312135	3.14238	0.00167581	0.0286501
Dcn	133.336	1.0826	0.344798	3.1398	0.00169065	0.0288735
Pkm	255.394	0.73068	0.232831	3.13824	0.00169965	0.028997
Mr1	56.9434	-0.838642	0.26736	-3.13676	0.00170828	0.0291139
Fhit	1.37572	-0.980629	0.31268	-3.13621	0.00171145	0.0291375
Kat2b	283.649	-0.537018	0.171276	-3.13539	0.00171625	0.0291887
Tmem254c	58.921	-0.842466	0.269027	-3.13153	0.001739	0.029545
Rnf225	22.3574	1.02378	0.327161	3.12929	0.00175229	0.0297398
Cep350	566.227	0.545691	0.174407	3.12884	0.00175499	0.0297547
St6galnac6	32.6615	-0.921614	0.294631	-3.12803	0.00175982	0.0298058
Pon3	694.641	-0.560214	0.179118	-3.12762	0.00176228	0.0298165
Rps23-ps1	798.365	-0.434287	0.138879	-3.1271	0.0017654	0.0298384
Gm12338	19.9044	0.994579	0.318092	3.1267	0.00176778	0.0298478
Gm1972	2.24974	-1.04806	0.335448	-3.12436	0.00178192	0.0300553
Vgll3	9.54464	1.08538	0.347548	3.12296	0.00179044	0.030168
4930453N24Rik	151.447	0.505638	0.161932	3.12253	0.00179302	0.0301804
Zmynd19	29.4249	0.828266	0.265318	3.12178	0.0017976	0.0302263
Calm1	3254.95	0.388369	0.124565	3.1178	0.00182209	0.0306066
Vegfa	442.905	0.663603	0.212901	3.11696	0.00182725	0.0306618
Oit1	29.2794	1.07493	0.344982	3.11591	0.0018338	0.0306808
Tspan7	33.6661	-0.915626	0.293859	-3.11587	0.00183401	0.0306808
Ube2h	366.987	-0.460979	0.14793	-3.11619	0.00183206	0.0306808
Prelid3b	101.013	0.524997	0.168522	3.11531	0.00183753	0.0307081
Cyp39a1	169.776	-0.583438	0.18752	-3.11133	0.00186244	0.0310906
Stk32a	23.7863	1.03639	0.333134	3.11102	0.00186444	0.0310906
Sun2	64.5145	-0.641476	0.206213	-3.11075	0.00186612	0.0310906
Gid8	64.5013	0.687472	0.221149	3.10864	0.00187949	0.03125
Zbtb41	203.154	0.530851	0.170767	3.10864	0.00187951	0.03125
Acox2	4.46428	-1.09651	0.353158	-3.10488	0.00190358	0.0314263
Etfbkmt	45.6376	-0.866402	0.278994	-3.10545	0.00189989	0.0314263
Gm43890	4.41229	1.10245	0.355045	3.10509	0.00190219	0.0314263
Gm45457	4.23589	-1.11321	0.358535	-3.1049	0.00190346	0.0314263
March4	2.67875	-1.03474	0.333234	-3.10514	0.00190187	0.0314263
Ppara	17.5787	-0.913553	0.294089	-3.10639	0.00189388	0.0314263
Slc3a2	167.264	-0.615098	0.198095	-3.10506	0.00190241	0.0314263
Gm37663	9.73949	1.0654	0.343216	3.10418	0.00190808	0.031469
Cep85l	58.2326	-0.824425	0.265661	-3.1033	0.00191377	0.031531
Rpl3	1434.75	-0.397461	0.128111	-3.10248	0.00191908	0.0315548
Tmem37	102.938	-0.626514	0.201925	-3.1027	0.00191764	0.0315548
Rpl15-ps2	47.8654	0.911595	0.293952	3.10117	0.00192755	0.0316622
Olfr921	2.01474	-1.03387	0.333496	-3.10009	0.00193462	0.0317464
Efna5	30.4358	1.05168	0.339665	3.09623	0.00195999	0.0320983
Ube2j1	248.754	0.609247	0.196756	3.09646	0.00195844	0.0320983
Acot9	110.241	0.632183	0.204262	3.09496	0.00196837	0.0322033
Rps26	954.939	-0.346352	0.112019	-3.0919	0.00198881	0.0325051
Sp3	666.23	0.443649	0.143608	3.08931	0.00200619	0.0327564
Macf1	1574.06	0.552866	0.179088	3.08711	0.00202112	0.0329344
Wbp1l	158.33	-0.4707	0.15247	-3.08717	0.00202072	0.0329344
Camk1	52.9842	-0.744357	0.241165	-3.0865	0.00202527	0.0329692
Tmbim6	1067.52	-0.344849	0.111803	-3.08442	0.00203947	0.0331672
Rbm44	6.49827	-1.08576	0.352183	-3.08293	0.00204977	0.0332685
Slc17a6	19.892	0.970532	0.314807	3.08294	0.00204964	0.0332685
Msh6	118.873	0.486497	0.158267	3.0739	0.00211283	0.0342241
Myo5a	80.3705	0.900725	0.293013	3.07401	0.00211204	0.0342241
Galnt12	13.7474	1.01341	0.329761	3.07316	0.00211807	0.0342749
Bach1	175.636	-0.554601	0.180581	-3.0712	0.002132	0.0344663
Mtfr1l	275.339	0.450028	0.146602	3.06973	0.00214252	0.0346022
Arfgef3	1283.01	-0.503073	0.163975	-3.06799	0.00215501	0.0347395
Prr14l	475.306	0.359503	0.11718	3.06796	0.00215528	0.0347395
Rbmx	114.511	-0.607068	0.198053	-3.06518	0.00217537	0.0350288
Zfp691	8.10513	-1.04461	0.340917	-3.06413	0.00218304	0.0350832
Zfp808	14.6329	-0.948403	0.309504	-3.06427	0.00218203	0.0350832
Hsd11b2	19.2388	-0.943194	0.307936	-3.06296	0.00219162	0.0351865
Anxa3	1318.06	0.369941	0.120818	3.06196	0.00219896	0.0352697
Rragd	31.7285	-0.978587	0.319706	-3.0609	0.00220672	0.0353594
Fxyd5	21.2674	1.01334	0.331465	3.05716	0.00223443	0.0357683
Fam136a	43.8508	-0.623998	0.204135	-3.05679	0.00223722	0.035778
Sh3kbp1	27.7965	0.974574	0.318895	3.0561	0.0022424	0.0358257
Eif4g2	4102.83	0.316955	0.103759	3.05471	0.0022528	0.0359567
Cd82	29.8441	-0.790511	0.258857	-3.05385	0.00225924	0.0359893
Gm44126	18.2855	0.91212	0.298651	3.05414	0.00225708	0.0359893
Slc10a1	16.4291	0.926854	0.303821	3.05066	0.00228338	0.0363384
Krtap17-1	14.1663	1.08552	0.3559	3.05006	0.00228797	0.036376
Kcnj2	546.75	0.649661	0.213046	3.0494	0.00229301	0.0364208
Hexb	41.2742	-0.686606	0.225206	-3.04879	0.00229768	0.0364596
Pde9a	6.13966	-1.08331	0.355394	-3.04819	0.00230222	0.0364961
Dicer1	276.493	0.45648	0.149812	3.04701	0.00231127	0.036604
Cd74	3857.24	-0.637114	0.209211	-3.04532	0.00232431	0.0366787
Gm43359	49.8903	0.856917	0.281396	3.04524	0.00232496	0.0366787
Lepr	15.7679	1.08541	0.356382	3.04564	0.00232185	0.0366787
Slc25a20	59.8693	0.727957	0.239035	3.0454	0.00232371	0.0366787
Col5a2	23.2002	1.0027	0.32936	3.04437	0.00233165	0.0367133
Zdhhc2	21.9595	1.04291	0.342567	3.0444	0.00233142	0.0367133
Car13	44.5936	-0.762804	0.250653	-3.04326	0.00234027	0.0368136
Abcc5	160.728	0.720746	0.236949	3.04178	0.00235182	0.0369597
Medag	12.9436	1.05751	0.347841	3.04021	0.00236411	0.0371172
Rad54b	5.62557	-1.09677	0.360877	-3.03917	0.00237235	0.03718
Spata20	2.46799	-1.0624	0.349573	-3.03913	0.00237266	0.03718
Gm4332	86.6449	-0.723204	0.238094	-3.03748	0.00238567	0.0372792
Rhob	302.43	-0.751929	0.247544	-3.03755	0.00238506	0.0372792
Tpd52	402.91	-0.45322	0.14921	-3.03746	0.00238583	0.0372792
Pglyrp1	116.517	-0.805904	0.265379	-3.0368	0.00239104	0.0373249
Rps15a-ps4	13.995	0.964874	0.317974	3.03445	0.00240977	0.0375814
Cntn3	8.39101	1.03288	0.340456	3.03382	0.00241478	0.0375862
Ebag9	116.881	0.566493	0.186742	3.03356	0.00241685	0.0375862
Klf10	187.602	-0.550537	0.181483	-3.03355	0.00241698	0.0375862
Arhgef9	2.33141	-1.03874	0.342554	-3.03232	0.00242679	0.0377029
Daam2	96.7744	0.923885	0.304742	3.0317	0.00243183	0.0377095
Zbtb16	6.12876	-1.09686	0.361768	-3.03193	0.00242996	0.0377095
F3	358.004	0.90759	0.299476	3.03059	0.00244077	0.0378123
Gpr146	122.477	-0.511349	0.168758	-3.03007	0.00244499	0.0378418
Pkp3	25.0318	0.865841	0.285906	3.02841	0.00245845	0.0380141
Tfpi	8.00177	1.08129	0.357102	3.02797	0.00246202	0.0380333
Gna13	489.731	0.542906	0.179389	3.02642	0.00247472	0.0381933
Cdk12	301.483	0.373241	0.123359	3.02565	0.00248099	0.0382541
Impad1	629.243	0.496583	0.164232	3.02367	0.00249728	0.038469
Cacng3	1.67368	0.936646	0.309975	3.02169	0.0025137	0.0386786
Col6a1	82.719	-0.741971	0.245567	-3.02146	0.00251562	0.0386786
Kif13a	290.951	-0.358248	0.11858	-3.02115	0.00251818	0.0386815
Mettl7a3	9.85349	1.07939	0.3574	3.02012	0.00252678	0.0387541
Prmt8	268.665	0.778174	0.257673	3.02001	0.00252765	0.0387541
Hsd3b2	18.7284	0.982306	0.325325	3.01946	0.00253228	0.0387888
Rpl10	3029.44	-0.451364	0.149501	-3.01913	0.00253498	0.0387937
Cbr2	524.107	-1.07076	0.354792	-3.01801	0.00254442	0.0389018
Ncf1	42.2051	0.933678	0.309448	3.01724	0.00255088	0.0389641
Hadh	233.959	-0.524397	0.17392	-3.01516	0.00256844	0.0391958
F11r	377.828	-0.6288	0.208589	-3.01453	0.00257375	0.0392231
Gm13456	90.7906	-0.867403	0.287755	-3.01438	0.00257504	0.0392231
Lipo3	174.335	0.531419	0.176321	3.01392	0.00257894	0.039246
Lmna	308.898	0.736782	0.244532	3.01303	0.00258651	0.0393245
Peg3	6.03659	1.05862	0.351386	3.01271	0.00258928	0.0393302
Zfp51	69.9319	0.563869	0.187191	3.01227	0.00259305	0.0393507
Etv3	126.919	-0.577673	0.191855	-3.01099	0.00260401	0.0393732
Klhl2	67.9587	0.592722	0.196854	3.01097	0.00260416	0.0393732
Mrps22	32.8346	0.756186	0.251117	3.01128	0.00260145	0.0393732
Rgs10	78.8356	0.6787	0.225394	3.01118	0.00260238	0.0393732
Dnah12	5.0163	-1.01176	0.336101	-3.01028	0.00261008	0.0394261
Slc24a3	13.7236	1.03554	0.344086	3.00954	0.00261643	0.039454
Susd2	107.771	1.06009	0.352247	3.0095	0.00261675	0.039454
Cd93	52.584	1.07556	0.357876	3.00541	0.00265227	0.0399527
Atad2b	289.738	0.382741	0.127375	3.00485	0.00265716	0.0399895
Limk1	39.0742	0.824173	0.274502	3.00243	0.00267832	0.040271
Bcas1	11.4148	1.0383	0.345896	3.00179	0.00268399	0.0403191
Stambp	51.9398	-0.629949	0.209998	-2.99978	0.00270173	0.0405483
Dchs2	5.26332	1.06228	0.354308	2.99818	0.00271595	0.0407242
H60b	3.49993	-1.03985	0.346988	-2.9968	0.0027283	0.040872
Mixl1	5.73409	1.02126	0.340934	2.99549	0.00274004	0.0410103
Dynlt1a	16.3493	-1.03351	0.345187	-2.99406	0.0027529	0.041165
Reps2	138.392	-0.774419	0.258677	-2.99376	0.00275559	0.0411677
Acin1	159.693	0.689955	0.230632	2.99159	0.00277529	0.0413862
Nid1	36.6267	0.960702	0.32112	2.99172	0.00277406	0.0413862
Cyfip2	16.684	0.945669	0.316195	2.99078	0.0027827	0.0414589
Gc	1.90196	-0.930898	0.311331	-2.99006	0.00278921	0.0414991
Ikbkap	147.547	0.700912	0.234425	2.98992	0.00279047	0.0414991
Gmeb1	60.947	0.742352	0.24835	2.98914	0.00279763	0.0415676
Osgin1	64.6588	-0.789406	0.264166	-2.98829	0.00280542	0.0416456
Zfp346	18.452	0.944268	0.316038	2.98783	0.00280968	0.041671
Hif3a	8.9883	-1.06651	0.357031	-2.98716	0.00281584	0.0416867
Rgs5	40.1831	1.05614	0.35354	2.98734	0.00281419	0.0416867
Setd7	359.071	-0.382979	0.128231	-2.98664	0.00282064	0.0417199
Slc25a5	1220.77	0.361662	0.121147	2.98531	0.00283291	0.0418635
Etnk2	2.12856	-1.00782	0.33789	-2.98269	0.00285723	0.0421712
Synj2	70.8403	-0.669022	0.224315	-2.98252	0.00285889	0.0421712
Vegfc	4.60677	1.03513	0.347122	2.98204	0.00286337	0.0421993
Cstf2	149.147	0.467002	0.156717	2.97991	0.00288337	0.0424175
Etaa1	32.9945	0.87476	0.293551	2.97992	0.0028832	0.0424175
Uhrf1bp1l	1624.76	-0.399307	0.134023	-2.97938	0.00288828	0.0424514
Gm10648	1.80163	-0.967489	0.324844	-2.97831	0.00289838	0.0425617
Il15ra	14.7087	-0.971406	0.326302	-2.97702	0.00291066	0.0427014
Ndor1	29.6498	-0.83439	0.280301	-2.97676	0.00291313	0.0427014
Rnf141	231.128	-0.485892	0.163292	-2.9756	0.00292413	0.0428244
Irx5	98.2104	0.699213	0.235069	2.9745	0.00293463	0.0429012
Plxnb2	572.803	-0.466261	0.156745	-2.97464	0.00293329	0.0429012
Arhgef38	443.232	-0.691449	0.232529	-2.97361	0.00294321	0.0429498
Nexmif	40.1462	-1.04591	0.351728	-2.97363	0.00294304	0.0429498
Raly	117.48	0.547644	0.184372	2.97032	0.00297489	0.0433735
Sertad4	110.347	-0.864306	0.291089	-2.96922	0.00298556	0.0434902
Ces1e	12.7615	-1.00635	0.338969	-2.96885	0.00298913	0.0434975
Elf5	250.902	-0.638504	0.215084	-2.96862	0.00299139	0.0434975
Trf	4021.07	-0.921234	0.310525	-2.96669	0.0030102	0.0437322
Sdccag3	76.5187	0.672437	0.22671	2.96607	0.00301632	0.0437822
Casp2	122.796	-0.702743	0.236956	-2.96571	0.00301981	0.043794
Zfp239	9.37236	-1.0456	0.352645	-2.96501	0.00302669	0.0438548
Gorab	21.7634	0.838453	0.282839	2.96442	0.00303252	0.0439004
Gm43307	16.4112	0.900079	0.303894	2.96182	0.00305823	0.0441552
Hectd1	961.328	0.542742	0.18323	2.96209	0.00305562	0.0441552
Ypel5	233.172	-0.417903	0.141096	-2.96184	0.0030581	0.0441552
Gm14322	11.4847	1.01908	0.344407	2.95894	0.00308695	0.0444848
March7	420.182	-0.416064	0.140623	-2.95872	0.00308922	0.0444848
Sprr2a3	65.9815	0.950744	0.321305	2.95901	0.00308634	0.0444848
Zfp518a	237.018	0.448251	0.151567	2.95745	0.0031019	0.044628
Crim1	78.704	0.806961	0.272909	2.95689	0.00310763	0.0446712
Plpp2	195.159	0.559478	0.189319	2.95521	0.00312457	0.0448752
Olfml2a	12.3437	1.01412	0.343249	2.95448	0.00313194	0.0449416
Aldh1a7	255.612	-0.568386	0.19249	-2.9528	0.00314901	0.0451073
Ypel3	75.9808	-0.713475	0.24161	-2.953	0.00314704	0.0451073
Gtdc1	53.0281	0.789166	0.26733	2.95203	0.0031569	0.0451808
Phgr1	9.65274	1.05333	0.357029	2.95027	0.00317498	0.0453997
Sephs2	128.418	-0.503774	0.170784	-2.94977	0.00318006	0.0454326
Nme5	6.66082	-1.04434	0.354221	-2.94828	0.00319548	0.045613
Gm17024	37.348	-0.932526	0.316362	-2.94766	0.00320193	0.0456603
Usp47	929.317	-0.294908	0.100056	-2.94742	0.00320438	0.0456603
Mfsd6	293.59	-0.386003	0.131163	-2.94292	0.00325132	0.0462888
Suco	517.458	-0.497034	0.16897	-2.94156	0.00326564	0.0464522
Bcl2a1a	29.7648	-0.962577	0.327435	-2.93975	0.00328479	0.0465546
Cand2	12.6356	-0.942896	0.320764	-2.93953	0.00328708	0.0465546
Dnajb12	68.9455	-0.555634	0.18901	-2.9397	0.00328533	0.0465546
Parp8	101.672	0.790897	0.269009	2.94004	0.0032817	0.0465546
Shisa5	154.532	-0.432435	0.147058	-2.94057	0.00327611	0.0465546
Aldh1l2	53.1298	0.853705	0.29048	2.93894	0.00329333	0.0465878
Mt1	305.005	0.76088	0.258911	2.93877	0.00329513	0.0465878
Polq	3.64833	-1.05643	0.359694	-2.93702	0.00331383	0.0467482
Sqstm1	279.803	-0.451784	0.15383	-2.93691	0.00331505	0.0467482
Tmem8	67.4684	-0.654318	0.222772	-2.93716	0.00331231	0.0467482
Noxo1	25.6367	-0.99551	0.33925	-2.93444	0.00334148	0.0470803
Bicc1	168.391	-0.602389	0.205318	-2.93392	0.00334705	0.0471182
Col12a1	102.921	0.907861	0.309525	2.93308	0.0033562	0.0472063
Ncor2	184.499	0.595897	0.203287	2.93131	0.00337541	0.0474006
Snx25	701.469	-0.679586	0.23184	-2.93127	0.00337582	0.0474006
Fam78b	8.20785	1.01502	0.346396	2.93024	0.003387	0.0474504
Tmx4	217.237	-0.546778	0.186585	-2.93045	0.00338474	0.0474504
Tyms	55.5722	0.726447	0.247922	2.93014	0.00338807	0.0474504
Dhrs9	3.65862	1.03813	0.354523	2.92824	0.00340887	0.0477008
Cdh1	1966.94	0.521229	0.178202	2.92493	0.00344531	0.0481337
Tbc1d2b	151.873	-0.495426	0.169383	-2.9249	0.0034457	0.0481337
Pdhb	160.783	-0.468535	0.160284	-2.92315	0.00346509	0.0483633
Fkbp9	161.073	-0.653508	0.223614	-2.92249	0.0034725	0.0483841
Gm37161	16.4656	-0.89073	0.304768	-2.92265	0.0034707	0.0483841
Flrt3	325.993	0.584448	0.200123	2.92044	0.00349536	0.0486611
Chmp3	140.177	-0.489738	0.16772	-2.91997	0.00350063	0.048693
Cyth1	29.3484	0.857408	0.29384	2.91794	0.00352347	0.0488031
Gbp7	18.0042	-0.925562	0.317117	-2.91868	0.0035152	0.0488031
Myh14	241.356	0.570364	0.195408	2.91883	0.00351345	0.0488031
Plaa	387.999	0.456842	0.156559	2.91802	0.0035226	0.0488031
Tjp1	1171.78	0.312088	0.106945	2.91819	0.00352065	0.0488031
Snapc1	38.4521	-0.742686	0.254628	-2.91675	0.00353697	0.0489358
Tbx4	5.1181	1.04106	0.356948	2.91657	0.00353904	0.0489358
Bcan	12.6149	1.03462	0.354806	2.91601	0.00354535	0.0489816
9530026P05Rik	29.4361	-0.706859	0.242553	-2.91424	0.00356551	0.049177
Capg	60.7389	0.756019	0.259413	2.91434	0.0035644	0.049177
Gm44220	59.3212	-0.804683	0.276148	-2.91396	0.00356876	0.0491802
Vmn2r13	2.52371	-1.00202	0.343967	-2.91313	0.00357822	0.0492691
Ankrd50	125.543	0.620601	0.213194	2.91096	0.00360316	0.0495419
Ogfr	11.3454	-0.93476	0.321126	-2.91088	0.00360409	0.0495419
Adam17	275.434	0.449242	0.154347	2.9106	0.00360737	0.0495453
Emcn	9.47793	1.0357	0.355996	2.9093	0.00362237	0.0497094
Flt1	77.6011	0.975512	0.335446	2.90811	0.00363625	0.0498582
Armcx4	7.91778	1.00351	0.345163	2.90736	0.0036449	0.0499348
Gm128	5.36436	-1.01365	0.348776	-2.90631	0.00365717	0.0500191
Slc26a10	5.13163	-1.05078	0.361523	-2.90653	0.00365463	0.0500191
Mak16	78.5297	0.630477	0.216973	2.90578	0.00366338	0.0500343
Sox21	6.94181	1.03287	0.355463	2.90569	0.00366441	0.0500343
Idh2	130.43	-0.48853	0.168265	-2.90334	0.00369206	0.0502793
Nrk	7.01508	-0.957048	0.32961	-2.90358	0.00368924	0.0502793
Sik2	60.0566	0.795397	0.273949	2.90345	0.0036908	0.0502793
Stx17	281.408	-0.548942	0.189087	-2.90312	0.00369465	0.0502793
Vmac	44.315	-0.67984	0.234257	-2.90211	0.00370659	0.0503998
AC138765.2	12.0343	1.00446	0.346392	2.89977	0.00373437	0.0506931
Myb	3.27805	0.934526	0.322254	2.89997	0.003732	0.0506931
Cecr2	166.687	-0.672545	0.231995	-2.89896	0.00374403	0.0507821
Hsf2	95.8118	0.59195	0.20434	2.89689	0.00376879	0.0510755
Gm4322	1.4671	-0.786433	0.27159	-2.89567	0.00378354	0.0511405
Msi2	285.156	0.463652	0.160131	2.89545	0.0037861	0.0511405
Tbc1d4	76.565	-0.757847	0.261697	-2.8959	0.00378078	0.0511405
Xkr6	6.03069	1.02793	0.354977	2.89577	0.00378235	0.0511405
Ppfia4	2.83077	-1.00305	0.346454	-2.89519	0.00378933	0.0511419
Dsel	27.1628	0.888883	0.30736	2.89199	0.00382811	0.0516227
Helz	247.84	-0.485429	0.167885	-2.89143	0.00383491	0.0516717
Mpc1	392.013	-0.450245	0.15576	-2.89063	0.00384466	0.0517604
Ankrd44	93.6028	-0.739063	0.255759	-2.88968	0.0038563	0.0517891
Carmil1	273.09	-0.385099	0.133259	-2.88986	0.00385415	0.0517891
Fut1	8.08508	1.00795	0.348763	2.89007	0.00385151	0.0517891
Gna11	94.7844	-0.522257	0.180793	-2.88869	0.00386845	0.0519097
Amot	18.3672	0.951456	0.329629	2.88645	0.00389616	0.0521957
Pzp	3.75847	-1.01381	0.351203	-2.88667	0.00389336	0.0521957
Dtna	124.559	-0.689685	0.239008	-2.88561	0.00390651	0.0522913
Gm10417	3.98804	-1.04412	0.361891	-2.88518	0.00391187	0.0522913
Pcyt1a	251.233	-0.520464	0.180397	-2.8851	0.00391289	0.0522913
Rnasel	14.7811	-0.915817	0.317464	-2.88479	0.0039168	0.0523008
Cndp2	73.6103	-0.554254	0.19217	-2.88418	0.00392436	0.0523163
Zfp296	14.8532	0.971355	0.336786	2.88419	0.00392428	0.0523163
Fam114a1	37.1382	-0.707577	0.245375	-2.88366	0.00393087	0.0523177
Gm15597	3.26599	-1.03645	0.359415	-2.88371	0.00393018	0.0523177
Gm44292	21.0865	0.956306	0.331735	2.88274	0.0039423	0.0524272
Pias1	361.113	0.613586	0.21297	2.88108	0.00396309	0.0526608
Gm39327	7.30738	-0.95121	0.330289	-2.87993	0.00397762	0.0528109
BB123696	1.95625	0.913413	0.3173	2.87871	0.00399308	0.0529732
Rock1	811.46	0.253127	0.087975	2.87727	0.00401136	0.0531725
Cacna1h	10.2559	1.00958	0.350953	2.87669	0.00401872	0.0532269
9930021J03Rik	409.176	-0.381538	0.132969	-2.86937	0.00411286	0.0544297
Ppil1	18.9493	0.911286	0.317831	2.8672	0.00414121	0.0547604
Dap	190.906	-0.518914	0.181129	-2.86489	0.0041716	0.0551178
Vcpkmt	75.1991	0.747143	0.261039	2.86219	0.00420728	0.0555442
St6galnac1	1.37425	-0.838015	0.29288	-2.86129	0.0042192	0.0556566
9330151L19Rik	16.5926	0.868909	0.303863	2.85954	0.00424258	0.0559199
Cd63	906.291	-0.403491	0.141196	-2.85767	0.00426769	0.0562056
Asap2	103.146	0.710703	0.248726	2.85737	0.00427164	0.0562124
Gm44224	7.30165	-0.983779	0.344345	-2.85696	0.00427725	0.0562409
Cd83	26.602	-0.918843	0.321799	-2.85533	0.00429923	0.0564844
Mindy3	155.506	0.46853	0.16412	2.8548	0.0043064	0.0565332
Nudcd1	85.5204	0.606748	0.212727	2.85224	0.00434129	0.0569454
Tpm4	1249.41	-0.346138	0.121469	-2.8496	0.00437736	0.0573726
Gm21742	1.52638	-0.893139	0.313505	-2.84888	0.00438734	0.0574295
Klhl12	40.3424	-0.660074	0.231704	-2.84878	0.00438873	0.0574295
Hspe1	384.317	-0.487541	0.171222	-2.84743	0.00440742	0.0576279
Cycs	212.791	0.573995	0.201615	2.84698	0.00441364	0.0576631
Gm2260	16.9646	0.94371	0.33157	2.84618	0.00442466	0.057761
Rpl21	2526.64	-0.276849	0.0972919	-2.84555	0.00443353	0.0578305
H2-M3	6.24968	-0.985251	0.34641	-2.84418	0.00445262	0.0579869
Scnn1g	96.6044	0.786983	0.276698	2.8442	0.0044523	0.0579869
Fam198b	29.7675	0.993243	0.349312	2.84343	0.00446311	0.0580451
Rpl7	2490.65	-0.312557	0.109926	-2.84335	0.00446418	0.0580451
R3hdml	9.15306	0.997884	0.351253	2.84093	0.00449825	0.0584414
Gga2	65.4421	-0.660445	0.232625	-2.83911	0.00452402	0.0587296
Psmc2	130.675	0.420772	0.148285	2.8376	0.00454544	0.0589608
Cdo1	7.45029	-0.986517	0.347754	-2.83683	0.00455643	0.0590565
Eif4b	802.696	-0.368973	0.130111	-2.83584	0.00457055	0.0591926
Tfrc	977.606	0.380477	0.134185	2.83546	0.00457597	0.0592159
Stag1	341.454	0.561021	0.197878	2.83519	0.00457984	0.0592191
Ugp2	342.555	-0.366852	0.129591	-2.83085	0.00464248	0.0599816
Bmx	3.05471	-0.948289	0.335516	-2.82636	0.00470807	0.0607809
Sidt1	15.8133	-0.993252	0.351615	-2.82483	0.00473055	0.0608789
Slc25a37	281.897	-0.605359	0.214285	-2.82501	0.00472788	0.0608789
Thoc5	25.1674	0.733207	0.259501	2.82545	0.00472139	0.0608789
Ythdf1	154.358	-0.475958	0.16849	-2.82484	0.0047304	0.0608789
2510039O18Rik	65.525	0.574934	0.203614	2.82365	0.00474802	0.0609596
Nop10	126.942	-0.437794	0.155036	-2.82381	0.00474563	0.0609596
Tmtc4	43.5825	-0.781496	0.276761	-2.82372	0.00474691	0.0609596
1700001L05Rik	22.2256	-0.834099	0.29566	-2.82115	0.00478523	0.0613891
Zdhhc15	3.20008	-0.93537	0.331667	-2.82021	0.00479921	0.0615202
Mettl7a1	1054.38	-0.609495	0.216245	-2.81854	0.0048243	0.0617934
Zfp646	51.9616	0.62494	0.221755	2.81815	0.00483014	0.0618197
Hgsnat	120.523	-0.540364	0.191922	-2.81554	0.00486952	0.0622263
N4bp2l1	27.2209	-0.750844	0.266672	-2.81561	0.00486853	0.0622263
Lrrn1	1.52506	-0.78347	0.278314	-2.81505	0.0048769	0.0622719
Gm37694	2.71963	-1.00139	0.356206	-2.81127	0.00493459	0.0629593
Gm26880	5.46135	-1.00529	0.357704	-2.81041	0.00494788	0.0630797
Gpx1	848.868	-0.428547	0.15254	-2.80941	0.0049633	0.063227
Myh7	559.024	-0.662992	0.236065	-2.80851	0.00497712	0.0633439
Sdc1	1617.79	0.557702	0.19859	2.80831	0.00498023	0.0633439
AL592187.2	13.0841	-0.966431	0.344259	-2.80728	0.00499625	0.0634667
Pla2g16	97.4872	-0.608957	0.216928	-2.80719	0.00499765	0.0634667
Pqlc2	16.9567	0.861421	0.306897	2.80687	0.00500254	0.0634794
Ick	538.615	-0.372182	0.132633	-2.80609	0.00501462	0.0635834
Sf3a3	52.2075	0.669987	0.238838	2.8052	0.00502858	0.0637109
Rhoj	4.61735	0.985017	0.351381	2.80327	0.00505872	0.0640431
Map2	33.4166	0.952847	0.340156	2.80121	0.00509118	0.0644042
Col1a2	71.2122	0.894065	0.319276	2.80028	0.00510576	0.0645387
Grpel2	147.024	-0.489522	0.174967	-2.7978	0.00514523	0.0649525
Rab12	159.777	0.400248	0.143062	2.79772	0.00514645	0.0649525
Ipo9	122.076	-0.633231	0.226384	-2.79715	0.00515557	0.0650003
Tom1l1	314.949	0.355511	0.127105	2.79699	0.00515819	0.0650003
4930452B06Rik	7.14546	0.969326	0.346635	2.79639	0.00516777	0.0650208
Gm28856	12.4226	-0.914639	0.327061	-2.79654	0.00516526	0.0650208
Ntn1	20.3478	0.926457	0.331687	2.79317	0.00521949	0.065621
Gm42923	1.52547	-0.828915	0.296813	-2.79272	0.00522669	0.0656611
Gm47372	5.70415	-1.00451	0.359742	-2.7923	0.00523347	0.0656957
Agtpbp1	276.927	-0.606978	0.217425	-2.79167	0.00524375	0.0657743
Lrrk1	235.026	0.43684	0.156502	2.79126	0.00525025	0.0658053
Prr5l	15.2877	-0.928723	0.332849	-2.79022	0.00526721	0.0659673
Tmem159	113.018	-0.518839	0.185966	-2.78997	0.00527132	0.0659682
Nectin4	107.774	-0.639416	0.229328	-2.78822	0.00529985	0.0662745
Acat2	63.4869	-0.559505	0.200798	-2.7864	0.00532968	0.0665965
Gm48888	2.67748	-0.997711	0.358248	-2.78497	0.00535323	0.0668196
Rusc1	21.6345	-0.822394	0.295313	-2.78482	0.00535571	0.0668196
Selp	5.52553	0.96074	0.345036	2.78447	0.00536161	0.0668422
Rps6ka4	42.9113	0.661229	0.237541	2.78364	0.00537524	0.06691
Thnsl2	14.6709	-0.85177	0.305989	-2.78366	0.00537491	0.06691
Gm42658	7.6419	-0.90259	0.324462	-2.7818	0.00540577	0.0672389
Rmdn2	166.104	-0.676358	0.243259	-2.78041	0.00542906	0.0674773
Mocs1	170.942	-0.478542	0.172146	-2.77987	0.00543811	0.0675384
Zbtb38	813.732	-0.462567	0.166428	-2.77938	0.00544624	0.067588
Gm48206	3.05986	-0.98923	0.355975	-2.77893	0.00545382	0.0676307
Nostrin	12.3984	0.964159	0.347317	2.77602	0.00550293	0.0681879
Sec23b	174.147	-0.394316	0.142098	-2.77496	0.00552092	0.068359
Tmco3	60.0086	0.593249	0.213891	2.7736	0.00554392	0.0685919
B230219D22Rik	612.323	0.404806	0.146152	2.76977	0.00560959	0.0693518
Snap29	169.752	-0.393563	0.142132	-2.769	0.00562287	0.0694635
Ppp1r3c	68.3	-0.81322	0.293888	-2.76711	0.0056556	0.0697098
St3gal5	170.125	0.610233	0.220499	2.76751	0.00564867	0.0697098
Tmem132c	9.60218	-0.994011	0.359208	-2.76723	0.00565353	0.0697098
Arhgap4	1.68331	-0.888586	0.321209	-2.76638	0.00566831	0.0697642
Dnah3	2.36511	-0.727207	0.262875	-2.76636	0.00566855	0.0697642
Slc4a2	76.7163	0.551219	0.19934	2.76522	0.00568852	0.0699572
Ppid	80.9884	0.645127	0.233389	2.76417	0.0057068	0.0701293
Zfp365	14.4404	0.949133	0.343409	2.76385	0.00571235	0.0701448
Irf3	47.2806	0.738799	0.267406	2.76284	0.00573012	0.0702978
Kif13b	135.394	-0.677313	0.24519	-2.76241	0.00573772	0.0702978
Pld1	229.527	-0.666624	0.241304	-2.76259	0.00573454	0.0702978
Tbx5	3.38875	0.968341	0.350646	2.76159	0.00575201	0.0704201
Rab7b	2.18531	-0.86709	0.314096	-2.76059	0.00576965	0.0705832
Celsr2	42.2876	0.843933	0.305744	2.76026	0.00577557	0.0706028
Arhgdig	5.00446	0.984395	0.356884	2.75831	0.00581018	0.0706034
Bpnt1	43.6519	-0.654996	0.23741	-2.75893	0.00579913	0.0706034
Echdc3	30.3837	-0.75051	0.272051	-2.75871	0.00580298	0.0706034
Gm38377	3.02837	-0.978434	0.354565	-2.75953	0.00578837	0.0706034
Gm43197	13.3773	-0.899094	0.325955	-2.75834	0.00580962	0.0706034
Gm45757	1.47191	-0.901635	0.326844	-2.75861	0.00580485	0.0706034
Mtap	84.2643	-0.652502	0.236445	-2.75964	0.00578651	0.0706034
Rtl5	8.73198	0.964493	0.349546	2.75927	0.00579305	0.0706034
Slu7	103.876	0.585952	0.2125	2.75742	0.00582603	0.0707434
Rorc	28.0761	-0.889287	0.322612	-2.75652	0.005842	0.0708847
Gm16286	81.2492	-0.532465	0.19326	-2.75518	0.00586597	0.0711182
Kctd20	33.6746	-0.838135	0.304228	-2.75496	0.00586995	0.0711182
Fam53b	128.351	0.634844	0.230524	2.75392	0.00588859	0.0712567
Myo5c	793.611	0.470061	0.170702	2.7537	0.00589261	0.0712567
Rab30	11.725	0.990148	0.359584	2.7536	0.00589446	0.0712567
Iigp1	31.6841	0.984274	0.357573	2.75265	0.00591144	0.0713037
Sh3gl2	6.3384	0.960485	0.348915	2.75278	0.00590922	0.0713037
Sstr2	6.63771	0.978835	0.355538	2.75311	0.00590319	0.0713037
Scamp1	900.217	-0.447785	0.162707	-2.7521	0.00592148	0.0713722
Rab35	94.3646	0.547328	0.198909	2.75165	0.00592955	0.0714168
Cdca7	12.1995	-0.888457	0.323054	-2.75018	0.00595629	0.0716861
Dcun1d5	96.7983	0.51411	0.186954	2.74993	0.0059608	0.0716874
Npw	39.2297	-0.800095	0.29098	-2.74966	0.0059658	0.0716949
Ccdc146	9.78587	-0.971294	0.353324	-2.74902	0.00597746	0.0717823
Samd9l	287.16	-0.542171	0.197354	-2.74721	0.00601055	0.0721265
Gm42907	18.7098	0.816383	0.297268	2.74629	0.00602742	0.0722759
Postn	51.7132	0.960896	0.349931	2.74596	0.0060335	0.0722958
Flt4	2.75801	0.933442	0.340083	2.74475	0.00605578	0.0723507
Gpa33	28.6715	0.97634	0.355671	2.74506	0.00604994	0.0723507
Tmem30a	2106.65	0.458476	0.167018	2.74506	0.00604993	0.0723507
Ttc9	252.358	0.672044	0.244842	2.7448	0.00605472	0.0723507
1810019D21Rik	34.1851	0.857418	0.312833	2.74082	0.0061286	0.0729414
Bsg	963.836	0.422909	0.154307	2.7407	0.00613081	0.0729414
Epha1	67.079	0.592916	0.216317	2.74096	0.00612599	0.0729414
Exosc10	54.0516	0.620745	0.226497	2.74064	0.00613201	0.0729414
Lgalsl	136.903	-0.558964	0.203951	-2.74068	0.00613128	0.0729414
Phldb1	11.5463	0.952273	0.347381	2.74129	0.00611984	0.0729414
Spink5	10.5208	-0.621944	0.226973	-2.74017	0.00614082	0.0729931
Impdh2	85.0853	0.557013	0.203398	2.73854	0.00617134	0.0732609
Serpinb5	61.7699	-0.919096	0.335622	-2.73848	0.00617231	0.0732609
Rpl4	2827.12	-0.335993	0.122704	-2.73823	0.00617702	0.0732636
Sh3bgrl3	182.434	-0.530389	0.193735	-2.7377	0.00618696	0.0733282
Nhsl2	9.07061	0.972764	0.355384	2.73722	0.00619614	0.0733839
Nanos1	32.4218	0.705498	0.2579	2.73555	0.00622764	0.0737035
Ddit4	167.431	0.728642	0.266387	2.73528	0.0062328	0.0737113
Calm2	825.267	-0.311713	0.113982	-2.73475	0.00624283	0.0737765
Gm26534	1.39588	-0.877133	0.321019	-2.73234	0.00628871	0.0742649
Sdhaf4	49.0052	-0.574569	0.210333	-2.73171	0.00630066	0.0743524
Atp6v1e1	216.22	-0.416549	0.152571	-2.7302	0.00632955	0.0745856
F8a	25.5889	0.768589	0.281498	2.73035	0.00632675	0.0745856
Cobll1	327.91	-0.46182	0.169212	-2.72924	0.00634808	0.07475
Tmem44	15.4787	-0.822279	0.301316	-2.72896	0.00635347	0.0747597
Zfp748	72.3269	0.687607	0.2522	2.72643	0.00640228	0.0752798
Tubb4b	582.214	0.290536	0.106658	2.72399	0.00644985	0.0757846
Cntln	54.6996	0.673947	0.247532	2.72267	0.00647575	0.0760343
Tff1	947.811	0.785202	0.288476	2.72189	0.00649094	0.0761579
Erich2os	1.38054	-0.870436	0.319891	-2.72104	0.00650761	0.076264
Pdgfra	28.1471	0.94306	0.346591	2.72096	0.00650932	0.076264
Arpc2	864.812	-0.322675	0.118625	-2.72014	0.00652544	0.0763981
Clstn2	29.9806	-0.881922	0.324293	-2.71952	0.00653765	0.0764466
Ywhaz	1975.37	0.348519	0.128158	2.71946	0.00653893	0.0764466
Gm43796	8.248	-0.963121	0.354204	-2.71911	0.00654574	0.0764646
Pde4d	194.671	0.501811	0.184564	2.71891	0.00654983	0.0764646
Cdc42se2	159.659	0.44838	0.164946	2.71835	0.00656083	0.0765384
Tmem184c	77.4519	0.61833	0.227487	2.71809	0.00656596	0.0765435
Tub	8.62288	0.912074	0.335631	2.71749	0.0065779	0.0766281
Gm6682	5.15148	0.958017	0.352771	2.71569	0.00661374	0.0768812
Sos2	428.095	0.421939	0.155368	2.71574	0.00661273	0.0768812
Stk38l	118.801	0.500546	0.184298	2.71596	0.00660832	0.0768812
Cytip	52.2193	-0.817205	0.301169	-2.71345	0.00665874	0.0773493
Fads3	217.369	0.439616	0.162039	2.71303	0.00666716	0.0773921
Ndufaf4	50.2217	0.630622	0.232551	2.71176	0.00669263	0.0776326
Ctnnd2	16.7807	-0.966143	0.356372	-2.71105	0.00670702	0.0777444
Gm43099	20.896	-0.748204	0.276071	-2.71019	0.00672456	0.0778924
Bag1	240.982	-0.35382	0.130585	-2.70951	0.00673829	0.0779962
Eif1ax	239.149	0.44956	0.165969	2.70869	0.00675488	0.0781329
Dancr	11.3734	0.952425	0.351682	2.7082	0.00676501	0.0781947
Irs2	786.338	-0.646923	0.23892	-2.7077	0.00677515	0.0782566
Esam	144.354	-0.636741	0.23527	-2.70643	0.00680107	0.0785005
Sp110	18.4364	-0.888916	0.328501	-2.70598	0.00681036	0.0785523
Nhlrc3	97.5854	-0.571449	0.211199	-2.70574	0.00681525	0.0785532
4931414P19Rik	4.99183	-0.965011	0.356754	-2.70498	0.00683094	0.0786786
Ralb	57.2713	-0.607988	0.224819	-2.70434	0.00684403	0.0787739
Amhr2	7.96843	-0.962831	0.356092	-2.70389	0.00685337	0.0788237
Gm37747	2.76995	-0.918261	0.339695	-2.70319	0.00686766	0.0788237
Kmt2e	1014.58	0.279039	0.103225	2.70321	0.00686724	0.0788237
Slc35f3	3.0886	0.956073	0.353631	2.70359	0.00685947	0.0788237
Gdf5	8.5224	0.957287	0.354215	2.70256	0.0068808	0.0788638
Mknk2	120.569	-0.510102	0.188733	-2.70277	0.00687647	0.0788638
Ppp1r36	4.83059	-0.959066	0.354989	-2.70168	0.00689902	0.0790173
Stambpl1	52.5782	-0.704571	0.260821	-2.70136	0.00690567	0.079038
Gm47171	2.1669	-0.84	0.311291	-2.69844	0.00696655	0.079679
Gstt2	59.4229	-0.670617	0.248546	-2.69816	0.0069724	0.0796901
Muc4	530.916	-0.623944	0.23133	-2.69721	0.00699239	0.0798628
Cbr4	60.0134	-0.621708	0.230526	-2.69692	0.00699849	0.0798766
St6galnac2	62.7004	-0.743825	0.276046	-2.69457	0.00704793	0.0803848
Cramp1l	118.867	-0.45465	0.168775	-2.69382	0.00706384	0.0805101
Pik3r3	159.467	-0.503551	0.186945	-2.69358	0.00706891	0.0805117
Klf15	28.8085	-0.80576	0.299258	-2.69253	0.00709122	0.0807095
Itih2	61.0295	-0.915783	0.340238	-2.6916	0.00711108	0.0808793
Usp31	120.115	0.629378	0.234021	2.6894	0.00715801	0.0813564
2610008E11Rik	68.1595	0.563733	0.209701	2.68827	0.00718229	0.081482
Ltbp1	29.4545	0.899119	0.334487	2.68805	0.00718704	0.081482
Rpia	42.5543	-0.600733	0.223481	-2.68807	0.00718653	0.081482
Rpl35	328.154	-0.443373	0.164948	-2.68796	0.007189	0.081482
Fam110c	44.7008	-0.749435	0.278977	-2.68637	0.00722335	0.0818146
Gm45809	7.94075	-0.944658	0.351777	-2.68539	0.00724459	0.0819983
Gm44130	8.03926	0.93466	0.348407	2.68267	0.00730367	0.0824833
Hmgcs2	6.21184	0.938912	0.350013	2.6825	0.00730736	0.0824833
Jarid2	138.693	0.558886	0.208346	2.68249	0.00730762	0.0824833
Sparcl1	88.7837	0.896158	0.334002	2.68309	0.00729444	0.0824833
Sox17	6.35632	0.89797	0.334792	2.68217	0.00731455	0.0825045
Erbb2	122.519	0.613417	0.228876	2.68013	0.00735929	0.0828947
Prkg2	5.27942	0.861473	0.321405	2.68033	0.0073549	0.0828947
Asxl1	233.412	-0.405288	0.151304	-2.67864	0.00739218	0.0831019
D3Ertd751e	36.6679	-0.715179	0.266958	-2.679	0.00738432	0.0831019
Mplkip	77.9535	0.674307	0.251738	2.67861	0.00739293	0.0831019
Sox18	2.3639	0.910772	0.340126	2.67775	0.00741179	0.0832566
Cmpk1	737.747	0.498081	0.186024	2.67751	0.00741707	0.0832586
Gm47665	3.02018	-0.958975	0.358247	-2.67686	0.00743164	0.0833649
Gm13398	2.5535	-0.845407	0.315993	-2.6754	0.007464	0.0836706
Azi2	283.953	0.350844	0.131159	2.67495	0.00747412	0.0837265
Gm10020	149.809	0.786356	0.294056	2.67417	0.00749142	0.0838629
Nomo1	47.6825	0.591248	0.221119	2.67389	0.0074976	0.0838746
C1ra	38.2036	-0.816279	0.306154	-2.66624	0.00767058	0.0856923
Gm37214	2.11997	-0.909792	0.341203	-2.66642	0.00766631	0.0856923
Wnt7a	56.776	0.828833	0.311013	2.66495	0.0077	0.0859623
Tsr1	101.929	0.527861	0.198124	2.66429	0.007715	0.086071
Adamtsl3	7.68827	0.95302	0.357852	2.66317	0.00774088	0.0863008
Ltbp4	6.97597	0.935691	0.351398	2.66276	0.00775019	0.0863457
Med18	7.12278	0.919009	0.345164	2.66253	0.00775559	0.0863469
Aif1l	81.8427	0.579809	0.217814	2.66195	0.00776901	0.0864375
Nol11	87.5696	0.592191	0.222506	2.66146	0.00778026	0.0865038
Psmd11	196.207	0.52386	0.19691	2.6604	0.00780484	0.0867181
Gm12840	7.42277	0.951503	0.357869	2.6588	0.00784189	0.0870706
Cxcl2	43.1146	-0.951948	0.358072	-2.65854	0.00784798	0.087079
Palm3	9.62365	-0.883582	0.332534	-2.65712	0.00788121	0.0873884
Fut8	161.117	0.568344	0.214193	2.65342	0.00796815	0.0882643
Rcn1	26.7828	-0.80457	0.303234	-2.6533	0.007971	0.0882643
Carm1	61.823	0.585394	0.220665	2.65286	0.00798122	0.0883176
Unc45a	45.8451	-0.629017	0.23723	-2.65151	0.00801336	0.0886132
Tmem231	19.7596	-0.754812	0.284867	-2.6497	0.00805636	0.0890285
Tlk2	205.984	0.54644	0.206378	2.64777	0.00810248	0.0894776
Gm43130	7.11429	0.930195	0.351402	2.6471	0.00811862	0.0895349
Sel1l	773.2	-0.574439	0.217001	-2.64717	0.00811673	0.0895349
Abhd18	36.9238	0.66788	0.252445	2.64564	0.00815357	0.0898419
Xrcc5	176.896	-0.325171	0.122916	-2.64548	0.00815745	0.0898419
Smo	33.753	-0.898585	0.339752	-2.64483	0.00817326	0.0899554
Gm8463	2.23947	-0.926102	0.350291	-2.64381	0.00819783	0.0901651
Gm37788	1.95564	0.900295	0.340683	2.64261	0.00822688	0.0904237
Otud4	426.807	0.471451	0.178465	2.64171	0.00824898	0.0906058
Cxcl10	5.60957	-0.950204	0.359798	-2.64094	0.0082677	0.090729
Dnajb4	491.622	-0.644055	0.243887	-2.64079	0.00827131	0.090729
Pxmp2	3.20722	-0.952411	0.360728	-2.64025	0.0082845	0.0908128
Batf3	1.85104	0.866994	0.328743	2.6373	0.00835685	0.0914219
Fgd6	367.839	-0.45437	0.172269	-2.63757	0.00835036	0.0914219
Mical2	607.701	0.319376	0.121097	2.63737	0.00835526	0.0914219
Top1	512.007	-0.445281	0.168906	-2.63626	0.00838252	0.0916414
Iah1	107.738	-0.497931	0.189023	-2.63424	0.00843254	0.0920703
Tedc2	9.66632	0.926671	0.351782	2.63422	0.00843302	0.0920703
H2-Q2	48.2737	-0.608937	0.231253	-2.63321	0.00845822	0.0922838
Arhgef16	46.7077	0.584251	0.221935	2.63253	0.00847511	0.0924064
Srcin1	29.9684	-0.783349	0.29761	-2.63214	0.00848497	0.0924523
Slc25a35	62.0299	-0.650614	0.247262	-2.63127	0.00850653	0.0926254
Rnh1	225.795	0.360203	0.136967	2.62985	0.00854216	0.0929514
Il18	22.489	-0.899208	0.34198	-2.62942	0.00855304	0.093008
Glyr1	224.522	-0.350463	0.133354	-2.62807	0.00858717	0.093263
Npy2r	16.7335	-0.689308	0.26229	-2.62804	0.00858791	0.093263
Zmiz2	57.421	0.541418	0.206077	2.62726	0.00860755	0.0934142
Stard5	69.0144	-0.664293	0.252878	-2.62693	0.00861598	0.0934437
Wasf2	261.056	0.45301	0.172495	2.62623	0.0086337	0.0935737
Klrc1	2.89332	0.768536	0.292877	2.62409	0.00868808	0.0941007
Cnbd2	3.82333	-0.948742	0.361672	-2.62321	0.00871062	0.09422
Ino80d	548.443	0.393854	0.15013	2.62342	0.00870531	0.09422
Atp6v1f	63.8418	-0.58536	0.223175	-2.62288	0.00871902	0.0942485
Mink1	67.3576	0.657928	0.250917	2.62209	0.00873919	0.0944041
Lrp5	114.678	-0.53611	0.204527	-2.62122	0.00876155	0.0945831
Rpl17	1190.8	-0.345716	0.131985	-2.61936	0.00880953	0.0950383
Akr1a1	529.475	-0.404456	0.154473	-2.61829	0.00883723	0.0952742
Slc6a6	356.917	-0.524274	0.200258	-2.618	0.00884472	0.0952921
Akap12	7.76169	0.931705	0.355955	2.61748	0.00885808	0.0953731
Gm21781	28.4065	0.717684	0.274548	2.61406	0.00894731	0.0962705
Pfkl	84.6661	0.688905	0.263573	2.61372	0.00895631	0.0963039
Arl14	6.89413	0.878362	0.336123	2.61322	0.00896949	0.0963822
Khk	13.8185	-0.891558	0.341228	-2.6128	0.0089805	0.0964371
Ppp4r3b	470.083	0.387955	0.148526	2.61204	0.00900034	0.0965867
Iyd	6.39844	-0.932007	0.356961	-2.61095	0.0090292	0.0968328
Bbs1	16.1383	-0.80391	0.308031	-2.60984	0.00905855	0.0970203
Zfp248	14.6198	-0.832926	0.319138	-2.60993	0.00905611	0.0970203
Gne	114.862	-0.58951	0.225902	-2.60958	0.00906526	0.0970285
1190002N15Rik	174.525	0.482282	0.184871	2.60875	0.00908742	0.0970751
Hecw1	99.4109	0.918633	0.352132	2.60877	0.00908679	0.0970751
Pyroxd2	2.0905	-0.894985	0.343065	-2.6088	0.00908616	0.0970751
Spry1	208.635	-0.529011	0.202834	-2.6081	0.00910474	0.0971966
Fam212b	53.5574	0.667694	0.256078	2.60738	0.00912378	0.0973362
Meis2	7.08515	0.917249	0.35195	2.60619	0.00915556	0.0976115
Gm11110	5.13034	0.924965	0.355098	2.60482	0.00919238	0.0979402
Ciita	117.056	-0.519808	0.199611	-2.6041	0.00921155	0.0979529
Fchsd2	284.536	-0.550821	0.211503	-2.60432	0.00920561	0.0979529
Gtpbp8	49.0653	-0.711288	0.2731	-2.60449	0.00920103	0.0979529
Arrdc3	313.088	0.473961	0.182024	2.60385	0.00921843	0.0979623
Acot13	85.5639	-0.430123	0.16527	-2.60255	0.00925337	0.0980785
BC024978	69.835	-0.608864	0.233941	-2.60264	0.00925085	0.0980785
Krt7	453.025	0.640588	0.246105	2.60291	0.00924374	0.0980785
Zbtb43	63.491	0.652865	0.250805	2.60308	0.00923912	0.0980785
Timmdc1	13.472	-0.860627	0.330881	-2.60102	0.00929476	0.0984533
Srcap	573.102	0.367077	0.141266	2.59848	0.00936372	0.0991196
Cpxm2	4.2841	0.848292	0.326777	2.59593	0.00943342	0.0995351
Il34	33.1653	-0.760509	0.292899	-2.59649	0.00941829	0.0995351
Lamc1	460.815	0.375834	0.144742	2.59658	0.00941563	0.0995351
Mycn	31.7016	0.818952	0.315468	2.59599	0.00943183	0.0995351
Pgp	12.7149	0.845165	0.325537	2.59622	0.00942562	0.0995351
Stx19	75.9851	-0.57486	0.221542	-2.59481	0.00946432	0.0997966
Myh10	33.5494	0.768504	0.296264	2.59398	0.00948711	0.0999725
Gm28417	9.01119	-0.907941	0.3502	-2.59264	0.00952428	0.100235
Stx3	117.964	-0.504153	0.194443	-2.5928	0.0095197	0.100235
Gdap10	68.2318	0.632745	0.244226	2.59081	0.00957494	0.100574
Hpn	38.6914	-0.753786	0.290936	-2.5909	0.00957249	0.100574
Rbm15b	84.6053	0.59602	0.230041	2.59093	0.00957157	0.100574
Msn	1605.62	0.464379	0.179265	2.59046	0.00958473	0.100612
Mettl23	57.1067	0.636914	0.245897	2.59017	0.00959298	0.100633
Nebl	476.136	0.573208	0.221377	2.58929	0.00961751	0.100633
Pllp	52.1846	0.797389	0.307882	2.58992	0.0095998	0.100633
Rasal2	45.3409	0.697918	0.269532	2.58937	0.00961508	0.100633
St8sia6	1100.92	-0.71978	0.277969	-2.58943	0.00961357	0.100633
Slc2a10	16.5623	-0.789612	0.305103	-2.58802	0.009653	0.100884
Tpm1	1707.79	0.359846	0.139057	2.58777	0.00966007	0.100884
Zbtb10	126.575	-0.596526	0.230505	-2.58791	0.0096559	0.100884
Dnah11	1.94336	-0.870158	0.33639	-2.58676	0.00968838	0.101116
Neto2	21.115	0.83089	0.321304	2.58599	0.00970987	0.101275
Gca	114.424	-0.429672	0.166184	-2.58552	0.00972323	0.10135
Abca1	257.051	0.644266	0.249301	2.58429	0.00975808	0.101583
Ctnna1	1540.88	0.309088	0.119596	2.58444	0.00975382	0.101583
Gm45165	3.94021	-0.930482	0.36012	-2.58381	0.00977155	0.101659
P2ry2	29.2733	-0.664439	0.257417	-2.58117	0.0098465	0.102308
Ppcs	38.982	0.736187	0.285199	2.58131	0.00984261	0.102308
Iars	262.818	0.39766	0.154108	2.58041	0.00986843	0.102463
Muc20	135.48	-0.772902	0.299558	-2.58014	0.0098761	0.102463
Setx	532.735	0.420901	0.16314	2.57999	0.00988018	0.102463
Clock	371.278	0.325878	0.126338	2.57941	0.00989687	0.102571
Aplnr	5.09363	0.887519	0.344207	2.57845	0.00992458	0.102728
Lsm1	58.7277	0.573512	0.222415	2.57857	0.00992095	0.102728
Abcb1b	47.7281	0.875541	0.339816	2.57651	0.00998025	0.103239
Lpcat1	3336.15	-0.529793	0.205687	-2.57573	0.0100029	0.103407
Txn2	64.1627	0.557752	0.21656	2.57551	0.0100092	0.103407
Rnf20	301.206	0.398921	0.15492	2.57502	0.0100235	0.103489
Rps12	1411.98	-0.341871	0.132779	-2.57473	0.0100318	0.10351
Plcd1	1.92826	0.849792	0.330417	2.57188	0.0101149	0.104302
Piezo2	10.1255	0.914774	0.355867	2.57055	0.0101537	0.104636
Slc37a3	103.571	-0.498314	0.194167	-2.56641	0.0102756	0.105825
Adam12	34.6761	0.816548	0.318274	2.56555	0.0103014	0.106003
Gm19439	9.88087	-0.885655	0.345231	-2.5654	0.0103058	0.106003
Dsc2	13.2985	-0.918468	0.358122	-2.56468	0.0103271	0.106155
Gcnt1	23.1687	0.89836	0.350352	2.56416	0.0103425	0.106247
Srp54b	165.667	-0.484604	0.189044	-2.56344	0.0103641	0.106402
Mettl7a2	16.2871	0.919305	0.358737	2.56262	0.0103887	0.106586
Rab15	111.409	-0.653895	0.255296	-2.56133	0.0104273	0.106916
Rgn	4.54241	-0.921425	0.359791	-2.561	0.0104372	0.10695
Gm43010	26.7423	-0.721436	0.281768	-2.56039	0.0104554	0.107069
Piwil4	57.4831	-0.648638	0.253366	-2.56008	0.0104647	0.107098
Gm16685	3.70963	-0.926937	0.362224	-2.55902	0.0104968	0.107128
Gm17530	20.423	-0.909146	0.355212	-2.55945	0.0104839	0.107128
Sdc4	1789.56	-0.421497	0.164718	-2.55891	0.0105002	0.107128
Zswim5	24.0394	0.698904	0.273127	2.5589	0.0105005	0.107128
Zzz3	284.056	0.3385	0.132255	2.55945	0.0104837	0.107128
Hist1h1e	24.1688	-0.662264	0.259048	-2.55653	0.0105722	0.107725
Zfyve21	37.0979	-0.63739	0.249318	-2.55654	0.0105719	0.107725
Tenm4	32.0346	0.90167	0.35321	2.55279	0.0106864	0.108822
Anxa5	743.673	-0.447047	0.175187	-2.55184	0.0107157	0.109052
Dubr	25.8824	-0.808143	0.316961	-2.54966	0.0107827	0.109598
Slc1a1	118.903	-0.573697	0.225009	-2.54966	0.0107828	0.109598
Tapbpl	44.4069	-0.564489	0.221458	-2.54896	0.0108044	0.10975
Cops6	150.023	0.367134	0.144054	2.54859	0.0108159	0.109799
Tmem72	9.60422	-0.869234	0.341231	-2.54735	0.0108544	0.110121
Slc44a2	564.878	0.497968	0.195576	2.54616	0.0108914	0.110359
Syt7	95.8911	0.563527	0.221319	2.54621	0.0108898	0.110359
Itpa	41.5201	0.619777	0.24351	2.54518	0.010922	0.110601
Rftn2	10.8369	-0.872872	0.342994	-2.54486	0.0109321	0.110634
Lrmda	11.6409	-0.813641	0.31975	-2.54462	0.0109398	0.110643
Vstm5	6.01503	0.86367	0.339553	2.54355	0.0109734	0.110914
Ccdc34	7.69807	-0.888661	0.349476	-2.54284	0.0109956	0.11107
Tmigd3	3.64632	-0.921037	0.362312	-2.54211	0.0110186	0.111234
Chtf8	87.5599	0.490252	0.192908	2.54138	0.0110417	0.111329
Pxk	83.7409	-0.52899	0.208138	-2.54154	0.0110365	0.111329
Nfe2l3	82.1423	0.605461	0.238306	2.54069	0.0110634	0.11148
Gm10184	58.4301	-0.63908	0.251564	-2.54043	0.0110718	0.111495
Cox18	24.9534	0.704736	0.277717	2.53761	0.0111613	0.112328
Angpt2	5.75596	0.893006	0.352419	2.53393	0.0112791	0.113428
Atad2	169.72	-0.56381	0.222519	-2.53376	0.0112845	0.113428
Pitpnc1	36.3575	0.809491	0.319603	2.5328	0.0113155	0.11367
Slc10a5	10.7888	-0.909786	0.359275	-2.53228	0.0113323	0.113719
Zfp472	19.5109	0.767074	0.302926	2.53222	0.0113344	0.113719
Dll4	7.138	0.889052	0.351187	2.53156	0.0113555	0.113792
Fos	3803.64	0.767989	0.303363	2.53159	0.0113548	0.113792
Smarcc1	375.216	0.31251	0.123493	2.53059	0.0113871	0.114038
Ppan	7.12087	0.875097	0.345892	2.52997	0.0114072	0.11417
Psip1	159.575	0.444419	0.175698	2.52945	0.0114241	0.114269
Entpd2	12.5539	-0.765642	0.302762	-2.52885	0.0114436	0.114394
Gm6916	2.22653	-0.749311	0.296526	-2.52697	0.0115053	0.11494
Arhgap30	6.66343	-0.894714	0.354203	-2.52599	0.0115373	0.115082
Rab29	20.4701	-0.691398	0.273724	-2.52589	0.0115406	0.115082
Ypel2	72.8995	-0.512	0.202679	-2.52616	0.0115317	0.115082
9230117E06Rik	2.23638	-0.891542	0.353119	-2.52476	0.0115777	0.115241
Atxn7l1	112.666	0.43374	0.171793	2.52478	0.0115771	0.115241
Gm17017	1.51147	-0.816709	0.323439	-2.52508	0.0115672	0.115241
Ppp2r5e	242.939	-0.401466	0.159083	-2.52363	0.0116152	0.115544
Npc2	8172.22	-0.403904	0.160169	-2.52173	0.0116779	0.116026
Smim10l1	306.939	-0.403818	0.160127	-2.52187	0.0116733	0.116026
Efna4	17.4998	0.691127	0.274133	2.52114	0.0116975	0.116061
Gm6545	1.96592	-0.831461	0.329816	-2.52099	0.0117027	0.116061
Snx13	421.986	0.322734	0.128006	2.52123	0.0116945	0.116061
Pef1	60.8745	0.497396	0.197395	2.5198	0.0117423	0.116359
Wwp2	44.7551	0.683846	0.271404	2.51966	0.0117469	0.116359
Hebp1	7.19183	-0.893725	0.354821	-2.5188	0.0117755	0.116571
Myo1e	340.786	0.387001	0.153685	2.51814	0.0117976	0.116719
Abr	162.453	0.47446	0.188509	2.5169	0.0118391	0.116988
Pikfyve	187.907	0.383739	0.15246	2.51698	0.0118365	0.116988
Gm43429	15.2751	-0.845216	0.336091	-2.51484	0.0119085	0.117603
4430402I18Rik	3.12661	-0.839774	0.333959	-2.51461	0.0119166	0.117611
Dpm1	48.7012	-0.684027	0.272048	-2.51436	0.0119248	0.117622
Ndufa3	113.744	-0.389859	0.155103	-2.51355	0.0119524	0.117823
Ccdc90b	55.3269	-0.499927	0.199088	-2.51109	0.0120359	0.118432
Egflam	6.66701	0.870455	0.346614	2.51131	0.0120285	0.118432
Fam26e	9.93177	-0.90084	0.358736	-2.51115	0.0120339	0.118432
Impa1	121.578	-0.449004	0.178848	-2.51053	0.0120549	0.118547
Morf4l2	243.064	0.312573	0.124529	2.51004	0.0120716	0.11864
Ubr4	832.936	0.527688	0.210328	2.50889	0.0121113	0.118958
Blvrb	34.9416	-0.65851	0.262567	-2.50797	0.0121426	0.119191
Commd2	109.997	0.406791	0.162309	2.50627	0.0122011	0.119191
Eef1a1	18979.9	-0.305251	0.121747	-2.50725	0.0121676	0.119191
Gm36266	2.65059	0.867733	0.346038	2.50763	0.0121545	0.119191
Gm43259	87.1432	0.689438	0.275106	2.50608	0.0122079	0.119191
Lamp3	6965.57	-0.563839	0.224936	-2.50666	0.0121878	0.119191
Parvb	4.05595	0.827058	0.32997	2.50646	0.0121947	0.119191
Rpl36a	714.933	-0.343257	0.136959	-2.50628	0.0122009	0.119191
Rpl38-ps2	145.239	-0.456613	0.18215	-2.5068	0.0121831	0.119191
Zfp11	12.91	0.832528	0.332086	2.50696	0.0121773	0.119191
Alpk2	21.3312	0.865581	0.345561	2.50486	0.01225	0.119459
Ccdc66	28.8008	0.663696	0.264956	2.50493	0.0122477	0.119459
Anapc1	287.702	0.401102	0.160176	2.50414	0.0122751	0.11949
Gfra2	5.45714	0.896929	0.358162	2.50425	0.012271	0.11949
Slc12a6	146.58	-0.464509	0.185476	-2.50442	0.0122652	0.11949
Gm47155	3.82206	0.889795	0.355528	2.50274	0.0123235	0.11989
Alkal1	24.3752	-0.786995	0.314496	-2.5024	0.0123355	0.119924
Pls3	1516.13	0.464944	0.185813	2.50222	0.0123417	0.119924
Lgals3bp	234.837	-0.524294	0.209589	-2.50153	0.0123659	0.120088
Phc2	123.046	0.45572	0.182204	2.50116	0.0123789	0.120143
Ndrg2	41.8276	0.8404	0.336228	2.49949	0.0124371	0.120578
Ptp4a2	1391.13	0.335981	0.134422	2.49946	0.0124384	0.120578
Anxa10	93.0332	0.76244	0.305089	2.49908	0.0124518	0.120635
Ang	85.0706	-0.638079	0.255479	-2.49758	0.0125043	0.121073
Mbnl1	2171.12	0.437016	0.175086	2.496	0.0125603	0.121543
Syde2	71.8845	-0.488448	0.195717	-2.49568	0.0125716	0.12158
Jmjd1c	1254.88	-0.304033	0.121844	-2.49526	0.0125866	0.121653
Nenf	55.8887	-0.489691	0.196307	-2.49452	0.0126128	0.121817
Scly	12.3567	-0.757966	0.303872	-2.49436	0.0126185	0.121817
Vwa3a	1.50631	-0.703709	0.282151	-2.49409	0.0126282	0.121839
Hic2	18.5302	-0.723288	0.290091	-2.49332	0.0126556	0.122031
Galm	26.2581	-0.636119	0.255198	-2.49265	0.0126795	0.122162
Pigr	100.933	-0.884618	0.354909	-2.49252	0.0126841	0.122162
Psme4	733.596	0.3508	0.140778	2.49186	0.0127077	0.122317
Ulk4	205.241	-0.658291	0.264214	-2.4915	0.0127203	0.122367
Gm13680	6.22308	-0.849619	0.341081	-2.49096	0.01274	0.122412
Gm28438	1163.57	0.89321	0.358552	2.49115	0.0127329	0.122412
Spopl	299.158	0.39058	0.156865	2.48991	0.0127776	0.122701
Adam22	121.67	-0.667839	0.268443	-2.48782	0.0128528	0.123278
Svep1	6.85527	0.877834	0.352835	2.48794	0.0128484	0.123278
Prss12	3.05434	0.867962	0.348982	2.48713	0.0128779	0.123447
Ankrd17	729.799	-0.337993	0.135957	-2.48603	0.0129177	0.123755
Tead1	579.833	0.55494	0.223394	2.48412	0.012987	0.124347
Lrp1b	2.27106	0.798438	0.321488	2.48357	0.0130072	0.124467
Gstp1	287.728	-0.376069	0.151443	-2.48323	0.0130196	0.124513
Fis1	110.591	-0.474318	0.191066	-2.48248	0.013047	0.124576
Gm43372	3.73396	0.880639	0.354779	2.48222	0.0130567	0.124576
Khdrbs1	293.201	0.357315	0.143949	2.48224	0.013056	0.124576
Mlph	187.251	-0.495449	0.199579	-2.48247	0.0130475	0.124576
Cdc14a	120.475	-0.493062	0.198664	-2.48189	0.0130687	0.124618
Pcdh17	16.4003	0.877126	0.353519	2.48113	0.0130966	0.124811
C2cd4b	23.6489	0.754802	0.304648	2.47762	0.0132262	0.125899
Nr2f2	83.2576	0.586617	0.236753	2.47776	0.013221	0.125899
Mcpt2	400.604	0.804634	0.324821	2.47716	0.0132431	0.125987
Rab1b	72.6806	-0.485338	0.196043	-2.47567	0.0132985	0.12644
B4galt7	15.6999	-0.721415	0.291436	-2.47538	0.0133096	0.126472
Prag1	17.7203	0.817547	0.330541	2.47336	0.0133849	0.12704
Slc25a17	130.479	-0.428168	0.173108	-2.47342	0.0133828	0.12704
Afg3l1	39.6484	0.722859	0.292311	2.47291	0.0134016	0.127125
Prkag2	53.3609	-0.700199	0.283215	-2.47232	0.0134239	0.127263
Mafk	79.5628	-0.509063	0.205938	-2.47192	0.013439	0.127331
Dpysl3	8.11623	0.882975	0.357297	2.47127	0.0134635	0.127416
Mageh1	34.6764	0.63251	0.255934	2.47138	0.0134591	0.127416
Itm2b	1068.59	-0.296242	0.119937	-2.46998	0.0135119	0.127579
Mgst2	57.0819	-0.605801	0.245255	-2.47008	0.0135082	0.127579
Nono	253.575	0.346743	0.140376	2.47011	0.0135073	0.127579
Tspan6	12.2945	0.815644	0.330157	2.47048	0.0134934	0.127579
Mcm9	104.2	0.515224	0.208656	2.46925	0.0135397	0.127767
Zcchc8	52.6343	0.647303	0.26219	2.46883	0.0135555	0.127842
Sdr39u1	19.9153	-0.690366	0.279705	-2.4682	0.0135796	0.127996
Gpbp1l1	305.771	0.32946	0.133564	2.46668	0.0136372	0.128317
Gpr4	3.23476	-0.882857	0.357854	-2.46709	0.0136218	0.128317
Nes	10.0207	0.834032	0.338115	2.46671	0.013636	0.128317
Abcc1	49.9303	0.701845	0.284581	2.46624	0.0136541	0.128328
Fgd5	4.41925	0.850325	0.344759	2.46644	0.0136465	0.128328
Tmem185a	36.7365	0.674032	0.273379	2.46555	0.0136802	0.128499
Scamp5	17.2312	0.766076	0.311014	2.46316	0.0137719	0.129287
Orc6	50.5021	-0.612895	0.24899	-2.46153	0.0138346	0.129801
Atxn7	190.234	-0.361839	0.147051	-2.46063	0.0138693	0.130052
Leo1	47.8957	0.624092	0.253728	2.45969	0.0139059	0.130299
Pla2g12a	19.7772	-0.761237	0.309504	-2.45954	0.0139117	0.130299
Npdc1	55.2425	-0.611628	0.248722	-2.45908	0.0139293	0.13039
2210408I21Rik	23.7435	0.805272	0.327511	2.45877	0.0139416	0.13043
Adgrv1	4.27167	0.830958	0.338153	2.45734	0.0139969	0.130789
Cd44	1931.11	0.506275	0.206075	2.45675	0.01402	0.130789
Gm10288	363.738	-0.489782	0.199301	-2.4575	0.0139909	0.130789
Slc39a10	369.995	0.487752	0.198522	2.45692	0.0140136	0.130789
Spryd3	9.61654	-0.784447	0.319254	-2.45712	0.0140054	0.130789
Dpp8	372.492	0.327179	0.133214	2.45604	0.0140477	0.13094
Gm45309	6.34278	-0.859875	0.350122	-2.45593	0.0140522	0.13094
Gm43585	10.3733	0.835464	0.340262	2.45535	0.0140746	0.131074
Slc35a2	32.0147	-0.565451	0.230381	-2.45442	0.0141113	0.131341
Rint1	66.7815	-0.52101	0.212325	-2.45384	0.0141341	0.131404
Ssh1	137.762	0.477327	0.194519	2.45389	0.0141321	0.131404
Rpl27a	794.096	-0.306828	0.125054	-2.45356	0.0141449	0.13143
Esr1	4.41937	0.868168	0.353886	2.45324	0.0141574	0.131471
Eif4g3	302.742	0.495252	0.201929	2.4526	0.0141828	0.131557
Lncpint	100.062	-0.4668	0.190328	-2.45261	0.0141823	0.131557
Eif3j1	44.3613	-0.795701	0.324594	-2.45137	0.0142312	0.131931
Rap1a	541.319	0.402771	0.164344	2.45078	0.0142546	0.132073
Nphs2	5.06358	-0.88148	0.359737	-2.45035	0.0142718	0.132158
Rpl23	1898.8	-0.299772	0.122352	-2.45007	0.0142827	0.132184
Npy	49.5002	0.681132	0.278113	2.44912	0.0143206	0.132459
Orai1	70.1359	0.497131	0.203002	2.4489	0.0143292	0.132464
Slc12a4	52.0232	0.478556	0.195442	2.44859	0.0143418	0.132506
Ankmy1	8.85525	0.874563	0.357473	2.44652	0.0144244	0.132968
Cpeb3	128.584	-0.506456	0.206996	-2.44669	0.0144173	0.132968
Kit	4.26729	0.864424	0.353309	2.44665	0.0144189	0.132968
Tmprss2	140.964	0.501752	0.205054	2.44693	0.014408	0.132968
Gvin1	5.3009	-0.839087	0.343031	-2.4461	0.0144413	0.133049
Zfp783	2.94064	-0.877069	0.358863	-2.44402	0.0145247	0.133742
Adcy7	255.769	-0.559281	0.228955	-2.44275	0.0145757	0.134135
Sgce	37.1087	-0.762741	0.312287	-2.44244	0.0145885	0.134178
Bbs12	7.90534	-0.809606	0.331664	-2.44104	0.014645	0.134595
Smox	25.6098	0.808435	0.331202	2.44091	0.0146503	0.134595
Gm10513	3.64007	-0.881373	0.361115	-2.4407	0.0146587	0.134597
4632411P08Rik	14.0416	0.840689	0.344481	2.44045	0.0146688	0.134614
Smim14	532.427	-0.446479	0.183011	-2.43963	0.0147021	0.134844
Gpn1	40.0589	0.649322	0.266311	2.43821	0.0147602	0.1353
Gata5	7.44863	0.837334	0.343457	2.43796	0.0147705	0.135319
Phka1	133.518	-0.408443	0.167585	-2.43723	0.0148004	0.135417
Rps2	1038.4	0.664112	0.272488	2.43721	0.0148009	0.135417
Trak2	142.196	0.438257	0.179828	2.43709	0.014806	0.135417
Ap3b1	226.925	-0.34959	0.143482	-2.43648	0.014831	0.135493
Sdk1	1.91273	-0.804632	0.330222	-2.43664	0.0148244	0.135493
Ddx52	86.3086	0.459864	0.188863	2.43491	0.0148955	0.135931
Ube4a	273.275	0.459759	0.188804	2.43511	0.0148873	0.135931
A730049H05Rik	19.6321	-0.837626	0.344206	-2.4335	0.0149537	0.136235
Ldb2	6.77209	0.83171	0.341748	2.4337	0.0149456	0.136235
Togaram2	19.3527	0.820294	0.337085	2.43349	0.0149539	0.136235
Cd34	16.2281	0.863487	0.354875	2.43322	0.0149654	0.136263
Zcchc11	246.593	0.444264	0.182598	2.43302	0.0149736	0.136263
Myl12a	725.926	-0.276403	0.113621	-2.43268	0.0149877	0.136316
Npas2	15.6312	0.855472	0.351827	2.43151	0.0150359	0.136678
Rps4x	4353.32	-0.314838	0.129567	-2.42993	0.0151016	0.137199
3830406C13Rik	54.0795	-0.512761	0.211137	-2.42857	0.0151584	0.137638
Efemp1	63.7891	-0.789508	0.325219	-2.42762	0.0151983	0.13791
Tmem30b	171.858	0.524475	0.21606	2.42746	0.0152051	0.13791
Pus3	8.99613	0.842077	0.346932	2.42721	0.0152155	0.137926
Dapk1	221.346	0.44409	0.183043	2.42615	0.0152598	0.138148
Farsb	127.8	-0.416167	0.17154	-2.42606	0.0152636	0.138148
Prkacb	390.237	0.318765	0.131394	2.42602	0.0152653	0.138148
Ubxn11	3.08005	-0.873215	0.360107	-2.42487	0.0153137	0.138509
Il1rn	56.0004	0.860285	0.354819	2.42458	0.0153262	0.138546
Arhgef26	158.452	-0.577233	0.238281	-2.42249	0.0154144	0.13919
Kansl1l	239.689	-0.382033	0.157698	-2.42257	0.0154114	0.13919
9430025C20Rik	3.03433	-0.873358	0.360771	-2.42081	0.0154858	0.13968
Sipa1l3	164.294	0.51331	0.212038	2.42083	0.0154849	0.13968
0610009L18Rik	3.26373	-0.872435	0.360507	-2.42002	0.0155196	0.139734
Atxn7l1os1	9.40526	0.847332	0.3501	2.42026	0.0155096	0.139734
Dhcr24	34.1881	0.676915	0.279732	2.41987	0.015526	0.139734
Zfp57	114.362	0.580632	0.239901	2.4203	0.0155079	0.139734
Gm20689	2.68672	0.813706	0.336309	2.41952	0.0155409	0.139766
Igf1	99.8906	0.730255	0.301835	2.41939	0.0155467	0.139766
4933439C10Rik	8.28378	0.86729	0.358587	2.41863	0.015579	0.13998
Ccng1	1550.62	0.487445	0.201554	2.41843	0.0155877	0.139981
Csrnp1	80.1852	-0.64025	0.264822	-2.41767	0.0156204	0.140196
Slc6a15	13.7853	0.791516	0.327415	2.41747	0.0156288	0.140196
Rnf135	24.4851	-0.665779	0.275489	-2.41671	0.0156613	0.14041
Ttc3	731.995	0.413549	0.171146	2.41635	0.015677	0.140474
Faah	78.918	0.457776	0.189552	2.41505	0.0157332	0.140747
Gm45774	2.85119	0.852077	0.352785	2.41529	0.0157228	0.140747
Nrp1	711.115	-0.457697	0.189516	-2.41508	0.0157316	0.140747
Lama1	3.97255	0.808517	0.334866	2.41445	0.0157592	0.14088
Rassf8	58.1683	-0.707446	0.293023	-2.4143	0.0157654	0.14088
Aqp5	834.027	0.386271	0.160032	2.41371	0.015791	0.140954
Galnt3	186.737	0.478838	0.198371	2.41386	0.0157847	0.140954
AC159193.1	30.1675	-0.703473	0.291509	-2.41321	0.0158128	0.140959
Hdac9	19.7214	-0.746688	0.309422	-2.41317	0.0158145	0.140959
Nfatc1	59.3627	0.498567	0.206608	2.4131	0.0158173	0.140959
Abcb4	1.88141	-0.810612	0.33604	-2.41225	0.0158545	0.141213
Gm47493	6.67892	0.86536	0.358984	2.41058	0.0159272	0.141783
Plppr2	2.44708	-0.85803	0.356029	-2.41	0.0159524	0.141931
Steap4	87.6166	0.803999	0.333732	2.40911	0.0159913	0.142121
Tmbim1	380.68	-0.433185	0.179803	-2.40921	0.015987	0.142121
Bnipl	21.9802	-0.700083	0.290663	-2.40857	0.0160152	0.142256
Arl5b	401.499	-0.539563	0.22404	-2.40834	0.0160254	0.142266
Zzef1	247.339	0.39875	0.165584	2.40815	0.0160336	0.142266
Traf5	3.18233	-0.853718	0.354718	-2.40675	0.016095	0.142733
Inpp4a	103.167	-0.508845	0.211503	-2.40586	0.0161346	0.143006
B630019K06Rik	10.6393	0.789175	0.328083	2.40541	0.0161542	0.143103
4632427E13Rik	104.398	0.644918	0.268177	2.40483	0.0161801	0.143149
4932422M17Rik	22.1508	0.682831	0.284046	2.40394	0.0162193	0.143149
Atrnl1	302.354	0.40251	0.167454	2.40371	0.0162298	0.143149
Cxcr2	7.31615	-0.8221	0.341905	-2.40447	0.0161961	0.143149
Fmn1	56.9423	-0.681939	0.283699	-2.40374	0.0162283	0.143149
Hist1h2bm	2.314	0.835634	0.347639	2.40374	0.0162284	0.143149
Kcnk1	430.183	0.401561	0.16704	2.40398	0.0162177	0.143149
Skp2	22.7763	0.717258	0.298445	2.40332	0.0162471	0.143149
Sphk1	19.3537	0.80941	0.336788	2.40333	0.0162467	0.143149
Tbc1d30	143.811	0.511652	0.212824	2.4041	0.0162123	0.143149
Kazn	32.4836	-0.666863	0.2775	-2.40311	0.0162564	0.143154
Anp32a	405.191	0.336843	0.140213	2.40237	0.0162892	0.143327
Cfap65	1.63541	-0.628328	0.261575	-2.4021	0.0163014	0.143327
Ctsf	3.86223	-0.865199	0.360191	-2.40205	0.0163033	0.143327
Scd2	2267.61	0.393284	0.16374	2.40188	0.016311	0.143327
Rab36	10.7917	-0.854744	0.355898	-2.40165	0.0163211	0.143338
Plekhh1	135.071	-0.504227	0.210169	-2.39915	0.0164332	0.144245
Mms19	69.6593	-0.539961	0.225199	-2.39771	0.016498	0.144736
Aga	39.475	-0.571201	0.238358	-2.3964	0.016557	0.144838
Ehbp1	87.436	0.478655	0.199773	2.396	0.016575	0.144838
Foxk2	98.015	0.408386	0.170437	2.3961	0.0165704	0.144838
Gm8696	15.4345	-0.861971	0.359733	-2.39614	0.0165688	0.144838
Lama3	302.364	0.574358	0.239626	2.3969	0.0165346	0.144838
Nod1	53.1249	0.624793	0.260778	2.39588	0.0165805	0.144838
Ptk2	288.075	-0.432326	0.180377	-2.39679	0.0165395	0.144838
Tubgcp2	35.2014	0.554109	0.231189	2.39678	0.0165397	0.144838
2810006K23Rik	12.767	-0.750381	0.313255	-2.39543	0.0166007	0.144867
Cxcl17	45.5514	-0.719224	0.300264	-2.3953	0.0166066	0.144867
Gm45632	4.54191	-0.860328	0.359214	-2.39503	0.016619	0.144867
Lgr5	4.90186	-0.849525	0.354704	-2.39502	0.0166193	0.144867
Cystm1	328.602	-0.317463	0.132608	-2.394	0.0166659	0.145119
Tbl3	26.3327	0.666884	0.278547	2.39415	0.016659	0.145119
Bend3	49.0528	-0.604393	0.252504	-2.3936	0.0166839	0.145198
Ago4	68.4099	0.60652	0.253494	2.39264	0.0167278	0.145273
Med12	107.737	0.600278	0.250863	2.39285	0.0167181	0.145273
Pole2	10.46	0.799813	0.334282	2.39263	0.016728	0.145273
Usp40	128.978	-0.44259	0.184941	-2.39314	0.0167047	0.145273
Aldh7a1	56.1232	-0.527315	0.220521	-2.39123	0.0167921	0.145442
Cd79b	36.717	-0.507808	0.212311	-2.3918	0.0167658	0.145442
Osgin2	55.24	0.536235	0.224195	2.39183	0.0167648	0.145442
Tecpr2	46.426	-0.623663	0.260808	-2.39127	0.01679	0.145442
Uap1l1	78.3657	0.471187	0.197037	2.39136	0.0167863	0.145442
2900026A02Rik	119.365	0.564272	0.236078	2.39019	0.0168395	0.145776
Csf2	29.5836	-0.705207	0.295077	-2.38991	0.0168525	0.145811
Piga	70.2198	-0.540456	0.226241	-2.38885	0.016901	0.146016
Podn	4.50373	-0.866708	0.36282	-2.38881	0.0169029	0.146016
Snrnp35	9.6377	0.807178	0.33785	2.38916	0.0168868	0.146016
D130040H23Rik	10.6291	-0.821237	0.3439	-2.38801	0.0169398	0.146257
BC064078	23.4586	0.727943	0.304925	2.38729	0.0169733	0.146469
Lsr	158.821	0.386045	0.161751	2.38667	0.0170016	0.146583
Rap1gds1	156.773	0.39477	0.16541	2.38661	0.0170045	0.146583
Anks1b	4.79251	0.854417	0.35814	2.38571	0.0170464	0.146867
6430548M08Rik	12.1033	0.808307	0.338953	2.38471	0.0170924	0.147108
Dhdh	49.8537	-0.667338	0.279826	-2.38483	0.0170868	0.147108
Kcnn3	77.7411	0.750846	0.315083	2.38301	0.0171716	0.147712
Slc25a43	4.93827	0.847547	0.355704	2.38273	0.0171849	0.147749
Bag5	47.7618	0.549355	0.230595	2.38234	0.0172032	0.147751
Ccdc88b	6.4592	0.824318	0.346007	2.38238	0.0172013	0.147751
Atp6v1b2	252.58	-0.420953	0.176737	-2.3818	0.0172281	0.147887
Mars	88.7443	0.507199	0.213086	2.38026	0.0173006	0.148431
Fabp5	145.631	-0.815672	0.342806	-2.3794	0.017341	0.1487
Gm26377	62.4626	-0.553459	0.232681	-2.37862	0.0173778	0.148867
Kdsr	402.742	-0.324545	0.136444	-2.3786	0.0173788	0.148867
Rgcc	724.907	-0.74208	0.312039	-2.37816	0.0173991	0.148963
Vamp4	83.9099	-0.491948	0.206903	-2.37767	0.0174224	0.149085
Ahnak2	57.6153	-0.717515	0.301865	-2.37694	0.0174569	0.149302
Anapc15	12.8386	0.794936	0.334502	2.37648	0.0174789	0.149411
Gab2	69.3712	0.588365	0.247601	2.37626	0.0174891	0.14942
Abca3	2005.53	-0.391749	0.164987	-2.37442	0.0175768	0.149467
Cdkn2b	77.7543	0.622657	0.262071	2.37591	0.0175059	0.149467
Etfrf1	65.5678	-0.510799	0.215076	-2.37496	0.0175507	0.149467
Gm37019	1.74544	-0.757522	0.318967	-2.37492	0.0175525	0.149467
Itgb1	1359.7	0.316211	0.133174	2.37441	0.0175768	0.149467
Naip5	4.01854	-0.840444	0.353916	-2.3747	0.0175632	0.149467
Sp6	2.79015	0.816571	0.343747	2.3755	0.0175254	0.149467
Srrm4	2.56884	-0.852721	0.359057	-2.37489	0.0175543	0.149467
Tmem43	317.942	0.495341	0.208561	2.37504	0.0175468	0.149467
Gm42463	3.04552	-0.827692	0.348884	-2.3724	0.0176731	0.150174
Nr1h2	29.9321	0.651843	0.274803	2.37203	0.0176905	0.150174
Rpl28	516.707	-0.312513	0.131739	-2.37221	0.0176819	0.150174
Zfp687	63.7645	-0.537498	0.22661	-2.3719	0.0176967	0.150174
Tapt1	225.154	-0.404551	0.170595	-2.37141	0.0177201	0.150295
Gm12671	2.82568	0.750405	0.316574	2.37039	0.0177691	0.150476
Gosr1	97.2416	0.53016	0.223656	2.37043	0.0177676	0.150476
Tgfbr1	643.182	0.383035	0.161574	2.37065	0.0177569	0.150476
Gm26670	2.90757	0.748579	0.315833	2.37018	0.0177796	0.150487
Trim33	396.695	-0.343047	0.144908	-2.36734	0.0179163	0.15153
Yars2	51.7466	0.532902	0.225116	2.36724	0.0179214	0.15153
Olfr1373	4.07285	-0.851491	0.359906	-2.36587	0.0179876	0.152011
Rgs4	152.42	0.796369	0.336775	2.36469	0.0180452	0.152419
Fdps	98.2674	-0.408983	0.173085	-2.3629	0.0181325	0.153077
Zcchc6	436.783	0.308372	0.130546	2.36218	0.0181678	0.153296
Ankrd37	78.406	0.746137	0.315959	2.3615	0.0182013	0.1535
Bag2	30.6783	-0.66486	0.281762	-2.35965	0.0182921	0.154186
Hras	58.2167	0.555212	0.235369	2.3589	0.0183294	0.154341
Wipf1	67.1494	-0.571739	0.242371	-2.35894	0.0183271	0.154341
Hip1	12.3609	0.826013	0.350378	2.35749	0.0183989	0.154767
Pcbp1	262.852	-0.285325	0.121027	-2.35754	0.0183965	0.154767
9530003O04Rik	2.69626	-0.826645	0.350815	-2.35636	0.0184551	0.15516
Ppp1r9a	1344.53	-0.504215	0.214084	-2.35522	0.0185117	0.155555
Kiz	226.042	-0.614509	0.26098	-2.35462	0.0185418	0.155728
Casp1	7.566	0.840329	0.356953	2.35417	0.0185641	0.155835
Gm47015	4.6271	-0.827349	0.351536	-2.35353	0.0185962	0.155944
Rnf219	41.6458	0.701421	0.298075	2.35317	0.0186141	0.155944
Socs6	179.403	0.413995	0.175932	2.35315	0.0186152	0.155944
Ube2v1	219.986	0.33944	0.144223	2.35357	0.018594	0.155944
Krt15	1.95392	-0.728122	0.309538	-2.35228	0.0186585	0.156227
Gm26648	14.5708	-0.69731	0.29655	-2.35141	0.0187026	0.156516
Ugt1a6b	45.333	-0.72694	0.309325	-2.35009	0.0187691	0.156992
Mxd1	232.961	0.462456	0.196814	2.34972	0.0187876	0.157066
Orm1	19.4715	-0.778086	0.331184	-2.34941	0.0188034	0.157118
Mrpl32	269.75	0.49278	0.209792	2.3489	0.0188289	0.15717
Txlng	357.602	-0.365068	0.155421	-2.3489	0.0188288	0.15717
Crk	495.72	0.347601	0.148045	2.34794	0.0188778	0.157498
Ubtf	77.8781	0.593493	0.252844	2.34727	0.0189115	0.157699
9030622O22Rik	22.1715	0.703079	0.299739	2.34563	0.0189947	0.158312
Tead2	5.9033	0.81153	0.346161	2.34438	0.019059	0.158766
Cdh5	17.3856	0.839077	0.35804	2.34353	0.0191023	0.159046
Mal	1088.81	0.416313	0.177771	2.34185	0.0191882	0.15968
Acsl1	53.2241	0.563619	0.240757	2.34103	0.0192308	0.159953
Gm43428	23.5228	-0.740941	0.316562	-2.34058	0.0192536	0.160062
Slc6a20a	42.7057	-0.816938	0.349201	-2.33945	0.0193122	0.160467
Rgs3	20.0963	-0.805656	0.344421	-2.33916	0.0193273	0.160511
Rin2	429.738	0.48075	0.205566	2.33866	0.0193532	0.160644
Upp1	2.85905	0.75695	0.323703	2.33841	0.0193659	0.160668
Eif3c	603.486	0.272197	0.116438	2.33771	0.0194025	0.16089
Mab21l3	3.52219	-0.804811	0.344467	-2.33639	0.0194708	0.161374
Mzt1	134.632	0.399565	0.171097	2.33532	0.0195267	0.161756
Gfra1	4.32305	-0.818445	0.350711	-2.33368	0.0196127	0.162304
Terb1	2.43253	-0.835074	0.357836	-2.33368	0.0196127	0.162304
2010109I03Rik	19.4191	0.739815	0.31716	2.33262	0.019668	0.162433
Ppme1	36.7912	0.583923	0.250313	2.33277	0.0196601	0.162433
Tnfaip8	32.4521	0.767008	0.328798	2.33276	0.0196605	0.162433
Trabd	78.0175	-0.422001	0.180903	-2.33275	0.0196615	0.162433
Gm37660	7.55613	0.794545	0.340678	2.33224	0.0196878	0.162514
P2rx4	149.649	-0.453612	0.194575	-2.3313	0.0197374	0.162841
Tpmt	20.5553	-0.760085	0.326066	-2.33108	0.0197491	0.162855
Il33	2029.82	0.58673	0.251768	2.33044	0.0197828	0.163051
Ifnar2	92.5909	-0.455459	0.195455	-2.33025	0.0197928	0.163052
Crkl	129.549	0.408916	0.175496	2.33006	0.0198032	0.163055
Gm35507	2.63864	0.65835	0.282719	2.32864	0.0198782	0.163588
Sftpd	3423.84	-0.571915	0.24562	-2.32845	0.019888	0.163588
Smim15	132.135	0.456448	0.196046	2.32827	0.019898	0.163588
Brix1	101.891	-0.480174	0.206282	-2.32776	0.0199247	0.1637
Ost4	361.965	-0.329288	0.141475	-2.32753	0.0199369	0.1637
Sdhb	97.1788	0.460876	0.198018	2.32744	0.0199417	0.1637
Ldlrad4	28.0507	0.645873	0.277714	2.32568	0.0200357	0.164307
Sfxn4	3.58541	-0.836367	0.359612	-2.32575	0.0200319	0.164307
Edem3	518.374	0.425195	0.18285	2.32537	0.020052	0.164358
Emd	107.882	0.392446	0.168866	2.32401	0.0201249	0.164873
Gm43126	8.47836	0.829318	0.356995	2.32305	0.0201765	0.165153
Hmga2	10.969	-0.82804	0.356453	-2.323	0.0201793	0.165153
Adam28	27.6094	0.782437	0.336859	2.32275	0.0201928	0.16518
[truncated: 14,346 more rows]
