# Supplementary material for: LKB1 drives stasis and C/EBP-mediated reprogramming to an alveolar type II fate in lung cancer
Source: Nat Commun. 2022 Feb 28;13:1090. doi: 10.1038/s41467-022-28619-8 (PMC8885825; doi:10.1038/s41467-022-28619-8)
Supplement: Supplementary file 8 — Supplementary Data 5 [file 41467_2022_28619_MOESM8_ESM.xlsx]

## Sheet: Sheet1
Supplementary Data 5. Differential expression analysis results for the comparison of Lkb1-restored tumors to non-restored tumors in the absence of Trp53. P values were obtained using the Wald test and corrected for multiple hypothesis testing using the Benjamini-Hochberg procedure.
Gene	baseMean	log2FoldChange	lfcSE	stat	pvalue	padj
Tgfbi	730.779	-1.96439	0.228873	-8.58288	9.25263e-18	1.05896e-13
Fmnl2	169.388	-1.73627	0.214585	-8.09129	5.9038e-16	3.37845e-12
Hc	1523.29	1.34247	0.18499	7.25695	3.95904e-13	1.51037e-09
Car8	342.418	1.67228	0.240926	6.94105	3.89209e-12	1.11363e-08
Igfbp3	205.47	-1.61132	0.238341	-6.76057	1.37451e-11	3.14626e-08
Pmvk	254.031	-1.34432	0.203723	-6.59878	4.14546e-11	7.90746e-08
Gm43085	4339.2	1.23323	0.1948	6.33075	2.43974e-10	3.98897e-07
Etv1	148.049	1.61137	0.259478	6.21005	5.2969e-10	7.1816e-07
Samd12	86.2804	1.91996	0.309673	6.19997	5.64739e-10	7.1816e-07
H2-Ab1	417.625	1.31491	0.212843	6.17783	6.49902e-10	7.43813e-07
H2-Aa	699.163	1.31499	0.21688	6.06323	1.33418e-09	1.38815e-06
Daam2	119.397	-1.84844	0.310145	-5.95991	2.52379e-09	2.40707e-06
Cd74	3064.77	1.13574	0.191841	5.92022	3.21505e-09	2.83048e-06
Cxcl15	19497.1	1.26994	0.221992	5.72065	1.06118e-08	8.67515e-06
S100g	427.097	1.0618	0.187137	5.67393	1.39557e-08	1.06482e-05
Ly6c2	257.668	-1.43275	0.25412	-5.63808	1.7196e-08	1.23005e-05
C6	67.3855	1.76361	0.313488	5.62578	1.84676e-08	1.2433e-05
Dnah7a	22.4354	-1.771	0.315437	-5.61443	1.97209e-08	1.25392e-05
Gm12840	50.0165	-1.6751	0.30279	-5.53222	3.162e-08	1.90469e-05
Gsap	322.708	1.00183	0.186203	5.38034	7.43472e-08	4.25452e-05
Camk2n1	199.569	1.15724	0.217282	5.32597	1.00418e-07	5.47276e-05
Ciita	90.691	1.42651	0.269275	5.2976	1.17337e-07	6.0743e-05
Stk11	21.4107	1.66538	0.314794	5.29037	1.2207e-07	6.0743e-05
Sftpc	46856.3	1.28095	0.24372	5.25581	1.47374e-07	7.02789e-05
Tnip3	158.024	1.39188	0.265664	5.23927	1.61214e-07	7.38038e-05
Bcr	512.626	-0.980298	0.196604	-4.98615	6.15943e-07	0.000271134
Samd9l	440.644	1.12522	0.228727	4.91946	8.67812e-07	0.000367856
Syngap1	34.3344	1.51584	0.318014	4.76659	1.87367e-06	0.000765863
Kcne2	259.057	-0.969655	0.207515	-4.6727	2.97263e-06	0.00113406
Ptprn	596.912	-1.18955	0.254434	-4.67527	2.93561e-06	0.00113406
Fry	120.403	1.2313	0.27191	4.52833	5.94529e-06	0.00206194
Lgi3	387.693	1.15172	0.253992	4.53447	5.77495e-06	0.00206194
Slc39a8	464.295	0.952968	0.210225	4.53308	5.81286e-06	0.00206194
Fam129a	228.562	0.929606	0.205638	4.5206	6.16657e-06	0.00207578
Scd2	2613.31	0.786935	0.174467	4.5105	6.4676e-06	0.00211491
Selenop	1474.19	0.735466	0.16855	4.36348	1.28009e-05	0.0040696
Cxcl5	72.9941	1.34481	0.312462	4.30391	1.6781e-05	0.00505417
Pde1c	45.2819	-1.368	0.317464	-4.30915	1.63886e-05	0.00505417
Prokr1	104.438	-1.13029	0.263957	-4.2821	1.8514e-05	0.00543315
Eif4h	1529.61	-0.673556	0.1593	-4.22823	2.35539e-05	0.00673935
Fabp5	311.558	-1.11179	0.264416	-4.20471	2.61423e-05	0.00729752
Fbp1	106.48	-1.2398	0.295603	-4.19414	2.73908e-05	0.00746399
Antxr1	826.914	-0.931511	0.224371	-4.15166	3.30073e-05	0.00839486
Cp	279.416	1.00083	0.240502	4.16142	3.16272e-05	0.00839486
Stc1	264.773	-1.12126	0.269794	-4.15598	3.239e-05	0.00839486
Pgm5	19.558	-1.30401	0.319183	-4.08548	4.39862e-05	0.0109439
Ctsc	3143.32	0.870434	0.214079	4.06594	4.78386e-05	0.0112993
Eif4e	263.47	-0.795578	0.195943	-4.06026	4.90182e-05	0.0112993
Raet1e	71.4797	-1.16872	0.287961	-4.05862	4.93635e-05	0.0112993
Rgs5	85.1558	-1.20333	0.296423	-4.05951	4.9176e-05	0.0112993
Bicd1	198.961	-0.909769	0.225649	-4.0318	5.53516e-05	0.0121827
Myct1	87.9168	-1.25912	0.312049	-4.035	5.46026e-05	0.0121827
Arid5b	771.964	0.705082	0.175487	4.01787	5.8727e-05	0.0126817
Trpm6	244.352	0.877588	0.220934	3.97218	7.12178e-05	0.0150942
Rad18	84.3056	-1.02596	0.259688	-3.95074	7.79108e-05	0.0162125
Axl	81.5819	1.10086	0.280032	3.9312	8.45219e-05	0.0168617
Chia1	410.343	1.00765	0.256512	3.92829	8.55527e-05	0.0168617
Lamp3	5372.09	0.710935	0.181098	3.92569	8.64818e-05	0.0168617
Ptgs1	1052.98	-0.771776	0.196658	-3.92446	8.69238e-05	0.0168617
Bgn	1127.9	0.983614	0.252259	3.89922	9.65038e-05	0.0184081
Gas6	89.0934	1.11085	0.286226	3.88102	0.000104019	0.0195164
Ddah1	117.109	-1.13063	0.292432	-3.8663	0.0001105	0.020398
Cpm	609.935	0.693388	0.180396	3.8437	0.000121193	0.0215211
Kpna2	238.976	-0.867024	0.225913	-3.83787	0.000124106	0.0215211
Krt20	65.0471	1.15808	0.301357	3.8429	0.000121589	0.0215211
Rnase4	2241.32	0.675417	0.175954	3.83861	0.000123733	0.0215211
Cyp2f2	250.599	1.10618	0.289214	3.82479	0.000130885	0.0223579
Dst	492.176	0.637388	0.166899	3.81901	0.000133987	0.0225511
C3	840.37	0.803598	0.211625	3.79728	0.000146292	0.0241501
Rassf2	170.461	-0.979506	0.258112	-3.79489	0.000147707	0.0241501
Ptprt	24.2585	1.1714	0.31268	3.74631	0.000179452	0.0289271
Mgp	438.092	-0.996962	0.266819	-3.73648	0.000186615	0.0296641
Scd1	17754.7	0.729799	0.195556	3.73191	0.000190035	0.0297938
Lcn2	2301.99	0.866975	0.234623	3.69519	0.000219725	0.0339832
Irgm2	65.5819	1.17402	0.319449	3.67515	0.000237713	0.036275
Hp	474.467	-0.672262	0.183261	-3.66832	0.000244146	0.0362889
Lpcat1	2560.53	0.720643	0.196339	3.67041	0.00024216	0.0362889
Parp2	75.7667	0.936671	0.256444	3.65253	0.000259665	0.0381008
Tcea1-ps1	18.7007	-1.12269	0.307909	-3.64616	0.000266184	0.038563
Slco4c1	1503.31	0.720202	0.200615	3.58997	0.000330712	0.0473125
Cav1	146.604	0.923916	0.259319	3.56286	0.000366832	0.051832
Setd5	2248.64	-0.497986	0.14027	-3.55019	0.000384953	0.0537291
Prkacb	574.514	-0.569728	0.160668	-3.54599	0.000391139	0.0539347
Mid1ip1	134.627	0.831381	0.235228	3.53435	0.000408773	0.0556953
Sftpa1	24604.2	1.0698	0.30364	3.52326	0.000426278	0.0573971
Myh7	603.461	0.715844	0.204062	3.50797	0.000451534	0.0600907
Akr1b8	303.466	-0.769676	0.220158	-3.49602	0.00047226	0.0614206
Sorbs2	159.52	0.776151	0.221991	3.49632	0.000471718	0.0614206
Lyz2	8006.41	1.10701	0.319186	3.46824	0.000523882	0.0673688
AC160336.1	61.3036	-1.05194	0.304518	-3.45444	0.000551428	0.0699346
Tenm1	19.3223	1.10015	0.318681	3.45219	0.000556055	0.0699346
Cox6a2	17.111	1.0785	0.313072	3.4449	0.000571263	0.0703022
Mcpt8	164.073	-0.961207	0.278946	-3.44585	0.000569262	0.0703022
Cwh43	57.282	0.958883	0.279248	3.4338	0.000595178	0.0717032
Wee1	139.826	0.839033	0.244274	3.43481	0.000592973	0.0717032
H2-Eb1	189.621	0.914562	0.266849	3.42726	0.000609705	0.0726883
Ptprf	1189.7	0.552125	0.1617	3.4145	0.000638995	0.0753949
Rps13	690.759	-0.784285	0.230526	-3.40215	0.000668581	0.0780807
Agr2	98.623	-0.924149	0.272933	-3.386	0.000709195	0.0795759
Mcub	1904.47	-0.735395	0.216914	-3.39026	0.000698264	0.0795759
Myo9a	655.359	0.620425	0.183205	3.3865	0.000707899	0.0795759
Rbm24	21.2323	-1.0619	0.312987	-3.3928	0.000691834	0.0795759
Slc23a2	390.103	-0.61511	0.182451	-3.37137	0.000747967	0.0831114
Acsl4	5174.31	0.566118	0.168176	3.36621	0.000762084	0.0838659
Pdzk1ip1	46.959	0.998108	0.29681	3.36278	0.000771611	0.0841056
Cela1	115.158	-0.996012	0.298484	-3.3369	0.000847187	0.0910627
Gkn2	3870.76	-1.03379	0.309931	-3.33554	0.000851351	0.0910627
Bmp3	258.132	-0.856085	0.257397	-3.32593	0.000881242	0.0933872
Gatsl2	144.676	-0.826461	0.250046	-3.30523	0.000948983	0.0983306
Gdnf	188.249	-0.816142	0.247216	-3.30134	0.000962257	0.0983306
Mphosph8	99.333	0.799993	0.242231	3.30261	0.00095791	0.0983306
Ulk4	241.65	-0.829875	0.251294	-3.30241	0.000958577	0.0983306
Gm2223	177.946	0.774438	0.234843	3.29768	0.000974858	0.0987368
Zfp516	231.38	-0.633775	0.192354	-3.29483	0.000984806	0.0988694
Morc1	31.1077	-1.04723	0.318485	-3.28817	0.00100841	0.100358
Thg1l	38.486	1.03278	0.315164	3.27696	0.00104932	0.10353
Fcna	27.0807	-1.00941	0.310122	-3.25489	0.00113435	0.110963
Cat	1035.21	0.518367	0.159529	3.24936	0.00115666	0.112186
Nrn1	235.768	0.988567	0.304727	3.24411	0.0011782	0.113315
Gm20633	20.2982	-1.03014	0.318095	-3.23846	0.00120176	0.114532
Vipr2	60.5109	-0.898246	0.277553	-3.23631	0.00121087	0.114532
Malt1	1303.79	-0.515801	0.159512	-3.23363	0.00122229	0.114665
Ltbp1	126.865	0.846918	0.262553	3.22571	0.00125663	0.116928
Nr4a1	682.428	-0.787723	0.245148	-3.21326	0.00131239	0.121131
Ckb	57.563	-1.0202	0.318018	-3.208	0.00133661	0.121562
Socs2	945.102	0.575989	0.179568	3.20764	0.00133829	0.121562
Tomm20	734.905	-0.522388	0.163149	-3.20192	0.00136517	0.123027
AC138765.2	29.1051	-1.0028	0.315534	-3.1781	0.00148242	0.131522
Rdh10	274.212	0.842055	0.264774	3.18028	0.00147132	0.131522
Angptl4	74.3202	-0.873001	0.275291	-3.17119	0.00151817	0.133657
Lcp1	1205.9	0.558068	0.176313	3.16521	0.00154971	0.135392
Efemp1	93.0688	0.909651	0.2885	3.15304	0.00161582	0.139998
Gkn1	541.653	-0.882736	0.280141	-3.15104	0.00162689	0.139998
Amn1	150.471	-0.691968	0.220605	-3.13668	0.00170872	0.144862
Fam111a	63.6138	0.853542	0.272042	3.13754	0.00170374	0.144862
Abhd5	288.616	0.619671	0.19777	3.1333	0.00172854	0.145464
Ephb2	25.2776	0.984131	0.314855	3.12566	0.00177406	0.147132
Muc4	820.32	0.702925	0.224743	3.12769	0.00176187	0.147132
Cytip	55.2459	0.901663	0.289088	3.11899	0.00181471	0.148157
Slc25a5	1664.06	-0.514643	0.165314	-3.11313	0.00185115	0.148157
Slpi	200.663	-0.840993	0.269853	-3.11648	0.00183022	0.148157
Tgm1	322.082	-0.705526	0.226627	-3.11316	0.00185099	0.148157
Ttll7	902.963	-0.72146	0.231647	-3.11448	0.00184267	0.148157
Egfl6	1733.89	0.670479	0.215796	3.107	0.00188995	0.150212
Hecw1	170.715	-0.893421	0.288093	-3.10115	0.00192767	0.151111
Nes	42.8031	0.956236	0.308301	3.10163	0.00192458	0.151111
Gabre	17.3575	0.984801	0.319217	3.08505	0.00203515	0.158451
Pwp1	145.63	-0.774698	0.251359	-3.08204	0.0020559	0.158985
Gm10095	56.5219	-0.968995	0.315282	-3.07343	0.00211614	0.162545
Gm44751	586.431	0.789551	0.258698	3.05202	0.00227306	0.17152
Tnfrsf11a	41.7004	0.926635	0.303678	3.05138	0.00227794	0.17152
Vps13c	234.373	0.612431	0.200634	3.05247	0.00226965	0.17152
Itih2	203.398	-0.820696	0.269439	-3.04594	0.00231954	0.173511
Fbp2	484.3	-0.608471	0.200012	-3.04218	0.00234873	0.174553
Nsun3	158.546	-0.740887	0.243922	-3.03739	0.00238637	0.176207
Ifi202b	14.0194	0.916625	0.302777	3.0274	0.0024667	0.180971
Dixdc1	68.8563	0.921422	0.304925	3.0218	0.00251273	0.183173
Rasl12	46.021	-0.881531	0.29193	-3.01966	0.00253056	0.183305
Arhgap26	181.909	-0.64444	0.213759	-3.01479	0.00257153	0.185102
Gas5	295.006	0.870432	0.289231	3.00947	0.00261703	0.185662
Gmpr	18.8462	0.960814	0.319128	3.01075	0.00260605	0.185662
Rpl22l1	1532.39	-0.484159	0.160946	-3.0082	0.00262798	0.185662
Acoxl	30.7274	0.94684	0.315648	2.99967	0.00270269	0.189769
Itgav	2116.61	-0.480555	0.160635	-2.9916	0.00277522	0.192499
Kcnk2	40.0371	0.953516	0.318545	2.99335	0.00275937	0.192499
Tbc1d4	75.891	0.87127	0.293584	2.9677	0.00300032	0.20686
Rbm3	2505.27	-0.518528	0.175212	-2.95943	0.00308213	0.211228
Pcyt1a	203.304	0.719312	0.243225	2.9574	0.00310247	0.211356
Ext2	278.869	0.586794	0.198743	2.95253	0.00315179	0.213445
Gm16486	142.891	0.850793	0.288445	2.94959	0.003182	0.214223
Thbd	69.373	-0.897215	0.304683	-2.94475	0.00323221	0.216331
Afap1	61.0593	0.901383	0.306728	2.9387	0.00329587	0.218607
Fstl4	38.4377	-0.906638	0.308601	-2.9379	0.00330441	0.218607
Crebbp	979.727	-0.441248	0.150493	-2.93201	0.00336773	0.22025
Reep6	186.784	0.721458	0.245941	2.93346	0.00335203	0.22025
Atp6v0a4	517.807	-0.670914	0.229223	-2.9269	0.00342358	0.22263
Efr3a	452.268	-0.502945	0.172476	-2.91602	0.0035453	0.229243
Fut9	21.6914	0.923642	0.317723	2.90706	0.00364841	0.234584
Tpcn2	88.2972	-0.840598	0.289356	-2.90507	0.00367175	0.234766
Edn3	86.9923	-0.779631	0.269205	-2.89604	0.00377899	0.238953
Wfdc1	31.9223	-0.892429	0.308146	-2.89613	0.00377796	0.238953
Btbd3	545.907	-0.747306	0.259008	-2.88527	0.00391083	0.243373
Gpx3	129.256	-0.880019	0.30472	-2.88796	0.00387744	0.243373
Npnt	997.004	-0.710313	0.246319	-2.88372	0.00393012	0.243373
Sh3bgrl	911.707	0.48412	0.167899	2.88341	0.00393394	0.243373
Pgm2l1	87.5558	0.72672	0.252267	2.88076	0.00396722	0.244112
Cd9	2638.57	-0.454572	0.158211	-2.8732	0.00406334	0.246058
Dram1	3505.42	0.492621	0.171397	2.87416	0.00405103	0.246058
Itgb3	132.584	-0.890922	0.310047	-2.87351	0.00405942	0.246058
Frrs1	62.9664	0.878941	0.306693	2.86587	0.0041587	0.249604
Ggct	82.9342	-0.845455	0.295062	-2.86535	0.00416552	0.249604
Cc2d2a	51.5948	0.831974	0.291327	2.85581	0.00429279	0.25511
Nfia	806.806	0.441352	0.154582	2.85513	0.00430198	0.25511
Oxct1	293.664	0.559743	0.197081	2.84017	0.00450893	0.266004
Pf4	47.482	0.845859	0.298615	2.83261	0.00461697	0.270981
Cers2	1588.41	-0.423753	0.149917	-2.82659	0.0047047	0.2746
Reln	16.5703	-0.892772	0.316015	-2.8251	0.00472662	0.2746
Celsr2	98.5789	-0.817671	0.290055	-2.81902	0.00481701	0.278438
Gns	685.183	0.524658	0.186277	2.81654	0.0048544	0.279189
Arhgap12	276.183	0.55042	0.195683	2.81281	0.00491104	0.280887
Gm44250	869.287	0.481523	0.171374	2.80978	0.00495756	0.280887
Mcpt2	2291.39	-0.888139	0.315957	-2.81095	0.00493956	0.280887
Adgrf5	2103.08	0.419791	0.149661	2.80496	0.00503234	0.28372
Fzd4	221.316	-0.554	0.197803	-2.80076	0.00509817	0.283911
Gm37376	22565	0.417234	0.148981	2.80058	0.00510109	0.283911
Nrp1	499.061	0.568671	0.203096	2.80001	0.00511015	0.283911
Gm37524	35.4435	0.857108	0.306502	2.79642	0.00516727	0.284324
Txn2	106.274	0.686499	0.245379	2.79771	0.00514669	0.284324
Htt	306.93	0.54303	0.194493	2.79203	0.0052379	0.285465
Zmynd11	312.03	0.563328	0.201757	2.79211	0.0052365	0.285465
Adcy7	146.767	0.805614	0.288822	2.78931	0.00528211	0.286511
Nckap5	652.291	0.570233	0.204626	2.78671	0.00532456	0.287451
Rora	319.18	0.629841	0.226194	2.78452	0.00536073	0.288045
Atp2b4	15.2829	0.854049	0.307616	2.77634	0.00549739	0.29032
Gm4610	65.2955	-0.837764	0.301601	-2.77773	0.00547408	0.29032
Rfx3	103.136	0.768375	0.276764	2.77628	0.00549848	0.29032
Sftpd	2661.7	0.530069	0.190952	2.77592	0.00550454	0.29032
Mfap3l	983.476	-0.457366	0.165523	-2.76315	0.00572469	0.300546
Mlc1	88.8015	0.78337	0.284096	2.75741	0.00582615	0.304476
Tc2n	2227.26	0.512796	0.18632	2.75223	0.00591902	0.307923
Zyx	399.07	-0.693609	0.25218	-2.75045	0.00595132	0.308203
Commd2	139.313	-0.626714	0.228185	-2.74652	0.00602313	0.309171
Il4ra	726.932	-0.47853	0.174262	-2.74604	0.00603192	0.309171
Myh6	44.3877	0.876022	0.319134	2.745	0.00605105	0.309171
Atp10b	58.5398	0.872036	0.318844	2.73499	0.00623814	0.310575
Hps5	122.848	0.68773	0.251538	2.7341	0.00625507	0.310575
Il18rap	252.143	0.553846	0.202458	2.73561	0.00622653	0.310575
Pon3	611.561	0.470175	0.172102	2.73195	0.00629614	0.310575
Rhoq	100.75	0.782682	0.285872	2.73788	0.00618373	0.310575
Serpinb8	49.6614	0.848387	0.31064	2.7311	0.00631235	0.310575
Shisa3	26.5572	0.87219	0.31941	2.73063	0.00632142	0.310575
Snx29	48.5563	0.811778	0.296925	2.73395	0.00625804	0.310575
Zadh2	171.989	-0.594574	0.217748	-2.73056	0.00632277	0.310575
Grb10	85.5354	0.723925	0.265458	2.72708	0.00638971	0.312522
Dpep2	208.405	-0.652774	0.239834	-2.72177	0.00649326	0.316235
Iqgap1	5135.64	0.383215	0.140964	2.71854	0.00655715	0.316652
Strap	443.232	-0.476628	0.17525	-2.7197	0.00653407	0.316652
Gm14295	78.5963	-0.735228	0.270642	-2.71661	0.0065955	0.317166
Dusp16	610.619	-0.455144	0.167823	-2.71204	0.00668699	0.319627
Il1a	56.1028	0.851249	0.314126	2.7099	0.00673045	0.319627
Rplp1	2643.34	0.401996	0.148278	2.71109	0.00670617	0.319627
Cfap52	31.3524	-0.85364	0.315737	-2.70364	0.00685839	0.324356
Gcnt4	254.543	-0.7003	0.259224	-2.70152	0.00690228	0.325089
Il6	73.6643	-0.832783	0.30883	-2.69658	0.00700559	0.328603
Cdh6	54.0027	0.85589	0.318387	2.68821	0.00718373	0.331145
Creb5	39.4975	0.82582	0.307311	2.68724	0.00720446	0.331145
Cybrd1	478.063	0.694804	0.258292	2.68999	0.00714544	0.331145
Prrg3	603.026	0.517237	0.19216	2.6917	0.00710893	0.331145
Tmsb4x	17514.4	0.409597	0.152302	2.68937	0.00715866	0.331145
Zbtb20	1500.31	0.535268	0.199395	2.68446	0.00726475	0.33258
Kcnj15	1301.2	-0.555924	0.207512	-2.679	0.00738431	0.336707
Abca1	181.873	0.624733	0.233713	2.67308	0.00751588	0.341346
Kcnk1	476.498	-0.457051	0.171201	-2.66968	0.00759245	0.343461
Lgr4	24.5094	0.840037	0.316147	2.65711	0.00788134	0.347431
Mboat1	552.3	-0.537539	0.202339	-2.65663	0.0078927	0.347431
Mettl7a1	749.666	0.55336	0.207969	2.66079	0.00779585	0.347431
Poc1b	75.9489	0.716987	0.269856	2.65693	0.00788561	0.347431
Ppfibp2	102.998	0.642123	0.241153	2.66272	0.00775112	0.347431
Rpn1	387.845	-0.522106	0.196433	-2.65794	0.00786204	0.347431
Tbl2	65.7891	0.710986	0.267151	2.66136	0.00778247	0.347431
Plet1	379.766	-0.724724	0.27302	-2.65447	0.00794321	0.348314
Il34	45.0426	0.776982	0.293015	2.65168	0.00800923	0.349869
Itga3	469.023	-0.511614	0.193049	-2.65017	0.00804508	0.350099
Bcar3	193.923	-0.705847	0.2667	-2.64659	0.00813072	0.350273
Nr2f2	121.71	0.645631	0.243773	2.64849	0.00808521	0.350273
Slc1a3	56.9736	-0.832371	0.314557	-2.64617	0.00814089	0.350273
H2-Q4	142.013	0.80227	0.303467	2.64368	0.00820096	0.351536
Lox	76.3124	-0.808449	0.30711	-2.63244	0.00847734	0.360681
Txnip	1055.69	0.551368	0.20937	2.63346	0.00845191	0.360681
Cul1	791.974	-0.430826	0.164071	-2.62585	0.00864333	0.361033
Itga5	34.2195	0.798365	0.303825	2.62771	0.00859608	0.361033
Pcdhgc3	80.429	0.776535	0.295726	2.62586	0.00864306	0.361033
Slc31a1	392.196	0.481559	0.183387	2.62592	0.00864151	0.361033
Ttc9	414.772	-0.72665	0.276529	-2.62775	0.00859505	0.361033
Nsf	195.143	-0.53507	0.204045	-2.62231	0.00873363	0.363478
Gzme	504.636	-0.780508	0.297953	-2.61957	0.00880411	0.363766
Rabgap1l	1452.6	0.53197	0.203021	2.62027	0.00878599	0.363766
Plxna1	350.598	-0.5873	0.22506	-2.60953	0.00906677	0.37327
Lgals1	52.6077	0.766345	0.294484	2.60233	0.00925921	0.379827
Adgrg2	15.8736	0.76461	0.294129	2.59957	0.00933409	0.380173
Gm1821	863.846	0.561887	0.216065	2.60055	0.0093075	0.380173
Gpc3	115.809	-0.713492	0.275102	-2.59355	0.00949905	0.38552
Cep290	188.131	0.572861	0.221292	2.58871	0.00963354	0.388225
Dhx40	493.158	-0.602915	0.232798	-2.58986	0.00960142	0.388225
Ccp110	177.668	0.597269	0.231338	2.5818	0.00982853	0.388248
Clasrp	15.5286	0.800309	0.309981	2.5818	0.00982854	0.388248
Gjb4	91.3386	-0.700677	0.271424	-2.58148	0.00983764	0.388248
Jade1	563.804	-0.544807	0.210584	-2.58712	0.00967817	0.388248
Pclo	24.1555	0.818687	0.316926	2.58321	0.00978853	0.388248
Slc34a2	24635.7	0.580567	0.22467	2.58409	0.00976357	0.388248
Gas2l3	77.1902	-0.755429	0.292865	-2.57944	0.00989602	0.38921
Hnmt	77.8818	0.810772	0.314615	2.57703	0.00996531	0.390592
Gm15533	49.5437	0.804812	0.312488	2.5755	0.0100096	0.390991
Ppp1r14c	464.32	0.587068	0.228207	2.57253	0.0100958	0.393017
Ahnak	6654.55	0.434659	0.16933	2.56693	0.0102603	0.39571
Dvl2	26.2267	0.805913	0.313858	2.56777	0.0102356	0.39571
Ppargc1a	156.103	-0.728328	0.283767	-2.56665	0.0102687	0.39571
Uggt1	442.038	0.473083	0.184451	2.56482	0.0103229	0.396462
Gm10524	51.5649	-0.789291	0.309067	-2.55379	0.0106558	0.406519
Vps45	47.4324	0.755917	0.295919	2.55447	0.0106349	0.406519
Tinag	16.1287	0.815389	0.319483	2.55222	0.010704	0.407001
Ehf	617.249	0.595576	0.233586	2.5497	0.0107814	0.407239
Tle3	152.593	0.548459	0.215011	2.55085	0.0107462	0.407239
C130073F10Rik	15.5025	-0.805192	0.315987	-2.54818	0.0108286	0.407675
Pcdhgc4	24.944	0.810605	0.318887	2.54198	0.0110225	0.413615
Aldh6a1	181.432	0.527722	0.207923	2.53807	0.0111465	0.416763
Hspb1	45.1621	0.798635	0.314789	2.53705	0.0111792	0.416763
Igf2bp2	21.4299	0.801723	0.316239	2.53518	0.0112389	0.417626
Gm6166	21.6497	-0.807458	0.318946	-2.53164	0.011353	0.419372
H2-DMa	102.278	0.699337	0.276447	2.52973	0.011415	0.419372
H6pd	381.893	0.491105	0.194185	2.52906	0.011437	0.419372
Ifit3	17.4472	0.768545	0.304004	2.52807	0.0114691	0.419372
Kank1	23.0782	0.807931	0.319157	2.53145	0.0113593	0.419372
Aldh1a7	190.015	0.578929	0.229348	2.52424	0.0115948	0.419946
Hhex	184.898	-0.574298	0.227326	-2.52631	0.0115266	0.419946
Ros1	337.244	0.544174	0.21553	2.52482	0.0115757	0.419946
Itgb6	367.118	0.504557	0.200276	2.51931	0.0117587	0.420884
Polm	31.6802	-0.766136	0.304139	-2.51903	0.0117678	0.420884
Prmt8	164.458	-0.696769	0.276506	-2.5199	0.0117387	0.420884
Ston2	187.457	-0.555927	0.220602	-2.52004	0.011734	0.420884
Camk1d	92.1833	-0.685385	0.272748	-2.51289	0.0119747	0.423249
Gpam	93.6639	0.706515	0.281022	2.51409	0.011934	0.423249
Hspb8	208.167	-0.537801	0.213838	-2.51499	0.0119036	0.423249
Ube4a	395.318	0.47146	0.187632	2.51268	0.0119819	0.423249
Acacb	28.7815	0.776748	0.310061	2.50515	0.0122399	0.424173
Dedd	34.6518	0.754087	0.300442	2.50992	0.0120758	0.424173
Herc2	518.573	-0.51372	0.20513	-2.50436	0.0122675	0.424173
Hsd17b11	280.517	0.504502	0.201397	2.50502	0.0122446	0.424173
Hsph1	313.807	0.590935	0.235464	2.50967	0.0120845	0.424173
Mpeg1	39.5747	0.801374	0.319573	2.50764	0.012154	0.424173
Usp40	144.247	0.605167	0.241449	2.5064	0.0121968	0.424173
Cbr2	153.584	0.789439	0.315882	2.49916	0.0124487	0.429144
Cyp4b1	19.9899	0.794797	0.319505	2.48759	0.0128612	0.435422
Gm19557	33.3881	-0.763761	0.30654	-2.49155	0.0127185	0.435422
Hdc	121.771	0.636746	0.256057	2.48673	0.0128922	0.435422
Map3k1	252.694	0.5608	0.225153	2.49076	0.0127472	0.435422
Rgs17	19.7373	0.742561	0.298613	2.4867	0.0128933	0.435422
Sgpp2	488.516	0.435368	0.175086	2.4866	0.0128972	0.435422
Snx24	96.447	0.61406	0.246429	2.49184	0.0127085	0.435422
Cldn23	35.4408	0.772934	0.311151	2.48411	0.0129876	0.437185
Eva1a	129.461	-0.56656	0.228225	-2.48247	0.0130476	0.437919
Tbc1d5	163.709	0.574218	0.231538	2.48001	0.0131378	0.439072
Vangl1	67.0636	-0.668035	0.269429	-2.47944	0.0131587	0.439072
Ptgfrn	731.216	0.396022	0.159873	2.4771	0.0132454	0.44068
Oasl2	19.4031	0.737429	0.298551	2.47003	0.0135103	0.448189
Ing3	89.0425	-0.663484	0.268841	-2.46794	0.0135892	0.448272
Tshz2	67.5015	0.714897	0.289742	2.46736	0.0136113	0.448272
Zdhhc15	13.9058	0.762475	0.309087	2.46686	0.0136303	0.448272
Cic	129.503	0.615161	0.249818	2.46244	0.0137995	0.451245
Tes	464.995	-0.501717	0.203693	-2.4631	0.0137742	0.451245
Mynn	122.467	-0.58747	0.238893	-2.45914	0.0139271	0.454118
2610005L07Rik	274.419	-0.48843	0.19883	-2.45651	0.0140292	0.455334
Hilpda	98.6116	-0.656245	0.267186	-2.45614	0.0140439	0.455334
Cx3cl1	107.657	0.584388	0.238147	2.4539	0.0141318	0.456888
D630045J12Rik	112.364	-0.608556	0.248398	-2.44992	0.0142889	0.458087
Mtss1	312.92	0.507821	0.207221	2.45062	0.0142609	0.458087
Ss18l2	112.774	-0.589392	0.240529	-2.4504	0.0142697	0.458087
Egln1	370.723	0.453432	0.185486	2.44457	0.0145026	0.462495
Malat1	77371.9	0.376873	0.154175	2.44445	0.0145073	0.462495
Palld	255.973	-0.669097	0.273841	-2.44338	0.0145506	0.462586
Iqsec2	24.1365	0.778026	0.318715	2.44113	0.0146413	0.464182
Ces2g	16.5366	0.724393	0.296901	2.43985	0.0146935	0.464549
Riok3	434.435	-0.427443	0.175278	-2.43866	0.014742	0.464799
Fam174b	219.554	-0.547378	0.224876	-2.43413	0.0149277	0.466605
Nfib	1157.27	0.407185	0.167339	2.43329	0.0149623	0.466605
Nt5c3	293.455	-0.564479	0.23198	-2.43331	0.0149616	0.466605
Selenon	116.958	0.589139	0.242068	2.43378	0.0149421	0.466605
Arap2	272.325	0.627484	0.257988	2.43222	0.0150064	0.466707
Gm26899	54.1919	0.703636	0.289525	2.43032	0.0150856	0.4679
1810010H24Rik	65.2848	0.70005	0.288838	2.42368	0.0153642	0.469171
Ahcyl1	797.3	-0.508906	0.209854	-2.42505	0.0153063	0.469171
Cd38	166.631	0.561982	0.232318	2.41903	0.0155621	0.469171
Gabrp	236.044	0.733275	0.30273	2.42221	0.0154265	0.469171
Gbp2b	29.7963	0.715234	0.295622	2.41942	0.0155453	0.469171
Mfsd2a	176.574	-0.709995	0.293372	-2.42012	0.0155155	0.469171
Papola	781	-0.436975	0.180021	-2.42737	0.0152089	0.469171
Pcca	93.7511	0.623741	0.257177	2.42534	0.0152942	0.469171
S100a14	669.87	-0.65032	0.268008	-2.4265	0.0152454	0.469171
Scp2	999.554	0.460718	0.190484	2.41867	0.0155775	0.469171
Tnik	43.2793	0.735734	0.304155	2.41894	0.0155657	0.469171
Ereg	2199.48	-0.544584	0.225604	-2.41389	0.0157832	0.474116
Gm17249	17.5239	0.770299	0.31962	2.41005	0.0159505	0.474795
Nipal1	489.043	-0.528377	0.219283	-2.40956	0.0159717	0.474795
Phlpp2	52.8472	0.730341	0.302881	2.41132	0.0158951	0.474795
Unc5b	103.713	0.599064	0.248505	2.41067	0.0159232	0.474795
Igsf5	211.466	-0.484025	0.201062	-2.40734	0.0160692	0.476456
Lrg1	277.969	0.504026	0.209578	2.40496	0.0161744	0.478337
Zfp704	601.645	0.539424	0.224558	2.40216	0.0162986	0.480767
Ddx19b	85.1323	-0.620979	0.258733	-2.40008	0.0163915	0.482264
Ndufb9	425.148	-0.425926	0.177948	-2.39355	0.0166864	0.488606
Usp46	318.624	0.460283	0.192312	2.39341	0.0166924	0.488606
Hacd2	347.288	-0.461121	0.192807	-2.39162	0.0167743	0.48927
Ifi203	29.1088	0.762778	0.319015	2.39104	0.0168006	0.48927
Dnhd1	18.7996	0.732649	0.306608	2.38953	0.0168701	0.490047
Ahnak2	113.869	0.555071	0.232504	2.38736	0.0169699	0.490369
Bmp1	146.509	0.598033	0.250785	2.38465	0.0170954	0.490369
Muc1	2526.82	0.497337	0.208531	2.38495	0.0170814	0.490369
Sipa1l3	228.047	0.466467	0.195566	2.38521	0.0170693	0.490369
Tnfaip1	955.386	-0.379828	0.159064	-2.38789	0.0169454	0.490369
Slc9a4	56.3193	0.71906	0.301951	2.38138	0.0172481	0.49351
Bag5	68.7263	-0.665044	0.279573	-2.37879	0.0173698	0.495754
Mprip	570.631	-0.476343	0.200378	-2.37722	0.0174435	0.496619
Enpep	166.325	0.702732	0.295783	2.37584	0.0175093	0.497255
Cyb5a	254.624	0.574769	0.24219	2.37322	0.0176339	0.499553
Nfic	180.183	0.601451	0.253567	2.37197	0.0176937	0.500012
Tmem139	97.8994	-0.612729	0.258834	-2.36727	0.0179199	0.505156
Brd9	45.2738	0.679223	0.287996	2.35844	0.0183517	0.507332
Etv5	592.648	0.444738	0.18853	2.35898	0.0183251	0.507332
Mical2	663.064	0.396196	0.167918	2.35946	0.0183017	0.507332
Mndal	14.9311	0.74214	0.314012	2.36341	0.0181075	0.507332
Paf1	73.5217	0.635621	0.269431	2.35912	0.0183183	0.507332
Sowaha	22.6065	0.747591	0.316948	2.35872	0.0183383	0.507332
Tgfbr2	953.651	-0.390163	0.16523	-2.36134	0.0182091	0.507332
Tnfrsf11b	28.9316	0.741067	0.313464	2.36412	0.0180728	0.507332
Spata6	95.4377	-0.57242	0.242826	-2.35733	0.018407	0.507633
6820431F20Rik	1202.02	-0.355632	0.150949	-2.35597	0.0184745	0.50827
Foxp1	1071.98	-0.428306	0.181892	-2.35473	0.0185364	0.50875
Emc4	235.249	-0.449505	0.191092	-2.35229	0.0186581	0.510866
Cdc14a	145.536	0.528364	0.224797	2.3504	0.0187533	0.512246
Map2k4	596.812	-0.546878	0.233006	-2.34705	0.0189225	0.515639
Arl4a	210.427	-0.538689	0.229707	-2.34512	0.0190211	0.516723
Trp53inp2	1173.32	-0.534509	0.227984	-2.3445	0.0190526	0.516723
Cep250	27.0543	-0.748449	0.319395	-2.34333	0.0191124	0.517119
Eif1a	965.845	-0.388581	0.166028	-2.34045	0.0192606	0.5199
Cd177	129.263	-0.72548	0.310627	-2.33553	0.0195157	0.524312
Slc35b1	159.046	-0.491236	0.210268	-2.33624	0.0194787	0.524312
Pllp	149.405	-0.580996	0.248984	-2.33346	0.0196239	0.525984
H3f3b	1867	-0.384725	0.164966	-2.33215	0.019693	0.526602
Shisa6	48.8656	0.744504	0.319538	2.32994	0.0198093	0.528478
Afp	112.927	-0.645882	0.27748	-2.32767	0.0199299	0.530458
Ambp	14.382	0.690347	0.296932	2.32494	0.0200754	0.53063
Lrrc10b	15.0904	-0.711095	0.305752	-2.32573	0.020033	0.53063
Tspyl4	31.5586	0.721953	0.310498	2.32515	0.020064	0.53063
Zbtb7a	316.753	0.540735	0.232945	2.3213	0.0202706	0.534555
Stxbp4	117.452	0.636817	0.274671	2.31847	0.0204236	0.537353
Add1	195.914	0.480731	0.207536	2.31638	0.0205378	0.538526
Usp49	71.0917	0.626361	0.270458	2.31593	0.0205623	0.538526
Aak1	508.682	-0.4272	0.184781	-2.31192	0.0207819	0.541796
Ap3s2	98.6886	-0.644814	0.278846	-2.31244	0.0207536	0.541796
Lrp1	142.694	-0.583602	0.252647	-2.30995	0.0208911	0.543325
Prdx6	826.993	0.39251	0.16998	2.30915	0.0209355	0.543325
Pikfyve	228.956	0.47136	0.204277	2.30745	0.0210295	0.54453
Pde7b	454.843	-0.421873	0.182925	-2.30626	0.0210962	0.545024
Clca1	17.535	0.721712	0.313458	2.30242	0.0213113	0.548108
Fads1	126.875	0.586099	0.254544	2.30254	0.0213046	0.548108
Zfp52	67.929	-0.66195	0.287711	-2.30074	0.0214062	0.549313
Atp5g3	782.887	-0.399481	0.173835	-2.29805	0.0215591	0.551999
Col4a5	92.6799	0.633279	0.275954	2.29487	0.0217403	0.555397
Cycs	408.77	-0.461403	0.201208	-2.29317	0.0218382	0.555418
Epha7	141.558	0.516936	0.2254	2.29341	0.0218242	0.555418
Bmf	72.5691	0.639052	0.27884	2.29183	0.0219156	0.55615
Atp8a1	2186.61	0.392419	0.172022	2.28121	0.0225358	0.565874
Fam213a	1032.1	0.481487	0.211066	2.28122	0.0225354	0.565874
Fras1	42.9891	-0.720751	0.315964	-2.28112	0.0225415	0.565874
Rab9	431.042	0.450243	0.197202	2.28316	0.0224209	0.565874
Zfp57	156.02	-0.502244	0.220182	-2.28104	0.0225459	0.565874
Ang	71.438	0.670752	0.294594	2.27687	0.0227941	0.566238
Chd7	90.261	0.627758	0.275739	2.27664	0.0228078	0.566238
Klhdc8a	39.0909	-0.680171	0.2985	-2.27863	0.022689	0.566238
Stk17b	484.414	-0.459926	0.201904	-2.27794	0.0227299	0.566238
Tax1bp1	1717.28	-0.335796	0.147386	-2.27833	0.0227066	0.566238
Elf5	206.053	0.516215	0.226988	2.2742	0.0229541	0.567408
Slc25a24	762.111	-0.386475	0.169927	-2.27435	0.0229449	0.567408
Gm26617	201.887	-0.490746	0.21603	-2.27166	0.0231073	0.569963
Atmin	155.965	-0.503945	0.222212	-2.26786	0.023338	0.573182
Higd1a	278.291	-0.452277	0.199423	-2.26793	0.0233336	0.573182
Mkrn1	198.059	-0.48362	0.213546	-2.26471	0.0235307	0.576679
Slc40a1	30.7615	0.712492	0.315296	2.25976	0.0238363	0.58292
Plcb4	23.7153	0.71973	0.318785	2.25773	0.0239625	0.584755
Cstb	1354.69	-0.356579	0.158334	-2.25208	0.0243175	0.591368
Phkb	437.556	0.484142	0.215005	2.25177	0.0243368	0.591368
Phf11d	59.216	0.627366	0.278842	2.2499	0.0244555	0.592621
R3hdml	16.6753	-0.71647	0.318527	-2.24932	0.0244919	0.592621
Mtr	61.1581	0.648564	0.288569	2.24752	0.0246067	0.593145
Tmem163	402.494	-0.537311	0.239086	-2.24736	0.0246172	0.593145
Setdb1	166.312	-0.476425	0.212212	-2.24504	0.0247655	0.595465
Klrc2	17.8467	-0.715638	0.318904	-2.24405	0.024829	0.59574
Gm7334	283.456	-0.539703	0.2407	-2.24223	0.0249467	0.596065
Uck2	73.1238	-0.625789	0.279079	-2.24233	0.0249398	0.596065
Cmas	317.383	-0.589363	0.26298	-2.24109	0.0250203	0.596578
Mxd4	139.24	0.558869	0.249525	2.23973	0.0251085	0.597436
Gm48597	20.7316	-0.713326	0.319009	-2.23607	0.0253475	0.599213
Ikzf2	66.7204	0.714051	0.319372	2.2358	0.0253649	0.599213
Sfmbt1	149.142	0.537495	0.240201	2.23769	0.0252414	0.599213
Smarca2	158.661	0.494906	0.221397	2.23538	0.0253926	0.599213
Stat5a	61.3443	0.632826	0.283211	2.23447	0.0254523	0.599387
Smarcad1	306.471	-0.422738	0.189295	-2.23323	0.025534	0.600076
Aplp2	1104.72	-0.402925	0.180624	-2.23074	0.0256986	0.601474
Polr1c	203.271	-0.459003	0.205754	-2.23084	0.0256917	0.601474
Aldh1a1	225.777	0.473212	0.212365	2.2283	0.0258608	0.604034
Ago4	70.1617	0.661843	0.297133	2.22743	0.0259185	0.60415
Hipk2	530.327	0.368009	0.165369	2.22538	0.0260559	0.604888
Stk32a	58.5142	-0.664608	0.298626	-2.22555	0.0260443	0.604888
Nup214	347.068	-0.396761	0.178631	-2.22112	0.0263431	0.607857
Rassf9	105.931	0.624161	0.280977	2.2214	0.0263242	0.607857
Slc38a1	52.2272	-0.693356	0.312057	-2.22189	0.0262906	0.607857
Clec16a	155.861	-0.498073	0.224722	-2.21639	0.0266647	0.610849
Gk	210.202	-0.497661	0.224568	-2.21608	0.0266863	0.610849
Parp6	79.7842	0.575303	0.259342	2.21832	0.0265332	0.610849
Tpd52	793.896	-0.380446	0.171656	-2.21633	0.0266687	0.610849
Hopx	342.967	-0.58057	0.262211	-2.21413	0.0268199	0.611461
Polk	151.006	0.505106	0.228097	2.21444	0.0267987	0.611461
Adcy6	105.072	0.575459	0.260419	2.20975	0.0271228	0.611783
Clu	16433.5	0.361137	0.163761	2.20527	0.0274349	0.611783
Klrc1	20.3078	-0.702581	0.318326	-2.20711	0.0273061	0.611783
Lama2	43.0598	0.687182	0.311714	2.20453	0.0274873	0.611783
Lamb1	169.683	-0.606965	0.275437	-2.20365	0.0275492	0.611783
Lrp2	1088.13	0.432085	0.195714	2.20773	0.0272628	0.611783
Mitd1	43.2779	0.639076	0.288986	2.21144	0.0270053	0.611783
Plch1	52.3151	0.621445	0.281498	2.20764	0.0272695	0.611783
Ptpn11	302.038	-0.415537	0.18872	-2.20187	0.0276746	0.611783
Ptpn2	349.441	-0.391545	0.177748	-2.20282	0.0276077	0.611783
Rbms2	131.474	0.533597	0.241578	2.2088	0.0271888	0.611783
Sfi1	101.634	0.552888	0.251123	2.20166	0.0276893	0.611783
Slc39a4	241.048	-0.520059	0.235752	-2.20596	0.0273871	0.611783
Srebf1	242.632	0.535466	0.242964	2.20389	0.0275319	0.611783
Ttn	82.3752	0.696346	0.315455	2.20743	0.0272838	0.611783
Tubgcp5	119.608	-0.550705	0.249345	-2.20861	0.0272018	0.611783
Flrt3	504.979	-0.392164	0.178545	-2.19645	0.02806	0.61698
Twf1	921.166	-0.424998	0.193526	-2.19608	0.0280862	0.61698
Zfp512	45.8475	0.640998	0.291695	2.19749	0.0279851	0.61698
Tpt1-ps3	837.869	0.340178	0.155039	2.19415	0.0282248	0.618837
Sgsm1	29.7594	0.687858	0.313735	2.19248	0.0283446	0.620275
Abca3	2036.48	0.400382	0.182859	2.18957	0.0285554	0.623696
Selenbp2	19.0074	-0.699744	0.319724	-2.18859	0.0286267	0.624062
St3gal6	99.4394	0.556445	0.254381	2.18745	0.02871	0.624687
Vcan	181.289	0.533578	0.244276	2.18433	0.0289381	0.628457
Plxnd1	100.235	0.569294	0.260734	2.18343	0.0290044	0.628702
Adamts2	23.7003	-0.689638	0.316375	-2.17982	0.0292711	0.628922
Camk1	68.6645	0.596235	0.273629	2.17899	0.0293321	0.628922
Epdr1	19.7002	0.696259	0.319146	2.18163	0.0291369	0.628922
Hspa5	3334.23	-0.321835	0.14771	-2.17883	0.0293442	0.628922
Kcmf1	463.242	-0.388165	0.177896	-2.18198	0.0291112	0.628922
Sesn3	648.228	0.451113	0.206891	2.18044	0.029225	0.628922
Gapdh	2102.48	-0.428353	0.196702	-2.17767	0.0294305	0.629592
Rasl11a	74.1907	0.581165	0.267151	2.17542	0.0295989	0.632014
Vcam1	327.272	0.590077	0.271471	2.17363	0.0297332	0.633699
Btbd10	50.3833	-0.605917	0.278877	-2.1727	0.0298027	0.633999
Tuba8	41.9507	-0.645583	0.297533	-2.16979	0.0300229	0.637499
Nasp	128.12	0.515589	0.237989	2.16644	0.0302779	0.640582
Rps6ka5	16.024	0.693352	0.320047	2.16641	0.03028	0.640582
1810014B01Rik	30.3935	-0.683374	0.315736	-2.16438	0.0304349	0.642671
Sash1	137.636	0.542685	0.25091	2.16287	0.0305513	0.643939
Wdcp	19.6186	-0.686884	0.318079	-2.15948	0.0308133	0.648268
Bphl	95.8974	0.59256	0.274599	2.15791	0.0309346	0.648936
D430020J02Rik	18.7775	-0.687843	0.318799	-2.15761	0.0309584	0.648936
Ace2	72.2783	0.61508	0.28583	2.15191	0.0314047	0.649958
Fxyd4	266.52	-0.565858	0.26294	-2.15205	0.0313937	0.649958
Gja1	696.367	-0.402632	0.186959	-2.15358	0.0312728	0.649958
Gm43428	14.5396	0.688136	0.319671	2.15264	0.031347	0.649958
Irf9	49.7802	0.615468	0.285641	2.15469	0.0311861	0.649958
Osbpl5	73.4256	0.584771	0.271372	2.15487	0.0311721	0.649958
Xist	6840.49	0.58611	0.272246	2.15287	0.0313289	0.649958
Gm6710	33.0758	-0.663656	0.308555	-2.15085	0.031488	0.650043
Lxn	118.752	-0.49487	0.230128	-2.15042	0.0315224	0.650043
Mto1	40.5981	0.643953	0.299954	2.14684	0.0318063	0.654717
Gbp2	40.6431	0.558914	0.26055	2.14513	0.0319421	0.655058
Ociad2	631.271	-0.372816	0.173748	-2.14574	0.0318941	0.655058
Spp1	1228.52	0.453481	0.211464	2.14448	0.0319945	0.655058
Phf21a	129.896	0.55928	0.261407	2.1395	0.0323955	0.662083
Gm43597	20.0823	0.68273	0.319347	2.13789	0.0325254	0.663553
Casp2	211.423	-0.442492	0.207144	-2.13616	0.0326664	0.665243
BC037034	24.7377	0.673176	0.315422	2.13421	0.032826	0.667306
Cdk1	21.0523	-0.676286	0.317142	-2.13244	0.0329705	0.668039
Fbxo32	106.757	0.498603	0.233829	2.13234	0.0329788	0.668039
Cdkl2	150.689	0.475636	0.223148	2.13148	0.0330495	0.668209
Rpl36a-ps2	58.4634	0.601209	0.282149	2.13082	0.0331039	0.668209
Ate1	221.396	-0.467777	0.219692	-2.12924	0.0332347	0.669396
Mtss1l	32.022	0.679796	0.319349	2.12869	0.0332797	0.669396
Gm37335	27.9147	-0.654543	0.307642	-2.12761	0.0333691	0.670016
Cep192	125.947	0.524801	0.24687	2.12582	0.0335186	0.67184
Rims2	74.9976	0.583768	0.274912	2.12348	0.033714	0.674575
Capn6	27.3592	-0.677509	0.319291	-2.12192	0.0338447	0.676008
Alb	29.4673	-0.676616	0.319066	-2.12062	0.0339541	0.677011
Abca5	355.597	-0.526617	0.248701	-2.11747	0.0342196	0.680014
Gm43844	16.0535	-0.624786	0.295068	-2.11743	0.0342235	0.680014
Dennd1a	67.3628	0.58371	0.275932	2.11541	0.034395	0.682236
Macf1	2208.82	-0.40289	0.19055	-2.11435	0.0344852	0.682842
Camsap1	111.301	-0.551706	0.261211	-2.11211	0.0346772	0.68347
Cux1	958.406	0.373044	0.176645	2.11183	0.0347008	0.68347
Lbhd1	29.6835	-0.662842	0.313878	-2.11178	0.0347051	0.68347
Zmynd8	85.7655	0.549608	0.260331	2.11119	0.0347558	0.68347
Cyhr1	141.657	-0.46736	0.221607	-2.10896	0.0349482	0.684132
Eif2s3x	677.089	0.347449	0.164768	2.10872	0.0349688	0.684132
H2-K1	930.48	0.672351	0.318637	2.11009	0.0348507	0.684132
Slc26a9	1262.12	0.414933	0.197013	2.10612	0.0351941	0.687365
Ecm1	304.454	-0.485445	0.230851	-2.10285	0.0354786	0.689394
Rgs10	113.307	-0.65709	0.312453	-2.10301	0.035465	0.689394
Usp27x	22.3851	0.670639	0.318819	2.10351	0.0354209	0.689394
Hs3st3b1	24.5024	0.669045	0.318457	2.1009	0.0356499	0.691548
Gfra2	18.3381	0.634266	0.30271	2.09529	0.036145	0.698311
Msmo1	236.809	-0.510857	0.243952	-2.09409	0.0362517	0.698311
Nedd4	4397.92	0.309553	0.147911	2.09283	0.0363646	0.698311
Pbx1	853.381	0.426406	0.203739	2.0929	0.036358	0.698311
Svil	441.042	0.41778	0.19954	2.09372	0.0362853	0.698311
Zfp467	55.2805	0.621233	0.296358	2.09623	0.0360622	0.698311
Ccbe1	16.4084	0.627728	0.30021	2.09097	0.0365311	0.699925
Fbxl20	221.621	-0.457094	0.218686	-2.09019	0.0366011	0.699925
Habp4	60.1631	0.588689	0.281691	2.08984	0.0366322	0.699925
Fam71a	43.5247	0.631332	0.302384	2.08785	0.0368116	0.701013
Gm8797	154.528	0.575372	0.275505	2.08843	0.0367592	0.701013
Lpar1	64.6417	-0.647042	0.310158	-2.08617	0.0369632	0.701566
Mars2	67.2944	0.562655	0.269648	2.08663	0.0369216	0.701566
Avpi1	352.837	-0.423336	0.20323	-2.08304	0.0372479	0.705798
Hnrnpll	490.717	-0.36287	0.174354	-2.08123	0.0374132	0.705799
Rasgrp3	65.5404	-0.657316	0.315864	-2.08101	0.037433	0.705799
Wdr72	140.84	0.514626	0.247237	2.08151	0.0373869	0.705799
Akap13	1576.6	0.41374	0.199446	2.07444	0.0380381	0.70655
Apln	47.7846	-0.662925	0.318793	-2.07948	0.037573	0.70655
Chil1	1889.5	0.653841	0.315475	2.07256	0.0382136	0.70655
Dtna	93.1716	-0.574955	0.27659	-2.07873	0.0376422	0.70655
Fbln2	107.691	0.576191	0.277388	2.0772	0.0377829	0.70655
Gga2	69.3189	0.599344	0.288771	2.0755	0.0379401	0.70655
Ier3	621.346	-0.440183	0.212308	-2.07332	0.0381426	0.70655
Igf1	182.377	-0.626245	0.301574	-2.07659	0.0378393	0.70655
Lamb3	605.84	0.41414	0.199621	2.07463	0.038021	0.70655
Lrp2bp	48.8422	0.621804	0.299667	2.07498	0.0379883	0.70655
Rsf1	543.321	0.369981	0.178422	2.07363	0.0381141	0.70655
Zfp961	48.7176	-0.620518	0.299305	-2.07319	0.0381543	0.70655
Tmem200a	15.3981	0.640031	0.309128	2.07044	0.0384113	0.70906
Gbp6	112.09	0.504493	0.243823	2.0691	0.0385369	0.710232
Dock9	980.496	0.390473	0.188793	2.06826	0.0386155	0.710538
Rbp4	49.3711	0.646749	0.312892	2.06701	0.0387336	0.711567
Map4	555.105	0.365521	0.177001	2.06508	0.0389154	0.71376
Btg2	744.381	-0.318303	0.154227	-2.06386	0.0390307	0.714731
Bok	149.793	-0.589399	0.285711	-2.06292	0.0391203	0.715226
Ipo5	504.039	0.426678	0.206966	2.06159	0.0392469	0.715255
Sh2d1b1	84.7853	-0.645994	0.313311	-2.06183	0.0392241	0.715255
Appl2	275.326	0.446005	0.216498	2.06009	0.0393898	0.715582
Ero1l	728.959	0.371084	0.18008	2.06066	0.0393355	0.715582
Gm26802	44.2868	0.629929	0.305988	2.05867	0.0395256	0.715775
Tlr5	18.1792	0.652649	0.316986	2.05892	0.0395018	0.715775
Aff1	591.866	0.366737	0.178755	2.05161	0.0402075	0.716122
B3galt2	195.025	-0.413058	0.201298	-2.05197	0.0401725	0.716122
Cthrc1	33.7134	0.649774	0.316125	2.05543	0.0398374	0.716122
Gm14636	70.9681	0.582944	0.283452	2.05658	0.0397262	0.716122
Gm21955	15.9451	-0.635153	0.309627	-2.05135	0.040233	0.716122
Micu1	99.5198	0.509026	0.247492	2.05674	0.0397112	0.716122
Muc20	119.101	0.624165	0.3039	2.05385	0.03999	0.716122
Osbpl7	40.8783	-0.615916	0.299566	-2.05603	0.0397795	0.716122
Plcb3	91.3481	0.49483	0.241177	2.05173	0.0401963	0.716122
Prl2c3	56.0702	0.65538	0.319061	2.05409	0.0399672	0.716122
Vps13b	1004.29	0.315053	0.153399	2.05381	0.0399938	0.716122
Kansl1l	320.278	0.401086	0.195784	2.04862	0.0404995	0.719747
March6	1306.6	-0.325051	0.158804	-2.04687	0.0406704	0.721663
2210407C18Rik	30.556	0.647236	0.316475	2.04514	0.0408406	0.723561
Atn1	207.564	-0.410021	0.200818	-2.04176	0.0411753	0.724074
Foxo3	450.838	0.355494	0.174089	2.04202	0.0411497	0.724074
Gm16133	16.4896	0.646066	0.31663	2.04044	0.0413061	0.724074
Gm20632	23.867	-0.652566	0.319408	-2.04305	0.0410479	0.724074
Metrnl	95.9123	-0.564128	0.276436	-2.04072	0.0412787	0.724074
Rnf213	423.425	0.39472	0.193454	2.04038	0.0413124	0.724074
Sult1a1	57.5321	0.595866	0.291607	2.04338	0.0410144	0.724074
Acp1	254.27	-0.420439	0.206156	-2.03942	0.0414083	0.724645
Adam1b	15.734	0.644616	0.317026	2.03332	0.0420201	0.726909
Aldh4a1	29.8329	0.625057	0.307442	2.03309	0.0420433	0.726909
BC055324	14.7006	-0.646608	0.317705	-2.03524	0.0418263	0.726909
Csnk1g2	61.8252	0.595207	0.292722	2.03335	0.0420169	0.726909
Dab2ip	166.922	-0.470469	0.231281	-2.03419	0.0419328	0.726909
Fzd7	217.135	0.5065	0.24904	2.03381	0.0419703	0.726909
Tmprss4	91.1649	0.536142	0.263711	2.03307	0.0420458	0.726909
Tpgs2	34.8764	0.620881	0.305183	2.03445	0.0419059	0.726909
Cubn	170.704	-0.576532	0.284001	-2.03003	0.0423532	0.729959
Psmb8	73.0377	0.627938	0.309239	2.03059	0.0422965	0.729959
Ptgs2os2	81.7402	-0.55303	0.272504	-2.02944	0.0424135	0.729959
Prdm1	22.8806	0.647178	0.319092	2.02819	0.042541	0.731053
Cap2	119.278	-0.575878	0.284165	-2.02656	0.0427074	0.732041
Pigr	199.717	0.643269	0.317448	2.02637	0.0427264	0.732041
A430105I19Rik	59.0771	-0.578485	0.28626	-2.02083	0.0432971	0.733287
Acin1	169.246	0.437907	0.216606	2.02167	0.04321	0.733287
Actl6a	96.9516	-0.550177	0.272141	-2.02166	0.0432111	0.733287
Cnga1	24.5278	0.642453	0.317969	2.02049	0.0433325	0.733287
Eloc	209.766	-0.443954	0.219399	-2.0235	0.0430213	0.733287
Foxp4	105.802	0.528882	0.2618	2.02017	0.0433655	0.733287
Hmgcr	350.363	-0.374405	0.185342	-2.02007	0.0433757	0.733287
Ttpal	135.189	-0.565713	0.279992	-2.02046	0.0433359	0.733287
Zfp385b	41.0589	0.633859	0.313179	2.02395	0.0429751	0.733287
Paip2b	130.55	-0.525557	0.260429	-2.01804	0.0435867	0.734682
Serpinb9	445.046	0.433127	0.214565	2.01863	0.0435255	0.734682
Acss3	28.9157	0.628749	0.311802	2.0165	0.0437477	0.735185
Sin3b	147.755	-0.461665	0.22908	-2.0153	0.0438734	0.735185
St3gal5	284.367	-0.386975	0.191978	-2.01572	0.0438288	0.735185
Tram2	113.203	-0.495266	0.245547	-2.01699	0.0436962	0.735185
Clcn3	478.288	0.43769	0.217799	2.0096	0.0444733	0.738882
Gm37728	62.3336	0.599414	0.298005	2.01143	0.0442804	0.738882
Hsd11b1	19.6762	-0.639829	0.318398	-2.00953	0.0444814	0.738882
Mknk1	33.3814	0.619963	0.308251	2.01122	0.0443017	0.738882
Phospho2	75.0044	-0.537953	0.267675	-2.00973	0.0444598	0.738882
Vps54	457.558	0.338987	0.168526	2.01148	0.0442746	0.738882
Trim62	42.3346	0.594095	0.295733	2.00889	0.044549	0.738932
Arhgef38	254.138	0.536328	0.267186	2.00733	0.044715	0.739542
Psma7	309.069	-0.411319	0.204866	-2.00775	0.0446696	0.739542
Zcchc4	38.6425	0.612891	0.305633	2.00531	0.0449295	0.742017
Ppig	174.888	0.460315	0.229707	2.00393	0.0450781	0.742329
Sem1	466.447	-0.365838	0.182526	-2.00431	0.0450371	0.742329
Ccdc83	17.431	-0.638429	0.318891	-2.00203	0.0452818	0.744612
Gpr155	79.0217	-0.510435	0.255102	-2.00091	0.0454022	0.745521
Ap4s1	58.4476	-0.561015	0.280622	-1.99918	0.0455884	0.747506
Micu2	143.177	0.445562	0.223062	1.99748	0.0457729	0.749457
Slc18b1	81.1225	-0.557393	0.279263	-1.99595	0.0459398	0.751115
Phlda1	1305.69	-0.440689	0.221062	-1.99351	0.0462061	0.754262
S100a6	5972.89	-0.43481	0.218171	-1.99298	0.046264	0.754262
AC122291.1	26.0026	0.630689	0.316582	1.99218	0.0463511	0.754606
Lhfpl2	38.577	0.60586	0.304631	1.98883	0.0467196	0.755234
Rin2	493.29	0.344645	0.173277	1.98899	0.0467022	0.755234
Ulbp1	31.7095	0.601218	0.302282	1.98893	0.0467089	0.755234
Zfp101	23.4039	-0.631651	0.317353	-1.99037	0.0465497	0.755234
Zfp945	88.1975	0.543776	0.273177	1.99057	0.0465286	0.755234
Tom1l1	387.989	-0.348664	0.175366	-1.9882	0.0467892	0.755293
Dtx3l	135.237	0.517269	0.260555	1.98526	0.0471155	0.759488
Itga9	642.561	0.404416	0.203801	1.98436	0.0472153	0.760027
Gt(ROSA)26Sor	245.067	0.570747	0.288178	1.98054	0.0476432	0.760679
Medag	47.1693	-0.590119	0.297878	-1.98108	0.0475825	0.760679
Mrrf	48.5256	-0.578107	0.291757	-1.98146	0.0475392	0.760679
Mylip	50.0712	0.612461	0.309033	1.98186	0.0474947	0.760679
Papss2	130.948	-0.53027	0.267754	-1.98044	0.0476546	0.760679
Vapb	185.164	-0.42869	0.216163	-1.98318	0.0473471	0.760679
Plaur	187.621	-0.486234	0.245752	-1.97856	0.0478654	0.762981
Sidt2	155.792	0.469972	0.237615	1.97787	0.0479429	0.763153
Dnajb4	423.187	0.423834	0.214381	1.97702	0.0480399	0.763343
Map3k20	158.177	0.489769	0.247785	1.97659	0.0480883	0.763343
Xpnpep3	73.6816	0.529106	0.267811	1.97567	0.0481925	0.763938
Slc25a51	653.916	-0.393706	0.199411	-1.97434	0.0483429	0.765263
Atp11c	344.27	0.371483	0.18826	1.97325	0.0484674	0.766173
Fam134b	440.025	-0.337393	0.17127	-1.96994	0.0488448	0.771074
Eogt	535.479	-0.393301	0.200152	-1.96502	0.0494124	0.777889
Mpc2	350.759	0.369657	0.188118	1.96502	0.0494115	0.777889
Sec61g	57.7384	-0.557784	0.284008	-1.96397	0.0495332	0.778719
Calml4	15.1687	-0.602977	0.307571	-1.96045	0.0499434	0.778996
Epgn	44.7704	-0.586741	0.298966	-1.96257	0.0496966	0.778996
Fos	5120.78	-0.385815	0.196701	-1.96143	0.0498286	0.778996
Syt17	14.2511	0.616036	0.313884	1.96262	0.04969	0.778996
Timm8a1	57.6838	-0.528206	0.26945	-1.96031	0.0499592	0.778996
Tpmt	44.9484	-0.597478	0.304687	-1.96096	0.0498837	0.778996
Cd274	14.1704	0.574073	0.293194	1.958	0.0502305	0.780757
D630030B08Rik	20.1381	0.625118	0.319412	1.95709	0.0503374	0.780757
Glb1l	36.2316	0.584073	0.298618	1.95592	0.0504746	0.780757
Kras	1274.27	-0.305611	0.156254	-1.95586	0.0504815	0.780757
Nudt21	230.26	-0.434062	0.22167	-1.95814	0.0502133	0.780757
Nup155	237.061	-0.384058	0.196321	-1.95627	0.0504332	0.780757
Gm20559	20.7506	0.623831	0.319058	1.95523	0.0505559	0.780853
Cda	40.9146	-0.568309	0.290771	-1.95449	0.0506436	0.781154
Ipo4	72.4261	0.52214	0.267273	1.95358	0.0507508	0.781753
Rtn4	901.072	-0.299649	0.153439	-1.95288	0.0508337	0.781978
Gm45871	35.2757	0.599914	0.307612	1.95023	0.0511492	0.785621
Gstk1	389.309	-0.454721	0.233222	-1.94973	0.0512078	0.785621
AU022252	52.131	0.536401	0.27706	1.93605	0.0528619	0.786154
Car9	24.5288	0.620888	0.31866	1.94844	0.0513628	0.786154
Cbr3	56.4288	-0.558673	0.288232	-1.93828	0.0525892	0.786154
Chit1	16.3243	-0.530624	0.274081	-1.93601	0.0528665	0.786154
Cpt1a	269.654	-0.377411	0.194255	-1.94286	0.0520328	0.786154
Csnk2a2	168.467	-0.415467	0.214775	-1.93443	0.05306	0.786154
Dnm3	150.431	-0.530771	0.273874	-1.93802	0.0526214	0.786154
Eaf1	234.73	-0.411626	0.212665	-1.93557	0.052921	0.786154
Eef2k	53.4161	0.571328	0.293644	1.94564	0.0516974	0.786154
Eif1	1824.34	-0.374578	0.192669	-1.94416	0.0518766	0.786154
Gm13502	29.6508	-0.598024	0.30898	-1.93548	0.0529314	0.786154
Id2	504.626	0.398602	0.205972	1.93523	0.0529622	0.786154
Mdm4	426.711	0.359361	0.185588	1.93634	0.052826	0.786154
Nkap	122.246	0.437783	0.22624	1.93504	0.0529855	0.786154
Pacrg	43.9509	-0.616007	0.317654	-1.93924	0.0524722	0.786154
Pdgfc	29.5489	0.603405	0.311805	1.9352	0.0529657	0.786154
Pof1b	235.264	0.402645	0.207237	1.94292	0.0520257	0.786154
Pole4	125.57	-0.474312	0.24417	-1.94255	0.0520707	0.786154
Reep4	38.702	0.59185	0.304712	1.94232	0.0520982	0.786154
Rhof	56.7395	-0.561631	0.288622	-1.9459	0.0516665	0.786154
Slc17a6	62.037	-0.534717	0.276464	-1.93413	0.0530971	0.786154
Slc25a25	171.665	-0.508225	0.262164	-1.93858	0.0525529	0.786154
Triqk	13.3774	0.61174	0.316254	1.93433	0.0530724	0.786154
Uba3	554.268	-0.365092	0.188002	-1.94195	0.0521428	0.786154
Ubald2	152.531	-0.51183	0.264566	-1.9346	0.0530392	0.786154
Zfp738	93.2823	0.522353	0.268284	1.94702	0.0515327	0.786154
Zfp825	25.6337	0.610113	0.315095	1.93629	0.0528327	0.786154
Aox3	406.888	0.428048	0.221485	1.93263	0.0532821	0.78653
Ksr2	21.5556	0.571608	0.295669	1.93327	0.053203	0.78653
Srcin1	24.4249	0.605622	0.313429	1.93225	0.0533287	0.78653
Cuta	134.117	-0.425981	0.220674	-1.93036	0.0535619	0.787308
Cyp39a1	178.239	0.492036	0.254803	1.93104	0.0534777	0.787308
Stx17	266.714	0.3866	0.200295	1.93015	0.0535878	0.787308
Alyref	33.8883	-0.576318	0.299128	-1.92666	0.0540224	0.787656
Cadps2	153.751	0.47693	0.247714	1.92532	0.054189	0.787656
Copb2	725.926	0.312383	0.161947	1.92892	0.0537412	0.787656
Ddrgk1	70.5618	-0.496213	0.257537	-1.92676	0.0540095	0.787656
Dock4	413.167	0.413491	0.214894	1.92416	0.0543344	0.787656
Gm10053	314.831	-0.398146	0.206768	-1.92557	0.0541584	0.787656
Lamb2	213.986	0.430975	0.223785	1.92584	0.0541238	0.787656
Large1	87.0862	0.592878	0.307438	1.92845	0.0537996	0.787656
Onecut3	23.9667	0.605711	0.314426	1.9264	0.0540542	0.787656
Pam	885.165	-0.450049	0.233927	-1.92389	0.0543685	0.787656
Pamr1	20.8155	0.611417	0.31772	1.92439	0.0543056	0.787656
Ndufab1	350.064	-0.359175	0.186885	-1.92191	0.0546174	0.789263
Per3	142.236	0.532532	0.277024	1.92233	0.0545644	0.789263
Rras	95.0012	0.50398	0.262312	1.9213	0.054694	0.789373
Cct7	381.927	-0.346945	0.180709	-1.91991	0.0548695	0.789914
Metap1	231.96	-0.381094	0.198491	-1.91996	0.0548628	0.789914
0610010F05Rik	161.836	0.497486	0.25972	1.91547	0.0554321	0.79208
Eif4a3	146.562	-0.44373	0.231411	-1.9175	0.0551747	0.79208
Matn4	95.7306	0.487436	0.254476	1.91545	0.0554352	0.79208
Ogdh	376.036	-0.371326	0.19375	-1.91652	0.0552984	0.79208
Phldb1	14.2114	0.608191	0.317308	1.91672	0.0552735	0.79208
Smarca1	38.8588	-0.611842	0.319114	-1.91732	0.0551977	0.79208
Twistnb	137.314	-0.447342	0.233794	-1.9134	0.0556967	0.793973
Zfp64	25.5054	-0.594458	0.310694	-1.91332	0.0557065	0.793973
Cnbp	3169.84	-0.295442	0.154712	-1.90963	0.0561812	0.79875
Zfp791	39.9143	-0.582826	0.305197	-1.90967	0.0561753	0.79875
Mxi1	108.851	0.451106	0.236444	1.90788	0.0564065	0.800958
H2-T23	128.389	0.577412	0.302848	1.9066	0.0565719	0.802161
Kctd12	48.8234	0.570276	0.299188	1.90608	0.0566397	0.802161
Sccpdh	131.576	-0.417897	0.219361	-1.90507	0.0567716	0.802161
Setx	747.33	-0.339232	0.178037	-1.9054	0.0567275	0.802161
Nr1d2	766.828	0.382493	0.200918	1.90373	0.0569454	0.803625
Ppp1r3b	48.4689	0.586886	0.308505	1.90236	0.0571247	0.805163
C030034L19Rik	19.2324	0.576558	0.303697	1.89846	0.057635	0.809003
Clca3a2	38.7547	-0.601641	0.31718	-1.89685	0.0578483	0.809003
Epha1	114.543	-0.445592	0.235097	-1.89536	0.0580453	0.809003
Gm10705	27.9552	-0.598194	0.315735	-1.89461	0.0581439	0.809003
Ier2	216.949	-0.437711	0.230915	-1.89555	0.0580196	0.809003
Med1	416.219	-0.370599	0.195404	-1.89658	0.0578837	0.809003
Nploc4	152.67	-0.420912	0.222184	-1.89443	0.0581685	0.809003
Plb1	22.7265	0.599377	0.315618	1.89906	0.0575567	0.809003
Pthlh	196.068	-0.571174	0.30108	-1.89708	0.0578168	0.809003
Rps15a-ps7	568.783	0.376612	0.198811	1.89432	0.0581821	0.809003
Spsb1	19.3616	0.590781	0.3111	1.89901	0.0575637	0.809003
Xrcc4	40.4807	0.549132	0.289956	1.89385	0.0582454	0.809003
Ahcyl2	2525.05	-0.469438	0.24802	-1.89274	0.0583926	0.810065
Efemp2	67.8753	0.513378	0.271621	1.89005	0.0587514	0.811592
Mfsd12	25.2507	-0.587413	0.311001	-1.88878	0.0589211	0.811592
Mplkip	96.2215	0.536568	0.284328	1.88714	0.0591409	0.811592
Parp14	222.619	0.449412	0.237866	1.88935	0.0588456	0.811592
Stat1	306.197	0.602313	0.31914	1.8873	0.0591201	0.811592
Tbc1d22b	66.2316	-0.540209	0.285629	-1.8913	0.0585844	0.811592
Tfcp2l1	995.159	0.31028	0.16418	1.88988	0.0587741	0.811592
Zfp12	44.737	0.562692	0.29796	1.88848	0.058961	0.811592
Zfpm2	40.3831	-0.58412	0.309358	-1.88817	0.0590032	0.811592
Gm26892	22.5129	0.599919	0.318228	1.88519	0.0594049	0.814238
Clcf1	47.9883	-0.553459	0.294156	-1.88151	0.059902	0.815194
Enah	42.5004	0.589149	0.313114	1.88158	0.0598926	0.815194
Fdx1	701.434	-0.424759	0.225752	-1.88153	0.0599002	0.815194
Gss	125.298	-0.445807	0.236615	-1.8841	0.0595509	0.815194
Mrpl51	237.609	-0.396976	0.210921	-1.8821	0.0598219	0.815194
Scrib	43.3169	-0.560313	0.297573	-1.88294	0.0597079	0.815194
H2-Q6	59.5928	0.475301	0.252733	1.88064	0.0600207	0.815208
Srd5a3	104.889	0.458226	0.243678	1.88046	0.0600455	0.815208
Dennd4a	100.259	0.496414	0.264222	1.87877	0.0602758	0.817365
Vtcn1	45.4411	0.587916	0.313096	1.87775	0.0604153	0.818288
Tmprss2	240.389	0.430549	0.229361	1.87717	0.0604953	0.818403
Il17rd	13.4248	0.582185	0.310231	1.87662	0.0605705	0.818453
Rasgef1b	529.672	-0.320253	0.170734	-1.87575	0.0606897	0.819097
Cdh16	22.3461	-0.598311	0.31961	-1.872	0.0612059	0.819609
Chd1l	19.8562	-0.598666	0.319774	-1.87215	0.0611856	0.819609
Fbxl18	34.1039	0.594471	0.317283	1.87363	0.0609811	0.819609
Krt79	24.4317	-0.593173	0.316666	-1.87318	0.0610437	0.819609
Rcan3	110.379	-0.487937	0.260672	-1.87184	0.061229	0.819609
Slc4a4	1309.22	0.302502	0.161552	1.87247	0.0611413	0.819609
Tmem2	244.316	-0.393931	0.210322	-1.87299	0.0610696	0.819609
Arhgap32	131.56	0.530461	0.283777	1.86929	0.0615829	0.819819
Hist1h2bc	113.251	0.536173	0.286933	1.86864	0.0616732	0.819819
Hspb6	61.7026	0.515998	0.276137	1.86863	0.0616745	0.819819
Igtp	47.4146	0.479128	0.256125	1.87068	0.0613892	0.819819
Runx1	1260.17	0.288165	0.154004	1.87115	0.0613249	0.819819
Zfhx2	37.672	0.579906	0.310269	1.86904	0.0616169	0.819819
Adam1a	27.1992	0.591275	0.317784	1.86062	0.0627979	0.820868
Akap11	748.186	0.385979	0.206874	1.86577	0.062074	0.820868
Ccser2	574.539	0.338508	0.181426	1.86582	0.0620666	0.820868
Cdc37l1	292.053	0.421482	0.226704	1.85918	0.0630022	0.820868
Dlst	198.618	-0.467016	0.250797	-1.86213	0.0625849	0.820868
Egln3	21.8551	0.591141	0.317856	1.85978	0.0629168	0.820868
Fscn1	15.4191	0.524376	0.282093	1.85888	0.0630444	0.820868
Gm44045	16.8497	-0.593822	0.319148	-1.86065	0.0627942	0.820868
H2-Q7	137.743	0.439951	0.236036	1.86391	0.0623337	0.820868
Ints6l	251.965	0.49219	0.2641	1.86365	0.0623712	0.820868
L3mbtl2	17.4387	0.595312	0.319503	1.86324	0.0624279	0.820868
Mrpl32	333.975	-0.371325	0.199629	-1.86007	0.0628749	0.820868
Nqo1	14.3858	-0.565685	0.304062	-1.86043	0.0628251	0.820868
Pgrmc2	157.029	-0.430479	0.230836	-1.86487	0.0621996	0.820868
Phgr1	31.5945	-0.588837	0.315769	-1.86477	0.0622136	0.820868
Rp2	238.702	0.403231	0.215948	1.86726	0.0618656	0.820868
Tmem231	16.6818	0.594494	0.319551	1.8604	0.0628283	0.820868
Wnt5a	130.768	-0.461323	0.247324	-1.86526	0.0621451	0.820868
Polr3b	168.553	0.421085	0.22668	1.85762	0.0632237	0.822267
Mrpl53	127.574	-0.44698	0.240791	-1.8563	0.0634104	0.823759
Gm47508	15.9537	0.590578	0.318355	1.85509	0.063583	0.825065
Anxa5	1330.67	0.323178	0.174548	1.85152	0.0640955	0.829475
Hells	57.6727	-0.529843	0.286215	-1.8512	0.0641403	0.829475
Nsmce4a	146.112	-0.434187	0.234465	-1.85182	0.0640521	0.829475
Rasgrf1	50.0918	0.588417	0.317967	1.85056	0.0642327	0.829733
Abcc9	27.0059	-0.586915	0.317437	-1.84892	0.0644699	0.829987
Fam43a	109.398	-0.492636	0.266307	-1.84988	0.0643307	0.829987
Megf6	28.1111	0.591155	0.319654	1.84936	0.0644058	0.829987
Tmem171	26.1692	-0.575051	0.311196	-1.84787	0.0646204	0.83099
Capza1	526.301	-0.491889	0.266526	-1.84556	0.064956	0.832433
Cradd	92.6986	0.458934	0.248615	1.84596	0.0648978	0.832433
Otud1	26.218	0.580771	0.314547	1.84637	0.0648386	0.832433
Slc16a7	62.5006	0.563301	0.305296	1.8451	0.0650236	0.832433
Zkscan7	40.4813	0.588041	0.318884	1.84406	0.0651746	0.833433
C230014O12Rik	51.8913	-0.552519	0.299771	-1.84314	0.0653087	0.833758
Camsap3	121.656	-0.435643	0.236392	-1.84289	0.0653457	0.833758
Akr1c14	45.8043	0.587026	0.319197	1.83907	0.0659049	0.833877
Exosc7	139.64	0.463113	0.25185	1.83885	0.0659378	0.833877
F3	1059.54	-0.464668	0.252454	-1.8406	0.0656799	0.833877
Pomp	459.363	-0.31191	0.169526	-1.83989	0.065784	0.833877
Prkar1a	770.937	-0.306215	0.166303	-1.84131	0.0655766	0.833877
Rps4l	28.5329	-0.587129	0.318942	-1.84087	0.0656412	0.833877
Tmod3	1484.06	0.279836	0.152138	1.83935	0.0658638	0.833877
Vwf	18.2199	-0.588649	0.320041	-1.83929	0.0658724	0.833877
Elmod3	47.4367	0.524373	0.285439	1.83708	0.0661984	0.835327
Hdgf	465.258	-0.341887	0.186058	-1.83753	0.0661318	0.835327
Pbp2	20.2601	-0.398776	0.217319	-1.83498	0.0665086	0.837699
Selenbp1	1756.57	0.313939	0.171101	1.83482	0.0665328	0.837699
Clint1	526.718	-0.446003	0.243278	-1.83331	0.0667566	0.838671
Dusp6	1313.66	-0.403345	0.219983	-1.83353	0.0667243	0.838671
Cln5	348.542	0.354282	0.193346	1.83237	0.0668957	0.838674
Dennd2c	41.502	-0.560816	0.306297	-1.83096	0.0671071	0.838674
Gm20300	192.554	0.408934	0.223358	1.83085	0.0671232	0.838674
Nrp2	165.345	0.529057	0.288901	1.83128	0.0670594	0.838674
Ppp1r9a	1427.95	0.421122	0.229952	1.83135	0.0670479	0.838674
Prelp	95.8662	-0.567083	0.309928	-1.82973	0.067291	0.839853
Hspa1b	958.731	0.402298	0.220211	1.82687	0.0677189	0.842438
Nsun6	35.3575	-0.555791	0.304088	-1.82773	0.0675903	0.842438
Slc3a2	229.78	-0.394301	0.215779	-1.82734	0.0676491	0.842438
Klf2	138.119	-0.463894	0.254042	-1.82605	0.067843	0.843065
Gpc6	240.14	-0.483109	0.264809	-1.82437	0.0680965	0.844046
Mylk	366.201	0.337233	0.18488	1.82406	0.0681432	0.844046
Trf	5114	0.394739	0.216382	1.82427	0.0681111	0.844046
Adcyap1	15.3891	-0.559943	0.308368	-1.81583	0.0693969	0.846083
Bend7	246.337	-0.352411	0.194003	-1.81653	0.0692893	0.846083
Cast	621.576	0.30631	0.168746	1.81522	0.0694904	0.846083
Cbwd1	52.7592	-0.506017	0.2779	-1.82086	0.0686281	0.846083
Fchsd2	283.06	0.383173	0.210534	1.82001	0.068758	0.846083
Fnip1	363.147	0.376861	0.207156	1.81921	0.0688793	0.846083
Fyco1	329.073	0.349276	0.191725	1.82176	0.0684918	0.846083
Hsd3b7	30.3687	0.577069	0.317339	1.81846	0.0689933	0.846083
Myo1e	395.786	0.317277	0.174162	1.82173	0.0684953	0.846083
Sigmar1	97.7296	0.471418	0.259427	1.81715	0.0691942	0.846083
Stag2	1000.95	0.287499	0.158343	1.81567	0.0694205	0.846083
Tmem63b	290.387	-0.370263	0.203702	-1.81766	0.0691155	0.846083
Ubb	1623.92	-0.337818	0.186056	-1.81568	0.0694198	0.846083
Ubr3	999.039	-0.327839	0.180359	-1.81771	0.0691088	0.846083
Yy1	406.615	-0.384792	0.211615	-1.81836	0.0690088	0.846083
Zbtb10	94.7343	0.522183	0.287586	1.81574	0.0694099	0.846083
AU021092	458.632	0.34888	0.192481	1.81254	0.0699027	0.846859
Atp5o	488.357	-0.337491	0.186501	-1.80959	0.0703589	0.846859
Eri3	40.7546	0.543068	0.299728	1.81187	0.0700061	0.846859
Fblim1	77.169	0.535962	0.296182	1.80957	0.070363	0.846859
Gls	1615.91	-0.327007	0.180455	-1.81212	0.0699672	0.846859
Gprc5a	1074.42	-0.317968	0.175724	-1.80947	0.0703783	0.846859
Hspe1	582.691	0.296804	0.163972	1.81009	0.0702823	0.846859
Iigp1	175.935	0.396421	0.218768	1.81206	0.0699769	0.846859
Tsga10	52.6841	0.532677	0.29386	1.81269	0.0698793	0.846859
Vcl	589.918	0.351283	0.19418	1.80906	0.0704421	0.846859
Wdr78	32.3557	-0.566808	0.312806	-1.81201	0.069984	0.846859
Zbtb1	310.956	-0.351548	0.194072	-1.81143	0.0700745	0.846859
Ctcf	284.994	-0.35479	0.196268	-1.80768	0.0706557	0.848399
Ube2e3	292.75	-0.372524	0.206124	-1.80728	0.0707185	0.848399
Aig1	167.55	0.41692	0.231203	1.80326	0.0713468	0.848402
Alpk2	21.5869	-0.57275	0.318083	-1.80063	0.0717616	0.848402
Asap2	235.755	-0.48718	0.270117	-1.80359	0.0712962	0.848402
Ccnt2	452.207	0.326726	0.180947	1.80565	0.0709737	0.848402
Cd109	13.9708	0.562507	0.312759	1.79853	0.0720928	0.848402
Cnot3	80.3441	0.481381	0.267022	1.80277	0.0714237	0.848402
Dcn	202.725	-0.507037	0.281525	-1.80104	0.0716967	0.848402
Dnttip1	32.1747	-0.554973	0.308552	-1.79864	0.0720756	0.848402
Hccs	96.6723	-0.46177	0.255754	-1.80552	0.0709928	0.848402
Klhl8	16.7121	0.575735	0.31926	1.80334	0.0713344	0.848402
Mal2	1851.75	-0.287822	0.160037	-1.79847	0.0721027	0.848402
Map4k5	249.025	-0.37038	0.205579	-1.80164	0.0716022	0.848402
Pdk1	182.458	0.478451	0.265955	1.79899	0.0720196	0.848402
Pik3c2g	45.5833	0.547093	0.303739	1.80119	0.0716727	0.848402
Rad51b	16.4643	0.575147	0.319545	1.7999	0.071877	0.848402
Rbm28	118.749	-0.448226	0.249248	-1.79831	0.0721271	0.848402
Sh2d4a	100.42	0.452922	0.251651	1.7998	0.0718924	0.848402
Tgm2	136.254	0.438156	0.242767	1.80484	0.0711001	0.848402
Zbtb9	24.6178	-0.571298	0.316657	-1.80416	0.0712068	0.848402
Magi1	254.693	-0.380676	0.21223	-1.79369	0.0728624	0.851798
Rtn2	37.0718	0.564637	0.314698	1.79422	0.0727782	0.851798
Ssr3	2488.25	-0.278521	0.155209	-1.79448	0.0727363	0.851798
Thrap3	337.227	0.364416	0.203118	1.79411	0.0727959	0.851798
Tmem116	64.1949	0.514676	0.286601	1.7958	0.0725268	0.851798
Zfp280d	305.222	0.336427	0.187414	1.7951	0.0726382	0.851798
Mia	44.5673	-0.568774	0.317535	-1.79122	0.0732583	0.85381
Sox11	14.656	0.536467	0.299353	1.79209	0.0731183	0.85381
St3gal3	24.985	0.568205	0.317145	1.79162	0.0731931	0.85381
Prdx4	438.256	-0.33091	0.184807	-1.79057	0.0733618	0.854146
Ctu2	27.3522	-0.558834	0.312261	-1.78964	0.073512	0.855025
Zfp934	29.4026	0.550479	0.307727	1.78885	0.0736387	0.855629
Atp1b2	26.5419	0.57016	0.318865	1.78809	0.0737614	0.856186
Btc	117.143	-0.42586	0.238341	-1.78676	0.0739757	0.857803
Col14a1	30.0179	-0.568558	0.318421	-1.78555	0.0741719	0.85834
Tbc1d8	183.421	-0.512123	0.286788	-1.78572	0.0741447	0.85834
Cd36	2900.17	0.395999	0.221967	1.78405	0.0744161	0.858458
Chtop	405.615	-0.350555	0.196527	-1.78375	0.0744641	0.858458
Fam49b	287.542	-0.376247	0.210944	-1.78364	0.0744822	0.858458
Heg1	194.223	-0.45193	0.253354	-1.78379	0.0744578	0.858458
Nr4a2	316.863	-0.459702	0.258138	-1.78084	0.0749392	0.861989
Slc35f6	66.1278	-0.470888	0.264412	-1.78089	0.0749308	0.861989
Fat1	3615.46	-0.249859	0.140364	-1.78008	0.0750626	0.862541
Add3	135.175	0.530966	0.298527	1.77862	0.0753017	0.862723
Calu	1255.08	-0.278214	0.156463	-1.77815	0.0753799	0.862723
Cdh2	13.4068	0.554691	0.311902	1.77841	0.0753365	0.862723
Smarca5	728.01	-0.314799	0.176978	-1.77874	0.0752821	0.862723
Cavin3	134.428	-0.542087	0.305128	-1.77659	0.0756365	0.863696
Gm10260	357.692	-0.362783	0.204534	-1.77371	0.0761118	0.863696
Il33	4949.88	-0.563346	0.31761	-1.7737	0.0761124	0.863696
Pid1	17.1558	-0.566787	0.31926	-1.77531	0.0758463	0.863696
Pno1	123.914	-0.427234	0.240618	-1.77557	0.0758041	0.863696
Pnrc2	151.976	-0.421661	0.237678	-1.77409	0.0760488	0.863696
Rab11a	805.464	-0.354027	0.199619	-1.77351	0.0761441	0.863696
Sod3	22.4266	-0.566438	0.318863	-1.77643	0.075662	0.863696
Stk38	239.156	0.35791	0.201557	1.77573	0.0757781	0.863696
Atp5g1	245.638	-0.335739	0.189358	-1.77304	0.0762225	0.863729
Aldh1l1	26.3353	0.550441	0.311004	1.76988	0.0767471	0.864165
Arl6ip6	179.667	-0.398739	0.225172	-1.77082	0.0765905	0.864165
Deptor	315.101	0.329395	0.185867	1.77221	0.0763598	0.864165
Hnrnpf	1549.14	-0.276121	0.156069	-1.76922	0.076857	0.864165
Itm2a	123.153	-0.437865	0.247319	-1.77045	0.0766525	0.864165
Itpripl2	754.621	-0.287392	0.16238	-1.76988	0.0767473	0.864165
Pdxk	137.264	0.523312	0.295795	1.76917	0.076865	0.864165
Prss22	47.093	-0.520815	0.294371	-1.76924	0.0768533	0.864165
4930581F22Rik	19.6739	0.561321	0.319145	1.75883	0.0786069	0.864497
Cdk14	244.888	0.382286	0.217041	1.76135	0.078179	0.864497
Crk	718.412	-0.326864	0.185003	-1.76681	0.0772603	0.864497
Dynlt1	236.311	-0.35922	0.203763	-1.76293	0.0779125	0.864497
Ect2	87.9473	-0.489884	0.277883	-1.76291	0.0779152	0.864497
Fgd6	467.262	0.363915	0.206873	1.75912	0.078557	0.864497
Gm44510	165.925	0.368672	0.209499	1.75978	0.0784448	0.864497
Gstp2	88.2601	-0.503602	0.286041	-1.76059	0.0783071	0.864497
Ipo9	151.158	0.377326	0.214225	1.76136	0.0781778	0.864497
Jarid2	170.392	-0.409226	0.231843	-1.7651	0.0775476	0.864497
Ltbr	156.854	-0.369868	0.209984	-1.76141	0.0781693	0.864497
Msi2	479.526	-0.343311	0.195116	-1.75953	0.078488	0.864497
Mycn	28.7733	-0.556659	0.316603	-1.75822	0.0787098	0.864497
Nup88	198.776	-0.353915	0.201391	-1.75735	0.0788585	0.864497
Ovca2	29.682	-0.537153	0.304543	-1.7638	0.0777649	0.864497
Plekha6	99.302	0.486303	0.27517	1.76728	0.077181	0.864497
Rere	385.436	0.323249	0.182976	1.76662	0.077292	0.864497
Rnf215	27.638	-0.54304	0.307782	-1.76436	0.0776708	0.864497
Rps13-ps1	1971.99	0.331794	0.188254	1.76248	0.0779876	0.864497
Sh3rf1	237.51	0.395546	0.225	1.75798	0.078751	0.864497
Snx7	749.303	-0.286805	0.162518	-1.76475	0.0776051	0.864497
Stxbp6	45.7677	-0.548627	0.310652	-1.76605	0.0773873	0.864497
Trim12c	91.4774	0.485413	0.274726	1.7669	0.0772453	0.864497
Wdr45b	95.8835	-0.426912	0.242887	-1.75766	0.0788059	0.864497
Zfp729a	148.227	-0.444251	0.252595	-1.75875	0.0786198	0.864497
Zfp781	22.6777	0.561352	0.318628	1.76178	0.078107	0.864497
Zcchc2	184.114	0.392983	0.223837	1.75566	0.0791457	0.866815
Asap1	83.5685	0.461784	0.263159	1.75477	0.0792981	0.866826
Slc35f1	43.2734	-0.537257	0.306158	-1.75484	0.0792875	0.866826
Pbx3	98.0486	0.425167	0.242434	1.75375	0.0794742	0.867922
Ugdh	196.139	0.369757	0.211062	1.75189	0.0797932	0.870575
Ctdspl	349.516	0.30772	0.17575	1.75089	0.0799643	0.871611
Arf2	142.679	-0.397351	0.227028	-1.75023	0.0800789	0.87203
Limk1	54.8949	-0.508152	0.290732	-1.74784	0.080492	0.875695
Wdr45	209.688	-0.411721	0.235653	-1.74715	0.0806115	0.876162
Arhgap35	733.504	0.299041	0.17121	1.74664	0.0807003	0.876295
3830406C13Rik	65.5751	0.463938	0.265917	1.74467	0.0810419	0.87791
Map3k13	53.3952	0.501392	0.28742	1.74446	0.0810791	0.87791
Vps28	224.872	-0.358531	0.205423	-1.74532	0.0809283	0.87791
Trim41	30.9158	0.538244	0.308696	1.74361	0.0812279	0.87869
Hs6st1	157.348	-0.400507	0.229845	-1.74251	0.0814196	0.879101
Tln2	91.0173	0.513336	0.294561	1.74272	0.0813834	0.879101
Rapgef5	651.752	0.422171	0.242458	1.74122	0.0816455	0.88071
Gm43796	16.708	-0.556205	0.319585	-1.7404	0.0817888	0.880984
Kmt2e	1311.09	0.285786	0.164226	1.74019	0.0818249	0.880984
A530020G20Rik	35.5842	0.527633	0.303614	1.73784	0.0822393	0.88158
Ipmk	205.007	0.395349	0.227376	1.73875	0.0820796	0.88158
Irgm1	79.1173	0.55119	0.317033	1.73859	0.0821072	0.88158
Lpin1	50.3993	0.485352	0.279416	1.73703	0.0823827	0.88158
Psmd12	276.032	-0.340218	0.196029	-1.73555	0.0826441	0.88158
R3hdm2	253.812	0.380146	0.218756	1.73776	0.0822525	0.88158
Rps2-ps10	1774.98	-0.323942	0.186555	-1.73645	0.0824848	0.88158
Sec11c	206.328	-0.364705	0.210095	-1.73591	0.0825805	0.88158
Tada1	39.0537	-0.504668	0.290789	-1.73551	0.0826505	0.88158
Tgtp1	141.54	0.403182	0.232169	1.73659	0.0824598	0.88158
Aebp2	492.064	-0.295724	0.170486	-1.73459	0.0828126	0.882334
Dph7	13.4051	-0.551661	0.3181	-1.73424	0.0828754	0.882334
Fam184b	17.8798	0.539085	0.310969	1.73357	0.0829952	0.882788
Cited2	521.823	0.308682	0.178163	1.73259	0.0831688	0.882994
Shisa5	232.782	0.396799	0.228997	1.73277	0.0831364	0.882994
Egr2	169.362	-0.399409	0.230899	-1.7298	0.0836656	0.884167
Mapk12	17.1323	0.553032	0.319638	1.73018	0.0835976	0.884167
Osbpl1a	42.0892	0.524364	0.303024	1.73044	0.0835525	0.884167
Tamm41	31.872	-0.537144	0.310216	-1.73151	0.08336	0.884167
Tmem50b	1025.39	0.304119	0.175738	1.73053	0.0835359	0.884167
Arhgap8	70.0865	-0.477795	0.276745	-1.72648	0.0842607	0.884505
Gpaa1	35.7125	-0.528541	0.306192	-1.72618	0.0843158	0.884505
Lif	220.225	-0.551298	0.319172	-1.72728	0.0841182	0.884505
Osmr	873.087	-0.301247	0.174294	-1.72838	0.0839197	0.884505
Paox	36.3048	-0.524896	0.303957	-1.72688	0.0841896	0.884505
Pck2	88.6263	0.438142	0.253448	1.72872	0.0838588	0.884505
Ptpmt1	127.243	-0.415025	0.240321	-1.72696	0.0841748	0.884505
Pxylp1	19.6334	0.550029	0.318284	1.72811	0.0839691	0.884505
Emc6	228.279	-0.340088	0.197176	-1.7248	0.0845641	0.884676
Gm9531	31.4766	0.550322	0.319028	1.72499	0.0845284	0.884676
Slc7a1	362.507	-0.309614	0.17947	-1.72516	0.0844986	0.884676
Clmn	298.789	-0.363835	0.211255	-1.72225	0.0850239	0.885836
Dus1l	32.7673	-0.527855	0.306399	-1.72277	0.0849301	0.885836
Ephb4	62.2598	0.469602	0.272466	1.72352	0.0847944	0.885836
Ndufs4	221.974	-0.363759	0.211237	-1.72204	0.0850619	0.885836
Wbp1	106.944	-0.420353	0.24396	-1.72304	0.0848809	0.885836
Kdm5a	1227.6	-0.326089	0.189535	-1.72047	0.0853475	0.886728
Mall	27.39	0.548744	0.318983	1.72029	0.08538	0.886728
Slc5a1	21.8078	0.546712	0.3178	1.7203	0.0853778	0.886728
AW209491	33.9771	0.524333	0.304987	1.7192	0.0855782	0.886983
Dusp11	1005	-0.340195	0.197954	-1.71856	0.085695	0.886983
Naga	77.8584	0.448768	0.261147	1.71845	0.0857146	0.886983
Rab8b	244.495	-0.390465	0.227063	-1.71963	0.0854999	0.886983
Akirin1	179.74	-0.368235	0.214572	-1.71614	0.0861371	0.888727
Elmo1	103.86	-0.445578	0.259687	-1.71583	0.0861937	0.888727
Gm42899	14.735	0.545879	0.318116	1.71597	0.0861667	0.888727
Sik1	474.258	-0.438701	0.255565	-1.7166	0.0860531	0.888727
Apmap	277.648	-0.362462	0.21195	-1.71012	0.0872429	0.892796
Apob	105.162	0.422285	0.24703	1.70945	0.0873684	0.892796
Bambi	95.3024	-0.428903	0.25085	-1.7098	0.087303	0.892796
Ddx39	121.489	-0.463483	0.271067	-1.70985	0.0872943	0.892796
Gnai3	1389.38	-0.263928	0.154171	-1.71191	0.0869124	0.892796
Ldb1	79.2608	0.472	0.27574	1.71176	0.0869406	0.892796
Mcam	45.1411	-0.523746	0.305927	-1.712	0.0868969	0.892796
Pmp22	330.409	-0.402609	0.235303	-1.71103	0.0870764	0.892796
Rnpc3	102.273	-0.420533	0.24549	-1.71304	0.0867059	0.892796
Trub1	26.2017	0.538155	0.314516	1.71105	0.087071	0.892796
Acta2	39.9566	-0.544041	0.319339	-1.70365	0.0884473	0.893451
C2cd3	116.169	-0.385957	0.22618	-1.70642	0.0879305	0.893451
Cbx3	1237.49	-0.27312	0.160015	-1.70684	0.0878517	0.893451
Eif3m	432.952	-0.305223	0.178981	-1.70534	0.0881311	0.893451
Glud1	1191.4	0.26229	0.153906	1.70422	0.0883392	0.893451
Gm45205	36.6015	0.53437	0.313121	1.70659	0.087898	0.893451
Igsf23	208.163	-0.445954	0.261717	-1.70396	0.0883891	0.893451
Iqcb1	59.4137	0.475922	0.278652	1.70794	0.0876468	0.893451
Pnisr	280.064	0.377873	0.221779	1.70383	0.0884132	0.893451
Rpl34-ps1	640.575	-0.336679	0.197586	-1.70396	0.0883881	0.893451
Timm23	131.467	-0.407946	0.23894	-1.70732	0.0877632	0.893451
Uba7	25.1231	0.545801	0.319919	1.70606	0.0879966	0.893451
Ywhaq	1339.58	-0.352978	0.206783	-1.707	0.0878227	0.893451
Mthfsd	25.5575	-0.530317	0.31143	-1.70285	0.0885966	0.894169
Plpp5	129.798	-0.394143	0.231647	-1.70149	0.0888518	0.895955
Gm17300	17.6347	0.542629	0.319138	1.70029	0.0890755	0.89626
Ptges	507.571	-0.38171	0.224467	-1.70052	0.0890329	0.89626
Ptpn3	294.589	0.387987	0.228218	1.70007	0.089117	0.89626
Sema3c	1910.67	0.290608	0.170996	1.69951	0.089224	0.896548
Gm38082	58.2214	0.489968	0.288474	1.69848	0.0894167	0.897407
Tpcn1	34.4949	0.511019	0.300914	1.69822	0.0894663	0.897407
Alkbh8	125.907	0.439855	0.259311	1.69624	0.0898398	0.899406
Ifih1	277.117	0.335599	0.197845	1.69628	0.0898338	0.899406
Proser2	83.1597	-0.430377	0.253896	-1.69509	0.0900585	0.899406
Tmbim6	1360.18	0.260096	0.153408	1.69545	0.0899897	0.899406
Tnpo1	1038.35	0.2707	0.159635	1.69575	0.0899342	0.899406
Atp13a3	1787.42	0.254277	0.150184	1.69311	0.0904346	0.899677
Cog6	132.449	0.372714	0.220327	1.69164	0.0907144	0.899677
Ctsh	6485.95	0.306916	0.181644	1.68965	0.0910942	0.899677
Elac2	21.4844	-0.540497	0.31947	-1.69186	0.0906736	0.899677
Elovl6	34.1177	0.539585	0.319121	1.69085	0.0908661	0.899677
Gm43857	30.9977	-0.526896	0.312243	-1.68746	0.0915151	0.899677
Klf16	29.4077	-0.518651	0.307142	-1.68863	0.0912896	0.899677
Napepld	75.7088	0.443577	0.262811	1.68782	0.0914465	0.899677
Nav2	233.486	0.360912	0.213954	1.68687	0.0916282	0.899677
Ncor1	1340.08	0.276573	0.163246	1.69421	0.0902252	0.899677
Ociad1	347.793	-0.343821	0.20389	-1.68631	0.0917364	0.899677
Oxa1l	144.319	-0.391831	0.23181	-1.69031	0.0909683	0.899677
Ptprg	414.993	0.420332	0.248299	1.69285	0.0904842	0.899677
Shprh	211.483	0.331742	0.196704	1.68651	0.0916985	0.899677
Sntb2	362.721	-0.295818	0.174995	-1.69044	0.0909434	0.899677
Stxbp3	293.82	-0.311025	0.184179	-1.68871	0.0912748	0.899677
Syt7	115.174	-0.487866	0.288055	-1.69365	0.090331	0.899677
Tbcd	75.4128	-0.458951	0.271504	-1.6904	0.0909508	0.899677
Tnfrsf12a	404.554	-0.40713	0.240378	-1.69371	0.0903208	0.899677
Uros	15.8284	0.53931	0.319464	1.68817	0.0913784	0.899677
Xdh	177.37	0.400487	0.237206	1.68835	0.0913441	0.899677
Fam83a	71.8711	-0.501781	0.29774	-1.6853	0.0919311	0.900815
C1ra	44.3203	0.514854	0.305969	1.6827	0.0924334	0.904962
S100a11	2717.94	-0.31587	0.187826	-1.68171	0.0926245	0.905937
Spats2	66.6036	0.461539	0.274502	1.68137	0.0926913	0.905937
Acot2	120.734	0.413194	0.245853	1.68065	0.09283	0.906251
Mtmr10	155.865	-0.37327	0.222181	-1.68002	0.0929525	0.906251
Rbp1	108.653	-0.454535	0.27056	-1.67998	0.092961	0.906251
Chmp6	47.2385	-0.499439	0.297433	-1.67917	0.0931196	0.906254
Gpm6b	113.649	0.423957	0.252436	1.67946	0.0930626	0.906254
4921507P07Rik	27.3449	-0.53196	0.316928	-1.67849	0.0932516	0.906766
Haus2	107.323	-0.388617	0.231879	-1.67595	0.093749	0.910057
Pik3r1	396.36	0.335352	0.200058	1.67628	0.0936843	0.910057
Lbh	16.9488	0.527417	0.315345	1.67251	0.0944247	0.911261
Marveld1	262.378	-0.34276	0.204771	-1.67387	0.0941564	0.911261
Mlf2	263.607	-0.321813	0.192394	-1.67268	0.0943913	0.911261
Rrp7a	39.014	-0.50449	0.301643	-1.67248	0.0944304	0.911261
Slc6a9	69.4933	-0.443082	0.264873	-1.67281	0.0943652	0.911261
Smg8	94.6141	-0.443038	0.264641	-1.67411	0.0941099	0.911261
Tspan1	620.376	-0.436503	0.2608	-1.67371	0.0941884	0.911261
Tmem125	70.9403	-0.448876	0.268465	-1.67201	0.0945218	0.911375
Arhgef26	180.12	0.408839	0.245029	1.66853	0.0952098	0.917235
Tcf7l1	66.5606	-0.510038	0.305785	-1.66796	0.0953228	0.917552
Agpat2	74.741	-0.453195	0.271952	-1.66645	0.0956232	0.91858
Crb3	135.055	-0.410079	0.246102	-1.6663	0.0956543	0.91858
Phtf1	113.579	0.431965	0.259249	1.66622	0.0956704	0.91858
Tshz1	102.875	-0.407403	0.244661	-1.66517	0.095878	0.919032
Upf3b	49.8715	0.507497	0.304718	1.66546	0.0958204	0.919032
Nipa2	302.434	-0.321766	0.193425	-1.66352	0.0962087	0.919891
Prpf6	138.246	-0.411542	0.247282	-1.66426	0.0960602	0.919891
Rnaset2a	383.509	0.294595	0.177053	1.66388	0.0961357	0.919891
Ammecr1	96.9659	0.421081	0.25331	1.66231	0.0964502	0.920661
Ncapg2	55.9892	-0.466594	0.280665	-1.66246	0.0964203	0.920661
L3mbtl3	37.9614	0.497045	0.29949	1.65964	0.0969869	0.924243
Pcna	263.979	-0.308127	0.185638	-1.65983	0.096948	0.924243
Adam9	730.505	-0.334737	0.201844	-1.6584	0.0972368	0.924537
Gm4279	13.531	0.502456	0.302935	1.65863	0.0971913	0.924537
Gm47720	142.699	0.405811	0.244717	1.65828	0.0972601	0.924537
Hbegf	704.962	-0.300005	0.181012	-1.65738	0.0974428	0.925505
Adamtsl3	16.9284	-0.509496	0.30771	-1.65576	0.0977697	0.925537
Fbxo6	60.5366	-0.449944	0.271729	-1.65585	0.0977513	0.925537
Mphosph9	71.6046	0.460613	0.278154	1.65597	0.0977288	0.925537
Zfp60	81.2956	0.435664	0.263073	1.65606	0.0977098	0.925537
Serinc3	1762.77	-0.283257	0.17112	-1.65531	0.0978609	0.925635
Klra4	329.054	-0.472313	0.285522	-1.65421	0.0980848	0.926986
Vmp1	1211.61	-0.284323	0.172012	-1.65293	0.0983458	0.928686
Epc2	480.886	0.284469	0.172316	1.65086	0.0987678	0.929614
Gm37940	64.7824	0.450582	0.272903	1.65107	0.0987247	0.929614
Phactr2	247.079	0.337575	0.204431	1.65129	0.0986799	0.929614
Plk3	87.5276	-0.465158	0.281768	-1.65085	0.098769	0.929614
Adam19	448.581	0.384518	0.233231	1.64866	0.0992179	0.930458
Cpsf1	82.8323	-0.456222	0.276688	-1.64887	0.0991742	0.930458
Fbxo30	185.999	0.357039	0.216519	1.64899	0.0991494	0.930458
Vegfb	43.1306	0.476003	0.288762	1.64843	0.0992651	0.930458
Zfp451	268.366	-0.359013	0.217788	-1.64845	0.0992604	0.930458
Scai	161.872	-0.423105	0.256907	-1.64692	0.099575	0.932593
Serbp1	2123.41	-0.245404	0.149044	-1.64652	0.0996559	0.932593
Gm14288	40.8157	-0.524943	0.318945	-1.64587	0.0997898	0.933084
Fzd8	21.7507	0.521319	0.316861	1.64526	0.0999156	0.933497
Dbp	46.9655	0.49659	0.302058	1.64402	0.100171	0.934839
Muc5b	6991.94	-0.427689	0.260187	-1.64378	0.100223	0.934839
Cep164	17.7522	0.523291	0.318742	1.64174	0.100645	0.936485
Nck1	147.989	0.371161	0.225996	1.64233	0.100521	0.936485
Procr	516.578	-0.523747	0.319006	-1.64181	0.10063	0.936485
1700096K18Rik	18.8139	-0.520118	0.317791	-1.63667	0.1017	0.938
Amot	45.8064	0.498974	0.304162	1.64049	0.100904	0.938
Anln	85.5649	-0.458206	0.280074	-1.63602	0.101836	0.938
Ccdc92	17.6266	0.521748	0.319122	1.63495	0.10206	0.938
Esd	639.384	-0.260602	0.158952	-1.63951	0.101108	0.938
Klhdc7a	17.5874	0.521044	0.3181	1.63799	0.101424	0.938
Med12	134.165	0.393795	0.240485	1.63751	0.101525	0.938
Msln	431.946	-0.410611	0.25088	-1.63668	0.101697	0.938
Myo5a	142.356	-0.413288	0.252745	-1.6352	0.102007	0.938
Rps12	2305.15	0.238353	0.145337	1.64001	0.101004	0.938
Sec14l3	241.713	0.435188	0.265572	1.63868	0.101279	0.938
Slc25a4	595.022	-0.290251	0.177058	-1.6393	0.101151	0.938
Stat6	182.006	0.370315	0.226305	1.63635	0.101765	0.938
Tmem144	32.9852	-0.51732	0.316241	-1.63584	0.101873	0.938
Tmem87a	299.382	0.330058	0.201766	1.63584	0.101872	0.938
Yipf4	214.344	-0.329831	0.201773	-1.63467	0.102119	0.938
Gm17056	72.317	0.431757	0.264361	1.63321	0.102426	0.939312
Tff3	28.16	0.385847	0.236206	1.63352	0.102359	0.939312
Rnf40	61.7279	0.450408	0.276226	1.63057	0.10298	0.943642
Mageh1	32.8224	0.520177	0.319175	1.62975	0.103153	0.944473
Aarsd1	20.2735	-0.51526	0.316693	-1.627	0.103736	0.944853
Cxcl1	152.978	0.372181	0.228564	1.62834	0.103453	0.944853
Dnaja4	30.5629	0.5005	0.307643	1.62689	0.103761	0.944853
Gm10222	1716.29	0.323687	0.199063	1.62605	0.103938	0.944853
Hhat	19.3768	0.517691	0.318252	1.62667	0.103807	0.944853
Mmadhc	162.993	-0.350035	0.215232	-1.62632	0.103882	0.944853
Mmp19	20.3818	0.519738	0.319623	1.62609	0.10393	0.944853
Psat1	203.823	-0.364658	0.224011	-1.62785	0.103556	0.944853
Vps53	145.893	0.373379	0.229301	1.62834	0.103453	0.944853
Xrn2	588.732	-0.273209	0.168107	-1.6252	0.104119	0.945747
Baz1b	390.684	0.297659	0.183249	1.62435	0.104302	0.945906
Usf2	87.4674	0.439277	0.270396	1.62457	0.104254	0.945906
Zfp36l1	1141.49	0.283477	0.174566	1.6239	0.104397	0.946018
Eid1	143.13	-0.402704	0.248249	-1.62218	0.104765	0.948608
2410089E03Rik	176.806	0.342081	0.211073	1.62068	0.105087	0.950013
H13	325.77	-0.351301	0.216746	-1.62079	0.105062	0.950013
Uhrf1bp1	62.4879	-0.472542	0.291798	-1.61941	0.105358	0.951718
Nkd1	129.412	-0.435337	0.268982	-1.61846	0.105564	0.951903
Sesn2	37.851	0.483316	0.298617	1.61852	0.105551	0.951903
Ube2o	50.8674	-0.48526	0.299884	-1.61816	0.105628	0.951903
Fam168a	224.323	0.385784	0.238501	1.61753	0.105763	0.95237
Fam46a	58.5383	0.464565	0.287315	1.61692	0.105896	0.952815
Nutf2-ps1	60.6954	0.4542	0.281064	1.616	0.106094	0.952999
Rps9	1380.4	0.277173	0.171516	1.61602	0.10609	0.952999
St8sia3	17.3276	0.307699	0.190447	1.61567	0.106166	0.952999
Mical3	13.9926	0.46935	0.290725	1.61441	0.106438	0.953946
Ptprs	200.9	0.420218	0.260269	1.61455	0.106408	0.953946
Rfc4	40.0809	-0.47561	0.294742	-1.61365	0.106604	0.954679
Casp3	408.07	-0.367641	0.228134	-1.61152	0.107067	0.955173
Ccnt1	432.375	-0.323277	0.201016	-1.60822	0.107788	0.955173
Enox2	26.1875	0.504477	0.313463	1.60937	0.107536	0.955173
Gm15706	23.9704	-0.513476	0.319057	-1.60935	0.107539	0.955173
Lrch1	133.826	0.4099	0.254889	1.60815	0.107803	0.955173
Mixl1	29.1631	-0.388172	0.241331	-1.60847	0.107733	0.955173
Mtrr	27.7353	-0.511352	0.317635	-1.60987	0.107426	0.955173
Nemp2	37.3653	0.502876	0.312646	1.60845	0.107736	0.955173
Ogg1	12.9652	-0.508519	0.316236	-1.60804	0.107827	0.955173
Pdcl3	190.88	-0.362098	0.224739	-1.61119	0.107138	0.955173
Sowahb	215.253	-0.370264	0.230003	-1.60982	0.107436	0.955173
Tgfbr3	148.403	-0.430081	0.266939	-1.61116	0.107146	0.955173
Tmem173	50.2161	0.460496	0.285533	1.61276	0.106797	0.955173
Tns2	152.203	0.370726	0.230171	1.61065	0.107255	0.955173
Scaper	228.567	0.350167	0.217869	1.60723	0.108003	0.955616
Tuba1c	911.237	-0.337832	0.210219	-1.60705	0.108044	0.955616
Cebpa	288.983	0.308201	0.19199	1.6053	0.108428	0.958267
Chchd4	72.5128	-0.422168	0.263248	-1.60369	0.108783	0.959362
Fn3krp	14.015	-0.512423	0.319584	-1.6034	0.108846	0.959362
Golph3	1189.93	-0.297897	0.185694	-1.60424	0.108661	0.959362
Lap3	462.735	0.289494	0.180571	1.60322	0.108887	0.959362
Hnrnpa2b1	2577.16	-0.234491	0.146347	-1.60229	0.109091	0.959894
Tmem11	61.2961	-0.433767	0.270735	-1.60218	0.109115	0.959894
4732490B19Rik	12.9451	-0.49915	0.31271	-1.59621	0.110442	0.960907
Arf4	2372.86	-0.237502	0.14899	-1.59408	0.110918	0.960907
Atp8b1	415.681	-0.294864	0.185057	-1.59337	0.111077	0.960907
Btf3	1188.46	-0.243367	0.152079	-1.60026	0.109541	0.960907
Cirbp	51.5737	-0.453246	0.284246	-1.59456	0.110811	0.960907
Ctsl	1477.3	-0.260645	0.163275	-1.59635	0.11041	0.960907
Cul4a	494.427	-0.262817	0.164917	-1.59363	0.111019	0.960907
Cwf19l2	188.708	0.33796	0.211467	1.59817	0.110005	0.960907
Gm42515	21.4533	0.508572	0.319153	1.59351	0.111047	0.960907
Pla2g1b	49.5901	0.467698	0.293148	1.59543	0.110615	0.960907
Ppp4r2	761.201	-0.275052	0.17253	-1.59422	0.110886	0.960907
Ptch1	195.971	0.422117	0.264275	1.59726	0.110207	0.960907
Rb1cc1	1017.55	-0.260498	0.163034	-1.59782	0.110083	0.960907
Scp2-ps2	97.368	0.388876	0.243436	1.59745	0.110165	0.960907
Shank2	101.131	0.500992	0.314346	1.59376	0.11099	0.960907
Slfn10-ps	13.0185	-0.491842	0.307794	-1.59796	0.110052	0.960907
Tmem126b	90.9062	0.412771	0.258554	1.59646	0.110386	0.960907
Tmf1	530.322	-0.297407	0.185853	-1.60022	0.109549	0.960907
Trim35	181.872	-0.371277	0.232383	-1.5977	0.11011	0.960907
Trmt1l	75.8139	0.422522	0.264048	1.60017	0.10956	0.960907
Zfp521	20.1385	-0.507301	0.318198	-1.59429	0.11087	0.960907
Zmym5	383.753	0.318359	0.199425	1.59639	0.110403	0.960907
Ice2	89.811	0.437349	0.274552	1.59295	0.111171	0.960987
A430033K04Rik	24.3173	0.503644	0.316313	1.59223	0.111333	0.961665
AC134468.1	86.7082	-0.397325	0.249726	-1.59104	0.111601	0.962524
Gm43621	14.4402	-0.507778	0.319104	-1.59126	0.11155	0.962524
Sord	31.3104	0.497816	0.313014	1.5904	0.111745	0.963047
Ppp1r3a	20.0758	0.48939	0.307838	1.58977	0.111887	0.963545
App	1989.28	-0.312115	0.196602	-1.58755	0.112388	0.964557
Cinp	47.5705	-0.45208	0.284657	-1.58816	0.112251	0.964557
Gdf15	31.2395	-0.504098	0.317699	-1.58672	0.112577	0.964557
Gm20721	73.352	-0.469477	0.295622	-1.5881	0.112264	0.964557
Ly96	51.6855	0.460004	0.289745	1.58762	0.112373	0.964557
Pisd-ps1	27.4836	0.490399	0.309116	1.58646	0.112635	0.964557
Purb	1280.69	-0.270128	0.170292	-1.58627	0.112679	0.964557
Rnf170	97.9018	-0.401659	0.253167	-1.58653	0.112618	0.964557
Atp5h	544.092	-0.268776	0.169532	-1.5854	0.112877	0.964995
Gm44275	22.2492	-0.300262	0.189404	-1.5853	0.112899	0.964995
D10Jhu81e	47.4443	0.452618	0.285984	1.58267	0.113497	0.966125
Eif6	152.105	-0.365287	0.230732	-1.58317	0.113384	0.966125
Klhl13	43.9928	0.503907	0.318164	1.5838	0.11324	0.966125
Mr1	59.7207	-0.467423	0.295436	-1.58215	0.113616	0.966125
Pin4	122.468	-0.420002	0.265286	-1.5832	0.113375	0.966125
Sptlc2	1773.52	-0.245563	0.155247	-1.58175	0.113706	0.966125
Tmem47	15.8924	0.50043	0.316249	1.58239	0.11356	0.966125
Tnrc6c	134.01	0.368901	0.233212	1.58182	0.11369	0.966125
Arrdc3	402.156	-0.276649	0.174956	-1.58125	0.11382	0.966375
Tgfa	357.815	-0.376692	0.238335	-1.58052	0.113989	0.967089
Dock1	521.787	0.265151	0.167817	1.58	0.114106	0.967096
Lsm5	46.3654	-0.458528	0.290317	-1.5794	0.114243	0.967096
Slc9a2	39.8724	0.490937	0.310766	1.57976	0.114161	0.967096
Gm42702	58.2298	0.461572	0.292361	1.57877	0.114388	0.967201
Gstt1	71.395	0.470244	0.297884	1.57861	0.114425	0.967201
Terf1	41.5559	-0.467358	0.296168	-1.57802	0.114561	0.96764
Xpo4	227.704	0.347672	0.220469	1.57696	0.114804	0.968976
Cdc25a	56.964	-0.438558	0.278199	-1.57642	0.11493	0.969323
Thra	34.394	0.480911	0.305242	1.57551	0.115139	0.970372
Akap2	81.5568	-0.473478	0.301218	-1.57188	0.115979	0.971728
Ephb3	130.975	-0.395143	0.251331	-1.5722	0.115904	0.971728
Morc4	104.045	-0.412565	0.26246	-1.57192	0.11597	0.971728
Rhobtb2	55.0031	-0.428702	0.272419	-1.57368	0.115561	0.971728
Ski	485.532	0.292936	0.186253	1.57278	0.115769	0.971728
Slc38a4	147.127	-0.425152	0.270047	-1.57436	0.115404	0.971728
Spred1	1744.42	-0.23444	0.148979	-1.57365	0.115568	0.971728
Ttc17	137.588	-0.424897	0.270103	-1.57309	0.115698	0.971728
2010016I18Rik	41.3266	0.462868	0.300541	1.54011	0.123532	0.972303
Actg1	7841.86	-0.284729	0.182264	-1.56218	0.118246	0.972303
Adamts10	29.8906	0.500473	0.318745	1.57014	0.116383	0.972303
Adi1	338.237	0.285906	0.184214	1.55203	0.120654	0.972303
Alkbh6	26.7549	-0.48198	0.313147	-1.53915	0.123768	0.972303
Api5	494.046	-0.309263	0.200841	-1.53985	0.123598	0.972303
Arfgap3	64.8604	-0.42572	0.27283	-1.56039	0.118669	0.972303
Arhgef3	51.315	0.445229	0.283425	1.57089	0.116208	0.972303
Atp2a3	147.202	-0.392713	0.254009	-1.54606	0.12209	0.972303
B2m	2124.53	0.47822	0.307513	1.55512	0.119918	0.972303
Bcl2a1b	88.7083	0.399463	0.258996	1.54235	0.122988	0.972303
Bcl7a	31.5	0.472966	0.30547	1.54832	0.121545	0.972303
Ccz1	421.765	-0.35067	0.226629	-1.54734	0.121782	0.972303
Cep170b	232.137	-0.392698	0.253969	-1.54624	0.122046	0.972303
Chp1	685.796	-0.28516	0.182307	-1.56418	0.117775	0.972303
Cldn7	276.904	-0.375172	0.241768	-1.55179	0.120712	0.972303
Cltc	2730.61	-0.247649	0.157872	-1.56867	0.116725	0.972303
Crtc1	22.0672	0.486693	0.314715	1.54646	0.121994	0.972303
Cryzl2	21.859	0.493384	0.319064	1.54635	0.12202	0.972303
Ctgf	257.27	0.390375	0.250898	1.55591	0.11973	0.972303
Ctnnd1	2055.53	-0.248527	0.159943	-1.55385	0.120221	0.972303
Cyth2	75.7044	-0.400367	0.259214	-1.54454	0.122457	0.972303
D16Ertd472e	52.0578	-0.444558	0.283412	-1.56859	0.116743	0.972303
Dnajb13	27.2865	0.487028	0.31286	1.55669	0.119543	0.972303
Drg1	109.429	-0.403248	0.260744	-1.54652	0.121978	0.972303
Edrf1	230.482	-0.319061	0.203343	-1.56907	0.116631	0.972303
Eif5a	419.762	-0.277027	0.176613	-1.56855	0.116753	0.972303
Eps8l1	138.888	0.373014	0.241521	1.54444	0.122482	0.972303
Fam102b	763.092	0.254195	0.165172	1.53897	0.123811	0.972303
Fam114a1	66.9676	0.412006	0.266277	1.54728	0.121795	0.972303
Fam160a2	100.716	-0.445527	0.28641	-1.55556	0.119813	0.972303
Fbxo11	725.496	-0.270082	0.175434	-1.53951	0.12368	0.972303
Fgfr3	85.9805	0.399635	0.25787	1.54976	0.1212	0.972303
Flot1	91.1959	0.442205	0.287184	1.5398	0.12361	0.972303
Gbp8	14.195	0.485442	0.309341	1.56928	0.116583	0.972303
Ggcx	460.639	0.356099	0.227892	1.56258	0.118151	0.972303
Gm37755	38.3008	0.460678	0.298407	1.54379	0.122639	0.972303
Gm45819	23.5721	0.498458	0.319567	1.55979	0.118808	0.972303
Gprin3	497.325	-0.290554	0.186216	-1.56031	0.118687	0.972303
Hace1	118.934	-0.453318	0.293343	-1.54535	0.122262	0.972303
Hmgb1	458.59	0.308273	0.197989	1.55702	0.119466	0.972303
Hspa2	53.3992	-0.449641	0.291311	-1.54351	0.122708	0.972303
Htatip2	32.9551	-0.49587	0.316248	-1.56798	0.116886	0.972303
Il18bp	30.6807	0.496549	0.319579	1.55376	0.120242	0.972303
Insig1	250.892	0.375668	0.243671	1.54171	0.123145	0.972303
Jagn1	133.114	-0.358926	0.23325	-1.53881	0.123852	0.972303
Kdsr	533.866	0.298633	0.194064	1.53884	0.123844	0.972303
Ltbp3	210	0.397398	0.253807	1.56575	0.117408	0.972303
Lyz1	100.434	0.429906	0.274206	1.56782	0.116923	0.972303
Map2	76.423	0.49543	0.318954	1.5533	0.120352	0.972303
Mbl1	15.8067	0.497485	0.319212	1.55848	0.11912	0.972303
Mknk2	156.017	0.355411	0.228085	1.55823	0.119178	0.972303
Mpv17l2	72.1862	-0.415741	0.268756	-1.54691	0.121886	0.972303
Mrps28	122.084	-0.362094	0.230715	-1.56944	0.116545	0.972303
Nbeal2	92.8118	0.455298	0.293672	1.55036	0.121055	0.972303
Nin	50.6307	0.458075	0.293185	1.56241	0.118192	0.972303
Nnt	69.0135	0.428014	0.274507	1.55921	0.118946	0.972303
Pdia5	28.5489	-0.480553	0.311907	-1.54069	0.123392	0.972303
Phf8	125.542	0.36622	0.237773	1.54021	0.12351	0.972303
Plekha8	82.3862	-0.428979	0.274329	-1.56374	0.117879	0.972303
Plekhg2	82.8824	0.39554	0.256753	1.54055	0.123427	0.972303
Plpp1	14.5726	-0.487905	0.313788	-1.55488	0.119974	0.972303
Pnkd	58.7191	0.43448	0.278425	1.56049	0.118643	0.972303
Polg2	116.463	0.428733	0.276916	1.54824	0.121564	0.972303
Polr2i	31.0155	-0.475954	0.304245	-1.56438	0.117729	0.972303
Prpf38b	338.814	-0.28216	0.182389	-1.54702	0.121859	0.972303
Psmb1	637.641	-0.254927	0.164276	-1.55182	0.120706	0.972303
Psmd13	97.4444	-0.406182	0.259509	-1.56519	0.117538	0.972303
Rab15	167.491	-0.396192	0.254907	-1.55426	0.120122	0.972303
Rasal2	84.22	0.47264	0.307157	1.53876	0.123864	0.972303
Rbpj	339.349	-0.288491	0.184406	-1.56444	0.117715	0.972303
S100a16	202.642	-0.426536	0.273532	-1.55937	0.11891	0.972303
Sdc3	14.8004	0.45363	0.292591	1.55039	0.121049	0.972303
Serpina3n	30.6756	-0.495282	0.319011	-1.55255	0.12053	0.972303
Sfta3-ps	783.949	0.316655	0.202237	1.56576	0.117404	0.972303
Slc15a2	311.343	-0.370518	0.238316	-1.55474	0.120009	0.972303
Slc26a4	350.683	0.423187	0.27422	1.54324	0.122773	0.972303
Slc6a20a	19.4339	0.492227	0.319398	1.54111	0.12329	0.972303
Spns2	120.673	-0.418228	0.267996	-1.56058	0.118624	0.972303
Ssh1	201.465	0.322592	0.209036	1.54324	0.122773	0.972303
Tctex1d2	22.228	0.491286	0.319133	1.53944	0.123697	0.972303
Tead1	1078.77	-0.285056	0.185127	-1.53979	0.123613	0.972303
Tlr4	402.107	0.318391	0.205706	1.54779	0.121672	0.972303
Tmem94	87.0551	0.440089	0.28567	1.54055	0.123426	0.972303
Tnc	227.355	0.334162	0.215271	1.55229	0.120593	0.972303
Tubgcp6	29.979	-0.486761	0.311102	-1.56463	0.117669	0.972303
Twsg1	807.066	0.238361	0.153045	1.55746	0.119362	0.972303
Uimc1	63.5224	0.417418	0.269642	1.54804	0.121612	0.972303
Unc13b	335.527	0.290269	0.185502	1.56478	0.117636	0.972303
Vbp1	154.872	-0.344807	0.220327	-1.56498	0.117588	0.972303
Wdr60	48.1724	-0.478628	0.310169	-1.54312	0.122802	0.972303
Wipi1	117.528	-0.373403	0.239744	-1.5575	0.119351	0.972303
Siae	96.6999	0.405507	0.263845	1.53692	0.124314	0.975009
Tpt1	8618.87	0.233323	0.151839	1.53665	0.124379	0.975009
5730507A11Rik	25.7621	0.478745	0.311882	1.53502	0.124779	0.975418
Azin1	2402.92	-0.263296	0.171486	-1.53538	0.12469	0.975418
Lipa	480.357	0.335358	0.218566	1.53436	0.124942	0.975418
Nbea	458.889	0.396986	0.258682	1.53465	0.12487	0.975418
Ptp4a1	2241.5	0.231511	0.150785	1.53537	0.124693	0.975418
Skp2	35.6451	0.471874	0.307426	1.53492	0.124804	0.975418
Xk	87.2054	0.414082	0.270015	1.53355	0.12514	0.976299
Gng5	1359.77	-0.233283	0.152202	-1.53272	0.125344	0.976657
Togaram1	465.568	0.287273	0.187433	1.53267	0.125357	0.976657
Slf2	402.413	0.281334	0.183629	1.53208	0.125503	0.977131
Tbrg4	20.3333	-0.484642	0.316437	-1.53156	0.125631	0.977462
Lurap1l	193.352	0.323048	0.210989	1.53111	0.125741	0.977656
Rabggtb	298.569	-0.310135	0.202639	-1.53048	0.125897	0.978205
Dazap1	39.2512	-0.449143	0.293758	-1.52895	0.126276	0.980006
Nap1l4	114.132	-0.372413	0.243636	-1.52856	0.126373	0.980006
Zfp873	30.1415	0.484467	0.316954	1.52851	0.126386	0.980006
Abl2	198.155	0.314511	0.20585	1.52786	0.126547	0.980101
Fam193a	204.923	0.364782	0.23883	1.52737	0.126669	0.980101
Lyn	77.2569	0.397145	0.259997	1.5275	0.126637	0.980101
Renbp	27.8655	0.47882	0.313553	1.52708	0.126741	0.980101
Angel2	148.992	0.365833	0.239641	1.52658	0.126864	0.980394
Atp5c1	847.406	-0.242082	0.158679	-1.52561	0.127107	0.980669
Gm37296	27.9734	-0.482629	0.316284	-1.52593	0.127026	0.980669
Mpi	106.272	-0.394982	0.258994	-1.52507	0.127243	0.980669
Npm3	40.6773	0.450668	0.295457	1.52533	0.127177	0.980669
Anxa9	16.0265	-0.486698	0.319464	-1.52348	0.127638	0.98086
Emd	161.309	-0.32487	0.213124	-1.52433	0.127427	0.98086
Gm28048	199.23	-0.381693	0.250621	-1.52298	0.127763	0.98086
Pdrg1	43.4522	0.446435	0.292933	1.52402	0.127504	0.98086
Plag1	14.0429	0.470967	0.309325	1.52257	0.127867	0.98086
Scrn3	55.0847	-0.428925	0.281614	-1.5231	0.127735	0.98086
Tmem131l	165.466	0.351025	0.230519	1.52276	0.127819	0.98086
Dapk2	39.2441	0.46943	0.308472	1.52179	0.128061	0.981027
Gm33280	15.7485	0.484051	0.318048	1.52195	0.128022	0.981027
Tmem252	650.788	-0.40147	0.263873	-1.52145	0.128146	0.981027
Calm3	130.083	0.348325	0.229158	1.52002	0.128505	0.981805
Pde10a	17.5242	-0.475279	0.312677	-1.52003	0.128503	0.981805
Prdx3	305.691	-0.33523	0.220447	-1.52069	0.128339	0.981805
Spr	236.228	-0.318402	0.209572	-1.5193	0.128688	0.982546
Zbtb8os	72.8527	0.421714	0.277653	1.51885	0.1288	0.982745
Cblb	265.143	0.311926	0.205438	1.51835	0.128927	0.98306
Gramd4	101.889	-0.380326	0.250659	-1.5173	0.12919	0.984411
Limd1	212.034	0.303669	0.200366	1.51557	0.129628	0.98709
Arhgap18	243.617	0.303433	0.200388	1.51423	0.129969	0.98715
Capn15	27.7906	0.47457	0.313418	1.51418	0.129981	0.98715
Panct2	57.2818	0.433442	0.286198	1.51448	0.129904	0.98715
Pbx2	81.6765	-0.397713	0.262555	-1.51478	0.129829	0.98715
Aqp3	13.5868	-0.470689	0.311084	-1.51306	0.130264	0.988192
Trove2	735.952	0.264869	0.175067	1.51295	0.130291	0.988192
Alkbh1	67.8658	0.410073	0.27292	1.50254	0.132958	0.988677
Atm	303.932	0.314891	0.21048	1.49606	0.134637	0.988677
Auts2	128.972	-0.381695	0.254632	-1.49901	0.133871	0.988677
BC005624	55.5765	0.411418	0.274597	1.49826	0.134065	0.988677
Cdk6	465.89	0.369534	0.247999	1.49007	0.136207	0.988677
Cep55	18.1647	-0.478264	0.319418	-1.4973	0.134315	0.988677
Col8a1	170.659	-0.433699	0.290666	-1.49209	0.135676	0.988677
Cox5b	200.422	-0.319321	0.211189	-1.51202	0.13053	0.988677
Dhrs7	73.7528	-0.430272	0.28683	-1.5001	0.13359	0.988677
Dusp1	2539.17	-0.283643	0.187819	-1.51019	0.130995	0.988677
Elfn1	71.9549	0.402899	0.269624	1.4943	0.135098	0.988677
Enpp5	405.617	0.259292	0.173863	1.49136	0.135867	0.988677
Epc1	148.582	0.346272	0.230793	1.50035	0.133523	0.988677
Etl4	642.797	0.278241	0.184918	1.50467	0.132408	0.988677
Fam120c	59.1396	0.460623	0.308932	1.49102	0.135957	0.988677
Fam69a	49.1837	0.443858	0.293945	1.51	0.131043	0.988677
Fnbp1	69.9493	0.407686	0.271397	1.50218	0.133051	0.988677
Ghr	132.225	0.366618	0.245257	1.49483	0.134958	0.988677
Gm10184	42.1782	-0.446592	0.297684	-1.50022	0.133558	0.988677
Gm12191	369.266	-0.405177	0.268849	-1.50708	0.13179	0.988677
Gm340	51.3367	0.419326	0.28072	1.49375	0.13524	0.988677
Gm44763	14.1567	0.469733	0.313724	1.49728	0.134321	0.988677
Gm45053	221.11	0.353675	0.23652	1.49533	0.134829	0.988677
Gm48565	43.1189	0.4664	0.310759	1.50084	0.133397	0.988677
Hs3st1	172.402	-0.421673	0.279924	-1.50639	0.131968	0.988677
Idh1	521.242	0.289513	0.193481	1.49634	0.134566	0.988677
Ifnar1	200.859	-0.304592	0.201616	-1.51076	0.130851	0.988677
Inhbb	77.8701	0.38148	0.253722	1.50354	0.1327	0.988677
Ivns1abp	597.782	0.255272	0.169223	1.5085	0.131428	0.988677
Kat6b	185.105	0.371441	0.246105	1.50928	0.131228	0.988677
Kiz	161.595	0.339119	0.227594	1.49002	0.13622	0.988677
Krt87	18.6638	-0.48087	0.319471	-1.50521	0.13227	0.988677
Lama3	388.006	0.289554	0.194192	1.49107	0.135944	0.988677
Llgl2	63.8172	-0.406182	0.271185	-1.49781	0.134183	0.988677
Lpp	4434.73	0.2563	0.169825	1.50921	0.131246	0.988677
Lrch3	287.833	0.285297	0.191117	1.49279	0.135492	0.988677
Lsm14b	157.378	-0.356293	0.238696	-1.49266	0.135526	0.988677
Mapre2	168.463	0.36781	0.244152	1.50648	0.131944	0.988677
Mbnl1	3733.61	-0.243493	0.161595	-1.50681	0.131859	0.988677
Nostrin	32.2866	-0.47683	0.319014	-1.4947	0.134993	0.988677
Pdk2	81.1165	0.407945	0.271215	1.50414	0.132546	0.988677
Phtf1os	13.5194	0.464025	0.31147	1.48979	0.136279	0.988677
Pla2g4a	106.407	0.365998	0.243493	1.50312	0.132809	0.988677
Plk2	338.688	-0.402032	0.269734	-1.49048	0.136098	0.988677
Psma3	530.705	-0.269535	0.17884	-1.50713	0.131777	0.988677
Psma5	519.19	-0.297277	0.199562	-1.48965	0.136317	0.988677
Pxdc1	46.5376	-0.455247	0.301985	-1.50751	0.131679	0.988677
Rnf144b	98.4856	0.395688	0.264397	1.49657	0.134506	0.988677
Rnf44	330.643	-0.275868	0.182679	-1.51013	0.131011	0.988677
Rps2	1466.29	0.322174	0.216417	1.48867	0.136575	0.988677
S100a1	359.533	-0.362426	0.24269	-1.49337	0.135341	0.988677
Sf3b3	203.397	-0.301217	0.202339	-1.48867	0.136573	0.988677
Sh3rf3	13.0609	0.456884	0.304491	1.50048	0.133489	0.988677
Slc39a6	101.078	-0.40817	0.274131	-1.48896	0.136498	0.988677
Slc45a3	110.067	-0.422576	0.28058	-1.50608	0.132046	0.988677
Smc1a	357.33	0.287119	0.192562	1.49105	0.135949	0.988677
Snx25	488.843	0.318318	0.211674	1.50381	0.13263	0.988677
Stn1	51.368	-0.44072	0.293993	-1.49908	0.133852	0.988677
Tecpr2	48.7974	-0.448906	0.301356	-1.48962	0.136325	0.988677
Thsd4	525.115	0.251526	0.166469	1.51095	0.130802	0.988677
Timm50	28.4917	0.464414	0.311718	1.48985	0.136263	0.988677
Tnnt2	13.4735	0.467499	0.31086	1.50389	0.13261	0.988677
Tsku	24.723	-0.473785	0.317375	-1.49282	0.135483	0.988677
Uqcrb	224.746	-0.330064	0.21987	-1.50118	0.13331	0.988677
Wdr41	78.7554	0.400626	0.266164	1.50519	0.132276	0.988677
Wwp1	749.165	0.304574	0.203318	1.49802	0.134128	0.988677
Zbtb46	18.6216	0.47553	0.318157	1.49464	0.135008	0.988677
Zcrb1	169.677	-0.342805	0.230094	-1.48985	0.136264	0.988677
Zfp334	31.2516	0.460814	0.30574	1.50721	0.131758	0.988677
Zfp458	38.5508	0.460993	0.305787	1.50757	0.131666	0.988677
Zfp787	39.882	-0.458965	0.305828	-1.50073	0.133426	0.988677
Zscan12	26.4838	0.471494	0.313583	1.50357	0.132692	0.988677
Gm4070	26.6711	0.320031	0.215379	1.48589	0.137307	0.989529
Lactb2	291.68	0.329163	0.221552	1.48572	0.137354	0.989529
Nsmaf	148.629	0.370892	0.249489	1.4866	0.137119	0.989529
Psmb4	606.118	-0.28727	0.193411	-1.48528	0.137471	0.989529
Ptger4	20.9692	0.47359	0.318794	1.48557	0.137394	0.989529
Rab27a	379.803	0.327708	0.220325	1.48738	0.136914	0.989529
Rbl2	186.555	0.318672	0.214521	1.4855	0.137411	0.989529
Slc12a2	3097.87	0.274735	0.184682	1.48761	0.136855	0.989529
Sox13	22.9982	0.469572	0.315943	1.48626	0.137212	0.989529
Arhgef12	1121.31	0.274242	0.184808	1.48393	0.137828	0.990782
Cep85l	81.3735	-0.404947	0.273174	-1.48238	0.13824	0.990782
Crlf1	39.3336	-0.458386	0.309013	-1.48339	0.137972	0.990782
Eno1	432.646	-0.371198	0.250179	-1.48373	0.13788	0.990782
Gpx2	190.621	-0.416463	0.280871	-1.48276	0.138139	0.990782
Hpcal1	116.864	-0.379773	0.256421	-1.48105	0.138593	0.990782
Maf	44.1139	-0.449437	0.303419	-1.48124	0.138542	0.990782
Pax9	35.4632	0.466511	0.315059	1.48071	0.138683	0.990782
Pds5b	298.912	0.273773	0.18486	1.48098	0.138613	0.990782
Sephs2	175.364	-0.302345	0.203887	-1.48291	0.1381	0.990782
St13	653.716	0.252653	0.17054	1.48148	0.138478	0.990782
Tmem161b	67.3631	-0.424792	0.28665	-1.48192	0.138362	0.990782
Cox6a1	586.787	-0.253338	0.171179	-1.47996	0.138883	0.990834
Lncpint	154.908	0.339354	0.229388	1.47939	0.139037	0.990834
Raet1d	23.0203	-0.466385	0.315206	-1.47962	0.138975	0.990834
Ugcg	565.157	-0.308866	0.208716	-1.47984	0.138916	0.990834
Trafd1	62.0866	-0.415506	0.28094	-1.47899	0.139144	0.990981
Wdr53	14.8338	-0.471942	0.319242	-1.47832	0.139322	0.991627
Arl5b	687.325	-0.27869	0.188637	-1.47739	0.139571	0.992313
Brox	174.939	-0.304126	0.205873	-1.47725	0.139609	0.992313
Usp30	34.069	0.450716	0.305158	1.47699	0.139678	0.992313
Cdcp1	349.903	-0.308061	0.208653	-1.47643	0.139829	0.99277
Aida	165.555	0.360761	0.244414	1.47602	0.139938	0.992928
St5	114.349	0.403327	0.273372	1.47538	0.140111	0.99354
1110008F13Rik	469.034	-0.261449	0.177897	-1.46967	0.141651	0.9946
3110062M04Rik	15.4449	-0.443626	0.301664	-1.4706	0.1414	0.9946
Atp6v1b2	245.326	0.292093	0.198183	1.47385	0.140521	0.9946
E4f1	18.2504	-0.469099	0.318754	-1.47166	0.141112	0.9946
Galnt13	17.6309	0.417389	0.283977	1.4698	0.141616	0.9946
Mrps6	40.0327	-0.45509	0.309306	-1.47133	0.141203	0.9946
Nnat	49.8168	0.429506	0.291556	1.47315	0.14071	0.9946
Ppic	920.578	0.33876	0.229865	1.47373	0.140553	0.9946
Ptger1	15.0088	-0.465563	0.316632	-1.47036	0.141465	0.9946
Rilpl1	30.6403	0.451059	0.306365	1.4723	0.140941	0.9946
Serpinf1	33.5618	0.460093	0.312735	1.47119	0.14124	0.9946
Tmem123	1015.95	0.241432	0.163961	1.4725	0.140887	0.9946
Top2a	117.447	-0.392619	0.266946	-1.47078	0.14135	0.9946
Vps13a	893.014	0.321428	0.218466	1.4713	0.141211	0.9946
Zfp397	222.113	0.335923	0.228507	1.47008	0.141541	0.9946
Zfp950	61.7189	-0.440416	0.29889	-1.47351	0.140615	0.9946
Mal	1790.63	-0.341502	0.232443	-1.46919	0.141782	0.994868
Slc41a2	28.1776	-0.468545	0.318979	-1.46889	0.141863	0.994868
Dynlt1a	20.5972	-0.442702	0.301807	-1.46684	0.14242	0.99694
Fitm2	140.862	-0.334307	0.227829	-1.46736	0.142278	0.99694
Nudt11	18.3263	-0.464657	0.316751	-1.46695	0.14239	0.99694
Ndufa7	260.497	-0.286417	0.195324	-1.46637	0.142548	0.997223
B230354K17Rik	31.3757	0.448249	0.306177	1.46402	0.143189	0.997951
Cdk13	633.913	-0.258315	0.176333	-1.46493	0.142941	0.997951
Ces1d	98.2902	0.461937	0.315226	1.46541	0.142808	0.997951
Epb41l1	155.854	0.339415	0.231835	1.46404	0.143183	0.997951
Pvr	507.834	-0.269785	0.184284	-1.46396	0.143205	0.997951
Tap1	29.6484	0.465183	0.317802	1.46375	0.143262	0.997951
Zc3h10	19.5866	0.467543	0.319344	1.46407	0.143174	0.997951
Arpc4	326.766	-0.273581	0.187038	-1.4627	0.143549	0.998299
Gm2000	246.73	-0.280219	0.191602	-1.46251	0.143602	0.998299
Plau	36.8769	0.455749	0.311667	1.46229	0.143661	0.998299
Rps6kc1	52.735	0.408912	0.279593	1.46253	0.143597	0.998299
Adrm1	123.153	-0.360075	0.246993	-1.45784	0.144886	0.998324
Bcl2l15	37.197	0.461383	0.316142	1.45942	0.14445	0.998324
Fam133b	84.2246	0.369828	0.253583	1.45841	0.144728	0.998324
Gba	66.1789	-0.383866	0.263147	-1.45875	0.144634	0.998324
Gm11632	22.3765	-0.462579	0.316427	-1.46188	0.143773	0.998324
Gm17083	15.0951	0.460488	0.31552	1.45946	0.144439	0.998324
Gm4924	23.0389	0.461504	0.316532	1.458	0.144841	0.998324
Grb14	215.742	0.321177	0.220154	1.45888	0.144599	0.998324
Hnrnpa3	2478.22	-0.220829	0.151184	-1.46067	0.144107	0.998324
Mindy2	551.212	0.288906	0.197946	1.45951	0.144423	0.998324
Psma2	890.789	-0.250466	0.17151	-1.46036	0.14419	0.998324
Pxk	129.346	0.327735	0.224641	1.45893	0.144585	0.998324
Rbm15b	100.799	0.366802	0.251489	1.45852	0.144698	0.998324
Tomm22	299.289	-0.266656	0.182709	-1.45945	0.14444	0.998324
Psmd14	352.799	-0.310517	0.213053	-1.45746	0.144989	0.998432
Rps6kb1	278.14	-0.282548	0.193927	-1.45698	0.145121	0.998743
Pcdhgb4	22.3603	0.463803	0.31852	1.45612	0.14536	0.999119
Pdpn	26.5372	-0.458257	0.314671	-1.4563	0.145308	0.999119
Rgs19	54.6751	0.408268	0.280435	1.45584	0.145437	0.999119
0610009B22Rik	103.633	0.0169645	0.235132	0.072149	0.942483	0.999941
0610009O20Rik	41.1028	0.119934	0.293093	0.409201	0.682392	0.999941
0610010K14Rik	16.0462	0.0206265	0.318594	0.0647424	0.948379	0.999941
0610012G03Rik	59.4813	-0.0837596	0.276172	-0.303289	0.76167	0.999941
0610030E20Rik	133.006	0.17943	0.256771	0.698794	0.484681	0.999941
0610037L13Rik	103.266	-0.151821	0.257634	-0.589289	0.555668	0.999941
0610040J01Rik	65.1978	-0.0127544	0.276183	-0.0461811	0.963166	0.999941
0710001A04Rik	25.67	0.230428	0.313387	0.735282	0.462168	0.999941
1110002E22Rik	15.4338	-0.185347	0.316866	-0.58494	0.558588	0.999941
1110004E09Rik	63.4764	-0.0579243	0.26917	-0.215196	0.829614	0.999941
1110004F10Rik	162.273	-0.0750772	0.210994	-0.355827	0.72197	0.999941
1110008L16Rik	69.3946	-0.139271	0.263884	-0.527771	0.597658	0.999941
1110008P14Rik	113.575	-0.00139522	0.239022	-0.00583718	0.995343	0.999941
1110012L19Rik	30.8934	-0.176254	0.308343	-0.571617	0.567581	0.999941
1110032A03Rik	116.602	0.188443	0.259843	0.72522	0.468317	0.999941
1110038B12Rik	82.9376	-0.0866791	0.270119	-0.320892	0.748292	0.999941
1110038F14Rik	17.1346	-0.405195	0.318536	-1.27205	0.203355	0.999941
1110051M20Rik	31.0218	0.268246	0.305322	0.878567	0.379636	0.999941
1110059E24Rik	109.745	0.255851	0.236666	1.08106	0.27967	0.999941
1110059G10Rik	54.5106	-0.198647	0.296032	-0.671033	0.502199	0.999941
1110065P20Rik	32.1019	0.0135804	0.30418	0.0446459	0.96439	0.999941
1190002N15Rik	171.618	0.196842	0.216812	0.907892	0.363935	0.999941
1300002E11Rik	83.7613	-0.387223	0.270355	-1.43228	0.152065	0.999941
1500004A13Rik	39.6162	-0.190555	0.317993	-0.599244	0.54901	0.999941
1500011B03Rik	29.5402	-0.264382	0.3117	-0.848194	0.39633	0.999941
1500011K16Rik	56.478	0.0646196	0.270903	0.238534	0.811467	0.999941
1500015A07Rik	21.1681	-0.0392964	0.317456	-0.123785	0.901485	0.999941
1600012H06Rik	182.844	0.0836239	0.208172	0.401705	0.687901	0.999941
1600014C10Rik	30.5555	0.346911	0.304236	1.14027	0.254175	0.999941
1600020E01Rik	19.2644	-0.00801557	0.318384	-0.0251758	0.979915	0.999941
1700001L05Rik	27.8667	0.202927	0.312293	0.649796	0.515824	0.999941
1700008J07Rik	29.6327	0.235607	0.306646	0.768337	0.442287	0.999941
1700017B05Rik	91.897	-0.0404448	0.262341	-0.154169	0.877476	0.999941
1700020I14Rik	645.859	-0.142789	0.174661	-0.817521	0.413631	0.999941
1700021F05Rik	27.9759	-0.0437846	0.306097	-0.143041	0.886257	0.999941
1700025G04Rik	41.0489	0.217713	0.31362	0.694194	0.487561	0.999941
1700027J19Rik	61.627	-0.315247	0.313754	-1.00476	0.315012	0.999941
1700030K09Rik	22.5767	0.179911	0.316842	0.567825	0.570154	0.999941
1700037H04Rik	28.2226	-0.357204	0.305503	-1.16924	0.242309	0.999941
1700047I17Rik1	21.0153	-0.113704	0.122395	-0.928995	0.352892	0.999941
1700047I17Rik2	311.221	0.164642	0.283265	0.581228	0.561087	0.999941
1700052K11Rik	16.3103	-0.0852076	0.319018	-0.267094	0.789397	0.999941
1700066M21Rik	48.9538	-0.179804	0.296058	-0.607325	0.543635	0.999941
1700088E04Rik	12.9985	-0.359808	0.317934	-1.13171	0.257758	0.999941
1700109H08Rik	20.5681	0.185448	0.316221	0.586451	0.557573	0.999941
1700123O20Rik	102.266	-0.0990445	0.247703	-0.399852	0.689266	0.999941
1810009A15Rik	21.6478	0.126962	0.314808	0.403301	0.686727	0.999941
1810013L24Rik	610.32	-0.0912905	0.177582	-0.514074	0.6072	0.999941
1810019D21Rik	40.1391	-0.41623	0.296951	-1.40168	0.16101	0.999941
1810022K09Rik	138.768	-0.097151	0.228881	-0.42446	0.67123	0.999941
1810026B05Rik	166.062	0.332237	0.239204	1.38893	0.164855	0.999941
1810030O07Rik	206.056	0.136224	0.198937	0.684762	0.493494	0.999941
1810037I17Rik	276.794	-0.0784663	0.199849	-0.392627	0.694595	0.999941
1810043G02Rik	16.3836	0.263155	0.318783	0.825499	0.409089	0.999941
1810055G02Rik	80.4691	-0.14652	0.260677	-0.562077	0.574064	0.999941
1810058I24Rik	137.363	-0.0399188	0.222126	-0.179712	0.857379	0.999941
2010001K21Rik	14.9237	0.376703	0.314682	1.19709	0.23127	0.999941
2010107E04Rik	319.998	-0.238926	0.194339	-1.22943	0.218912	0.999941
2010109I03Rik	51.0254	-0.0166366	0.210243	-0.0791303	0.936929	0.999941
2010111I01Rik	110.632	0.278577	0.249081	1.11842	0.263387	0.999941
2010300C02Rik	45.7801	0.163665	0.303782	0.538757	0.590055	0.999941
2010315B03Rik	38.3621	0.151936	0.31573	0.481222	0.630359	0.999941
2200002D01Rik	103.101	-0.239321	0.264981	-0.903162	0.36644	0.999941
2210016F16Rik	106.565	0.107742	0.262866	0.409872	0.6819	0.999941
2210016L21Rik	24.9902	0.080264	0.313482	0.256041	0.79792	0.999941
2210408F21Rik	19.1583	-0.0823225	0.319434	-0.257714	0.796628	0.999941
2210408I21Rik	22.7	0.0736388	0.317924	0.231624	0.81683	0.999941
2210418O10Rik	55.3287	0.117022	0.319276	0.366524	0.713974	0.999941
2300009A05Rik	17.5018	-0.386215	0.319253	-1.20975	0.226377	0.999941
2310001H17Rik	13.5412	-0.126993	0.316179	-0.401649	0.687942	0.999941
2310007B03Rik	159.648	-0.0887548	0.237206	-0.374168	0.708279	0.999941
2310009A05Rik	57.6721	-0.0337874	0.279772	-0.120768	0.903875	0.999941
2310009B15Rik	35.7804	-0.313884	0.304281	-1.03156	0.302279	0.999941
2310011J03Rik	35.8422	0.0138329	0.297697	0.0464664	0.962939	0.999941
2310022A10Rik	12.9315	-0.264853	0.304865	-0.868756	0.384981	0.999941
2310022B05Rik	55.3254	-0.213834	0.277082	-0.771738	0.44027	0.999941
2310030G06Rik	64.7668	0.15192	0.26296	0.577731	0.563446	0.999941
2310035C23Rik	489.021	-0.0549955	0.183057	-0.300429	0.76385	0.999941
2310039H08Rik	24.9032	-0.207678	0.31262	-0.664314	0.506489	0.999941
2310057M21Rik	50.108	0.11612	0.29685	0.391175	0.695668	0.999941
2310061I04Rik	34.4513	-0.155267	0.315337	-0.492384	0.622448	0.999941
2410002F23Rik	75.1667	-0.0246312	0.28213	-0.0873045	0.930429	0.999941
2410004B18Rik	45.665	-0.331295	0.291143	-1.13791	0.255157	0.999941
2410006H16Rik	123.294	0.0185369	0.250178	0.074095	0.940935	0.999941
2410015M20Rik	62.669	0.0146017	0.266297	0.0548324	0.956272	0.999941
2410131K14Rik	22.269	0.388685	0.3156	1.23157	0.218109	0.999941
2500004C02Rik	13.3074	0.338145	0.314652	1.07466	0.282526	0.999941
2510002D24Rik	18.2544	-0.387801	0.319508	-1.21375	0.224845	0.999941
2510009E07Rik	210.79	0.0855841	0.233075	0.367196	0.713473	0.999941
2510039O18Rik	92.9275	-0.107084	0.241355	-0.443681	0.657273	0.999941
2610001J05Rik	201.235	-0.117251	0.233146	-0.502908	0.615029	0.999941
2610002M06Rik	173.948	0.197853	0.22866	0.865272	0.386889	0.999941
2610008E11Rik	73.8185	0.00917885	0.302055	0.030388	0.975758	0.999941
2610020C07Rik	22.3807	-0.0386475	0.319187	-0.121081	0.903627	0.999941
2610021A01Rik	84.2999	0.252853	0.250849	1.00799	0.313461	0.999941
2610035D17Rik	14.0323	-0.348478	0.314036	-1.10967	0.267139	0.999941
2610037D02Rik	46.6687	0.255247	0.2947	0.866125	0.386422	0.999941
2610044O15Rik8	32.4929	-0.0759627	0.305231	-0.248869	0.803462	0.999941
2610203C20Rik	46.6346	0.399452	0.316579	1.26178	0.207029	0.999941
2610301B20Rik	47.5963	0.0065181	0.283989	0.0229519	0.981689	0.999941
2610507B11Rik	1008.27	-0.118792	0.170524	-0.69663	0.486035	0.999941
2610528J11Rik	59.0337	-0.10621	0.280368	-0.378823	0.704819	0.999941
2700049A03Rik	76.8065	0.122728	0.29161	0.420862	0.673856	0.999941
2700062C07Rik	26.1277	-0.0244781	0.314585	-0.0778108	0.937979	0.999941
2700081O15Rik	21.2575	0.379754	0.316573	1.19958	0.230303	0.999941
2700097O09Rik	31.0373	-0.300459	0.318664	-0.942872	0.345746	0.999941
2810001G20Rik	13.8717	-0.0323815	0.310535	-0.104277	0.91695	0.999941
2810004N23Rik	108.026	0.126596	0.240868	0.525584	0.599177	0.999941
2810006K23Rik	15.3489	0.105217	0.319014	0.32982	0.741536	0.999941
2810013P06Rik	29.8636	-0.240393	0.310562	-0.774057	0.438897	0.999941
2810021J22Rik	19.0086	-0.18237	0.318711	-0.572212	0.567178	0.999941
2810402E24Rik	23.2332	-0.191415	0.319449	-0.599202	0.549038	0.999941
2810403A07Rik	418.826	-0.174783	0.170491	-1.02517	0.305281	0.999941
2810459M11Rik	13.8443	-0.325221	0.3011	-1.08011	0.280093	0.999941
2810474O19Rik	1481.8	0.0889218	0.18028	0.493243	0.621841	0.999941
2900026A02Rik	212.266	-0.0144157	0.220569	-0.0653566	0.94789	0.999941
2900097C17Rik	1031.61	-0.137323	0.162709	-0.843977	0.398682	0.999941
3110001I22Rik	20.2542	0.41534	0.317018	1.31015	0.190146	0.999941
3110002H16Rik	86.8679	0.0241945	0.256988	0.0941464	0.924993	0.999941
3110040N11Rik	22.4652	0.0798462	0.31484	0.253609	0.799797	0.999941
3110043O21Rik	61.8137	-0.110174	0.288813	-0.38147	0.702854	0.999941
3110056K07Rik	32.1475	0.053604	0.309815	0.173019	0.862636	0.999941
3110082I17Rik	19.6574	-0.00585662	0.319105	-0.0183533	0.985357	0.999941
3222401L13Rik	25.2263	0.360486	0.318977	1.13013	0.258421	0.999941
4632404H12Rik	36.5087	-0.0725897	0.311062	-0.23336	0.815481	0.999941
4632411P08Rik	18.984	0.210569	0.315271	0.667898	0.504199	0.999941
4632415L05Rik	24.5386	0.115283	0.317376	0.363238	0.716427	0.999941
4632427E13Rik	142.049	-0.2253	0.258398	-0.871908	0.383258	0.999941
4732416N19Rik	13.8981	-0.135135	0.312503	-0.432428	0.665431	0.999941
4732440D04Rik	30.5225	-0.00955655	0.315987	-0.0302435	0.975873	0.999941
4732487G21Rik	20.2332	-0.334809	0.318717	-1.05049	0.293494	0.999941
4732496C06Rik	26.1154	-0.121136	0.317235	-0.381851	0.702572	0.999941
4833413G10Rik	20.5887	0.0210171	0.316139	0.0664804	0.946995	0.999941
4833418N02Rik	17.7987	0.272275	0.319557	0.85204	0.394192	0.999941
4833420G17Rik	110.232	0.166355	0.248492	0.669458	0.503204	0.999941
4833439L19Rik	391.686	-0.0746548	0.172805	-0.432018	0.665729	0.999941
4921524J17Rik	36.8581	-0.329106	0.295616	-1.11329	0.265584	0.999941
4930402H24Rik	96.8204	0.302187	0.290763	1.03929	0.298669	0.999941
4930423D22Rik	15.0484	-0.256229	0.31909	-0.803	0.421975	0.999941
4930429F24Rik	18.7034	-0.274307	0.319644	-0.858164	0.390802	0.999941
4930430F08Rik	29.1075	-0.0906554	0.306158	-0.296106	0.767149	0.999941
4930453N24Rik	244.032	-0.236617	0.229185	-1.03242	0.301873	0.999941
4930480K23Rik	13.882	-0.215837	0.309631	-0.697077	0.485754	0.999941
4930522L14Rik	21.6402	0.25157	0.317552	0.792216	0.428235	0.999941
4930523C07Rik	544.246	-0.00292627	0.184356	-0.0158729	0.987336	0.999941
4930528J11Rik	39.4011	-0.133563	0.310793	-0.42975	0.667377	0.999941
4930556M19Rik	54.7994	0.121903	0.30957	0.393782	0.693742	0.999941
4930565N06Rik	34.0685	-0.30815	0.314346	-0.98029	0.326943	0.999941
4931406C07Rik	151.934	0.274992	0.225624	1.21881	0.222917	0.999941
4931406P16Rik	274.193	-0.0814648	0.239308	-0.340418	0.733542	0.999941
4932422M17Rik	23.3865	0.11486	0.31685	0.362507	0.716973	0.999941
4932438A13Rik	992.835	-0.120814	0.179026	-0.674844	0.499775	0.999941
4933400F21Rik	13.3914	0.108492	0.315123	0.344284	0.730633	0.999941
4933407K13Rik	17.0413	0.112126	0.319785	0.350629	0.725866	0.999941
4933423P22Rik	21.3537	-0.0837907	0.318918	-0.262734	0.792755	0.999941
4933427D14Rik	31.1913	-0.242715	0.310632	-0.781359	0.434591	0.999941
4933431E20Rik	14.4099	-0.0635493	0.317514	-0.200147	0.841366	0.999941
4933434E20Rik	221.148	0.136967	0.212902	0.643334	0.520008	0.999941
4933440N22Rik	14.5392	-0.22241	0.316229	-0.70332	0.481857	0.999941
5031425E22Rik	22.3515	0.161113	0.315436	0.510764	0.609517	0.999941
5031439G07Rik	51.0687	0.21	0.297803	0.705164	0.480708	0.999941
5330406M23Rik	36.4425	0.246707	0.295834	0.833937	0.404316	0.999941
5330417C22Rik	330.617	0.0454732	0.249994	0.181897	0.855664	0.999941
5330438D12Rik	13.485	-0.00432202	0.315313	-0.0137071	0.989064	0.999941
5430416N02Rik	24.1174	0.228139	0.316555	0.720693	0.471098	0.999941
5430420F09Rik	19.4752	0.0102664	0.319512	0.0321315	0.974367	0.999941
5430434F05Rik	25.6097	-0.161833	0.319234	-0.506942	0.612196	0.999941
5530601H04Rik	41.9593	0.0897067	0.298391	0.300635	0.763693	0.999941
5730409E04Rik	14.2372	0.134428	0.319069	0.421314	0.673526	0.999941
5730455P16Rik	90.8389	0.176802	0.252989	0.698854	0.484643	0.999941
5730480H06Rik	38.2309	0.265386	0.305368	0.869069	0.384809	0.999941
5730559C18Rik	66.0947	-0.133431	0.263248	-0.506864	0.61225	0.999941
5830417I10Rik	110.186	0.103687	0.281028	0.368955	0.712161	0.999941
5830428M24Rik	47.836	0.209758	0.293227	0.715344	0.474397	0.999941
5930430L01Rik	37.976	0.0844658	0.310602	0.271942	0.785666	0.999941
6030400A10Rik	18.2987	0.340554	0.31911	1.0672	0.285882	0.999941
6030458C11Rik	90.7999	-0.170403	0.249425	-0.683184	0.494491	0.999941
6230400D17Rik	14.8091	0.15276	0.311764	0.489987	0.624143	0.999941
6330403L08Rik	15.8835	0.179528	0.31951	0.561885	0.574194	0.999941
6430511E19Rik	51.3261	0.0765426	0.287552	0.266187	0.790095	0.999941
6430548M08Rik	24.5465	-0.135936	0.310997	-0.437098	0.662041	0.999941
6430590A07Rik	22.576	0.331897	0.319325	1.03937	0.298633	0.999941
6720427I07Rik	46.6578	-0.384667	0.285367	-1.34797	0.177667	0.999941
6720489N17Rik	13.2142	-0.055391	0.318446	-0.173942	0.861911	0.999941
8030462N17Rik	84.438	-0.222889	0.253524	-0.879165	0.379312	0.999941
8430408G22Rik	57.8507	0.107128	0.300445	0.356564	0.721418	0.999941
9030622O22Rik	37.5619	-0.233971	0.314016	-0.745092	0.456216	0.999941
9030624J02Rik	138.773	0.201957	0.239768	0.8423	0.39962	0.999941
9130008F23Rik	39.0552	-0.301514	0.316335	-0.953147	0.340516	0.999941
9130011E15Rik	42.8036	-0.0646785	0.289076	-0.223742	0.822958	0.999941
9130015G15Rik	16.8209	0.222971	0.311409	0.716007	0.473987	0.999941
9130019O22Rik	15.6228	0.279486	0.319608	0.874464	0.381865	0.999941
9130023H24Rik	16.7989	-0.117198	0.319681	-0.366609	0.713911	0.999941
9130230L23Rik	33.009	0.220376	0.317752	0.693548	0.487966	0.999941
9130401M01Rik	58.7688	-0.162722	0.276146	-0.58926	0.555687	0.999941
9230110C19Rik	14.4678	0.0391554	0.318782	0.122828	0.902243	0.999941
9330151L19Rik	19.0615	-0.155653	0.318836	-0.488192	0.625414	0.999941
9330159M07Rik	21.6633	0.079207	0.318777	0.248472	0.803769	0.999941
9330162G02Rik	162.48	0.0496597	0.216031	0.229873	0.81819	0.999941
9330182L06Rik	21.0562	-0.0365472	0.317285	-0.115187	0.908297	0.999941
9430034N14Rik	23.7835	0.368212	0.318976	1.15436	0.248353	0.999941
9430038I01Rik	15.6283	0.0555146	0.31943	0.173793	0.862028	0.999941
9530026P05Rik	35.8701	-0.0755674	0.307559	-0.245701	0.805914	0.999941
9530036O11Rik	21.3087	-0.405831	0.317157	-1.27959	0.20069	0.999941
9530053A07Rik	20.1082	-0.319983	0.317332	-1.00835	0.313284	0.999941
9530068E07Rik	740.977	-0.0112628	0.16161	-0.0696908	0.94444	0.999941
9530077C05Rik	33.8775	-0.373341	0.309691	-1.20552	0.228001	0.999941
9530082P21Rik	32.1013	0.131449	0.31882	0.412298	0.680121	0.999941
9530085L11Rik	13.6738	-2.3659e-05	0.318044	-7.43892e-05	0.999941	0.999941
9930012K11Rik	35.9701	-0.138676	0.307112	-0.45155	0.651593	0.999941
9930014A18Rik	38.4152	-0.393169	0.310103	-1.26787	0.204846	0.999941
9930021J03Rik	557.753	-0.210721	0.176793	-1.1919	0.233299	0.999941
9930111J21Rik1	88.71	0.0890337	0.313249	0.284227	0.776237	0.999941
9930111J21Rik2	183.58	0.110848	0.314102	0.352905	0.72416	0.999941
A130010J15Rik	53.3874	0.252655	0.284597	0.887764	0.374668	0.999941
A130012E19Rik	19.1186	-0.017619	0.319499	-0.0551456	0.956023	0.999941
A230050P20Rik	13.0627	0.183643	0.314463	0.583989	0.559227	0.999941
A330023F24Rik	39.2137	0.070702	0.290522	0.243362	0.807725	0.999941
A430005L14Rik	24.5732	0.0237876	0.315599	0.0753728	0.939918	0.999941
A430110C17Rik	52.6766	0.411917	0.299559	1.37508	0.169107	0.999941
A530017D24Rik	17.8388	-0.115091	0.319418	-0.360314	0.718612	0.999941
A730011C13Rik	15.4689	-0.0370244	0.319411	-0.115915	0.90772	0.999941
A730017L22Rik	25.5735	0.130976	0.314723	0.416162	0.677291	0.999941
A730049H05Rik	27.9134	0.30327	0.319117	0.950342	0.341939	0.999941
A930004D18Rik	13.0985	0.0636075	0.313447	0.202929	0.839191	0.999941
A930004J17Rik	43.4402	-0.149667	0.309196	-0.484054	0.628348	0.999941
A930005H10Rik	19.2511	-0.0151425	0.317861	-0.0476389	0.962004	0.999941
A930015D03Rik	17.1621	0.132479	0.319138	0.415116	0.678057	0.999941
A930024N18Rik	13.7757	0.0162623	0.318217	0.0511044	0.959242	0.999941
A930037H05Rik	18.0547	0.118395	0.319012	0.37113	0.710541	0.999941
AA465934	33.4007	-0.0861513	0.305815	-0.28171	0.778166	0.999941
AA467197	182.538	-0.196501	0.242073	-0.811744	0.416939	0.999941
AA474408	17.1492	0.330009	0.319382	1.03327	0.301476	0.999941
AA986860	280.317	-0.104191	0.190288	-0.547544	0.584005	0.999941
AC099934.2	17.5792	-0.256057	0.31933	-0.801858	0.422635	0.999941
AC112142.1	117.853	0.000336542	0.312364	0.0010774	0.99914	0.999941
AC113178.1	14.3531	-0.00398665	0.319561	-0.0124754	0.990046	0.999941
AC113595.1	28.6705	-0.188217	0.314346	-0.598759	0.549334	0.999941
AC115746.1	21.9772	0.00823506	0.31764	0.0259257	0.979317	0.999941
AC121965.1	237.557	-0.278443	0.201445	-1.38223	0.166901	0.999941
AC123724.2	20.2221	0.119796	0.318033	0.376679	0.706412	0.999941
AC124426.1	27.3914	-0.0293923	0.317882	-0.0924628	0.92633	0.999941
AC125351.1	48.9285	-0.17322	0.282957	-0.612178	0.54042	0.999941
AC126804.1	13.2572	-0.157748	0.318841	-0.494755	0.620773	0.999941
AC132392.1	16.8286	0.152566	0.319692	0.477229	0.633199	0.999941
AC132863.1	40.594	-0.353164	0.303163	-1.16493	0.244047	0.999941
AC133101.1	14.2067	-0.0533208	0.319126	-0.167084	0.867304	0.999941
AC149222.1	20.0231	-0.0431082	0.122387	-0.352228	0.724667	0.999941
AC149588.1	18.1225	-0.065671	0.319257	-0.205699	0.837026	0.999941
AC154640.4	29.1184	0.0827775	0.312065	0.265257	0.790811	0.999941
AC154649.1	13.103	-0.0255501	0.287983	-0.0887208	0.929304	0.999941
AC158921.1	59.4311	-0.174792	0.278567	-0.627468	0.530352	0.999941
AC159193.1	27.7346	0.126714	0.309259	0.409735	0.682	0.999941
AC160637.1	94.8993	0.027814	0.269508	0.103203	0.917802	0.999941
AC163032.1	19.3504	0.0469019	0.319324	0.146878	0.883228	0.999941
AC166574.2	23.0788	0.137598	0.315931	0.435532	0.663176	0.999941
AI314180	727.912	0.144929	0.185972	0.779303	0.435802	0.999941
AI413582	24.3907	-0.151981	0.315421	-0.481835	0.629923	0.999941
AI464131	50.9694	-0.0364742	0.284139	-0.128367	0.897858	0.999941
AI467606	33.5832	-0.0587159	0.30045	-0.195427	0.845059	0.999941
AI597479	58.3574	0.155665	0.271056	0.57429	0.565772	0.999941
AI606181	35.2128	0.0477008	0.298799	0.159642	0.873163	0.999941
AI661453	270.588	-0.0707997	0.249659	-0.283586	0.776728	0.999941
AI837181	30.0696	0.00574828	0.309397	0.018579	0.985177	0.999941
AI987944	42.6957	0.21236	0.289878	0.732586	0.463811	0.999941
AL592187.2	13.7392	0.126281	0.310359	0.406886	0.684091	0.999941
AL732506.1	27.5521	0.183872	0.318337	0.577601	0.563533	0.999941
AU019823	132.85	0.0766783	0.239579	0.320054	0.748927	0.999941
AU020206	22.7042	0.339703	0.317703	1.06925	0.284958	0.999941
AU040320	122.521	-0.171731	0.246336	-0.697144	0.485712	0.999941
AU041133	23.3928	2.77719e-05	0.318291	8.72534e-05	0.99993	0.999941
AW112010	77.4669	0.324096	0.282044	1.14909	0.250517	0.999941
AW146154	31.1444	0.194977	0.312964	0.623001	0.533284	0.999941
AW549877	326.594	-0.0955121	0.178973	-0.533666	0.593572	0.999941
AW554918	79.4545	-0.0698555	0.256909	-0.271908	0.785693	0.999941
AY036118	4376.02	0.00433598	0.122693	0.0353401	0.971809	0.999941
Aacs	17.493	0.112707	0.319521	0.352737	0.724286	0.999941
Aaed1	216.854	0.270075	0.219886	1.22825	0.219354	0.999941
Aagab	69.1453	0.133158	0.277443	0.479948	0.631265	0.999941
Aamdc	27.5482	0.353298	0.312045	1.1322	0.257549	0.999941
Aamp	80.4138	-0.180295	0.25637	-0.70326	0.481894	0.999941
Aar2	65.2927	-0.267035	0.281191	-0.949657	0.342286	0.999941
Aars	156.535	0.120145	0.255344	0.47052	0.637983	0.999941
Aasdh	33.9546	0.169006	0.31821	0.531114	0.59534	0.999941
Aasdhppt	107.442	-0.164688	0.243139	-0.677343	0.498188	0.999941
Aass	69.0239	0.0901774	0.289015	0.312016	0.755028	0.999941
Aatf	80.648	-0.100506	0.254396	-0.395075	0.692788	0.999941
Abca2	115.476	-0.0175525	0.24997	-0.0702184	0.94402	0.999941
Abca7	43.6638	-0.229434	0.296813	-0.772994	0.439526	0.999941
Abcb10	43.4472	-0.0977255	0.286891	-0.340636	0.733378	0.999941
Abcb1a	86.0584	0.0530635	0.266103	0.199409	0.841942	0.999941
Abcb1b	172.6	0.200321	0.278957	0.718105	0.472692	0.999941
Abcb6	18.1857	-0.193927	0.318229	-0.609393	0.542264	0.999941
Abcb7	425.825	0.0499702	0.18184	0.274804	0.783467	0.999941
Abcb8	43.8598	0.049138	0.302095	0.162658	0.870788	0.999941
Abcc1	116.93	-0.113613	0.240442	-0.472515	0.636559	0.999941
Abcc3	228.633	0.262305	0.220632	1.18888	0.234487	0.999941
Abcc4	253.102	0.252103	0.210634	1.19688	0.231353	0.999941
Abcc5	272.924	-0.115123	0.189579	-0.607253	0.543683	0.999941
Abcd1	75.0517	0.0934699	0.261842	0.35697	0.721114	0.999941
Abcd3	831.738	1.87579e-05	0.162331	0.000115553	0.999908	0.999941
Abcd4	33.8961	0.26008	0.305578	0.851111	0.394708	0.999941
Abce1	406.493	-0.141631	0.190192	-0.744672	0.45647	0.999941
Abcf1	108.67	0.19524	0.240403	0.812133	0.416716	0.999941
Abcf2	81.9451	0.141399	0.249207	0.567395	0.570446	0.999941
Abcf3	68.7914	0.120488	0.273479	0.440576	0.65952	0.999941
Abcg1	16.9388	0.0103885	0.319683	0.0324963	0.974076	0.999941
Abhd10	47.3735	-0.0222421	0.315131	-0.0705807	0.943731	0.999941
Abhd11	64.6047	0.141734	0.266731	0.531374	0.59516	0.999941
Abhd12	59.0871	-0.0487147	0.292506	-0.166543	0.86773	0.999941
Abhd13	291.059	-0.112791	0.194977	-0.578481	0.562939	0.999941
Abhd14b	52.5259	0.103192	0.294966	0.349842	0.726457	0.999941
Abhd16a	42.2822	-0.0231116	0.307001	-0.0752819	0.93999	0.999941
Abhd17a	73.1254	-0.0363668	0.261118	-0.139273	0.889234	0.999941
Abhd17b	275.138	0.00934976	0.190489	0.049083	0.960853	0.999941
Abhd17c	401.641	-0.02801	0.206097	-0.135907	0.891895	0.999941
Abhd18	44.661	-0.0468255	0.295434	-0.158497	0.874065	0.999941
Abhd2	12177	-0.0581761	0.206008	-0.282398	0.777638	0.999941
Abhd4	280.747	-0.180509	0.193255	-0.934046	0.35028	0.999941
Abhd6	48.4996	0.243809	0.28859	0.844828	0.398207	0.999941
Abhd8	16.5338	0.0197164	0.319563	0.061698	0.950803	0.999941
Abi1	422.057	-0.13896	0.186983	-0.743168	0.45738	0.999941
Abi2	270.291	0.108272	0.225629	0.479867	0.631322	0.999941
Abl1	116.141	-0.214553	0.241008	-0.89023	0.373343	0.999941
Ablim1	169.489	0.213977	0.256431	0.834443	0.404032	0.999941
Ablim3	31.4888	-0.339908	0.306287	-1.10977	0.267099	0.999941
Abr	208.244	0.0658296	0.206232	0.319202	0.749573	0.999941
Abracl	227.069	0.0570276	0.226957	0.25127	0.801605	0.999941
Abraxas1	27.9278	-0.0959116	0.310848	-0.308549	0.757665	0.999941
Abraxas2	89.6294	0.321511	0.255013	1.26077	0.207393	0.999941
Abt1	16.8393	-0.172625	0.319414	-0.540442	0.588892	0.999941
Abtb1	19.3907	0.250557	0.316819	0.790852	0.42903	0.999941
[truncated: 9,447 more rows]
