# Supplementary material for: LKB1 drives stasis and C/EBP-mediated reprogramming to an alveolar type II fate in lung cancer
Source: Nat Commun. 2022 Feb 28;13:1090. doi: 10.1038/s41467-022-28619-8 (PMC8885825; doi:10.1038/s41467-022-28619-8)
Supplement: Supplementary file 9 — Supplementary Data 6 [file 41467_2022_28619_MOESM9_ESM.xlsx]

## Sheet: Sheet1
Supplementary Data 6. Total protein intensities for Lkb1XTR shotgun mass spectrometry experiment.
Gene	NonRestored_1	NonRestored_2	NonRestored_3	NonRestored_4	NonRestored_5	NonRestored_6	Restored_1	Restored_2	Restored_3	Restored_4	Restored_5	Restored_6
0610010K14Rik	15.3329	14.8591	14.6444	15.1268	15.3822	15.2433	15.5268	15.4998	15.6968	13.2645	15.5329	14.718
0610011F06Rik	17.1069	16.518	17.2558	18.1012	17.6029	17.4269	18.0548	17.527	16.991	17.2651	17.6447	16.8893
1110004F10Rik	13.9478	14.2621	13.9971	14.4608	14.449	14.2081	14.8764	14.5028	14.2023	13.2291	13.9546	14.4787
1700047I17Rik2	15.5659	15.1548	15.1267	15.1668	15.0339	14.6629	15.9522	14.0299	15.5153	14.8213	14.6496	15.5816
1810026J23Rik	15.933	16.3943	15.099	15.3997	15.3697	14.9512	16.6018	14.5196	15.5993	16.674	16.5406	16.0858
1810037I17Rik	17.8518	17.7551	17.6732	17.7701	17.0245	17.807	16.6248	17.6188	17.2132	17.8916	17.5746	17.2329
2010107E04Rik	17.1063	17.2283	16.0016	16.4431	16.3574	16.5114	17.8099	17.0322	17.111	17.3525	18.1099	17.6718
2010107G23Rik	14.1384	13.9556	14.9034	15.1738	15.5228	14.7708	15.2919	14.855	14.0896	14.0025	13.8737	14.6207
2200002D01Rik	14.1844	15.1348	14.4101	15.3172	14.7372	14.5162	13.3298	14.9752	13.6873	14.5421	15.4489	13.0227
2210011C24Rik	15.6588	14.6397	15.221	15.0775	14.7703	16.585	15.1611	15.2816	15.0719	14.3935	14.8227	14.9277
2210016F16Rik	11.3843	15.4094	13.0137	14.3688	12.9452	14.0157	15.1926	14.8267	13.8123	14.4463	14.6001	13.9316
2210016L21Rik	13.7522	14.0915	14.3022	14.0424	14.3795	13.8869	13.8794	14.824	14.4253	13.8928	13.7958	14.4461
2310009B15Rik	13.9967	13.9361	14.7908	15.6741	13.8256	13.5951	14.6894	14.1853	13.5427	15.3746	13.1356	15.1543
2310036O22Rik	14.5182	14.3623	14.3557	14.0321	13.6989	14.7037	14.8837	14.1814	15.1437	14.9756	14.5976	14.7697
2410015M20Rik	16.4912	16.6499	16.4671	16.4401	16.4288	16.7473	17.2087	17.1914	16.9816	17.1672	17.0795	17.2878
2510039O18Rik	15.9915	16.0605	15.7881	15.5313	15.6858	15.2043	15.3301	14.9452	15.4942	16.3333	15.6844	15.7037
2610301B20Rik	13.7512	14.1572	13.4796	13.297	14.4934	12.8822	14.5222	14.83	14.7804	13.9478	14.8232	14.9453
2700060E02Rik	16.1573	15.896	15.742	15.6946	16.1133	16.2125	16.5677	15.3903	15.9658	15.3241	15.8813	15.9124
2700094K13Rik	14.5755	15.1237	15.5837	15.9962	16.0628	15.8516	16.8029	14.4795	15.6239	14.3456	14.853	14.4328
4931406C07Rik	15.8163	15.9454	15.9505	16.2097	16.0004	16.081	16.4313	16.0846	15.9513	16.0393	16.0365	16.0889
5330417C22Rik	14.1412	15.2346	15.5942	14.6989	15.5228	13.6241	14.799	14.8419	15.9578	15.7321	14.3297	15.4368
9030617O03Rik	14.5419	15.2834	14.2982	15.7422	15.9097	13.1669	15.5228	15.3065	13.7824	14.9977	15.6684	15.3468
9430016H08Rik	13.5819	13.8736	14.2848	13.8719	15.2421	14.4242	14.9994	14.9929	15.2155	13.5233	14.6216	14.0757
AA986860	18.1265	17.6824	17.5302	17.1867	17.5705	17.6229	16.7536	16.7802	17.2326	16.9912	17.3097	16.9886
Aaas	14.093	14.511	20.314	19.1167	20.4486	19.6817	18.7622	16.9962	21.7098	13.8416	15.4776	11.9863
Aacs	13.3411	16.3495	15.7414	16.5762	16.1348	14.1319	15.706	15.8563	16.5098	14.4853	15.0531	14.5497
Aak1	15.7788	14.8858	14.8827	14.2034	14.5248	13.8004	13.51	14.6369	15.3855	15.0047	14.8913	15.1514
Aars	16.4469	16.8973	16.5313	16.5919	16.5201	16.4094	16.7103	16.6218	16.8827	16.2628	16.4658	16.7575
Aarsd1	15.9809	16.3117	16.2478	16.2947	16.4572	15.4577	15.7229	16.2317	15.9919	15.9941	15.8414	16.2096
Aass	14.6034	15.1654	14.6507	15.2402	15.0829	14.87	15.9625	16.0314	15.3688	15.915	16.3834	15.4764
Abca3	19.0112	19.3317	19.0949	18.982	19.0796	18.9704	18.7616	19.1239	19.1684	19.1663	19.2006	18.9498
Abcb10	13.491	14.3856	13.5733	16.1769	14.9239	15.9003	21.3666	13.2912	13.9273	14.0749	14.6272	16.1674
Abcb7	15.5883	15.9521	15.6552	15.7804	15.6386	15.3234	15.5096	16.5156	15.8375	16.5073	16.3329	16.1423
Abcb8	15.6086	15.9541	15.168	15.4107	15.4096	15.3533	15.6061	16.3183	15.7121	16.1027	16.6194	15.9569
Abcc3	15.974	16.2575	15.8544	15.539	15.5625	15.8102	15.4462	16.2045	15.8489	16.154	15.7234	16.4845
Abcc4	14.9409	14.4597	15.2809	15.3034	15.4388	15.8272	15.7263	15.6826	15.3754	15.6892	15.8347	14.8155
Abcc5	13.3202	14.3871	14.5691	15.4289	13.6889	15.5823	15.5234	14.632	15.0317	14.3812	14.4415	13.6466
Abcd1	16.8667	17.1006	16.6121	16.6697	16.5829	16.6167	16.989	16.8305	16.848	17.3135	17.1898	17.1791
Abcd3	18.8713	19.1795	18.4521	18.2779	18.301	18.3902	18.8519	18.7241	19.2353	18.9407	19.0232	19.318
Abcd4	19.2802	17.9527	17.1259	16.2093	16.8342	18.9432	15.0475	14.2447	16.8364	13.2746	15.8563	14.6004
Abce1	17.1941	17.2031	16.8519	17.1607	16.8372	16.8062	16.8136	16.6952	16.9563	16.423	16.9164	16.7577
Abcf1	16.299	16.2147	15.9327	15.8573	15.9397	15.665	15.7263	15.8208	16.1734	15.385	15.7121	16.1687
Abcf2	13.8924	15.247	15.1475	15.0671	15.0888	15.3064	14.497	15.71	15.4094	14.4959	14.8934	14.1832
Abcf3	14.092	14.3848	16.3238	15.6382	16.8126	16.8997	16.0313	15.8424	17.413	13.024	14.8376	13.2818
Abhd11	16.6532	16.2685	16.6497	16.8033	16.7773	16.2625	16.9996	16.3369	16.8071	17.2514	17.1252	16.413
Abhd12	14.337	14.7454	15.1231	14.789	15.4951	15.4271	16.0912	14.6137	15.1554	15.4805	15.0683	14.8259
Abhd14b	16.1783	16.8664	16.5154	16.8428	16.3999	17.1113	17.5135	17.3555	17.2716	16.6577	17.0651	16.9702
Abhd16a	16.3595	16.5206	16.5024	16.1671	16.1602	16.0199	15.2047	16.645	16.3681	16.9757	16.5487	16.1326
Abhd17b	15.3789	15.8562	14.525	14.7967	13.4242	15.3958	14.5987	14.3579	14.9966	14.8562	14.9603	14.9872
Abhd2	15.0087	14.1724	14.6583	14.8225	14.1461	15.2585	14.163	14.1286	13.5463	14.1859	13.6902	14.3865
Abhd6	13.9688	14.1699	14.096	14.7944	13.7585	15.1815	14.7316	15.2241	13.7308	14.4189	14.3615	14.6153
Abi1	16.3406	16.3567	16.4615	16.5298	16.4269	16.5034	16.2082	15.6914	15.8034	16.4282	16.0928	15.8278
Ablim1	16.3966	16.2707	15.4963	15.741	15.4961	15.8413	15.5687	15.9651	16.2111	13.673	15.1967	16.1501
Abracl	16.0761	16.2006	16.0984	16.2914	16.534	16.7215	17.1227	16.5366	16.5188	16.2346	16.8992	16.1916
Acaa1a	19.5664	19.2634	19.5263	19.4874	19.5513	19.3945	20.0081	19.1985	19.6138	19.6855	19.4235	19.7323
Acaa2	20.2791	20.291	20.5011	20.2478	20.6431	20.6526	21.6484	20.6443	20.9426	21.3624	20.8907	21.1814
Acaca	17.8038	18.6274	17.9826	18.1192	17.945	17.7641	18.1641	18.4768	18.9499	17.9315	18.5446	18.1194
Acaca.1	17.1727	17.9587	17.1524	17.3741	17.1897	16.8159	17.3386	17.4249	18.1524	17.0475	17.8329	17.2094
Acacb	13.8344	15.678	14.3235	14.4737	14.5264	13.6942	14.8164	15.3978	14.9343	15.2056	14.9707	15.5992
Acad10	16.8251	15.3106	15.7206	15.7123	15.8581	15.497	16.7267	15.9971	16.348	16.5376	16.5578	16.9672
Acad11	16.475	15.9083	16.0491	15.21	15.3245	15.2817	14.104	15.4906	16.0111	16.0171	15.4111	15.7499
Acad8	17.2517	17.2209	17.2724	17.3195	17.0935	17.1083	17.7788	17.2968	17.6471	17.9985	17.6435	17.6246
Acad9	17.0709	17.2539	17.5068	17.7261	17.8726	17.4256	18.0632	17.7219	17.6955	18.2168	18.2935	17.1734
Acadl	20.383	20.9167	20.5054	20.5995	20.6223	20.2584	21.1118	20.9262	20.8737	21.2983	21.0705	21.1889
Acadm	18.076	18.1214	18.1901	18.1973	18.1688	18.5007	18.9275	18.273	18.069	19.0395	18.4585	18.6434
Acads	18.4664	18.5492	18.8207	18.88	18.8609	18.6795	19.222	18.7884	18.7863	19.3228	18.8925	18.8689
Acadsb	18.0247	18.1953	18.4437	18.4808	18.4049	18.13	18.4125	18.4378	18.3217	18.7959	18.3506	18.3408
Acadvl	18.3038	18.3319	18.4956	18.1471	18.5439	18.2287	18.4688	17.9799	18.4201	18.719	18.2524	18.3923
Acat1	18.8443	18.9821	19.423	19.4283	19.5178	19.5432	20.5361	19.8489	19.863	20.3801	19.9451	19.7955
Acat2	16.8588	17.9857	17.5948	17.6877	17.4674	17.4062	17.8117	17.5416	18.0933	17.1497	17.2541	17.436
Acbd3	16.8753	15.78	15.9806	15.8345	15.7093	16.1373	15.9176	15.9638	16.3423	16.0744	16.3159	16.2816
Acbd5	16.6398	16.5352	16.5925	16.4369	16.2268	16.4449	16.2726	16.416	16.3536	17.0486	16.3699	16.7688
Acin1	17.1604	16.6733	17.1269	17.0284	17.0169	16.7677	16.5346	16.6484	16.5612	17.0654	16.5779	16.8343
Acly	19.8928	20.9443	20.3055	20.4289	19.8922	19.5303	20.0147	20.1648	21.1763	19.9889	20.1519	20.1815
Aco1	18.6681	18.2939	18.2316	18.1762	18.6453	18.5163	18.944	18.4716	18.7213	18.1187	18.779	18.6168
Aco2	20.7421	20.3725	20.7049	20.5051	20.8735	20.3425	21.125	20.7306	20.9215	21.4759	21.0695	21.108
Acot1	16.3536	16.9797	16.6378	16.004	16.4248	16.5148	16.8712	16.671	16.9284	16.8616	16.0841	17.5882
Acot13	15.2131	14.5662	16.4113	16.7175	16.3578	15.8462	17.4703	16.5149	16.4718	17.8286	16.6103	16.1214
Acot2	18.8079	19.4252	19.259	19.0021	19.1712	19.0399	19.9341	19.5269	19.8474	20.4291	19.767	19.8679
Acot7	18.9989	19.8311	19.183	19.2516	19.3045	18.9841	19.6367	18.2576	19.6909	18.4025	18.8817	18.8286
Acot8	16.2552	15.873	15.92	16.03	15.8401	15.7212	16.0671	15.3597	15.5412	16.2471	15.7716	16.1089
Acot9	16.6218	15.9645	16.6952	16.8327	16.6728	16.4811	17.0633	16.5204	16.7144	17.6216	17.2064	16.4492
Acox1	17.7149	17.822	17.6151	17.2753	17.6891	17.4995	17.6799	16.7858	17.3677	17.7261	17.2846	17.6516
Acox3	15.4473	16.2494	16.0341	16.0959	16.0859	15.9297	16.4354	15.4852	15.943	16.3339	15.9284	15.738
Acoxl	13.8831	15.8071	15.0767	15.8044	14.7503	13.721	14.996	16.6537	16.3589	15.5731	15.6732	15.5643
Acp1	16.3801	16.2212	16.3744	16.4998	16.4694	16.6452	16.6482	16.5027	16.9968	15.3591	16.3372	16.0603
Acp6	15.4586	14.9145	15.8681	15.4359	15.989	15.1994	15.7224	15.918	16.2183	16.1404	15.7968	15.7153
Acsf2	16.0245	15.8794	16.2836	16.6336	16.3939	16.1444	16.9923	16.7084	16.102	16.9349	16.4379	16.7944
Acsf3	15.0823	15.1389	14.9134	14.0348	15.2807	14.9824	14.5328	15.2904	15.5588	13.6775	14.4507	15.3262
Acsl1	15.9455	15.2726	14.8868	15.3727	14.8216	15.4908	15.8103	14.7698	15.0529	15.4498	15.8475	15.3569
Acsl3	16.6735	16.3702	15.6011	15.4642	15.9078	16.6439	15.2855	16.5564	14.9367	16.4954	16.7827	16.2567
Acsl4	19.1762	18.9907	19.1316	19.0982	19.1684	19.0817	19.1322	18.9569	19.0814	19.224	19.1707	19.0091
Acsl5	20.707	20.8798	20.4895	20.4513	20.5185	20.372	20.4776	20.6418	20.7047	20.698	20.7991	20.784
Acss1	13.8386	15.6617	16.133	15.9206	15.9365	13.8832	14.7539	17.1468	16.5636	17.5748	16.1555	15.6042
Acss2	16.1193	16.8563	16.5124	16.4817	16.1376	16.3283	15.1141	17.038	15.9602	15.999	15.7552	16.372
Acss3	17.3946	14.4794	16.4282	14.848	17.3808	16.9036	14.2825	14.0261	14.5292	13.7522	14.353	14.1577
Actb	24.4041	24.6196	24.5045	24.6441	24.2423	24.6827	24.1061	24.3435	24.2847	24.2675	24.2972	24.0626
Actc1	21.0661	20.4721	20.1714	20.09	20.2667	21.2419	21.5034	20.5753	20.9152	19.28	20.1904	21.3969
Actg1	21.7231	21.9365	22.274	22.4879	21.9159	21.5285	20.9862	21.5352	21.4661	22.2641	21.6179	21.0764
Actl6a	16.7635	16.7768	16.6959	16.8035	16.5946	16.9514	16.8051	16.5822	16.4077	16.7815	16.6	16.7529
Actn1	18.6603	18.1674	18.094	17.7561	18.1626	18.3129	17.6376	17.8709	17.9839	17.8137	18.1064	17.9843
Actn4	20.6448	20.4792	20.3795	20.0051	20.3836	20.4324	19.8085	20.07	20.3406	20.1162	20.2897	20.0823
Actr10	14.7823	14.1282	14.4863	14.9239	14.315	15.6977	14.4313	14.6378	13.8264	14.1437	14.6019	13.8342
Actr1a	16.943	17.3908	16.7206	17.0362	16.3486	16.799	17.1118	16.9808	17.2548	17.0051	17.1267	17.2418
Actr1b	15.4779	15.9614	15.8714	15.9346	15.6693	15.6363	15.5697	15.959	16.0178	16.0415	15.9231	15.579
Actr2	18.0849	17.847	17.7747	17.7906	17.8754	18.2473	18.2614	18.0241	17.957	17.8008	18.1097	18.093
Actr3	18.9553	18.9268	18.9661	18.8525	19.1318	19.68	19.6959	19.3319	19.2826	19.0126	19.3281	19.1986
Adam10	17.0609	16.8199	16.8179	16.584	16.6681	17.2083	16.6974	17.2913	16.8258	17.1324	17.0321	17.1955
Adam17	15.7871	13.69	14.9262	15.1263	15.1925	15.1347	16.0688	16.0945	15.3692	15.7402	15.9387	16.0851
Adam9	15.7895	15.3079	14.9441	16.0177	14.295	13.8086	14.1731	14.6066	14.9065	13.9687	14.3281	15.0987
Adck4	13.8989	14.764	14.0369	13.5173	13.9781	14.0596	13.9319	14.4407	14.5416	14.2392	14.1597	14.6168
Add1	16.5929	16.4227	16.8648	16.7403	16.8995	16.7798	16.7676	16.2688	16.563	16.8071	16.5101	16.3212
Add3	16.0406	15.4757	16.0234	15.2776	15.7835	15.6009	16.1297	14.3229	15.9755	16.5902	15.4883	15.7018
Adgrf5	13.5747	16.0314	15.5399	15.9181	15.3455	15.3318	16.1505	16.0903	15.6573	16.2878	15.3805	15.4846
Adh5	16.1843	16.7171	16.5479	16.7611	16.0636	17.1113	16.9556	17.1207	16.7753	16.7516	16.5568	16.881
Adi1	13.4834	14.3264	14.2165	14.3084	14.1037	15.5388	15.7248	15.7133	14.6434	14.131	14.1006	15.4419
Adk	18.3994	19.072	18.9498	18.7915	19.1468	19.2103	19.4607	19.2275	19.1892	19.0058	18.9951	19.0783
Adnp	14.3804	16.0802	14.6517	15.077	14.886	14.8826	15.1163	15.018	15.0902	14.3825	15.1441	14.7871
Adpgk	16.1216	15.9165	16.1266	15.9841	16.1547	15.8788	15.744	16.3224	15.9289	16.1815	15.9599	16.2519
Adprhl2	15.427	16.0831	15.9837	15.7899	16.1442	15.6774	16.6756	16.0781	16.0916	16.4529	15.7493	16.703
Adrbk1	15.1187	15.9874	15.271	15.3114	15.5346	14.0884	14.5086	15.52	15.503	15.1119	15.3063	15.4111
Adrm1	16.1833	16.2203	16.6218	16.7382	16.3885	16.153	16.1438	16.5274	16.6739	16.22	16.1422	16.1354
Adsl	15.2003	15.1379	15.8778	13.8705	16.0635	15.9589	14.888	14.877	16.7873	14.6386	14.9326	14.6521
Adss	17.8764	17.2339	17.6666	17.7413	17.9379	17.6105	17.3451	17.3248	17.3105	17.1391	17.5071	17.0778
Adssl1	19.3251	18.9671	19.1663	18.8146	19.1831	19.763	19.3086	19.1227	19.0728	19.35	19.2777	19.1688
Afap1l1	10.243	14.8239	14.1643	14.7005	13.6271	14.6812	15.1951	15.547	13.469	16.2685	13.7954	14.0945
Afg3l1	13.8541	15.4131	14.1208	15.0988	14.4886	14.829	14.7426	15.5805	13.8291	14.0356	14.7439	14.7569
Afg3l2	16.6015	16.9773	16.7048	16.7613	16.6543	16.6529	16.6472	16.9735	16.7823	16.5167	16.5669	16.9414
Agap3	14.3225	14.1392	14.8858	14.2123	15.1744	14.8682	13.9264	15.51	15.039	14.1012	14.5377	14.2558
Ager	19.5722	19.8474	19.3928	18.7292	18.8361	19.1041	18.5969	19.383	20.0288	18.2047	18.2743	20.0003
Agfg1	14.835	15.3891	15.0079	14.3682	15.0385	15.2455	15.132	14.1353	15.5743	14.3756	14.6724	14.5895
Agk	15.2006	16.2324	15.6885	15.7026	15.6648	15.1481	15.979	16.5085	16.2244	16.4472	16.0577	16.5482
Ago1	15.9395	16.5006	15.4736	15.4211	16.2442	15.6294	14.9478	16.4978	16.1148	13.8638	15.8728	15.5669
Ago2	13.8047	15.4038	14.1051	14.4309	14.0094	15.289	14.3723	14.9995	13.6864	14.373	14.4483	14.5261
Agpat1	14.1297	14.9799	14.6385	15.0945	15.4577	14.5952	16.3508	14.9365	15.2986	14.6922	15.3048	14.9997
Agpat2	15.7205	16.1154	15.5215	15.035	15.096	14.895	16.6243	11.8828	15.8001	16.3251	15.0198	14.9515
Agpat3	16.2449	16.9054	16.4435	16.1093	16.6026	17.0872	17.4713	17.36	17.1752	17.0591	17.1165	17.4271
Agps	17.4767	17.1776	17.242	17.407	17.3024	17.3231	17.2754	17.2703	16.8382	17.6273	17.4435	17.3341
Agrn	16.9536	15.969	16.6641	14.8032	16.5564	16.1487	15.6218	16.3804	17.2717	14.3739	14.255	17.6921
Ahctf1	14.5142	14.6066	15.382	14.6305	14.7907	15.1526	14.8292	14.5432	15.4588	14.0633	13.3589	14.9964
Ahcyl1	13.8363	15.7431	14.8666	14.633	15.0983	13.8565	13.7431	16.1385	15.5117	14.9077	15.1883	14.8551
Ahcyl2	17.7702	17.5799	17.4285	17.6378	17.6218	18.1374	17.8694	18.0492	17.5681	17.5495	18.1724	17.5904
Ahnak	19.7109	18.7604	18.9504	18.6513	18.932	19.2293	18.5185	18.8596	18.5664	19.2362	19.1539	19.05
Ahsa1	14.5431	13.9983	15.0987	14.8834	14.9184	15.528	14.6352	15.6836	14.8515	14.3373	14.3025	14.7301
Ahsg	15.243	13.5605	14.0905	14.288	14.231	15.4655	14.6478	13.8853	13.5446	13.1803	13.9597	14.1232
AI314180	15.4855	15.1438	14.9023	13.2185	15.3824	15.5897	15.7168	14.5901	16.6521	14.6349	15.5107	15.431
AI837181	13.8947	16.5724	16.1533	16.1241	16.458	15.3693	15.8504	16.5829	16.1345	15.8229	15.3409	15.5942
Aif1l	14.7426	17.4059	18.0193	17.2468	19.2731	16.5129	16.6368	16.7267	17.5702	15.6575	15.7903	15.1026
Aifm1	18.5268	18.5563	18.4079	18.5921	18.2405	18.1747	18.7125	18.8555	18.6795	19.4024	19.0644	18.9791
Aimp1	16.6691	15.8905	15.5497	16.0824	15.8174	15.7632	15.9368	16.0578	16.1456	14.272	15.8568	16.0783
Aimp2	16.3081	17.0189	16.7189	16.5127	15.818	16.274	14.9321	16.2702	16.5198	17.0006	16.4068	15.6645
Aip	15.782	16.2303	16.2071	16.479	16.2665	16.5403	16.2102	16.1658	16.126	15.9957	16.3542	15.4329
AK010878	15.6648	15.1034	16.0928	15.9926	16.0521	16.1308	15.3454	16.0231	15.744	14.6646	14.9431	15.2739
Ak1	15.5311	15.7524	15.8806	15.8776	16.3744	15.9399	16.1121	16.1656	15.99	16.3361	16.6236	15.4558
Ak2	14.0409	14.9936	14.3969	14.7676	14.0211	13.7347	14.1582	15.0816	13.762	15.8712	14.467	15.4099
Ak2.1	17.6347	17.3904	17.2988	16.9295	17.4393	16.909	17.2986	16.374	17.5113	17.5195	17.4484	17.0884
Ak3	17.0597	16.9362	17.0801	17.0841	17.2995	17.0331	17.6744	17.2559	17.1267	17.8095	17.5244	17.4679
Akap13	15.4968	16.0356	16.0457	16.2459	15.6022	15.685	16.2835	16.0797	16.188	16.1754	15.5274	16.391
Akap5	16.6145	16.1343	15.586	15.7219	15.5993	14.7842	15.6294	15.5519	15.9069	16.3773	16.3146	16.4976
Akap8	13.0223	14.7187	14.4498	15.7437	12.0425	15.5677	15.4342	15.1569	15.8899	13.8257	13.6164	14.389
Akap9	14.1385	15.2552	15.1468	13.8783	15.36	13.6186	14.449	15.3952	15.9242	14.6336	13.9129	16.0099
Akr1a1	18.7759	19.2497	18.7797	18.9556	18.5212	19.2267	19.2179	19.3259	19.1647	18.7666	18.9406	19.3139
Akr1b10	13.9762	15.5522	14.9735	14.9466	15.556	15.2484	14.9514	15.2476	15.0091	13.9416	14.6837	14.3446
Akr1b3	18.6079	18.5401	18.7176	18.6016	18.9302	18.544	19.451	18.8598	19.5263	19.0034	19.2359	18.9297
Akr1b8	17.6904	17.7348	17.4349	17.4978	17.7172	18.3769	17.7185	17.838	17.2858	16.818	17.5473	17.5137
Akr1c19	13.2449	14.2903	14.4788	15.9081	13.5253	14.5508	17.0402	16.2137	16.1827	16.1661	15.6547	15.7239
Akr7a5	17.1251	17.3024	17.3441	17.2534	17.4976	17.1858	17.6502	17.224	17.7915	17.41	17.5812	17.177
Akt1s1	14.5747	15.2474	14.6052	14.4791	14.517	14.3799	13.9662	13.4929	14.6946	13.9242	14.2984	13.6379
Akt2	13.9119	13.8166	14.0496	14.4165	14.8294	14.3192	15.9712	14.3477	13.9495	14.0627	14.0484	15.0926
Alad	16.2268	15.7709	16.4868	16.5805	16.4766	16.5713	17.0677	16.9875	16.8718	16.3699	16.4381	16.7289
Alb	18.9862	16.8109	17.8476	17.4712	17.9938	18.4402	17.871	17.7173	17.4687	18.1403	18.1961	17.9697
Alcam	19.1671	19.0875	19.0925	18.6498	19.1448	19.1515	19.0866	19.4024	19.5732	18.6774	18.9256	19.4928
Aldh16a1	14.6015	14.387	14.5837	12.8788	13.3586	14.6721	13.8886	14.3226	16.222	15.2759	14.5173	14.8646
Aldh18a1	14.8758	16.2094	16.8622	16.009	16.5087	16.0348	15.3997	16.6282	16.4335	17.2991	15.761	15.7475
Aldh1a1	16.9979	14.4559	14.5304	13.5342	14.289	15.5669	12.3329	15.2738	13.8737	14.3131	15.0326	14.9732
Aldh1a7	18.1412	17.9976	17.921	17.9236	18.2785	17.8575	18.743	17.7925	18.5937	18.218	18.6691	18.0374
Aldh1l1	16.7975	17.6065	17.3963	17.8669	17.1905	16.7902	17.8717	18.3272	18.5488	16.9928	17.4304	17.9214
Aldh1l2	15.9044	16.6075	16.7695	16.6797	16.9176	15.6506	16.7732	16.4276	17.1015	17.3805	16.8189	16.433
Aldh2	21.0211	21.2372	21.2712	21.3486	21.491	20.9921	22.2237	21.3759	21.8616	21.9936	21.8758	21.6217
Aldh3a2	18.5869	18.351	18.0915	17.9288	18.0759	18.44	18.4012	18.558	18.3875	18.5914	18.6764	18.7711
Aldh3b2	13.6866	14.4965	14.2206	15.4014	12.7681	14.9069	14.6849	14.8688	14.204	13.628	13.1893	14.7721
Aldh4a1	17.8516	17.948	18.1664	18.1853	18.287	17.5989	18.9314	18.229	18.843	19.0357	18.7506	18.4514
Aldh5a1	16.908	15.3017	16.2175	17.2445	14.4752	16.7068	16.7511	16.912	17.009	16.9064	16.6255	16.762
Aldh6a1	18.6063	18.567	19.1229	19.2018	19.1649	18.6218	20.1576	19.5837	19.9138	20.2446	19.7848	19.6186
Aldh7a1	16.967	16.5946	17.0182	16.6218	17.5016	16.638	17.8889	17.1489	17.836	17.3072	17.4149	17.5313
Aldh9a1	17.2958	17.4797	17.2856	17.3589	17.7257	17.3876	17.9067	17.5596	17.5189	17.3963	17.7515	17.5489
Aldoa	19.7414	18.9804	19.337	19.1264	19.4274	20.0945	18.9873	19.4641	19.0844	18.381	19.0161	19.0558
Aldoc	11.1182	13.9645	15.5961	18.3226	16.0823	10.1451	13.987	13.8879	14.3519	15.785	14.2579	11.3848
Alg11	14.3504	15.645	15.433	15.254	15.1079	14.8381	15.4831	14.5427	15.3605	15.0194	14.0706	15.3282
Alg14	14.9939	15.3422	14.5419	15.0541	14.967	15.1506	16.0937	14.5838	15.1162	14.0419	15.0457	15.1604
Alg2	17.0454	17.1571	16.6501	16.5372	16.8431	16.725	17.0068	17.2379	16.9691	16.9622	17.1275	17.5544
Alg5	17.2809	17.4381	17.0203	16.6073	17.3815	17.2953	17.2121	17.4107	17.4822	17.3328	17.7645	17.3298
Alkbh3	14.2884	13.7692	15.0798	14.7211	15.6755	14.1053	15.1043	14.2019	13.8757	15.6451	14.12	14.8389
Alyref	18.8169	18.7555	18.8547	18.6397	19.0821	18.6382	18.7284	18.7663	18.5678	19.0877	18.7811	18.9428
Amacr	13.8192	13.6663	14.1279	13.5706	14.1938	13.9521	16.2282	14.3825	15.7676	15.8277	15.1754	15.3793
Amdhd2	15.0473	14.7723	15.6401	16.1691	15.0927	16.261	17.1013	16.4248	16.2625	16.3374	15.9686	16.0731
Amfr	15.9359	16.1099	15.4464	15.4657	15.1536	15.1066	15.4318	14.6342	15.7212	16.091	15.8994	15.4209
Amt	16.3886	15.1238	14.7256	16.3525	13.6554	14.1776	15.1988	16.3984	16.2399	15.3212	16.3352	16.2519
Ank3	17.8103	18.194	17.9302	17.8752	17.8008	17.6096	17.9196	17.714	18.2114	17.9211	17.8134	17.9987
Ank3.1	16.2224	15.9417	15.9485	15.8377	15.7406	15.4158	15.5278	16.2316	16.1784	16.1208	15.9456	16.41
Ankfy1	16.327	16.5788	16.2727	16.3509	16.0255	15.8731	15.7781	16.0527	16.3258	15.8989	15.919	16.2017
Ankhd1	13.6768	14.1944	13.9593	13.4626	14.4419	14.0948	14.7265	14.4367	13.8821	14.8167	14.1684	15.0045
Ankle2	15.7107	14.4331	15.1623	15.3852	14.3249	15.319	14.1473	14.9877	13.6378	14.4369	13.3914	15.6201
Ankrd17	15.3821	15.4502	15.178	15.598	15.2205	15.5153	14.6642	14.7688	13.6174	15.0603	14.6243	14.9261
Ankrd40	14.5294	14.9304	15.011	15.4018	14.8245	15.0829	15.4831	15.6723	15.3286	15.4037	15.3298	15.1813
Ankrd46	14.0733	14.5774	14.0521	15.3315	14.2999	14.4475	15.5442	14.3588	14.1058	13.492	14.2674	14.4413
Anks1	14.911	13.8237	14.9563	15.7753	14.0762	14.4397	13.8354	14.365	14.5657	14.371	14.3411	13.5111
Ano10	14.546	15.0593	14.7624	15.3027	15.0574	15.0473	15.5851	15.7968	15.411	14.3714	15.2985	15.1231
Ano6	16.6215	15.9962	15.7155	15.497	15.5644	15.56	14.9423	15.8537	15.7152	15.8843	16.0354	16.0354
Anp32a	16.5674	16.4334	16.7477	16.8623	16.8722	17.2905	17.6287	16.7747	16.9307	16.6527	16.8421	16.7344
Anp32b	15.9983	15.8653	15.9641	15.9758	16.3064	16.5212	16.9504	16.3349	16.0663	16.1524	16.2898	16.4717
Anpep	16.1295	15.9576	15.4169	15.2721	15.8456	15.0144	15.8835	15.7118	16.3451	15.3621	16.1213	16.2316
Antxr1	13.6812	15.0678	14.2198	14.6776	14.4783	14.7913	14.5671	15.0105	14.056	13.9503	14.3998	14.331
Antxr2	13.6601	14.9845	14.0349	14.4596	14.4679	14.322	15.38	14.246	13.9107	14.4867	14.3187	14.8241
Anxa1	21.2178	20.6246	20.6205	20.715	20.7714	20.9009	19.8885	20.5091	20.0269	19.9101	20.4756	20.1853
Anxa11	17.3303	16.8759	17.162	17.1772	17.3289	17.8746	17.3287	16.9875	16.9651	16.4745	17.017	16.7241
Anxa2	21.2102	20.4433	20.7931	20.392	20.9271	21.0358	20.0845	20.3288	20.4426	20.3045	20.6063	20.1554
Anxa3	20.2002	19.8515	19.9408	20.2199	20.3108	19.9521	20.252	20.171	19.9527	19.8238	20.31	19.9944
Anxa4	19.1874	18.979	19.0408	19.1929	19.2437	19.6491	19.8136	19.7798	19.2668	19.0803	19.4684	19.5819
Anxa5	18.8265	18.7692	18.699	18.6748	18.947	18.8671	19.5044	19.5703	19.241	19.2029	19.3768	19.5976
Anxa6	18.9462	18.9665	18.6413	18.872	18.845	18.3506	19.5865	18.7023	19.5421	18.633	19.172	19.2052
Anxa7	17.7487	17.0821	17.5129	17.6971	17.5846	18.3006	17.9697	17.7299	17.5762	17.1725	17.7652	17.2892
Aox1	15.1305	14.9459	14.7488	14.1533	14.3742	14.6949	14.8456	12.2076	14.7524	14.834	14.2424	13.9053
Aox3	17.6604	18.1603	17.8749	17.5789	17.8408	18.0196	19.269	18.5225	19.235	19.1191	18.9695	18.8837
Ap1b1	17.5277	17.1232	17.2127	17.2508	17.1038	17.3123	17.1443	17.0648	17.057	17.3029	17.2461	17.2192
Ap1g1	15.8823	16.6579	16.0869	16.4254	16.3094	15.5412	15.8893	14.4493	15.8235	16.3024	16.4172	14.5978
Ap1m1	17.3776	14.2035	15.8727	17.0611	16.0345	15.08	14.6457	14.1738	15.2852	14.3774	16.0566	13.2874
Ap1m2	16.9157	16.8386	16.8904	16.9989	16.9868	17.2226	17.0163	17.1458	16.8791	17.118	17.3414	16.7191
Ap1s1	16.1698	15.4361	16.2626	16.0063	16.0704	16.2049	16.3366	15.7704	16.2363	15.9172	15.5591	16.1319
Ap2a1	16.9521	16.8275	16.8386	16.4538	16.7943	16.7321	16.0978	16.7474	16.8518	16.7312	16.81	16.5219
Ap2a2.1	16.6092	16.8301	16.8274	16.6305	16.639	16.3866	16.2927	16.6094	16.7557	16.8557	16.4639	16.7054
Ap2b1	17.6083	17.2524	16.8296	16.7307	17.182	16.9308	17.109	16.4674	16.9789	16.4495	17.0325	17.1159
Ap2m1	17.4427	17.437	17.0364	16.7389	17.2138	17.1642	17.1386	16.6734	17.1717	17.1869	17.3471	17.1223
Ap2s1	15.0518	15.154	14.2931	13.9696	14.7403	14.8276	14.1081	14.5321	13.5164	14.6679	14.5997	15.0476
Ap3b1	14.2908	16.1856	15.6609	15.7679	15.56	15.6518	15.7702	16.0952	15.7917	15.9507	15.5737	15.412
Ap3d1	15.7679	16.2032	16.0457	16.1989	16.1551	15.9288	15.908	16.3795	16.2439	16.0156	16.341	15.7815
Ap3m1	15.743	15.1526	15.3752	15.576	15.3745	15.5988	14.2859	14.7555	14.0629	14.995	14.9554	14.4158
Apba3	14.475	15.0576	15.0439	15.5137	16.5598	14.4259	15.0967	14.8398	15.325	14.5247	16.2805	13.1886
Apeh	13.9163	15.7799	15.0487	16.5637	14.7082	15.0246	15.6765	16.1234	16.5882	14.0151	15.7506	14.1617
Apex1	18.5805	17.9371	18.5613	17.5952	18.3103	17.3803	14.4834	18.0704	17.0876	18.4118	17.794	16.6646
Api5.1	16.9812	16.1213	16.8721	16.8447	16.6323	16.8663	16.683	16.7585	16.7984	16.8023	16.6512	16.6456
Apip	14.5979	15.8274	15.5664	14.8844	15.5953	15.1812	16.7987	10.8878	15.5459	15.6932	14.5169	13.4219
Apmap	18.5124	18.4485	18.3403	18.4343	18.4111	18.4654	18.524	18.6313	18.2866	18.6429	18.6415	18.6438
Apoa1	13.417	16.4082	15.4104	15.4115	15.4304	16.0238	16.7652	13.7153	15.5719	15.5505	15.0243	14.0276
Apoa1bp	17.502	17.8232	17.9383	17.9489	18.2758	17.8766	18.8421	18.1591	18.2888	18.3406	18.249	18.2388
Apobec3	14.7123	14.7682	14.2857	15.6719	13.9952	14.4436	15.3352	14.8078	14.943	13.3773	14.4973	14.7677
Apoo	17.5373	17.2616	16.8896	16.6258	17.1037	17.006	17.3507	17.5047	17.5836	17.3345	17.7283	17.8064
Apool	17.5326	17.6744	17.214	17.1726	17.1699	17.0322	17.4864	17.9634	17.8456	17.9444	17.9827	18.1164
App	16.7636	16.6137	15.2694	15.1229	15.4455	15.0881	15.375	15.3649	15.4703	16.0767	16.2321	16.649
Appl2	14.5651	13.9923	13.6017	13.6057	13.8163	15.0647	14.9539	14.3286	13.7245	14.1959	14.5953	14.7897
Aprt	14.3276	11.9914	14.2942	14.704	13.8447	15.1836	15.5075	14.3392	14.2107	14.1531	13.8889	14.1409
Aqp5	19.4591	19.2529	18.555	18.1298	18.3868	18.7585	17.579	18.4564	18.4661	17.8821	18.303	18.7977
Aqr	14.7555	16.4616	15.6737	15.5191	16.511	15.3789	15.0594	14.9722	15.1403	14.6951	15.1823	14.4597
Araf	15.4098	16.2194	15.1358	15.3318	15.7732	14.173	14.0636	14.3694	14.2899	14.0937	14.5043	14.7809
Arcn1	18.3257	18.2321	18.1984	18.3437	18.0189	18.3775	18.2925	18.198	18.4266	18.2151	18.4316	18.0662
Arf1	18.9665	18.4568	18.3537	18.3538	18.852	18.9575	19.7869	18.7713	19.5364	18.3756	19.5538	18.8557
Arf4	18.5137	17.8187	18.123	16.9662	18.2581	18.5398	17.6633	17.9626	18.6718	17.9008	18.2786	17.9166
Arf5	15.7935	15.458	16.1319	16.5379	16.5714	16.1675	16.386	16.4183	16.5198	15.2933	16.3819	15.269
Arf6	17.5035	16.7851	16.5172	16.0252	17.1543	17.3105	17.4939	16.8237	17.3099	16.3296	17.4079	17.2573
Arfgap1	13.715	14.9789	15.1403	15.417	15.0044	14.8579	15.7665	15.023	15.4298	14.0913	13.8711	14.9906
Arfgap2	16.4711	17.0324	16.5661	16.742	16.6421	16.8168	16.8951	16.7404	17.0434	15.8408	16.5581	16.5662
Arfgap3	17.3679	16.8276	16.3049	16.9064	16.3193	16.5156	15.1692	17.4286	16.6105	14.5025	16.5233	16.1871
Arfgef2	14.7197	14.1071	15.4261	15.6424	15.3571	15.1236	15.15	17.3556	16.0517	14.6823	15.1704	15.6773
Arfgef3	16.0029	16.4844	16.1356	16.273	15.6759	15.3372	14.5687	16.3265	16.0252	16.1399	16.0507	15.6173
Arfip1	17.3429	16.8986	17.2979	17.5304	17.2585	17.3697	17.5467	17.0852	17.2036	17.0447	17.1062	17.1291
Arg1	14.1347	13.7269	13.8031	13.1822	13.8204	16.022	14.8691	15.2866	13.9782	14.6821	14.7813	14.8565
Arg2	17.749	18.5047	17.9694	18.5782	17.9192	17.92	17.965	18.2381	17.7096	18.4926	18.4557	17.8108
Arhgap1	18.0277	17.5723	17.562	17.5576	17.6442	17.5707	17.4601	17.8372	17.8752	17.5434	18.037	17.6402
Arhgap17	14.6163	14.716	15.2475	16.1322	15.6107	15.7924	17.1935	16.1807	16.4717	14.2027	15.5995	15.3098
Arhgap18	14.0959	14.5676	14.0505	13.8881	14.6004	13.8285	14.3408	13.9464	14.1521	14.0348	14.2587	14.3105
Arhgap27	14.7301	15.3265	15.2726	15.4957	14.6188	14.7819	14.7666	15.0195	15.1298	15.325	14.6229	15.0621
Arhgap31	15.0511	14.8364	14.3353	15.4405	14.8949	15.443	14.9548	15.3351	14.0549	13.25	14.9972	14.3971
Arhgdia	19.7516	19.7506	19.7443	19.659	19.945	19.6699	20.3539	19.5939	20.4131	19.5031	19.9203	19.8285
Arhgef1	15.8122	16.1148	15.8626	15.9557	15.3626	15.4009	14.794	16.1883	15.7708	16.0411	15.7758	15.7765
Arhgef10l	15.0349	16.5016	15.8615	15.7801	15.5026	16.0507	14.9018	16.507	16.5524	15.8406	16.4426	14.8317
Arhgef16	14.1729	14.5451	13.1856	14.5966	13.5764	13.8941	14.0522	13.9934	13.7115	13.4454	15.3702	13.0742
Arhgef2	16.7796	17.4437	16.5204	16.9878	16.5553	16.2966	16.5908	16.4983	16.5437	16.4717	16.7669	16.7597
Arhgef37	19.1718	19.765	19.7548	19.6524	20.5771	20.4936	21.0594	20.2861	20.4286	19.2234	20.2019	19.7238
Arhgef7	16.3112	16.6038	16.3583	16.4414	16.3087	15.7376	16.2396	16.3644	16.5396	16.4394	16.2851	16.6294
Arid1a	15.9791	14.0921	15.4963	15.6309	15.4281	15.4048	14.7011	16.1384	15.378	14.5598	15.1669	15.1915
Arid1b	14.9611	15.1517	14.5881	14.8833	13.7719	14.3432	13.7824	14.8749	15.0323	14.3206	14.5467	14.7139
Arl1	16.7505	16.6675	16.8398	16.7505	16.8043	17.0116	16.3844	16.3964	16.5696	16.6645	16.7489	16.0413
Arl15	13.7514	14.3713	14.8174	15.1588	13.4438	15.2291	14.6603	14.8926	15.5012	14.4463	14.1666	14.0128
Arl2	15.1291	15.1437	14.9836	14.5755	15.0373	15.5815	15.2476	14.9424	15.4666	14.5751	15.0664	14.9853
Arl6ip1	16.9008	16.88	15.3206	15.8343	15.685	16.1899	17.8175	17.956	17.4232	17.3614	18.6594	18.2568
Arl6ip5	16.8783	16.3084	16.285	16.2159	15.9863	16.7043	15.2174	17.2377	16.0509	16.723	16.9328	16.3024
Arl8a	16.8285	16.7978	16.5461	16.547	16.4128	16.6275	16.6757	16.1722	16.6792	16.3851	16.4772	16.6114
Arl8b	18.2111	18.8643	18.5548	18.2443	18.2146	18.6979	17.7253	18.1733	18.1222	18.198	17.8217	18.1311
Armc1	14.4769	14.4121	14.6911	13.2753	15.5734	14.4513	15.7069	15.2421	15.6509	15.9399	15.4668	15.943
Armc10	17.5191	17.6934	17.4115	17.2311	17.5351	17.2489	17.3611	17.5099	17.8206	17.7646	17.9707	17.4257
Armc8	14.2854	14.3645	14.8847	15.5958	14.8547	14.3467	14.707	15.4249	14.7314	14.2596	14.4077	14.629
Arpc1a	14.6081	14.7833	14.8452	15.3316	14.0636	15.7053	15.464	14.9295	15.2535	14.3185	14.5129	14.7383
Arpc1b	17.5583	17.6437	17.6099	17.5428	17.662	17.9993	17.8369	17.8437	17.5719	17.7362	17.7359	17.7457
Arpc2	16.5752	16.1834	16.2719	15.7555	16.3873	16.9602	16.6463	16.3679	16.851	15.7304	16.3291	16.4495
Arpc3	18.2519	17.2734	17.0533	17.1614	17.8381	17.9576	17.9639	17.4491	17.5897	16.0023	17.8028	17.4528
Arpc4	18.8005	18.6274	18.6941	18.6666	19.169	19.3225	19.1307	18.8887	18.831	18.4574	19.2094	18.4098
Arpc5	17.2595	17.2005	17.479	17.7463	17.7755	17.4679	16.568	17.5028	16.9623	17.437	17.9556	16.097
Arpc5l	14.4738	13.8177	15.6713	15.6329	15.8988	16.4901	14.7496	15.2586	15.086	14.5491	15.3214	12.7035
Arpin	15.0591	15.7728	14.1853	14.2596	14.4194	15.2194	15.6082	15.36	16.1934	13.8518	15.8403	15.3142
Arxes1	13.6475	15.116	15.1129	15.1454	15.1982	13.6892	14.867	16.8826	15.4699	16.4002	15.3438	16.0756
As3mt	16.0551	16.5633	16.5745	18.0219	14.7323	17.6084	16.6386	16.5696	17.4655	16.8134	17.3445	14.8553
Asah1	14.3072	14.6785	13.8666	13.9302	14.377	14.967	14.6646	14.6789	13.5274	14.1159	14.4879	14.7916
Ash2l	15.0281	14.3461	14.5699	14.699	14.8534	13.9611	14.17	13.8706	14.2965	13.7954	14.1522	14.205
Asl	16.2837	16.1406	15.4283	14.655	14.4968	16.2696	16.3396	15.7806	17.4412	16.2086	16.4109	16.7203
Asna1	16.2201	16.0304	16.5434	16.5557	16.4771	16.1773	16.3984	16.6167	16.3787	16.6677	16.2403	16.5146
Asns	14.1234	15.2178	14.2091	13.9281	15.0852	14.2217	14.2856	15.1248	14.4865	14.2074	14.9235	14.7286
Asph	17.8765	17.3554	17.3499	16.96	17.2398	17.0895	16.7091	17.2339	17.2904	17.2849	17.16	17.6097
Aspscr1	13.7136	15.3631	15.3553	15.8189	14.6475	15.0841	15.6835	15.5637	16.0091	15.2198	14.7931	14.899
Atad1	16.5613	16.2879	16.6765	16.3767	16.3044	15.8132	14.8919	15.9487	16.231	16.1742	15.8483	15.6389
Atad3a	16.6262	16.9358	16.493	16.7351	16.4767	16.5239	16.9146	17.1404	16.7086	17.184	17.1219	17.1921
Ate1	14.7249	14.1734	14.1516	14.205	14.2694	14.7681	14.7026	14.0019	13.7031	14.6456	14.4759	14.5177
Atg3	13.8346	15.7607	14.5368	13.9373	14.4227	16.466	15.9397	16.4912	16.416	14.3895	15.4776	15.5935
Atg4b	13.5211	13.6799	14.5505	14.4413	14.31	14.0357	14.7238	15.3315	15.4071	15.1896	14.8153	14.4586
Atg7	14.6576	14.598	14.5718	14.1807	14.6049	14.4201	14.8063	14.7351	15.2246	15.2995	15.2249	14.8668
Atic	17.3457	17.4012	17.4728	17.5665	17.4682	17.7741	17.6785	17.6702	17.7068	17.2547	17.5991	17.3002
Atl2	17.0544	17.1095	17.0532	17.0477	16.8577	16.8802	16.6359	16.997	16.9646	16.95	16.8341	16.9751
Atl3	18.5999	18.5602	18.052	17.6686	18.3355	18.3246	18.4226	18.3219	18.5334	18.0764	18.5043	18.7559
Atox1	15.4348	15.7185	15.0445	14.0824	16.3281	15.8839	16.6476	15.2796	16.6696	13.9253	15.7784	15.7125
Atp11a	18.4051	18.6992	18.4163	18.3671	18.3212	18.3298	17.8086	18.1972	17.978	18.5691	18.3139	18.1486
Atp11c	13.9692	13.5141	14.5254	14.8568	14.4688	14.9779	15.1417	15.1877	14.887	13.9196	14.3442	14.2802
Atp13a1	16.2417	16.4731	16.1261	16.3933	16.2425	16.4168	16.0023	16.4872	15.7828	16.0749	16.3201	16.1489
Atp13a3	14.3425	15.3893	14.6498	14.0893	13.9741	15.3307	14.4278	14.8827	15.6489	14.077	14.4101	14.696
Atp1a1	21.4725	21.6509	21.3879	21.2383	21.3529	21.5776	21.1355	21.5886	21.379	21.2736	21.3813	21.4878
Atp1a4	14.7648	14.3639	14.6105	15.989	14.0107	15.1038	14.8563	15.3026	14.0392	14.2314	14.41	14.7014
Atp1b1	20.6333	20.6223	20.4368	20.0339	20.5157	20.6767	20.264	20.8795	20.7934	20.0579	20.4507	20.7736
Atp1b3	15.3198	15.9077	14.8464	15.2125	13.1407	15.4894	15.1371	14.4154	15.7634	14.1252	14.041	15.5593
Atp2a2	20.6273	20.5646	20.2708	20.099	20.2656	20.3897	20.2715	20.6179	20.4306	20.5177	20.563	20.7924
Atp2a3	17.9822	18.133	18.1205	18.2698	18.008	18.0352	17.7646	18.0352	17.7306	18.4167	18.1368	17.8135
Atp2b1	17.9062	17.5946	17.3688	17.1804	17.2239	17.6409	17.2645	17.521	17.374	17.554	17.5325	17.8219
Atp2c1	16.1035	15.7444	15.9513	15.7399	15.7997	15.8838	15.5422	15.8768	15.6768	15.9031	15.5864	16.0634
Atp4a	8.38302	14.2294	13.3259	14.1464	14.8397	15.2222	14.4663	13.6058	14.699	9.4507	13.0996	8.46217
Atp5a1	21.5319	21.2652	21.4397	21.3909	21.5201	21.5465	21.8992	21.3395	21.7006	21.8222	21.8504	21.4503
Atp5b	21.8436	21.5541	22.033	22.1426	22.186	21.8943	22.5963	21.7563	22.2301	22.5872	22.4819	21.7143
Atp5c1	20.134	19.6938	19.7009	19.7121	20.0415	20.0128	20.7949	20.0639	20.2269	20.1605	20.4925	20.405
Atp5d	19.0173	18.506	18.7512	18.1833	19.047	18.8371	19.6572	18.7182	19.3203	18.8659	18.8007	19.5953
Atp5e	17.6124	17.3859	17.6606	17.3044	17.6916	16.7565	16.8604	16.9529	16.5626	17.2737	16.1156	18.0568
Atp5f1	20.3236	20.4929	20.1056	20.1265	20.0798	20.1562	20.2821	20.6111	20.3665	20.7359	20.7294	20.6288
Atp5h	20.1459	20.2168	20.0365	20.1678	19.9176	20.027	20.2829	20.2014	20.1355	20.5677	20.378	20.367
Atp5j	18.4075	18.2907	18.0307	17.9018	17.929	18.3764	18.5101	18.4004	18.3442	18.3172	18.2953	18.8358
Atp5j2	19.6247	20.2624	19.604	19.6195	19.7093	19.633	19.8528	20.2175	19.8516	20.2732	20.2578	20.2066
Atp5k	19.848	19.878	19.5768	19.7556	19.6238	19.3776	19.8764	19.8421	19.6446	20.2397	20.0718	20.1513
Atp5l	18.2941	18.5927	17.1345	17.6482	17.7881	17.9217	19.4517	19.2515	18.5692	18.6133	19.7486	19.5968
Atp5o	20.3723	20.5707	20.3364	20.463	20.2788	20.0496	20.366	20.39	20.1291	21.2947	20.7448	20.6214
Atp6v0a1	17.9044	18.0207	17.447	17.3491	17.5204	17.4105	17.5238	17.492	17.9084	17.2491	17.7142	17.8193
Atp6v0a4	14.2716	14.9308	15.0575	15.3022	15.9118	15.826	15.1698	16.1038	13.3201	13.8791	13.7337	15.5583
Atp6v0c	15.2076	15.6253	15.8718	15.9009	15.8644	16.0982	14.2761	15.5995	15.8659	15.7185	16.7001	13.1579
Atp6v0d1	16.5233	16.6224	16.9053	17.1573	17.046	17.0163	17.0668	17.0316	16.7207	17.003	17.0419	16.5052
Atp6v1a	18.6783	18.9157	18.6944	18.8464	18.6113	18.6575	19.4233	18.6298	19.2261	18.9648	18.9837	19.0182
Atp6v1b2	18.4431	18.8696	18.6672	18.7934	18.4736	18.6723	19.3249	18.7325	19.2297	18.735	18.7051	19.015
Atp6v1c1	15.468	14.3744	15.2519	15.74	14.1997	15.4918	15.9618	15.0931	15.6319	15.9149	15.2751	15.4749
Atp6v1c2	17.1698	17.1747	17.225	17.3482	17.4562	16.8095	17.0509	17.3435	17.2264	17.3142	17.4529	17.0754
Atp6v1d	16.6836	16.9942	16.9047	16.767	16.875	16.5231	17.3441	16.834	17.6493	17.0818	17.0602	17.1329
Atp6v1e1	18.2199	18.3736	18.5093	18.5832	18.3503	18.288	18.7242	18.4689	18.8592	18.5465	18.4498	18.4777
Atp6v1f	14.8316	14.5315	15.1028	13.9844	15.1116	15.6516	15.8221	14.655	15.8051	15.069	14.7586	15.3057
Atp6v1g1	18.8118	19.0802	19.3313	19.4201	19.295	19.4307	19.6324	19.5715	19.5147	19.3493	19.3052	19.2002
Atp6v1h	17.406	17.6186	17.3402	17.4562	17.3736	17.0879	17.8832	17.285	18.0859	17.6374	17.9232	17.474
Atp7a	14.1245	13.988	14.1287	13.0222	14.6055	15.1952	14.4302	15.1885	14.3317	14.178	14.293	14.9866
Atp7b	14.6968	15.036	14.0133	14.4452	13.9543	15.0049	14.729	14.8718	13.5734	15.0736	14.9208	15.2068
ATP8	21.0851	20.8635	20.7588	21.071	20.7241	20.4599	20.5401	20.628	20.44	21.3368	21.1591	20.6871
Atp8a1	18.7393	19.1224	18.617	18.4307	18.6948	18.4871	18.6471	18.5526	18.9947	18.6349	18.8263	18.8032
Atp9a	16.4753	16.5519	16.2853	16.3125	16.2876	16.4232	16.1684	16.3516	16.2031	16.2274	16.3627	16.352
Atp9b	15.4854	16.012	14.6416	13.1855	13.9887	15.1617	14.5004	14.3349	15.5609	15.8917	15.1992	15.876
Atpif1	17.0849	17.6978	17.8967	18.4097	18.6086	18.4736	19.0291	19.0664	18.1037	18.7683	19.2779	17.6289
Atrx	16.0953	16.7745	16.5863	16.6192	16.6134	16.3198	16.3022	16.3258	16.1042	16.7612	16.2659	16.3295
Atxn10	16.6128	16.1705	15.4361	16.1036	15.972	16.1204	16.2268	16.0255	16.548	12.6505	15.4528	15.869
Atxn2	16.158	15.9737	16.0908	16.3196	16.4109	15.9621	15.7965	16.2807	16.1024	14.4073	15.3815	15.9008
Atxn2l	15.7713	16.0818	16.5385	16.5197	16.7187	14.1334	15.1761	15.85	16.6123	16.3992	15.9434	15.6625
Atxn3	13.7355	14.411	13.6366	14.6451	13.3276	14.269	14.8676	14.7293	13.7798	14.485	14.4684	14.7266
AU040320	15.9405	15.0746	15.2904	14.9012	14.9385	15.3588	14.5179	14.5877	14.9634	14.4934	14.4171	15.1894
Auh	14.3264	16.4742	16.4357	16.6297	16.9093	16.2602	17.7211	16.8361	16.6881	17.429	16.7416	16.1554
Aup1	16.9921	16.4777	16.0517	16.1991	15.9412	16.7159	15.2216	16.2983	15.5288	15.3611	16.0705	15.9714
B4galnt1	13.886	14.6503	14.7738	14.8225	14.9023	14.8307	15.2898	15.6034	15.4327	14.9068	15.1055	14.7804
B4galt1	15.3032	14.9463	15.3026	15.3563	15.5795	15.8265	16.3077	15.0742	15.5105	14.8408	15.2235	15.3061
B4galt3	14.1935	15.7364	14.9197	15.5415	14.1414	15.4514	15.3413	15.0875	15.2442	14.7348	14.6706	14.8493
Bag3	16.7579	14.7468	14.996	16.8757	14.52	16.3959	15.5597	15.9936	14.1873	14.4641	15.6371	15.4359
Bag6	17.3777	15.8967	15.6352	15.727	14.1988	16.1091	14.499	14.6964	16.1638	15.2068	15.8078	15.0928
Baiap2	16.4669	16.2365	16.425	16.4142	16.2925	16.4877	15.888	16.2745	15.793	16.2786	15.9735	16.2312
Baiap2l1	17.578	17.6312	17.3023	17.4969	17.0934	17.3026	17.4223	17.0664	17.5018	16.9863	17.19	17.4266
Bak1	14.0877	14.9082	15.3109	15.6073	14.7525	14.6621	15.0634	14.9978	15.0993	16.092	14.9548	14.6235
Banf1	16.0054	15.6	15.335	15.4605	16.2476	16.0416	16.8301	15.9834	15.363	15.8186	16.3704	16.3954
Bax	16.7166	16.6649	16.7756	16.9735	16.7369	16.5855	16.6058	17.1444	16.8041	16.6796	16.779	16.8213
Baz1b	14.4324	14.486	14.2334	14.5408	13.5299	15.3185	13.9645	14.9862	13.7652	13.9896	13.9108	14.604
BC003331	17.8329	17.5532	16.188	16.1894	16.0716	16.7065	15.7466	18.9282	16.9076	17.7003	18.454	18.2912
BC003965	14.9707	15.9374	14.1144	15.452	15.282	14.5632	15.6873	15.2186	13.4677	14.6326	15.5296	15.6241
BC017158	16.4146	16.6006	16.3291	16.5302	16.2353	16.4988	16.5792	16.4694	16.0577	17.0284	16.6456	16.6611
BC026585	13.3751	14.5473	13.6611	13.7594	13.9563	14.7698	15.3109	15.4309	14.065	14.7869	14.7094	15.3771
Bcam	19.2685	19.6026	18.8459	18.8306	18.5845	18.66	18.4499	19.0684	19.4602	18.0388	18.6594	19.2621
Bcap29	14.3705	15.3622	14.5617	15.3443	14.1449	14.7913	15.4171	15.2829	15.5006	14.9348	15.4119	14.9217
Bcap31	18.7431	18.4184	18.1752	17.6403	18.3295	18.3893	18.4571	18.2127	18.8859	18.127	18.5826	18.6455
Bcas2	16.6263	16.3999	15.7571	15.8924	15.9186	16.0997	16.3482	15.9992	15.8874	16.1884	16.4796	16.6038
Bcas3	15.0366	14.5469	14.0414	13.8682	13.6404	13.8467	14.5738	14.1687	15.4983	14.8214	15.1869	14.9152
Bcat2	17.0694	17.3944	17.3306	17.2297	17.5139	16.9303	17.7642	17.7116	17.5955	18.0369	17.6396	17.9429
Bckdha	16.2647	16.2912	16.2399	16.3907	15.8949	15.9525	16.9656	16.6072	16.8048	17.1747	16.6331	17.1593
Bckdhb	13.516	15.6865	15.3313	16.0495	13.6602	15.5944	16.4433	16.7687	16.232	17.3441	15.5925	16.3136
Bckdk	13.9508	14.2407	15.2592	15.471	14.6819	15.0704	15.4605	15.516	15.0363	16.6511	15.234	14.8622
Bcl2l1	16.7647	16.2047	16.4294	15.9864	16.561	16.4298	15.7375	15.992	16.325	16.03	16.3224	15.8791
Bcl2l13	15.2986	15.3765	15.0484	15.1292	14.5772	14.9386	15.5589	15.3613	15.7435	16.2273	15.8398	15.7847
Bcl7b	14.4354	16.3246	15.6198	16.5085	17.3291	15.3593	15.4867	16.9762	14.125	14.458	15.278	15.4622
Bcl9l	13.7649	14.189	14.7576	14.1998	15.0451	14.3894	14.7695	14.3641	13.9187	14.9191	13.5999	14.8884
Bclaf1	16.9076	15.9806	15.8219	15.4583	15.7516	15.5338	14.4581	15.0496	15.8056	14.2664	15.153	15.3502
Bcr	13.7509	14.3189	14.7558	13.6925	13.7556	14.4693	14.5164	15.0495	16.3491	13.8386	13.3849	15.249
Bcs1l	14.0198	14.4338	14.7311	14.8125	14.5141	14.8056	16.0858	15.5428	15.3545	15.466	14.759	15.8541
Bend7	14.1497	14.6213	14.5401	15.2148	14.6193	15.0611	15.2006	14.8387	13.4571	13.9862	13.563	15.1191
Bet1	16.072	16.2508	15.9119	15.8844	15.9374	15.7319	15.4156	16.6539	16.1989	16.1442	16.4716	16.1022
Birc6	15.4321	16.4715	14.9715	15.5342	15.1698	15.2645	13.8228	14.185	13.3919	14.1098	14.4864	14.2395
Blmh	14.4714	15.148	15.4178	15.0611	14.9168	15.4314	15.887	15.7646	16.1984	15.8352	15.1805	15.7209
Bloc1s1	14.5642	14.4135	14.3718	14.1363	14.6994	15.1417	15.1465	14.9718	14.6109	14.5702	14.8682	14.9643
Blvra	14.242	14.4414	12.9902	12.6076	13.8633	14.945	14.7028	15.6599	13.7268	14.8022	15.7324	15.4912
Blvrb	15.9819	16.2547	15.8913	16.0194	16.2311	16.2028	16.3138	16.3616	16.006	16.2152	16.5859	16.1052
Bnip1	13.526	14.6662	15.1959	15.2987	15.1226	15.2782	15.572	14.6763	14.1298	16.5172	14.8282	14.4017
Bola1	16.1607	15.9393	16.0058	16.5	15.9755	16.5333	16.8427	16.2613	16.0978	16.0686	16.3405	16.2187
Borcs5	13.7109	14.947	15.2437	15.59	14.9198	15.4215	14.8103	14.0836	13.7587	13.954	13.0249	13.9887
Bphl	17.5174	17.1943	17.6291	17.6494	18.0648	17.6358	18.378	17.7424	17.9256	18.244	18.3775	17.5476
Bpnt1	16.7421	16.1924	15.9048	16.1462	15.9828	16.4612	16.8377	15.4224	16.2913	15.1842	15.9813	16.2126
Bptf	13.9552	14.774	14.0113	14.0342	14.177	14.0976	14.4491	14.5387	14.1013	14.8972	14.6743	14.7092
Brcc3	14.7024	14.4627	14.8775	15.5577	14.5011	15.7659	15.3129	15.1131	13.9791	14.4016	14.0889	14.997
Brd4	14.9022	14.965	14.8421	14.8963	14.385	15.1953	14.9135	15.5004	15.483	14.2457	14.6507	15.2871
Bre	13.6563	14.5759	14.975	15.2701	14.0928	15.1152	14.6966	14.6266	15.1999	14.6344	14.2866	13.7217
Brk1	14.9987	13.7066	13.6585	13.792	13.366	15.1058	15.131	13.8858	13.7378	14.5644	14.5188	14.9164
Bsg	16.5506	16.2418	15.78	15.7672	15.7415	16.6174	16.728	16.9594	16.2966	16.22	16.5127	17.339
Bspry	12.907	14.3096	14.188	13.6381	14.2972	14.1173	14.1262	13.8287	13.1728	14.5141	12.9629	14.3674
Btaf1	14.6559	13.8185	13.104	13.6672	11.3756	13.8776	14.1482	13.0548	14.5475	14.1318	14.1042	14.3516
Btc	13.8068	14.0578	14.1039	13.2598	13.3248	15.309	14.9679	14.2831	14.6334	14.1449	13.3132	15.1917
Btf3	17.3288	16.3541	16.2578	16.5631	17.109	17.0498	17.0034	15.743	16.4713	13.9763	16.0885	15.9308
Btf3l4	16.5296	16.4436	16.1568	16.3608	17.0691	16.5844	16.6352	16.2473	16.3862	14.5873	16.254	15.9119
Bub3	17.3097	17.5149	16.9905	17.1488	16.7186	17.1712	17.2749	16.7762	16.9491	16.9441	16.7933	17.4841
Bud31	14.8783	14.9059	15.0091	15.5913	15.2488	15.1801	15.331	15.5511	14.8661	14.2645	14.8351	15.0602
Bysl	14.6424	14.655	14.926	15.4296	15.2604	14.4907	15.2482	14.5358	14.3694	14.4183	14.3126	14.7858
Bzw1	14.2436	14.6369	14.3414	13.9203	15.4497	14.3398	14.7513	15.2195	14.8229	14.3151	15.1642	14.7168
C030006K11Rik	14.7658	15.3706	15.1208	15.2756	15.4331	15.0277	16.6318	16.276	16.1321	16.5245	16.4343	16.2667
C1galt1	17.2902	17.0163	16.2398	16.9349	16.9146	16.5804	18.0027	17.9724	16.7941	17.7568	18.3431	18.2477
C1galt1c1	14.7771	15.7094	15.0501	15.142	15.1769	15.1921	14.9231	15.3695	14.8067	15.9617	15.782	14.9231
C1qbp	16.386	16.9809	16.6977	16.4436	17.1691	16.5351	17.466	16.8406	17.1237	16.8982	16.8848	17.2369
C3	15.451	14.1765	14.8317	14.1233	15.0938	15.5202	14.3218	13.7395	14.8034	14.9546	15.5636	13.2855
C330007P06Rik	15.0181	14.8296	14.4454	14.3393	14.7819	15.015	15.0416	14.553	14.4873	14.439	14.823	14.9849
C6	13.9635	14.4641	14.366	13.5145	14.7085	13.4798	14.4832	13.7688	15.8186	14.6273	14.9353	13.9384
C77080	15.9826	15.9532	16.5707	16.3493	16.3906	16.1563	16.0278	16.803	16.312	16.8321	16.1188	16.463
Cacybp	15.6574	15.0678	15.1459	14.1703	15.9537	15.5728	15.3514	14.9588	15.6164	13.9883	14.9675	15.3198
Cad	16.1507	16.4524	16.2033	15.9643	15.9472	15.863	14.7651	15.6561	15.7453	15.8911	15.7622	15.3529
Cald1	17.3425	17.1723	17.1235	17.2816	17.0877	17.7324	17.3389	16.3171	16.8581	16.5827	16.9243	16.4873
Calm2	17.7585	17.7894	18.0121	17.3468	18.3462	18.3921	18.1575	17.6921	17.8367	17.4691	17.3689	18.0024
Calml3	14.957	13.9065	14.6484	14.3538	14.1623	14.9017	13.8183	14.1893	14.544	14.2844	14.3114	13.8776
Calr	18.3847	18.0918	18.3743	18.08	18.6853	18.6514	18.9591	18.9146	18.3613	18.5191	18.3334	19.1747
Calu	15.9625	15.9826	15.94	16.1679	16.5051	16.284	17.3665	17.1783	16.565	16.4742	16.9203	17.0275
Camk2d	18.4092	18.509	18.3752	18.2058	18.4099	18.3014	18.2799	18.4855	18.3397	18.9005	18.6529	18.5429
Camk2g	16.5557	16.5946	15.7678	15.3537	16.0979	15.497	14.2452	16.2109	16.4301	14.3992	16.0996	15.3818
Caml	14.0853	13.6331	14.2007	15.1461	13.8316	14.3217	15.2183	15.3282	14.4216	15.5955	15.2245	14.7901
Camsap3	16.0646	16.5151	16.3157	16.5632	16.2276	15.9116	16.2476	16.2441	16.3779	16.3872	16.286	16.2136
Cand1	17.8586	17.5345	17.5786	17.7588	17.1671	17.728	17.2208	17.9963	18.1411	17.2192	17.8452	17.3848
Cand2	14.6009	14.5297	14.4296	13.662	14.6032	14.4828	14.3348	15.2301	15.1721	13.6996	14.1282	15.3656
Cant1	15.1253	15.3326	15.2335	15.0425	15.3554	15.1155	14.8802	14.5882	14.879	13.542	13.7487	15.1231
Canx	20.6202	20.5734	20.2286	20.0634	20.3481	20.3167	20.4456	20.3279	20.5543	20.1628	20.4494	20.675
Cap1	19.2022	18.8955	18.5608	18.5657	18.8262	19.1308	18.9034	19.1599	19.2201	18.3893	19.4897	18.7711
Cap2	18.065	16.6031	16.897	17.6605	17.4003	16.2652	15.0424	14.5294	14.7833	14.2186	15.2077	14.8321
Capg	18.936	18.6324	18.7746	18.4795	18.7495	18.9894	18.3372	19.0154	18.8813	18.5837	18.85	18.6324
Capn1	16.4418	16.2746	16.3919	16.7892	16.5157	16.4851	16.789	17.0532	16.7066	16.526	16.9872	16.5241
Capn2	15.4877	15.5181	15.7519	16.0649	15.8392	15.9813	15.7576	15.6763	15.456	15.46	15.6847	15.1475
Capns1	16.1998	16.3231	16.4601	16.5217	16.2233	16.832	16.3129	16.191	16.2583	16.4955	16.4014	15.8309
Caprin1	17.444	17.0196	17.4285	17.2456	17.4856	17.4521	17.1498	16.3854	16.9509	17.1491	16.9946	16.5992
Capza1	16.8221	17.1026	15.7006	16.039	16.134	16.2845	16.1235	16.4202	15.9716	16.0987	17.1717	16.4515
Capza2	19.017	18.83	18.9811	19.0058	19.26	19.5074	19.3579	19.3519	18.9932	18.6981	19.1365	19.0282
Capzb	17.987	17.9022	18.0678	18.1057	18.1139	18.386	18.125	18.15	17.8075	17.9906	17.9829	17.9601
Car2	15.2394	15.5061	15.1139	15.6886	15.3113	14.9186	16.3474	14.5179	17.0472	14.4984	16.2962	14.2676
Car8	15.3683	14.8366	15.0561	15.8047	15.396	14.6489	17.3209	15.8963	16.8186	15.9585	16.7281	16.145
Carkd	18.2652	18.7842	18.518	18.4967	18.5504	18.6176	19.0721	18.8189	18.7857	18.9938	18.7953	18.9604
Carm1	15.2802	14.3803	14.6898	14.1245	15.5403	14.6057	15.2841	14.7262	14.937	14.5586	14.9489	15.35
Cars	15.0233	14.6228	15.1768	14.173	13.6269	16.325	15.213	14.5686	17.1865	14.5584	14.8835	14.4337
Cask	13.7096	14.6947	14.5084	14.1031	14.7768	14.6296	14.8001	15.7568	14.7304	15.537	15.0499	15.211
Casp6	14.6927	13.9613	14.2798	14.2678	14.426	13.7984	14.4121	14.0364	14.2533	15.0689	14.7659	14.4462
Casp7	14.0799	14.25	14.2306	14.112	14.0932	15.2	14.7741	14.0965	14.3726	14.6554	14.7045	13.8562
Casp8	14.2375	14.513	15.0642	15.5643	13.6671	15.2265	14.3497	14.7008	15.1015	14.9589	14.4086	13.8369
Cast	15.4022	15.3223	15.2756	16.0695	14.7153	15.1281	15.5246	15.6745	15.4425	15.0289	15.0589	15.7348
Cat	19.5832	19.9217	19.6746	19.6266	19.7073	19.6404	21.0206	20.156	20.7131	20.7644	20.5886	20.6585
Cav1	13.5663	14.513	14.9585	14.6156	14.6686	13.569	14.1492	14.9633	14.1915	16.7513	14.46	15.0402
Cbr1	18.2395	18.7806	18.5319	18.6321	18.7417	18.6404	18.7719	18.6583	18.6587	18.3863	18.6672	18.3999
Cbr2	21.741	21.9062	21.9559	22.3962	22.0837	20.5674	23.4611	21.4536	23.2921	23.6139	23.261	22.2673
Cbr3	16.7971	16.3131	16.3594	17.1403	16.7007	17.2387	16.94	17.7367	16.3651	15.4738	16.7641	16.7955
Cbr4	14.385	14.8496	15.9868	15.3014	15.5884	14.9738	15.547	15.2762	16.4066	16.6239	15.3503	14.9664
Cbx1	16.3835	16.3834	17.0276	16.7145	16.9497	16.2447	16.0428	15.864	16.524	16.7291	16.1256	15.7943
Cbx3	17.9475	17.8233	18.2726	18.3414	18.2927	18.3933	18.0929	18.0945	17.717	17.9013	17.6956	17.8768
Cbx5	16.6925	16.355	16.6087	16.7881	16.597	16.241	15.8282	16.1312	15.6958	16.4972	16.1319	16.1187
Cbx8	14.9617	14.2968	13.8435	15.7235	14.8291	13.5205	15.4597	14.7496	13.1884	14.3076	15.0913	15.1157
Ccar1	16.8154	16.3236	16.0549	15.8736	16.4	15.8725	15.6063	15.371	15.8748	15.3134	15.8896	15.836
Ccar2	16.8155	16.6143	16.8795	17.234	16.962	16.8428	16.7259	16.6483	16.411	17.0603	17.0444	16.2646
Ccbl1	14.531	15.7035	15.2991	15.3541	15.1042	15.164	15.838	15.9332	16.1692	14.918	15.0123	15.8501
Ccdc12	15.9217	16.074	17.2187	16.5059	16.0311	16.7704	14.4963	16.4775	15.4557	16.2068	14.2243	16.0864
Ccdc124	14.1765	15.8827	15.8012	15.7942	15.788	15.4972	14.7933	16.5396	15.8184	14.9571	15.1144	14.8832
Ccdc127	13.9179	14.3663	14.4434	14.5928	13.8848	14.0778	14.8864	14.5378	14.6588	14.9009	13.9718	15.0869
Ccdc141	15.7652	16.1323	16.297	16.2563	15.998	15.8869	15.1159	16.3046	16.3645	14.6636	15.0828	15.6016
Ccdc22	14.5351	14.3414	15.6796	16.3293	15.07	14.9047	15.2661	15.2863	15.892	14.5621	14.5324	14.3303
Ccdc25	14.2726	14.223	14.7184	14.1682	14.9316	13.7663	13.758	14.2767	14.6	14.7404	14.3577	14.0716
Ccdc47	17.8421	17.8219	17.6093	17.4687	17.5423	17.5996	17.3107	17.7242	17.6945	17.7265	17.7928	17.706
Ccdc58	15.8372	16.1037	15.5918	16.1219	16.1253	13.9702	14.8456	16.4074	15.8572	15.6524	16.2405	15.9343
Ccdc6	15.389	15.462	13.8489	15.129	14.5102	13.859	13.6941	15.2435	13.6124	14.1746	15.7728	14.5674
Ccdc90b	13.6133	14.3816	14.8456	12.9318	15.6491	12.8372	14.6235	15.0976	17.3341	13.8251	14.2524	15.2551
Ccnd3	14.462	14.4339	14.3132	13.9616	14.3035	14.4898	14.4624	14.3362	14.3886	14.8125	14.5255	14.6795
Ccs	15.3764	14.7501	14.0924	13.745	14.315	15.7923	14.6061	14.4933	13.7889	14.6253	15.0949	14.8251
Cct2	18.0512	18.3017	18.162	18.369	18.2079	18.5309	18.8769	18.3017	18.5225	18.114	18.4291	18.2514
Cct3	17.3552	17.4518	17.4021	17.6225	17.3024	17.7367	18.1132	17.817	17.9531	17.3303	17.6559	17.7347
Cct4	17.7068	17.7213	17.686	17.853	17.6561	18.0871	18.368	17.6873	18.0799	17.6625	17.9784	17.7003
Cct5	18.0303	17.9574	18.0255	18.141	17.8253	18.2228	18.2777	17.949	18.2872	17.9449	18.0761	17.9297
Cct6a	18.03	18.1129	18.1056	18.0885	18.0458	18.3703	18.5558	18.0023	18.5464	17.8115	18.0984	18.0645
Cct7	18.377	17.8691	18.2775	18.3043	17.9965	18.4925	18.2562	18.0607	18.4328	18.0942	18.212	17.9231
Cct8	18.3874	18.4552	18.3175	18.5011	18.2368	18.7574	18.7657	18.2768	18.5761	18.464	18.7499	18.1543
Cd200	16.558	16.2258	16.0745	16.6512	13.7916	15.4164	14.5412	14.7119	15.7396	13.921	13.0193	16.2727
Cd2ap	15.1447	13.8266	14.3514	13.9408	14.9477	14.9119	14.2571	14.8732	13.7622	14.417	14.6442	14.7943
Cd36	19.2557	19.6016	19.0737	19.1472	19.1509	19.0652	18.8232	18.9065	18.9481	19.2511	19.4115	18.8671
Cd47	17.1476	16.9741	16.7066	16.3725	16.637	16.8093	16.4109	16.738	16.9485	16.5115	16.7491	16.9366
Cd74	18.2808	18.4616	18.0572	17.8596	18.2983	17.7165	18.5829	18.1723	18.7947	18.3845	18.5828	18.6755
Cd81	15.7789	15.8942	14.7139	14.7621	15.3748	15.8543	16.0139	16.8003	16.3066	14.2833	16.4049	16.3473
Cd9	17.7645	18.0899	17.4853	17.085	17.7192	18.3658	17.6659	17.8001	18.2	16.9775	18.0753	17.3871
Cdc23	13.7581	15.0297	14.6641	14.5442	14.2946	14.3473	14.9878	14.0677	14.9398	14.9783	14.1918	14.5811
Cdc37	16.9529	17.2745	17.0724	17.4005	17.2789	17.2305	17.6116	17.1684	17.3619	16.7428	17.2889	16.9762
Cdc42	19.7988	19.6973	19.2687	19.1662	19.4017	19.5818	19.3138	19.6536	19.7073	19.2509	19.9165	19.5108
Cdc42bpb	15.7773	15.8553	15.9079	15.5936	15.0635	15.4702	14.093	16.2006	16.0678	15.4502	15.3229	15.4517
Cdc42bpg	16.3074	16.2837	16.0474	16.3789	15.8413	15.9743	16.1703	16.0053	16.158	16.1515	16.2246	16.1829
Cdc5l	16.6714	16.3215	16.4313	16.0021	16.2307	15.807	14.9668	15.9578	15.8803	16.4169	15.952	16.0315
Cdc73	15.025	14.6462	14.271	14.432	14.3067	13.8635	14.5163	13.6099	14.1665	14.7987	14.5885	14.6477
Cdcp1	14.4298	14.5975	14.3199	13.8509	14.8912	14.9175	14.4918	14.1385	14.1511	13.5956	14.0927	14.2993
Cdh1	17.5326	17.6316	17.2283	17.4587	17.1362	17.3044	16.8161	17.307	16.7154	16.9576	16.9688	17.3996
Cdh16	14.3419	14.419	14.7752	14.0615	14.6194	14.664	14.9762	14.1797	15.1423	13.9177	13.5281	15.0042
Cdipt	16.4065	16.5619	16.2269	15.9629	16.8537	17.292	16.415	16.1971	17.1439	16.1867	17.9891	14.7432
Cdk1	24.7277	24.9506	24.724	24.6566	24.7046	24.8177	24.7501	24.1668	24.7803	24.7637	24.8293	24.3102
Cdk13	14.6882	14.6573	15.0273	15.7423	14.9757	14.1929	15.0419	13.7312	14.3904	13.7851	13.5857	14.3825
Cdk5	15.4849	14.1682	15.0603	14.367	14.317	15.491	14.3082	14.9778	15.8861	14.307	14.7366	14.5872
Cdk5rap3	16.2973	16.4438	16.6182	16.8892	16.6785	16.5327	16.6588	16.6051	16.2621	16.7082	16.5071	16.3916
Cdkn1b	15.5153	15.0971	15.4734	16.2834	15.749	16.0963	15.9176	16.4124	15.8318	14.0566	15.6427	15.1203
Cdkn2aip	16.9841	16.7348	16.9487	16.9719	16.8772	16.9797	16.5994	16.776	16.4905	17.159	16.8946	16.6504
Cdkn2aipnl	13.8606	15.462	15.3907	15.4461	15.1646	15.5815	14.4006	14.5179	13.6866	14.9126	13.7531	14.0736
Cds2	16.317	16.0387	15.9701	15.1116	15.7687	15.8658	14.8657	16.5854	16.2161	16.0634	15.9526	16.4279
Cdv3	15.8387	16.2007	16.1981	16.4917	16.7706	16.4334	16.2938	17.4142	15.895	15.4477	16.0194	16.5663
Cebpa	14.7535	15.4205	14.7655	15.0121	14.9777	14.8915	15.2094	14.7622	14.8414	14.5504	14.8753	14.9587
Cecr5	14.8695	15.2661	15.6713	15.918	16.2121	15.982	16.3793	15.7205	16.1119	16.206	16.8361	14.4218
Celf1	14.5366	15.1152	14.8141	15.4331	13.9781	15.6257	14.9141	14.6745	14.6379	14.45	14.4037	14.4033
Celf2	15.2978	15.0615	15.8746	15.2351	15.4121	15.0126	14.0903	14.6751	15.3172	15.9879	15.0325	14.3645
Celf4	15.1245	13.9973	15.8852	19.134	12.4583	13.4065	14.2978	14.065	12.9886	19.8652	15.058	14.3873
Cenpv	18.8326	18.6403	18.473	18.4191	18.4133	18.3205	18.1519	18.2061	18.1819	18.7225	18.4937	18.5474
Cep170b	16.628	16.6097	15.2936	16.2779	15.4788	14.1717	15.2071	15.047	15.3408	16.5455	16.9246	15.6789
Cept1	16.7818	17.1922	16.3942	16.379	16.9243	17.0546	18.0372	17.9828	17.8783	17.5175	18.4596	17.7454
Cers2	18.305	17.4625	17.0916	18.1128	18.3639	17.7189	16.647	17.2317	13.4016	18.2903	17.614	17.3513
Ces1d	18.3849	18.2667	18.0787	17.9822	18.4868	17.2453	19.9029	18.7111	20.0439	19.8981	20.0532	19.4449
Cfl1	20.8651	20.3238	20.6616	20.759	20.8768	20.6531	20.1094	20.6841	20.2995	20.1393	20.5778	20.1524
Cfl2	16.9951	16.7704	17.0698	16.7255	17.202	17.3317	17.1833	17.2094	17.3745	16.8932	17.134	16.984
Cggbp1	14.5725	15.3205	15.7511	15.5658	15.9894	14.9911	15.6666	15.8372	15.5393	16.1558	15.3213	15.5878
Cgn.1	17.3544	17.3156	17.2658	17.2711	17.0989	17.2448	16.9641	16.6668	16.8398	17.0186	16.7703	17.019
Cgnl1	15.0065	13.9364	14.9958	15.1924	13.4376	14.9844	14.2611	16.2567	15.7957	15.7671	15.2255	15.2516
Chchd1	14.194	14.1499	13.9967	14.471	13.3103	15.0601	14.724	15.1666	14.3819	14.4202	14.4888	14.8348
Chchd10	14.7606	17.0932	16.0091	17.0792	15.3493	16.8539	15.7717	18.0019	16.8673	14.3192	15.7875	15.7096
Chchd2	16.1608	16.3539	15.7783	15.9208	16.7947	16.1506	16.466	16.5642	16.511	15.2176	16.9328	15.8824
Chchd3	17.8863	17.8614	17.5655	17.6467	17.3626	17.703	18.186	18.1815	18.0867	18.3186	18.2021	18.5056
Chchd6	16.6693	16.3956	16.2713	16.3361	16.1478	16.4035	16.607	16.6887	16.5448	16.8423	16.8104	16.8739
Chd4	17.37	16.9708	17.3432	17.2304	17.2621	16.9035	17.0157	16.772	16.8573	17.3223	16.7242	17.2862
Chdh	16.1484	15.8627	15.0809	15.7914	15.626	16.9162	17.5489	17.5091	15.5527	16.6958	17.4782	17.3732
Chid1	14.1072	14.5161	14.4797	13.819	16.348	14.0553	17.181	14.8334	15.8376	16.2578	16.5165	15.5596
Chil1	14.9853	15.142	15.1327	15.3079	15.4354	14.5494	14.1908	15.4954	14.9909	14.5756	15.1308	14.5867
Chil3	13.8005	13.6501	15.2069	13.5124	13.6958	17.7049	14.4423	14.5142	13.7935	16.0224	13.459	14.1947
Chkb	13.6709	14.2443	13.6083	13.6661	14.4192	14.0823	15.128	13.9485	14.4446	14.1866	15.0379	13.9403
Chmp1a	14.0478	15.3421	15.8668	16.4963	16.6819	13.7219	14.0343	14.7422	15.9452	14.1512	15.4477	12.3558
Chmp1b	15.3831	15.0573	16.2834	16.1404	15.817	15.5202	15.3522	15.5483	15.9773	15.5367	14.8575	15.2254
Chmp2a	14.7052	15.3674	14.4579	13.908	14.8665	14.6297	14.8042	14.3323	14.4197	14.5981	14.4487	15.297
Chmp2b	14.3258	16.7436	14.6586	13.874	13.741	14.2638	14.5948	14.2253	17.078	14.1163	14.6125	15.0872
Chmp4b	17.2978	16.9076	17.223	17.0135	17.4938	17.2792	17.1011	17.0742	17.251	16.7067	17.0939	16.9022
Chmp5	13.4016	14.9714	14.0326	15.9983	12.581	15.9042	15.1518	15.3031	13.6319	14.6474	14.4337	14.2464
Chmp6	16.0568	15.7553	15.3778	14.9488	15.1939	14.7721	14.9081	14.4208	15.4289	15.6864	15.2867	15.5545
Chordc1	15.1619	15.4106	15.0621	14.6891	15.2515	14.6645	13.9987	15.3866	15.6516	14.9765	15.764	14.451
Chp1	15.3405	14.0789	14.439	14.5037	15.3804	15.5163	15.1732	13.7952	13.6131	14.0025	14.829	13.9856
Chpf2	13.3023	18.4779	16.8281	16.6128	16.2204	17.3932	15.6655	15.8479	17.3307	13.8272	14.503	13.9274
Chpt1	14.0295	14.7854	14.1658	15.5206	12.8264	15.4316	14.8486	15.0554	13.5443	16.1413	15.0951	14.5953
Chsy1	13.5648	14.7578	14.5365	16.4119	16.1311	12.9601	15.1276	14.0911	13.2808	14.1964	14.7827	13.3686
Chtop	18.2492	17.276	17.86	17.8047	17.8269	17.5658	16.9655	17.2963	16.9513	17.5681	17.2304	17.4492
Ciao1	14.3675	15.1467	14.7588	12.2155	15.9686	15.871	15.0646	15.3238	16.4631	13.8344	15.0973	15.0537
Ciapin1	13.4756	13.8958	15.201	13.784	15.1868	16.168	13.8882	14.9998	15.1972	14.5004	14.5339	12.8672
Cirbp	14.4396	15.0457	15.2748	15.379	14.9774	15.856	15.3513	15.6761	14.7708	15.2898	14.7072	15.1973
Cisd1	17.0959	17.0718	16.7774	16.8212	17.1689	16.724	17.523	17.3932	17.5094	17.4802	17.9417	17.3738
Cisd2	16.8812	16.9577	16.199	16.221	16.7308	16.3682	17.1997	17.2204	17.0959	16.8958	17.6344	17.4116
Cisd3	14.4192	14.5728	15.3417	14.7924	16.0266	14.9003	16.2292	16.417	15.5865	17.7246	16.6036	16.0325
Ckap4	19.0478	19.0772	18.6999	18.539	18.8648	18.394	18.2839	18.4882	18.5994	18.7453	18.8218	18.7341
Ckap5	14.7609	15.148	13.6617	14.1772	14.3885	14.5245	15.2109	14.5378	13.7283	14.3973	15.1433	15.2438
Ckb	16.7517	16.6598	16.6178	17.3617	17.5874	17.8112	15.7805	15.4777	14.8657	14.1587	16.0128	14.036
Ckmt1	19.5258	19.1531	19.7827	19.9308	20.0315	20.0757	19.9284	20.3761	19.0869	20.1848	19.8202	19.8848
Clcn3	13.8492	14.4649	14.1936	15.2488	13.8058	13.5319	14.6748	15.0707	14.2106	13.8105	13.5224	15.3227
Cldn18	18.1481	17.9814	17.2377	17.0761	17.2289	17.6916	17.7957	18.1996	17.9346	17.5661	17.9986	18.6967
Cldn7	15.0999	15.0215	14.4655	13.4411	14.9375	15.4819	15.2193	15.7639	15.69	14.3966	15.3207	15.8863
Clic1	19.8302	19.7733	19.4441	19.5581	19.3988	19.6624	19.1932	19.5803	19.2959	18.9075	19.2667	19.6072
Clic3	16.9808	17.3906	16.999	17.1036	16.4208	17.0373	16.2805	16.9376	16.6279	16.8986	16.5173	16.9605
Clic4	16.2146	16.4586	15.8087	16.0059	15.5974	15.7415	16.4315	14.1577	16.1463	14.9897	15.2794	15.54
Clic5	18.1404	17.5436	17.491	17.684	17.3533	17.9872	17.4772	18.0855	17.3797	17.9803	18.1545	17.8484
Clint1	16.8657	16.5745	16.8439	16.7875	16.9157	16.9768	16.7595	16.8409	16.7954	16.57	16.753	16.6354
Clip1	15.1562	13.3181	14.0107	16.1327	13.8265	15.5377	15.7584	15.4676	14.0224	13.6205	15.2198	14.3851
Clmn	15.7175	16.3799	15.0406	15.7437	15.1347	15.3766	16.5614	16.6448	16.1365	16.1242	16.7816	16.8764
Clpb	13.4155	14.6451	14.1234	14.9348	14.3511	14.2077	14.6901	14.6804	13.5772	14.3249	14.1606	14.3126
Clpp	17.3138	17.5681	17.7211	17.4519	17.6753	17.2151	17.9051	17.7309	18.0142	17.944	17.4156	18.1243
Clptm1	16.0664	15.8173	15.6835	15.24	15.6892	16.0288	15.485	15.6784	15.4355	15.791	15.591	16.05
Clpx	17.5583	15.9934	16.8944	19.6422	16.1281	15.2614	15.8397	16.207	15.9383	16.0909	16.6935	15.2664
Clta	18.4084	18.6968	19.3269	19.3666	19.0045	19.0693	18.8126	19.3655	18.4575	19.7147	18.5169	19.0524
Cltb	17.2101	17.0424	16.9179	16.7181	17.1477	17.4984	16.6473	17.1606	16.3422	16.2523	16.4795	17.1493
Cltc	20.4034	20.3378	20.1356	19.8192	20.2219	20.3282	19.7149	20.186	20.2174	19.8917	20.2524	20.0149
Clu	17.187	16.1377	16.7774	16.299	16.7207	18.0067	14.4386	15.9999	14.6562	14.1976	14.6693	15.1746
Cmas	17.4967	16.4071	16.6854	16.9327	16.7447	18.0286	16.5847	17.0355	15.6737	16.1255	16.5807	16.6831
Cmc1	17.0719	17.0942	17.2948	17.7712	17.471	17.8106	17.8719	18.0353	17.1055	17.6473	17.8037	17.3585
Cmpk1	17.4968	16.9179	16.9574	16.9479	17.4502	17.5233	17.5366	17.0401	17.1124	16.3779	17.2389	17.0834
Cmpk2	14.29	14.4612	14.6252	15.5172	14.3644	14.5595	14.8409	14.5581	14.7445	14.1876	14.6207	13.9321
Cmtm6	16.2616	16.795	16.0432	16.6461	15.9753	15.9236	16.7724	16.4422	16.3506	16.6422	16.6909	16.7963
Cmtr1	14.236	15.3124	15.1677	13.8273	15.3936	14.5663	14.2467	14.3282	14.2829	15.1214	13.561	15.3187
Cnbp	16.2882	16.8581	16.6585	16.8644	16.9284	17.0484	16.8264	17.2055	17.2514	14.5345	15.9686	16.4686
Cndp2	18.3146	18.53	18.399	18.4484	18.6057	18.4628	19.363	18.6799	19.1454	18.399	18.7552	18.8798
Cnep1r1	14.5485	14.3461	14.4112	15.0339	13.9803	14.874	14.9038	15.5907	14.7824	14.7085	14.9349	15.0415
Cnih4	14.0572	14.5116	14.22	13.6775	15.0857	14.525	16.1592	14.3458	15.2145	14.338	14.6637	15.2936
Cnn2	18.938	18.941	18.9392	19.2001	19.0328	19.2988	19.007	18.803	18.6352	18.5112	18.8209	18.5715
Cnn3	15.5032	15.1019	15.2537	15.4859	16.154	15.8693	16.1271	15.6668	15.296	13.9552	15.2408	15.3982
Cnot1	14.5455	15.3716	14.7378	15.0561	14.151	15.5796	14.5553	14.6388	15.1003	14.3001	14.9477	13.8837
Cnot2	14.8576	14.6444	13.6091	14.4587	13.6363	14.9282	13.8196	14.0398	12.5692	14.1702	14.6479	13.9667
Cnpy2	18.073	18.2267	18.4959	18.7157	19.0255	18.2146	19.0056	18.5801	18.251	18.8107	18.674	18.4525
Cnpy3	16.0589	15.8853	16.0139	16.3055	16.2707	15.8883	16.5858	16.1366	16.2208	16.3519	16.5491	16.0775
Cnpy4	14.1399	15.2202	14.8381	13.7937	15.8569	14.5957	13.807	14.3543	14.4038	13.773	14.1456	13.9695
Coa3	17.4302	17.6756	17.4954	17.8131	17.5076	17.4317	17.3841	17.3431	17.1608	17.723	17.6574	17.1835
Coa6	14.9371	15.5876	15.85	16.2374	15.7508	13.6598	13.865	15.8198	15.8596	16.4769	16.2066	14.3385
Coasy	15.102	15.2821	15.3838	14.7227	15.6062	15.3942	14.8679	15.361	15.7364	14.6797	15.099	14.9556
Cobll1	15.9944	15.1438	15.5221	15.3226	15.809	15.5182	15.9607	15.3259	15.9204	15.3795	15.7767	15.6487
Cog1	15.6018	13.7841	14.0975	14.2048	14.032	13.6464	14.469	14.8011	15.6069	14.0774	15.2293	15.0389
Cog2	14.355	14.8503	14.6492	14.3886	13.8375	14.5453	14.0083	14.5501	15.0182	14.9317	14.4352	14.4814
Cog5	14.5178	13.9789	14.6985	15.316	16.3805	15.5086	15.5158	15.1241	13.951	14.5841	16.0437	13.366
Col4a1	16.428	16.6616	16.2722	16.1352	16.0901	15.892	15.9714	16.0224	16.8586	14.5702	15.1872	16.5503
Col4a2	15.8816	15.8249	15.566	15.3555	15.0752	14.8106	15.2313	15.0362	15.7019	15.0149	14.4685	16.3425
Col4a3	15.5699	15.0969	15.3192	14.6916	13.2057	15.6406	14.6114	15.0928	16.6489	15.3404	14.6138	15.6176
Col4a3bp	15.5101	14.8714	15.0968	14.2766	15.7807	15.876	15.6605	15.4944	16.0536	14.3392	15.5908	15.2506
Col6a1	15.716	15.2987	16.0748	16.2851	16.1245	15.3663	15.8312	16.1694	16.0322	16.5282	16.2599	15.6347
Col6a3	15.4707	15.4413	15.6362	16.1177	15.8637	15.3893	15.39	15.7314	15.6968	14.0626	15.0314	15.1111
Colgalt1	16.0873	16.057	16.103	16.4154	16.2387	15.7033	16.4388	16.1293	15.8703	16.3304	16.0202	16.5019
Commd3	14.9468	15.4874	16.1942	16.0307	15.9949	16.2066	15.8974	15.1819	15.8001	15.4323	14.9682	14.8118
Comt	17.3412	17.2785	17.0709	17.2668	16.9474	17.214	17.612	17.3919	17.347	17.1432	17.201	17.7585
Comtd1	14.5488	15.743	15.7854	15.7057	15.8203	16.1196	15.2327	14.6011	15.19	15.9318	15.7189	13.585
Copa	18.6982	19.0432	18.6064	18.6709	18.6035	18.4936	18.5141	18.9212	18.9706	18.6407	18.9676	18.7436
Copb1	17.848	18.1485	17.6983	17.7445	17.6675	17.7275	17.8736	18.1171	18.3552	17.6029	18.1131	17.998
Copb2	18.0841	18.3627	17.9626	17.943	17.8511	17.9417	17.8692	18.0707	18.2323	17.6698	17.8954	18.1801
Cope	17.6048	17.6172	17.8311	18.1207	18.1342	18.0553	18.3266	17.9345	17.8652	17.6735	18.0684	17.5183
Copg1	18.476	18.9154	18.6036	18.7089	18.3801	18.5084	18.2522	18.8756	18.7562	18.4342	18.5491	18.5888
Copg2	17.7769	18.0273	17.7331	17.8473	17.5756	17.5141	17.6284	17.88	18.1495	17.6154	17.8661	17.801
Cops2	15.0574	14.497	14.9006	13.7858	14.3084	15.4985	14.6801	14.5211	16.4034	14.652	15.1564	14.327
Cops3	16.2792	16.5883	16.582	16.7668	16.3991	16.3736	16.5906	16.9094	16.8359	16.7605	16.6867	16.6205
Cops4	16.8535	17.0489	17.2337	17.3039	17.2614	17.1392	17.266	17.0734	17.3085	16.9598	17.0411	16.8335
Cops5	13.8275	14.893	14.08	14.2552	14.0428	13.955	14.9222	14.0797	15.4939	13.9974	14.7663	14.1026
Cops6	14.4618	15.1683	14.3443	14.1544	14.7835	15.198	15.948	14.5524	15.3699	14.2963	15.091	15.0375
Cops7a	14.5422	14.4727	16.2978	15.9924	16.3699	15.6143	13.9359	15.559	15.6271	14.2133	14.6089	13.1061
Cops8	16.6325	16.9889	17.0443	17.1991	16.9434	16.8764	17.0669	17.2996	17.291	17.2275	17.2069	16.876
Copz1	17.0593	17.1374	17.2968	17.5119	17.4246	17.6406	17.8478	17.6283	17.6023	17.2773	17.663	17.1519
Coq10a	14.3932	14.3588	14.3229	14.0836	13.6155	14.1643	14.9113	14.5047	15.5831	15.6481	15.1615	14.9313
Coq3	15.0802	14.69	14.8216	15.2063	15.2829	15.242	16.9298	16.2842	15.7642	16.2749	16.5096	16.3421
Coq4	14.5117	14.2882	13.8032	15.7121	14.5404	10.8386	13.9394	15.3315	14.5272	14.0278	15.0107	15.1654
Coq5	14.7788	14.8102	13.9784	15.493	14.0435	14.6102	15.3706	15.2943	13.4819	14.6003	14.8571	15.5547
Coq7	14.1068	14.3892	14.3615	14.4236	14.1254	14.0201	14.6919	14.6381	14.4079	14.8087	14.0922	15.1442
Coq9	15.1686	15.6894	15.6539	15.5671	15.6815	15.5976	16.2493	16.1909	15.6798	16.5449	15.7955	16.4198
Coro1b	17.5649	17.8072	17.8768	18.1668	17.4265	17.785	17.373	18.0187	17.727	17.9065	17.6998	17.5122
Coro1c	18.5658	18.8877	18.6922	18.5234	18.6425	18.4921	18.245	18.7493	18.6951	18.3221	18.3228	18.719
Coro7	14.8269	15.7571	14.4123	15.0038	13.4354	14.8965	14.8084	14.2893	15.13	14.6301	14.8499	14.7612
Cox15	15.3971	13.884	14.8481	15.2959	13.1281	15.5775	14.9418	14.5098	15.5008	13.0154	13.2164	14.9907
COX2	21.1467	21.5211	21.2328	21.1867	21.2237	20.9344	21.3185	21.38	21.6725	21.7431	21.713	21.3715
Cox4i1	20.7961	20.9188	20.5733	20.5095	20.5359	20.3257	20.9554	20.773	21.0155	21.1729	21.0016	21.2714
Cox5a	20.8837	21.0391	21.0022	21.247	20.8009	20.7143	21.2501	21.1379	20.9593	21.8357	21.2527	21.3534
Cox5b	18.482	18.459	18.0322	18.2524	18.7603	18.7083	20.2055	19.0925	19.0895	18.6712	19.5097	19.4257
Cox6a1	19.1553	19.4024	19.2278	19.5481	19.1113	19.277	19.1047	18.6707	18.7558	20.3261	19.9317	18.4492
Cox6b1	18.7624	18.9056	19.3878	19.3971	19.8041	19.7569	20.2094	19.8933	19.6137	19.7102	19.8417	19.268
Cox6c	20.885	21.1349	20.448	20.7412	20.3902	20.3541	20.9508	21.1491	20.8113	21.4413	21.3747	21.4583
Cox7a2	18.2953	18.1142	17.2423	17.4098	17.907	17.5185	18.7628	17.6332	17.9321	17.9592	18.6654	18.5419
Cox7a2l	17.4101	17.868	17.3688	17.1922	17.3458	16.8722	17.7088	17.6206	18.1758	17.3234	17.3802	18.2174
Cox7c	15.3547	15.1323	15.0415	15.4691	15.6124	15.5467	17.1689	16.0798	15.9029	15.7862	16.3406	16.3508
Cpeb2	15.1134	15.5001	15.346	15.8053	15.1047	15.4123	14.7238	14.2093	13.9984	15.3039	14.6864	14.3011
Cpm	15.1363	14.9492	15.5523	15.3354	16.008	15.4162	16.9185	14.7748	16.494	15.1855	15.5586	15.2489
Cpne1	16.6552	16.2724	16.6564	16.8003	16.4469	16.9334	16.8128	17.373	16.7853	16.9842	16.9387	16.932
Cpne3	17.1694	16.2875	16.6527	16.3735	17.0065	16.5823	16.6675	16.249	17.0646	16.4413	17.1026	16.2293
Cpox	15.7724	16.0583	16.1387	15.9409	16.3046	15.6955	16.1175	15.911	16.1015	16.6853	16.2392	16.0072
Cpq	14.5859	14.5269	16.9784	14.8126	19.1857	18.9528	14.4304	17.4994	13.7279	18.169	17.5724	12.9981
Cpsf1	16.0042	14.915	15.0421	15.3482	14.9813	15.3123	15.0673	14.0736	14.5323	15.0298	15.2097	14.6164
Cpsf2	14.7374	14.5642	14.9109	15.1933	15.4257	16.1519	14.944	14.9755	14.0047	13.8152	14.6583	13.915
Cpsf6	17.2126	16.5312	16.4401	16.2711	16.7415	16.1758	16.5879	15.8402	16.1878	16.5034	16.4118	16.8682
Cpsf7	15.4954	15.6631	16.1825	16.3125	16.6212	15.7696	16.8107	15.512	16.3755	16.4215	16.4257	15.3308
Cpt1a	17.2513	16.9114	16.9803	16.5939	16.9415	17.1944	17.2344	16.58	17.0716	17.0723	16.8744	17.2074
Cpt2	17.5888	17.4833	17.5626	17.5015	17.5816	17.5224	17.8049	17.7762	17.661	18.2669	17.991	17.8424
Cr1l	14.8474	15.4612	14.7528	15.2293	13.9194	15.7047	15.1562	16.0645	15.719	14.5731	15.2225	15.4307
Cradd	13.6855	15.2083	14.4128	15.5316	13.2705	15.1968	15.3635	15.117	15.468	15.1486	15.3581	14.2081
Crat	16.3248	16.5302	16.1905	16.2635	16.5046	15.6138	16.7617	16.0667	16.5432	16.9125	16.8061	16.63
Creb1	15.3331	16.0604	16.46	16.9998	16.1335	16.0207	15.6247	15.6479	15.0839	16.4808	15.4188	15.1643
Crebbp	14.0807	14.1077	14.1446	14.5804	13.9065	13.0206	13.9892	13.812	14.0471	15.0156	14.2898	14.2107
Creld1	17.0275	16.853	16.9791	17.1783	16.5625	16.936	16.5395	16.3917	16.6399	16.7123	16.5122	16.4717
Creld2	14.0546	13.9005	14.9245	14.5987	15.4938	14.8652	15.7951	14.3219	15.0255	14.5347	14.4062	14.387
Crip1	16.5914	16.3013	14.9959	16.4652	14.3965	17.1452	16.319	13.9583	15.1995	14.4651	16.2619	14.1477
Crip2	21.59	21.7004	21.2241	21.445	21.4517	21.6209	21.445	21.4446	21.2199	20.8785	21.5006	21.3768
Crk	16.2352	15.9708	15.097	14.8969	15.5148	16.2275	15.8105	15.467	16.5326	14.0468	16.2674	15.2346
Crkl	15.7892	14.6934	16.2099	16.1177	16.4975	16.1115	16.1841	15.9597	16.0841	15.5588	15.7424	15.3013
Crlf1	14.2748	14.6493	15.1799	16.4255	15.2832	15.0294	14.9616	14.8263	13.2737	13.9962	13.5311	14.3993
Crot	14.7241	14.9353	14.4295	13.2263	14.461	15.9617	14.5191	14.7211	15.2677	13.8743	14.703	14.5545
Cryl1	15.1623	15.5133	15.8778	16.1715	15.586	15.9546	16.4943	16.2454	16.0555	16.0652	15.6425	16.0617
Cryz	14.845	14.776	14.595	14.356	14.3187	14.6375	13.6371	14.6882	14.1048	14.926	14.5514	14.5569
Cs	19.3424	19.5158	19.6378	19.6431	19.8227	19.1762	20.2288	19.7201	20.1371	20.3006	20.1153	19.8438
Csad	15.3352	14.1205	14.8233	13.4504	15.4751	15.6313	14.4908	15.6852	14.7556	14.8862	15.0685	15.4026
Csde1	17.0479	16.7653	16.8038	16.7554	17.0447	16.9919	16.9897	16.5222	16.6557	16.6857	16.868	16.7074
Cse1l	17.3538	17.3973	16.6407	16.9279	16.6005	16.8535	16.8315	16.9655	17.1	16.4269	17.1852	17.0974
Csk	14.5202	14.8776	14.1341	14.5372	13.5504	14.7272	13.6939	14.8324	14.1357	14.2801	14.5704	14.3156
Csnk1a1	16.3204	16.3859	16.2294	16.2001	15.7099	15.8955	14.9788	16.2892	16.0522	16.1417	15.9827	15.9117
Csnk1d	13.0643	14.7155	14.264	13.8551	14.65	14.603	14.3541	15.7725	15.6355	14.0823	15.1406	13.9591
Csnk2a1	17.0768	16.6161	16.5091	16.2944	16.3298	16.4042	16.1267	16.5498	16.3771	16.506	16.3053	17.0519
Csnk2a2	15.2086	15.0507	14.6661	15.4705	14.8895	14.9633	14.9845	14.6974	13.5557	14.7436	14.6764	15.061
Csnk2b	15.8063	15.195	15.2399	15.0197	15.3363	15.4054	15.3922	14.9839	15.7812	14.104	14.9269	15.3535
Csrp1	20.9392	20.8783	20.3341	20.099	20.4731	20.5132	20.4993	19.8043	20.7271	19.7122	20.3393	20.431
Cstb	15.9439	16.3231	16.3167	16.4779	16.7328	16.5646	16.6099	16.8676	16.8211	15.1975	16.2857	16.0537
Cstf1	14.9677	16.3099	15.6894	15.8576	15.7411	15.5514	15.142	14.7181	13.5241	16.5837	14.7843	15.4013
Cstf2	16.398	15.8596	16.1187	16.3215	16.3236	16.6081	16.4059	15.9594	15.8274	15.652	16.0666	15.8857
Cstf3	15.6618	15.4802	15.264	15.3162	15.4646	15.139	14.8522	14.4804	14.8504	15.0094	15.2569	14.6712
Ctage5	15.3985	14.9112	14.8417	14.7363	15.0393	15.1283	15.4956	14.4371	15.1018	14.6247	14.9774	15.1143
Ctbp1	16.3273	16.1831	16.5927	16.6018	16.2963	16.8037	16.4204	16.1913	16.3288	16.818	16.4649	15.9564
Ctbp2	14.0153	15.6966	15.4606	15.6805	15.9961	15.9925	16.3573	15.6399	15.0016	15.3269	15.1276	15.1346
Ctc1	13.8068	13.9937	15.3184	15.3997	13.7091	15.235	14.7084	15.8932	14.2481	16.7211	13.8635	15.6688
Ctcf	16.7732	16.7724	16.299	15.9967	16.147	15.8428	16.2048	15.5133	16.3513	16.668	16.199	16.6715
Ctdsp1	15.3471	15.7868	15.3446	15.2081	15.2625	15.1876	15.4378	15.4631	15.4054	15.832	15.4179	15.9164
Cth	14.2456	16.0659	15.6794	16.0489	15.6898	14.6165	16.0072	16.165	16.526	15.7921	15.6576	15.654
Ctnna1	19.2309	18.8326	18.8592	18.7844	18.9528	19.1366	18.731	18.7267	18.4788	18.9578	18.9554	18.8225
Ctnna2	17.9695	17.3026	17.4496	17.0867	17.697	17.6358	17.1435	16.7697	17.2294	17.245	17.5214	16.9564
Ctnnb1	18.4557	18.1252	18.2216	18.1113	18.193	18.3514	17.7533	18.1756	17.796	18.1215	18.0433	18.1247
Ctnnd1	19.1662	18.7663	18.849	18.6738	18.9241	19.1698	18.5999	18.706	18.3052	18.7154	18.6057	18.8799
Ctps	17.3572	17.3556	17.2979	17.0564	17.2169	16.949	17.0261	17.0323	17.5849	17.2994	17.2746	17.2132
Ctps2	14.6089	15.1715	15.0893	13.567	14.5243	15.2893	14.6851	14.8714	16.6256	15.4555	15.2629	14.8448
Ctsb	15.5509	15.1133	15.0115	14.7976	15.5811	15.6612	16.2629	14.8291	15.3123	14.2052	14.8571	15.744
Ctsc	18.3519	18.86	18.8893	18.9573	19.0964	18.6545	19.3146	18.8867	18.6221	18.9105	18.434	19.2025
Ctsd	17.3025	16.5548	17.3306	17.1378	17.4102	17.7778	17.2922	16.9335	16.6456	17.2681	16.9359	16.9069
Ctse	16.31	13.3784	14.3262	14.5622	13.0727	17.2432	13.7589	15.2087	13.2221	13.4256	13.9578	14.6581
Ctsh	19.0535	19.3848	19.4261	19.0796	19.3439	20.1692	19.3136	19.334	18.7144	18.9199	18.4725	19.4631
Ctsl	14.1964	13.7853	15.3966	15.5396	13.7533	15.4558	14.7389	13.9719	14.3872	15.7043	13.5662	14.0652
Cttn	17.2084	16.9775	17.5382	17.5187	17.4063	17.8651	16.8875	17.5579	16.786	16.9328	16.7506	16.9934
Cttnbp2nl	14.4444	13.6928	13.9731	13.9356	13.885	13.9479	14.268	13.7343	14.2353	13.9109	13.9939	14.2093
Cul1	16.3415	14.6654	14.4652	15.2381	15.4871	15.345	17.1223	14.4557	15.8602	13.1924	15.7594	15.3819
Cul3	15.3161	14.1937	15.702	15.3379	15.5983	15.3623	15.0388	15.5649	15.9697	15.0918	15.2309	14.7171
Cul4a	15.9626	14.7536	15.3213	14.9188	15.4909	14.8925	14.4874	14.714	15.7446	13.7861	14.7979	14.6601
Cul5	15.4586	14.5474	14.0236	10.9331	15.5282	14.5089	14.1408	9.47468	15.1012	14.4576	15.3868	11.6969
Cuta	15.0603	15.8376	16.9341	16.8402	16.2286	16.3892	15.8124	15.5532	16.3094	15.9994	14.9786	14.8603
Cux1	15.0672	15.4787	15.3168	15.1959	15.2203	15.0566	14.9151	15.4689	15.668	15.3666	15.4816	15.0666
Cwc15	13.9902	14.5125	14.0001	14.8062	14.1642	15.167	14.8425	16.8496	15.2674	14.9345	16.5484	14.4559
Cxadr	17.3168	16.9567	16.6423	15.6189	16.1465	15.8853	13.2363	16.5833	16.1841	16.6567	16.5616	15.7246
Cxcl15	13.2162	14.4903	14.2258	13.5111	13.7207	14.2644	16.936	16.226	18.1721	17.2946	17.1458	15.9678
Cyb5a	18.8063	18.8251	18.5068	18.4171	18.5386	18.3461	19.7811	19.2707	19.6612	19.2177	19.2119	20.0633
Cyb5b	19.5937	20.3655	19.8829	19.1768	20.0839	19.6191	19.9382	20.309	20.5554	19.7696	19.7354	20.6376
Cyb5r1	16.3124	16.9764	16.3286	16.0408	15.976	15.7497	15.5163	17.0384	17.1313	16.1729	16.3738	16.8035
Cyb5r3	21.5579	21.3472	21.0692	21.2125	21.1975	21.4307	21.4815	21.7497	21.361	21.7505	22.0998	21.555
Cyc1	19.5495	19.6385	19.3804	19.3753	19.4396	19.169	19.819	19.2571	19.6373	19.7407	19.6146	19.8171
Cycs	18.7864	18.5609	18.5461	18.6449	19.0162	18.4996	19.2546	18.9011	19.0925	18.9156	19.4515	18.8075
Cyfip1	17.3817	17.186	17.1748	17.2873	16.9634	17.1669	16.2328	17.5567	16.9899	17.2115	17.4454	16.7698
Cyp20a1	15.3039	15.3731	15.1177	14.9448	14.7637	15.0644	14.4984	15.8595	15.1869	15.4477	15.2175	15.6795
Cyp2f2	17.6789	14.9171	16.5028	15.8428	17.0721	16.5807	18.0744	14.3572	16.5882	16.7252	16.4748	16.4427
Cyp4v3	14.4311	16.8406	15.227	15.3116	16.1856	14.8383	15.1774	15.6948	15.3134	14.1949	15.0609	15.3354
D10Jhu81e	16.8313	16.9561	17.3154	17.3607	17.2848	17.2704	18.0481	17.808	17.7069	18.0046	17.6212	17.7147
D230025D16Rik	15.8935	15.0414	14.7645	13.5959	14.1482	14.3078	10.8069	15.5884	14.1208	14.5881	14.6222	14.4282
D2hgdh	14.1183	14.6276	16.2291	15.005	15.7188	15.4788	15.4681	15.4948	15.9426	17.215	14.936	15.2488
Dad1	15.8067	16.4721	16.0088	15.4503	16.1335	15.9525	16.669	16.0466	16.5583	14.6992	14.7048	17.2815
Dag1	15.1584	14.1385	13.8379	13.2956	13.7266	14.4698	14.6356	15.1344	15.1901	14.8381	15.3373	15.5863
Dap	14.8296	15.0438	14.4248	14.9801	15.486	15.2655	15.9514	13.1999	13.7141	14.7288	15.345	13.7829
Dap3	16.032	14.257	15.7458	15.7165	15.979	15.8082	15.9402	14.8936	14.8061	15.857	15.3139	15.2606
Dapk1	13.5422	14.5287	14.699	14.544	14.4063	13.5293	13.9576	13.1088	14.6124	14.7764	13.9376	13.2111
Dars	17.7809	17.7067	17.1099	17.4518	16.9979	17.0831	17.4285	16.963	17.4323	17.0462	17.4531	17.4941
Dazap1	16.5733	16.5284	17.0771	16.8242	17.1824	17.3973	16.8519	16.5721	16.778	17.1028	17.0144	15.993
Dbi	18.1446	18.9362	18.3028	18.248	19.1757	18.2975	18.5659	18.754	18.5966	17.4866	18.5058	18.4076
Dbnl	17.5555	17.4048	17.6679	17.8736	17.878	18.2837	17.8947	18.1185	17.5808	17.3476	17.881	17.3672
Dbt	16.6553	17.0203	16.7335	16.9972	16.9649	16.6918	17.215	17.0787	16.9367	17.1738	17.3367	16.9414
Dcaf11	12.9777	15.2693	14.4426	15.1169	13.9001	14.2788	14.848	15.8345	14.9182	15.0996	14.5686	15.0196
Dcaf13	14.2289	14.3548	14.111	15.3166	13.6751	15.1245	14.8921	14.719	13.4969	14.202	14.2541	14.4164
Dcaf8	16.5358	16.4705	16.6985	16.437	16.3636	16.5882	15.8238	15.4453	15.6916	16.7266	15.8148	15.8597
Dcakd	17.4429	17.3684	17.1913	17.0908	17.071	16.6961	16.125	17.2219	17.0811	17.6033	17.569	16.8356
Dcps	16.7728	17.0399	16.5144	16.3532	16.7875	16.7388	17.2369	16.8495	17.0346	16.5042	16.8444	17.3174
Dctn1	15.9488	16.0522	15.913	15.6812	16.1494	15.957	15.1926	16.1508	15.7953	15.4254	15.8919	15.5763
Dctn2	16.4418	16.4185	16.542	16.6063	16.6443	16.969	16.8075	16.7632	16.8147	16.2857	16.8008	16.2592
Dctn4	15.7109	14.7484	15.54	16.1661	14.2375	15.7565	15.4836	15.3741	16.6488	14.2067	14.9424	14.9172
Dctn6	15.3276	14.5045	14.5419	14.7732	15.284	14.4381	15.3431	14.1328	14.1693	14.4799	14.7714	15.0109
Dcxr	18.9743	19.053	19.1639	19.0716	19.2584	19.1091	20.0911	19.5948	19.8584	19.6672	19.5595	19.8468
Ddah2	17.0264	17.6197	17.6162	17.7428	17.5759	17.4964	18.0424	17.8577	17.67	17.6203	17.2664	17.9467
Ddb1	16.5814	16.3399	16.265	16.399	16.6115	16.4325	16.807	16.1158	16.2853	16.5978	16.863	16.2679
Ddi2	13.3365	13.8834	14.4554	14.894	14.8625	15.3319	15.8438	15.5794	14.3266	15.8885	15.591	14.3359
Ddost	19.7556	19.8466	19.8015	19.8457	19.8603	19.7363	19.3271	19.7899	19.5081	19.8314	19.8746	19.4176
Ddrgk1	15.1854	15.7669	15.9688	15.9105	15.5302	15.5503	15.4197	15.6177	15.4992	15.7031	14.8037	15.7548
Ddt	17.2096	17.7269	17.5245	17.3948	17.835	17.3764	18.9667	17.6202	18.5883	17.4837	17.6713	18.3264
Ddx1	17.9704	17.8906	17.8175	17.9054	17.6967	17.9071	17.5488	17.5082	17.4507	17.7231	17.6321	17.6021
Ddx17	18.112	18.0996	18.2861	18.1259	18.0534	18.3684	17.5569	17.9287	17.6499	18.1143	17.692	17.8084
Ddx18	14.6027	14.636	14.4328	14.8342	14.9698	13.7549	14.4662	15.283	13.3675	15.2326	14.4604	15.702
Ddx19a	16.1129	16.2505	16.5978	16.6894	16.3461	17.3778	16.4879	16.7128	16.3852	16.1818	16.3244	15.8889
Ddx20	14.9155	14.4434	14.9101	15.1063	14.8625	14.5033	14.1214	14.651	13.4037	14.2134	13.3695	15.1264
Ddx21	17.3223	17.0156	17.2132	16.8948	16.9527	16.7048	15.2195	16.969	16.1686	16.8538	16.3678	16.6071
Ddx23	15.7353	15.5439	14.836	15.1352	15.4345	15.1161	15.493	15.8319	15.1495	15.6521	16.4329	15.7139
Ddx39	14.7753	16.2206	16.408	15.7721	16.4611	16.8973	15.1976	16.4445	15.9366	16.8078	16.4797	14.5196
Ddx39b	19.2088	18.6485	18.8696	18.6843	19.3045	19.0469	19.2008	18.9456	19.0979	18.9756	19.4278	18.8655
Ddx3x	17.9723	17.8163	18.0656	17.9222	17.9333	18.262	17.1846	17.8223	17.3212	17.9042	17.6543	17.4106
Ddx42	17.111	14.0463	16.9274	16.7218	17.0378	16.9247	14.053	17.5442	13.5455	17.6969	16.0995	15.6985
Ddx46	16.8332	16.1028	15.7454	15.582	15.8721	16.0443	14.8109	15.2412	16.1057	13.7708	15.5133	14.9989
Ddx5	19.0855	19.0336	18.9559	18.8187	18.8233	19.2147	18.5476	18.6073	18.4692	18.8313	18.6279	18.7358
Ddx58	14.9128	15.3805	14.2897	14.3732	14.2264	13.9822	14.4384	14.1192	14.6438	15.0777	15.0759	14.8606
Ddx6	16.8434	16.6677	16.3212	16.7138	16.6933	17.0523	16.7054	16.9233	16.5707	15.7364	17.0186	16.2979
Decr1	18.6523	18.3558	18.7174	18.8054	18.7272	18.5605	19.1949	18.4528	18.7502	19.6001	19.1731	18.6421
Decr2	13.6375	14.5883	13.7615	14.7523	13.2154	14.2964	15.1331	15.2522	14.6206	15.2573	15.2626	14.8581
Degs1	17.7266	17.8408	17.3933	17.4939	17.3252	17.9353	17.5091	17.6325	17.0297	17.8796	17.7394	17.7543
Dek	18.2673	17.8632	18.103	17.8986	18.4429	18.1911	18.0267	18.1961	17.9833	18.2314	18.3962	17.9883
Dennd3	14.5007	14.1564	14.3054	14.4076	14.1521	14.2111	13.9756	13.9796	14.0654	14.9082	14.6969	13.8443
Dennd4c	14.4915	15.0631	14.4181	13.8952	14.7703	12.6618	14.0915	14.3267	14.8807	15.0818	14.443	15.4782
Denr	14.9731	15.0951	14.8259	15.142	14.836	15.4343	15.8402	15.4694	15.9284	14.0984	15.2517	15.2021
Deptor	14.3457	13.9169	15.7837	16.1549	16.0917	16.371	16.2555	15.6083	16.1718	14.9934	15.9702	13.337
Derl1	15.3851	14.3537	15.1032	14.5766	15.6136	15.6922	15.1539	14.7409	15.8922	13.3118	14.9533	14.119
Derl2	16.4701	16.578	15.4729	16.0147	16.1319	16.217	16.3446	16.0034	15.9042	14.5013	16.2541	16.0415
Des	15.6601	14.5481	14.8735	14.9428	14.8607	15.2329	15.6658	14.6319	15.0224	13.7213	14.1182	15.6826
Dguok	14.2327	14.5067	15.5122	13.9198	15.8506	15.7989	16.2605	15.9617	16.0825	17.2441	15.9037	15.8837
Dhcr7	13.1137	15.8068	14.3786	14.1002	15.2361	12.8461	14.2494	14.818	15.477	13.6914	14.2862	14.6163
Dhdh	13.4264	14.2179	14.3336	14.5176	14.3296	14.5197	15.0789	14.9129	15.141	14.5006	14.7706	14.1181
Dhodh	14.1063	16.2518	15.8048	16.085	15.6659	16.9657	17.4523	16.9212	16.2328	16.4586	16.044	16.2235
Dhrs1	18.1045	17.7194	17.6265	17.5957	17.1537	18.0665	16.6717	17.4962	17.0016	17.5401	17.4144	17.315
Dhrs3	14.9641	14.8065	14.4344	14.9529	14.2283	14.5066	14.2958	15.3644	15.3389	13.5746	14.9068	14.6327
Dhrs4	16.7471	16.952	17.1667	17.3354	17.0565	16.5589	17.0589	17.0064	17.0828	17.3565	16.9013	17.0435
Dhrs7	16.9003	16.2422	15.8467	15.7998	16.2903	16.0738	15.5425	18.1394	16.14	16.9041	17.5965	17.2328
Dhrs7b	15.5882	15.9962	15.2759	15.2625	15.6618	15.3159	15.7313	16.0822	15.9215	15.2803	15.9556	16.0965
Dhrsx	14.1473	15.3654	14.9812	14.7519	15.3364	14.1461	14.9149	15.1277	15.2331	15.489	15.1185	15.0299
Dhx15	17.3468	17.3353	17.2104	17.2217	17.2998	17.2055	17.1977	16.7757	17.0442	17.2336	17.2532	16.9757
Dhx16	14.6138	15.6125	14.9461	15.7764	15.7777	13.9998	14.4685	15.1273	13.7355	14.5553	14.6391	14.8636
Dhx38	15.3973	15.0634	14.3373	14.0279	13.567	14.6141	14.0516	14.5037	14.6591	15.1098	14.7244	15.3869
Dhx9	18.655	18.4487	18.4408	18.2592	18.4921	18.3093	17.9425	18.0899	18.1921	18.2529	18.2661	18.1834
Diablo	15.4592	15.8345	16.0944	16.3574	15.9576	15.4344	16.3806	16.0433	16.4637	16.8471	16.4124	15.8577
Diaph1	16.6823	16.0612	16.5205	16.1009	16.1609	16.2206	15.8657	16.3671	16.8826	16.6387	16.5071	16.259
Dip2b	14.4174	15.1151	14.2963	13.9215	14.598	14.7801	14.3315	14.9894	15.1559	14.0112	15.0451	14.4453
Dis3	14.8775	15.8622	14.2771	13.7393	15.6148	13.7317	14.1355	13.998	14.5769	13.6661	14.8473	14.5791
Dkc1	17.0977	16.7328	16.1191	16.3605	16.6756	16.3926	15.006	16.6523	15.8155	14.0975	15.9412	15.8559
Dlat	18.443	18.3722	18.3945	18.5182	18.3459	18.0833	18.5016	18.7324	18.5621	19.1025	18.8735	18.7102
Dld	18.2891	18.4729	18.6837	18.7626	18.7733	18.5057	19.5644	18.7959	19.1673	19.4947	19.2072	18.8966
Dlg1	17.1077	17.1642	16.4026	16.7454	16.7056	16.6135	15.0384	17.5385	16.5233	14.0784	16.1791	16.2074
Dlgap4	14.733	14.3376	13.9947	13.6262	14.3081	14.7054	14.0437	14.0093	13.5079	13.4515	13.6884	14.6205
Dlk1	13.7802	16.3612	15.4312	15.9038	15.605	15.08	14.8422	14.063	13.9387	14.2079	13.592	14.0966
Dlst	18.333	18.1066	18.5685	18.5457	18.6702	18.3017	18.7188	18.72	18.6478	19.1292	18.8622	18.5189
Dmd	14.1774	14.9004	14.6105	15.0645	14.6947	14.7014	15.6084	14.9954	15.2554	14.414	14.8295	14.8777
Dmxl1	15.6258	15.2225	14.6971	14.2029	15.792	14.3221	14.6118	15.5233	14.1664	15.655	15.5728	16.0864
Dnaja1	18.0384	17.0439	17.33	17.34	17.2196	17.2439	16.7302	17.0915	17.2587	17.0084	17.3851	17.0213
Dnaja2	16.5455	16.6244	16.7117	16.6927	16.8891	16.8584	16.7356	16.6961	16.613	16.6304	16.7634	16.4265
Dnaja3	16.675	16.5318	16.5113	16.5126	16.5318	16.2513	16.5191	16.4557	16.6649	16.8685	16.8298	16.5691
Dnajb1	14.611	15.3119	14.7538	13.9101	14.8721	15.5164	15.8181	14.6576	16.2538	14.2708	14.9941	15.1014
Dnajb11	17.4921	17.6153	17.4922	17.4765	17.7642	17.4278	17.5477	17.7041	17.2172	17.705	17.5707	17.7776
Dnajb2	13.776	14.7549	14.5445	15.5734	14.1038	14.8697	14.5492	14.2721	13.6049	14.468	14.0677	13.7475
Dnajb4	15.5766	16.9468	15.8899	16.0139	14.7411	15.6287	14.5594	15.9511	15.7091	16.6322	15.7595	15.7527
Dnajb6	14.5761	14.512	15.2441	13.9818	14.2003	15.1306	13.2901	15.0797	15.4029	14.7839	13.9363	14.5478
Dnajc10	15.1658	14.7212	14.8376	14.8148	15.5087	14.7206	15.1056	13.8301	13.7534	15.137	14.7021	14.6845
Dnajc11	16.2209	16.0367	14.8594	15.6807	15.9753	15.2241	16.4535	16.5084	15.7943	13.7738	15.9982	16.7304
Dnajc13	15.1263	15.5283	15.2374	15.5579	14.9048	15.1284	15.5753	14.9286	15.372	15.4167	15.1679	15.3149
Dnajc19	14.0797	14.6501	14.8041	15.1838	15.1212	14.3186	14.8386	14.9697	14.6014	15.5591	15.3513	14.2224
Dnajc2	14.1908	14.2727	14.2761	14.4339	14.1174	13.9442	14.3547	14.8314	14.2659	14.5132	14.0989	15.0172
Dnajc3	16.5328	16.6342	17.0665	16.9038	17.0962	16.808	16.9522	16.8791	16.7633	17.0689	16.5299	16.8974
Dnajc7	13.7723	14.9861	15.3058	15.8466	15.2421	13.8655	14.9021	14.214	14.9549	15.4854	14.6824	13.8472
Dnm1l	15.8266	14.9649	15.4077	15.5207	15.3015	15.8233	16.3572	14.354	16.0212	14.6129	15.2504	14.9701
Dnm2	17.2127	16.4995	15.8824	16.1245	16.2617	16.6446	16.3388	15.8112	16.7149	13.8099	16.0518	15.954
Dnpep	17.8083	17.7955	17.5922	17.343	17.7056	17.7187	17.8893	17.8504	18.1262	17.568	17.8875	18.003
Dnttip1	14.1093	13.7734	13.5448	14.4797	13.9756	13.9145	14.6985	14.542	13.2727	13.2969	13.8393	14.7378
Dock1	15.7579	16.211	15.8347	15.7668	15.6739	15.4152	14.8544	16.2428	16.1898	15.5049	15.9228	15.5606
Dock7	14.6274	16.8952	15.5833	15.3213	15.6184	15.5351	16.0286	15.1078	15.9466	15.741	15.3978	15.6146
Dock9	15.712	16.4222	15.8541	15.8764	15.7451	15.417	15.5892	15.8834	16.0213	16.2465	16.0625	15.9459
Dolpp1	14.3973	14.2767	14.2311	13.919	14.814	14.1723	14.4503	14.6254	15.2231	14.1848	15.2524	14.0332
Dopey2	15.7621	14.2936	15.1954	15.1151	15.288	14.7515	14.8546	14.45	15.5978	14.202	14.9719	14.4305
Dpf2	15.4926	15.696	15.9337	15.5683	15.5502	14.8893	14.729	14.4631	15.5163	14.0114	13.5405	15.3439
Dpm1	14.5518	16.8895	15.5223	15.3653	16.0031	15.4265	16.1161	14.4989	15.9559	14.3171	14.8124	15.0652
Dpp3	16.5956	16.6418	16.9317	14.8503	17.3045	17.469	16.8087	16.7565	17.4591	17.5576	16.9614	17.147
Dpp4	18.1536	18.4526	18.0045	17.626	18.0126	17.2585	17.5372	17.3124	18.352	17.8008	17.7884	17.9349
Dpp9	15.6952	16.2412	16.1173	16.3307	16.1822	16.2354	16.1156	15.9389	16.6523	15.8643	16.6357	15.0323
Dpy30	15.7635	15.8426	15.8803	16.2885	15.7193	16.4325	15.9861	16.2486	15.6826	16.2614	16.3624	15.5468
Dpysl2	19.7946	19.6904	19.8832	20.0798	19.8297	20.3159	20.0995	19.8257	19.6472	19.5263	19.6218	19.6949
Drap1	14.7388	14.3973	14.4101	14.2184	14.8017	14.6583	14.618	14.4891	14.5844	13.9199	14.5127	14.5177
Drg1	15.4644	14.8147	15.6746	15.7275	15.6187	15.3419	16.0376	14.2628	15.9844	14.9618	15.1206	14.6063
Drg2	15.4033	14.692	14.5177	14.7101	14.449	14.4195	14.7719	14.4891	14.6554	14.9203	15.0183	15.0939
Dscr3	15.3001	15.8383	13.5307	15.575	14.9445	15.6181	13.5629	15.6868	10.9164	13.2361	15.2456	14.2682
Dsp	16.4129	16.1425	16.0148	15.6136	15.8677	16.6643	15.4499	16.2921	15.503	15.8603	15.7224	16.3179
Dstn	20.4026	20.6146	20.799	20.7209	20.9557	20.6548	20.3126	20.8644	20.3836	20.4495	20.3535	20.4748
Dtd1	12.5258	10.9123	14.8699	13.8555	15.02	14.2989	15.2158	16.0866	15.5671	14.9061	13.8279	14.3056
Dtnb	14.3867	15.8064	16.0098	15.7853	15.733	15.6099	14.2744	15.8197	15.8262	16.1402	15.9301	13.7966
Dus3l	16.1461	16.3213	16.4807	16.5767	16.7612	15.8952	16.1669	16.0985	16.0979	16.1397	16.0351	16.0638
Dusp3	16.6052	16.9941	16.9139	17.1402	16.8895	16.7611	17.0759	17.017	16.9095	16.8738	16.7738	16.9763
Dut	14.6185	14.6981	14.0559	14.9236	15.2193	13.5387	14.7	14.9911	14.0793	13.8239	15.0643	14.7125
Dync1h1	18.639	18.9585	18.4784	18.6008	18.1898	18.2691	18.3567	18.7405	19.0303	18.4166	18.675	18.7505
Dync1i2	17.5498	17.6209	17.5208	17.464	17.1874	17.3935	16.6587	17.7499	17.6717	17.6289	17.7563	17.119
Dync1li1	16.1731	16.3806	16.1029	16.0317	15.841	15.7745	15.8699	15.9642	16.4336	16.0775	16.0257	16.2075
Dync1li2	16.3188	16.3793	16.225	16.398	16.3972	16.1604	16.8379	15.9373	16.8665	15.8481	16.4802	16.1015
Dynll1	16.1851	15.725	15.9755	15.6807	15.9809	16.3377	16.2926	16.2263	16.5022	15.7024	16.0677	16.2288
Dynlrb1	17.384	17.6699	17.6213	18.1436	17.909	17.7404	17.8081	17.8292	17.2491	17.8122	18.0232	17.2352
Dysf	15.152	13.7855	14.2868	15.5059	13.1294	16.1635	14.2125	16.2651	13.4286	13.8652	14.1255	15.1581
Ear1	12.9125	14.8833	14.4024	14.4202	15.3818	15.4699	15.4845	15.4926	15.5283	13.6656	15.406	13.4295
Ebag9	14.578	13.5808	15.2784	14.4989	15.1351	14.4987	15.8484	14.3514	15.7032	13.7929	12.9708	15.6982
Ebp	19.0597	18.8064	18.7431	19.0047	18.4497	19.4101	18.8146	19.8696	18.563	19.2179	19.1573	19.4597
Ece1	13.475	15.3442	14.4944	14.498	13.0319	15.243	14.5146	14.699	14.8342	15.0275	13.9374	14.7337
Ech1	18.1524	18.2472	18.4296	18.2314	18.7543	18.6285	19.091	18.213	18.3334	18.6638	18.4038	18.526
Echdc2	16.7739	17.2791	17.4685	17.9123	17.7656	16.9218	18.5556	17.7005	18.0136	18.4486	18.2622	17.5197
Echdc3	14.2243	15.2127	15.4543	15.6275	15.832	15.4178	17.7361	15.1224	15.8787	17.3568	16.2967	15.6896
Echs1	19.8144	19.7085	20.109	20.0787	20.3165	20.1532	21.1079	20.3756	20.7099	20.6473	20.6302	20.3674
Eci1	18.8012	19.0669	19.2912	19.5046	19.3901	18.6575	19.581	19.4984	19.6473	19.991	19.7652	19.2218
Eci2	17.8762	17.9469	18.0451	18.014	18.2855	18.019	18.525	17.8742	17.864	18.6459	18.2608	18.1395
Edc4	15.591	16.1074	15.5086	15.6783	15.5397	15.6176	16.1901	15.0749	15.5859	15.4016	15.3867	15.8575
Edf1	14.1247	15.0561	15.2123	14.3174	15.4737	15.9717	15.7775	16.2691	16.321	14.8257	15.2535	15.3905
Eef1a1	22.4833	21.9003	22.174	22.0324	22.4827	22.2602	22.4375	22.0285	22.5159	21.9312	22.4777	22.0045
Eef1b2	18.5124	19.1239	19.4675	19.8025	19.3826	19.6945	19.3829	19.2181	18.8768	19.0128	18.7831	18.5752
Eef1d	18.4168	18.7224	18.9448	19.2254	18.9466	19.4814	19.134	19.1212	18.6665	18.5164	18.6715	18.4933
Eef1d.1	16.6139	16.9822	17.0741	17.6407	16.7984	17.8321	17.2604	17.5776	16.7275	16.8482	16.9537	16.7608
Eef1e1	15.3033	14.5816	15.7188	16.4158	15.9118	15.0107	15.2335	14.0781	14.3274	15.1258	14.73	13.9677
Eef1g	19.7353	19.4955	19.5794	19.5788	19.6571	19.4778	19.6616	19.3535	19.9006	19.5042	19.8403	19.3175
Eef2	20.28	20.3587	20.09	20.1731	19.8981	20.1783	19.9983	19.9313	20.4358	19.5641	20.0226	19.9317
Eefsec	14.4456	14.4271	13.6543	13.7745	14.0397	14.7762	14.3645	14.7506	13.3586	14.311	14.6564	14.8132
Efhd2	16.8429	16.8762	17.2694	17.1272	17.5286	17.518	17.5056	17.3791	17.1908	17.4226	17.3851	16.9625
Efl1	14.5109	14.8182	15.3156	15.4754	14.2175	15.0106	14.1182	16.2599	15.9871	14.6148	14.6547	14.8617
Efr3a	16.6201	16.1917	16.0988	15.7036	15.6225	15.7555	14.5653	16.536	15.971	16.2397	16.0321	16.2652
Eftud2	17.7315	17.4625	17.7278	17.4978	17.6299	17.489	16.9587	17.1974	17.1763	17.5712	17.1918	17.2803
Egfl6	15.9029	13.8948	15.7217	15.8727	15.434	12.7557	14.3307	14.4206	14.2891	16.1023	13.8292	16.038
Ehd1	16.7846	16.7054	16.7509	16.5729	16.6069	16.6852	16.2289	16.189	16.4857	16.2079	16.1343	16.3737
Ehd2	17.2129	16.4428	16.3905	15.9971	16.0514	15.7378	14.9845	16.493	16.2995	16.8715	16.6039	16.5916
Ehd4	17.854	17.6296	17.3456	17.2531	17.2785	17.3148	16.5269	17.5054	17.3124	17.2112	17.5977	17.1937
Ehhadh	16.0822	16.5062	16.2373	16.0034	16.0749	16.0327	15.9118	16.3411	16.2109	16.8652	16.367	16.4079
Ei24	14.9862	14.9975	13.7377	13.7957	14.042	15.153	14.6535	15.0136	14.1164	13.7666	14.8498	15.2588
Eif1	17.5633	17.6815	18.1219	18.0753	18.3206	17.3015	17.5952	17.3937	17.8183	17.7833	17.5368	17.2825
Eif1ax	17.3407	16.4707	17.3135	16.7439	17.3642	16.9618	16.9018	16.6073	17.3116	17.0736	16.8584	16.8172
Eif1b	14.3347	13.8288	14.5717	14.0833	14.4087	14.9486	14.4646	13.8732	13.9917	14.2668	13.5956	14.266
Eif2a	16.6156	16.4544	16.6545	16.4793	16.665	16.2802	16.2021	16.4702	16.6555	16.3294	16.3286	16.449
Eif2ak2	19.4491	19.459	19.7365	18.8718	18.8768	18.1671	15.1606	19.883	18.2377	20.3504	18.9244	18.4025
Eif2b2	15.2142	14.9054	13.0598	13.9295	14.0327	13.6516	15.2536	14.2232	13.5416	14.409	15.5683	15.5394
Eif2b4	15.2502	15.7768	14.8039	15.7241	15.5097	15.265	15.1982	14.6121	13.674	14.3096	14.9659	14.7258
Eif2b5	13.8401	14.3324	14.4556	13.7118	13.7073	14.5149	13.7319	15.6952	14.2834	16.3998	14.6615	15.3769
Eif2d	14.5851	14.9754	14.8585	13.941	15.5691	15.0418	15.9189	14.9843	16.0309	14.4165	14.9859	15.4326
Eif2s1	18.6934	18.7673	18.4155	18.6696	18.5811	18.6795	18.5478	18.7858	18.4644	18.5163	18.9913	18.4837
Eif2s2	16.0742	15.3213	15.6692	15.8208	15.8167	15.6645	15.5203	15.5907	15.9679	14.492	15.4759	15.2925
Eif2s3x	16.8416	16.9647	16.9502	16.8916	17.2208	17.1131	17.236	17.0786	16.8809	16.6695	16.7895	17.1335
Eif2s3y	15.1634	15.9426	13.2263	13.7501	13.703	13.568	15.6901	13.4138	15.8528	13.4209	15.7446	15.0244
Eif3a	17.2634	17.1049	16.5174	16.5769	16.7113	16.6653	16.3379	16.9415	16.7479	16.1575	16.967	16.8857
Eif3b	17.1399	16.5676	16.833	16.5991	17.1447	17.0336	16.4284	16.4258	16.62	16.4317	16.9177	16.1366
Eif3c	17.275	16.7492	16.5912	16.0461	16.3577	16.2585	15.2964	16.7112	16.7178	17.3875	17.3224	16.4398
Eif3d	16.8408	17.0987	17.1238	17.1678	17.0145	17.0778	16.6403	17.0249	16.9875	17.0057	17.0355	16.5406
Eif3e	16.9432	16.7594	16.2333	15.9302	16.4466	16.6305	15.5714	16.6406	16.5741	15.2546	16.4513	16.205
Eif3f	16.0777	16.2495	15.6485	15.5376	15.477	16.8572	15.9787	16.1606	16.3215	14.572	15.7045	15.9318
Eif3g	15.4721	14.5913	14.893	14.7674	15.1814	14.0645	14.1739	14.6635	14.6793	14.6498	14.7716	14.8874
Eif3h	16.1957	16.0191	15.6086	16.1549	15.5754	16.3866	15.7736	16.33	15.8882	13.8065	15.2587	15.9429
Eif3i	16.3421	16.36	16.3197	16.3878	16.2474	16.9458	16.5804	17.006	16.2954	16.1938	16.3317	16.7549
Eif3j2	15.3937	15.7625	15.8746	16.3295	15.9706	15.8323	15.9481	15.6822	15.7775	16.293	16.4243	14.9185
Eif3k	15.7959	16.1683	16.2454	16.371	16.1642	16.3417	16.0554	16.064	15.9175	15.3479	15.3656	15.9177
Eif3l	16.6802	16.697	16.0102	16.301	16.595	16.3275	15.7678	16.5226	16.4873	14.3577	16.3579	15.7668
Eif3m	17.6999	15.2433	16.9419	16.8992	16.6426	17.0238	16.8563	17.1862	16.8462	16.5072	16.4615	17.2425
Eif4a1	20.1228	19.6525	19.96	20.009	20.0782	20.036	19.5422	19.6416	19.5755	19.4895	19.7634	19.3641
Eif4a2	13.981	15.285	15.8147	15.3929	16.0741	15.9447	16.252	16.1146	16.5072	15.2824	15.3795	15.0174
Eif4a3	18.5005	18.1537	18.9293	18.2201	19.0644	18.4183	17.9557	18.155	18.4554	18.5184	18.0247	18.114
Eif4b	16.3336	16.4946	16.6021	16.5432	16.8806	17.2837	17.1855	16.9525	16.7388	16.5698	16.9102	16.5079
Eif4e	15.4249	15.4164	14.7105	14.41	15.2548	15.2046	14.5572	15.108	15.5269	13.8023	15.5087	14.5575
Eif4g1	17.5562	17.0899	17.0348	17.448	17.1252	17.3201	17.1762	17.1952	17.0873	16.5402	17.2922	16.9769
Eif4g2	16.0052	15.5938	15.1498	12.8969	16.2899	16.0155	14.7819	15.5882	16.2471	14.7284	15.9997	15.6106
Eif4h	19.081	19.3676	19.4304	19.5215	19.7813	20.2313	19.4334	19.2816	19.2913	18.1391	19.1402	18.4051
Eif5	15.8776	17.0109	16.2105	16.444	16.1233	16.4923	16.4693	15.1646	16.4225	14.9698	15.5811	15.4486
Eif5a	18.4992	17.9778	18.5506	18.8282	18.9306	17.6913	18.4279	17.9874	18.3683	17.9927	18.1799	18.044
Eif5b	14.9102	16.6539	15.8232	16.205	15.6446	16.0394	15.2911	15.7026	16.1014	14.607	15.4853	14.5793
Eif6	16.4396	16.3967	16.3127	16.58	16.3052	16.2748	16.3909	16.6347	16.0356	16.2684	16.1543	16.7758
Elac2	14.7398	14.6786	14.7581	14.7688	14.8625	14.516	14.2479	14.8377	14.4842	14.4624	14.5301	14.5908
Elavl1	19.2218	18.8195	19.1277	18.8634	19.2746	19.073	18.8949	18.7807	18.7866	19.2017	18.9804	18.9254
Elf1	14.4252	14.4812	14.8174	15.4903	15.1478	14.9879	14.8586	15.0072	13.6195	14.4619	14.306	14.5432
Elmo3	15.5826	16.1884	15.7109	15.662	15.7174	15.6618	15.5415	16.2616	15.8873	15.5108	15.6493	16.1171
Elovl1	20.7432	20.6053	20.2185	20.6862	20.1377	20.4088	20.417	20.4503	20.2719	20.6658	20.9758	20.3683
Elovl5	18.3269	18.3366	18.0214	18.4441	17.8633	18.3052	17.3104	17.9647	17.6295	17.6466	18.1862	17.3096
Elp4	14.5834	14.5945	14.0239	15.2208	13.3366	13.9095	14.2474	14.4994	14.2846	14.5431	14.7794	14.3774
Emb	16.401	15.7732	16.7161	16.2298	16.8234	16.304	16.906	16.9661	17.3781	17.1534	16.9563	16.746
Emc1	16.4344	16.6109	16.4704	16.499	16.5664	16.5649	16.483	16.2227	16.2837	16.439	16.4601	16.257
Emc10	16.8939	17.3879	17.038	17.5329	16.9307	17.1316	16.8826	16.9925	16.649	17.3569	17.328	16.5991
Emc2	17.4297	17.3075	17.2654	17.2638	17.0385	17.2045	16.6974	17.1041	17.0284	17.2182	17.1253	17.0387
Emc3	17.2372	17.023	15.4001	15.488	16.0852	16.173	16.4165	15.4821	16.7954	14.2407	16.7166	16.1465
Emc4	16.748	16.1545	16.3653	15.8454	16.107	15.6354	14.9752	15.5236	16.1158	15.9279	15.6693	15.8761
Emc6	14.1094	13.7319	14.7672	14.3411	13.405	15.4635	15.2186	15.3664	15.7563	13.8623	13.2485	15.5595
Emc7	16.4411	16.6084	16.3504	16.6785	16.1813	16.385	16.0824	16.6651	16.0143	16.7552	16.6024	16.4147
Emc8	16.3744	16.7552	17.0205	16.5402	16.5648	16.1129	16.0275	16.3814	16.5265	16.7136	15.476	17.0053
Emd	17.2224	16.8025	16.7348	16.7762	16.4003	17.0932	16.0517	16.7468	16.0361	16.8503	16.592	16.7317
Eml2	17.4289	17.7891	17.1709	17.5871	17.2651	17.6577	18.121	18.0488	17.8085	17.3595	18.0031	17.9392
Eml4	16.3699	16.7238	16.6098	16.415	16.3228	15.8811	15.8964	16.3933	16.6016	16.3594	15.9147	16.6706
Endod1	18.1185	17.094	17.0303	16.4667	16.9254	17.3981	15.2228	17.1947	16.0359	16.8302	16.8768	16.9393
Endog	14.25	16.0149	14.9892	15.2499	14.9954	15.3204	15.5194	16.0031	15.2563	15.8903	15.7428	15.4802
Eno1b	20.6641	20.1449	20.4161	20.1115	20.6837	21.0017	20.5931	20.3454	20.341	19.79	20.1997	20.3754
Enpep	17.6699	17.9503	17.339	17.5868	17.155	16.4006	16.8384	16.795	17.8241	16.9298	17.3142	17.157
Entpd1	16.7702	17.3955	16.9745	16.9078	16.7849	16.4339	15.8905	16.1963	16.1826	16.349	15.8618	16.5762
Eny2	14.5796	15.7283	15.5312	15.4652	16.054	15.307	14.7768	15.7767	14.8026	15.7245	15.5565	14.7297
Epb41	13.0253	13.6087	15.6271	15.5538	15.6343	15.5796	14.1506	16.6153	14.0156	15.2237	14.0255	13.9928
Epb41l1	15.921	16.109	15.7098	15.4678	16.1649	16.0937	16.7323	16.6119	16.0456	16.9091	16.7836	16.9054
Epb41l5	16.8708	16.4052	16.2933	16.1328	16.3748	16.3651	16.207	16.6943	16.247	16.4368	16.4809	16.952
Epcam	16.8556	16.3193	16.0284	15.8274	16.26	16.725	16.5487	16.8478	16.4137	16.0132	16.6247	17.0344
Epha2	16.3837	15.9227	15.0513	15.4081	15.3045	15.7534	14.8099	15.7123	14.7089	14.6632	15.7066	15.6119
Ephx1	18.1326	18.3708	18.2553	17.6602	18.7231	17.8705	18.392	18.0402	18.8183	18.7431	18.8255	18.1731
Epn2	15.5542	15.2258	15.5946	15.5993	15.3146	15.4489	15.4285	15.3902	15.5783	15.5853	15.3308	15.4445
Epn3	16.8272	16.7413	16.7038	16.5465	16.9164	17.1175	17.049	17.0879	16.9335	16.8003	17.1033	16.9355
Eppk1	21.4367	21.1833	20.6994	20.5003	20.4432	21.1043	19.9375	19.9974	19.8677	20.5056	20.2758	20.6054
Eprs	16.9739	17.3144	16.8787	16.9902	16.8005	16.5635	16.7808	16.9319	17.32	16.5689	16.9183	16.999
Eps15l1	15.5402	15.7151	15.083	15.4228	15.4722	15.4191	15.5831	15.6753	15.7205	13.7166	15.1804	15.5306
Eps8l1	16.9936	16.6972	16.6544	16.8986	16.3388	16.8833	16.4635	17.0416	17.0836	16.0085	16.69	16.6446
Eps8l2	16.9139	16.4137	16.6337	16.4948	16.6507	16.6784	15.8719	16.1094	16.0409	16.1058	16.1772	16.0553
Ept1	18.5571	17.8475	16.5077	16.274	17.0088	16.8293	15.4801	16.163	16.8924	14.0622	16.4701	16.5419
Erap1	17.2726	17.3449	17.0303	16.959	17.4555	16.9466	17.3238	16.6587	16.9225	17.205	17.3014	17.1045
Erbb2	14.1518	14.5571	14.0917	14.3155	12.8859	14.4389	14.4487	14.9636	14.9771	14.0675	13.7569	15.3596
Erbb2ip	13.7663	14.4035	13.7985	14.3782	13.3081	14.817	14.8866	14.4368	14.0919	14.0522	14.1215	14.495
Erc1	14.0227	14.712	15.2143	13.9303	14.123	15.5897	14.2858	14.1919	15.7927	14.5109	13.7181	14.1103
Ergic1	16.5262	16.2933	15.7521	15.7663	15.8121	16.125	15.8	15.8809	15.6315	15.9186	16.1682	16.236
Ergic2	14.4968	13.779	14.5879	14.8285	14.3147	15.267	14.7314	15.8074	14.8089	14.4433	14.782	14.727
Erh	19.1963	18.9032	19.0521	19.1538	19.1773	19.3568	18.8513	19.0012	18.3876	18.9559	18.9163	18.8585
Erlec1	14.261	14.6827	14.1048	15.0393	13.8606	14.9388	14.7817	14.3035	13.576	14.614	14.6222	14.1811
Erlin1	16.2467	16.5291	16.6509	16.4424	16.2972	16.7531	16.1916	16.7516	16.377	16.892	16.3038	16.5395
Erlin2	18.1215	18.0109	17.9249	17.9198	17.885	18.1472	17.837	18.0459	17.6882	17.9004	17.855	18.1161
Ermp1	16.4881	14.4513	15.4169	15.584	14.4205	15.1765	15.2572	14.7528	15.1993	16.6125	15.5617	15.6826
Ero1l	16.57	16.3483	16.4369	16.0317	16.4308	16.573	17.2476	16.7496	17.2866	16.7566	16.7409	17.2534
Ero1lb	13.3129	13.874	14.0427	13.4931	14.4979	14.1188	14.0531	14.376	14.0199	13.9552	13.827	14.0042
Erp29	19.1895	18.8213	19.4379	19.744	19.691	19.1007	19.347	19.068	19.1404	19.4297	19.5152	18.5981
Erp44	18.4824	17.9889	18.6126	18.6119	18.5789	18.5109	18.5399	18.7094	18.7322	18.7287	18.737	18.2912
Esam	17.4241	17.239	16.3799	16.2119	16.2075	16.1685	16.549	14.946	16.6994	16.4178	16.5242	16.5019
Esd	17.1029	16.9761	17.0597	16.9901	16.9349	17.2357	17.1671	17.0282	16.9922	16.5715	16.499	17.3529
Esr1	13.9056	13.4904	13.9681	14.2045	14.5318	13.7646	14.6243	14.7671	14.7323	13.6755	14.5966	14.0939
Esrp1	15.7602	16.0004	16.178	16.0217	16.13	15.8194	16.1021	15.8104	16.255	16.4136	16.0487	15.8586
Esrp2	16.3726	16.3897	16.4072	16.1436	15.7684	15.6124	14.3447	16.3709	15.9185	16.4267	15.8369	15.901
Esyt1	17.2651	16.995	16.9143	16.7553	16.9676	17.2088	16.7782	17.2255	16.8723	16.9166	17.0928	17.1599
Esyt2	17.378	16.9715	16.8178	16.5464	16.7403	16.831	16.3493	16.8651	16.715	17.0235	16.9736	17.0739
Etf1	17.4893	17.0856	16.8488	17.2489	16.9709	16.9344	17.9995	15.011	17.2447	15.7541	16.5215	16.3669
Etfa	19.2574	19.3488	19.3932	19.3732	19.6638	19.7165	20.6005	19.672	19.7686	20.1165	19.994	19.9531
Etfb	19.6707	19.5518	19.8249	19.7953	20.1808	19.7657	20.6189	20.1022	20.128	20.6294	20.5117	20.1081
Etfdh	18.215	18.2677	18.1283	18.0952	18.1005	17.8386	18.4639	18.2212	18.3866	18.8397	18.5019	18.6313
Ethe1	15.4977	15.7409	16.1072	15.7104	15.9886	15.8699	14.9391	14.104	14.9443	16.0728	15.227	14.1578
Etl4	18.5732	14.2764	16.2824	14.1556	17.6312	17.2422	14.8108	17.1772	16.4002	14.7426	16.6848	16.3614
Eva1b	15.7035	15.1462	15.3064	15.2246	15.1393	15.2588	14.2636	15.6333	15.3522	14.0914	14.7889	15.1043
Evpl	16.0742	14.4959	14.7376	15.0737	14.8073	16.0409	14.9934	16.4488	14.7902	14.0317	15.2923	15.7937
Ewsr1	17.6154	17.1174	17.4842	17.4669	17.6008	17.6472	17.3416	17.3734	17.648	17.1503	17.7016	16.8809
Exoc1	13.9018	15.3673	14.3561	14.2003	14.3184	15.0465	14.184	14.1431	14.8989	13.8247	14.6789	13.4277
Exoc4	15.1736	14.9649	14.326	14.5013	14.0897	13.7355	14.4239	14.4057	15.3228	14.1625	14.7477	15.0466
Exoc5	15.0654	15.4726	15.644	15.8208	15.2225	15.4241	14.893	15.6534	15.5432	15.4205	15.2805	14.9157
Exoc8	14.7221	15.5226	15.9989	15.8622	15.0453	15.3885	14.3867	14.813	15.5116	14.982	14.1483	14.3584
Exog	13.7064	15.4834	14.7524	15.1339	14.7436	14.5257	15.8628	15.2988	15.4894	15.6809	15.3691	15.2012
Exosc1	13.5843	14.4958	14.354	13.4062	14.7801	15.4831	14.3014	15.0884	14.189	14.3043	14.2916	14.3345
Exosc4	14.9281	13.8851	14.8986	15.5615	15.0906	14.5407	13.5259	14.6198	13.9001	13.6665	14.3892	13.2188
Ezr	19.2405	18.7842	18.71	18.5168	18.7309	19.023	18.8138	18.4264	18.8685	18.2028	18.5927	18.826
F11r	16.4361	16.8114	15.6184	16.613	16.0852	15.223	16.9363	16.5431	16.3601	16.8722	17.5642	16.8675
F3	15.6431	14.4282	14.6156	13.2317	13.6866	16.1589	13.9175	13.6061	14.3041	14.1501	13.5934	14.7549
Faah	17.3804	17.552	17.3945	17.1806	17.4923	17.4477	17.3836	17.4777	17.3919	17.8414	17.6879	17.491
Fabp5	19.5134	20.3836	19.9369	20.7309	20.0361	19.2246	19.7384	19.4177	20.4826	18.4729	19.669	18.8199
Fadd	15.4866	14.6118	14.7118	14.0038	15.0214	15.5053	15.327	14.7021	15.6263	14.3344	15.2752	14.9691
Fads1	14.1808	14.7614	14.2292	15.1156	13.2622	14.9904	14.7846	14.1845	13.257	14.2814	13.2483	15.0406
Fads3	15.6804	15.2412	14.9936	14.9534	15.4382	15.5442	15.2582	16.1239	15.3119	15.278	16.097	15.6268
Faf2	17.8644	17.3484	17.3758	16.9885	17.26	17.5387	17.1405	17.104	17.3423	17.3098	17.2351	17.5461
Fah	17.1059	17.0686	16.9376	16.3321	16.6121	17.0402	17.0637	16.9505	17.5501	17.0406	16.7869	17.579
Fahd1	14.4082	15.3928	15.7577	14.7588	15.3329	14.3121	15.2049	15.0791	16.4895	16.9168	15.37	15.438
Fahd2a	15.9568	15.6435	15.8075	16.0109	16.1737	15.556	16.8398	15.8341	16.1551	16.815	16.7257	16.186
Fam120a	16.5286	16.8003	16.5082	16.6197	16.1993	16.4314	16.0079	16.7418	16.4899	16.6638	16.6026	16.4729
Fam129a	14.5753	14.6754	15.0145	14.5424	14.8162	15.4976	15.605	15.7714	15.9274	15.5927	15.5007	15.3783
Fam129b	18.443	18.0204	17.9385	17.8536	18.1229	18.1573	18.3275	17.9706	18.161	17.7297	18.1005	18.3432
Fam134c	15.4921	15.893	15.3511	15.4591	14.9243	15.1445	15.0442	15.5397	15.7035	16.1227	15.9747	15.4471
Fam136a	16.2406	16.7926	17.2293	17.2375	17.4516	16.8194	17.2386	17.4944	16.8179	17.673	16.9601	17.0919
Fam162a	15.0388	15.2725	15.5312	15.7003	15.4128	15.5786	16.6079	15.9735	16.0979	17.2961	16.7005	15.7843
Fam168a	13.8977	15.2944	15.3125	15.6728	15.0799	15.8208	14.9866	15.4578	14.5072	14.84	14.4492	14.3946
Fam168b	14.3368	15.8778	15.1599	14.8906	14.8456	16.5915	15.9517	15.7894	16.1565	14.4351	15.107	15.1752
Fam175b	16.1307	16.2371	15.9701	16.4295	13.6837	16.0948	14.8576	15.9304	16.4874	16.1697	15.4192	15.8865
Fam195b	13.0568	13.3451	14.0272	14.1091	13.9237	16.251	15.9271	16.114	15.3512	14.1008	15.0619	14.2627
Fam213a	16.5859	15.3092	15.3569	15.0323	16.2179	16.3392	15.9573	16.6922	16.3255	13.9954	16.1212	16.1961
Fam234a	13.5513	14.3502	15.6308	15.3105	15.9322	15.9239	15.425	15.4715	16.0579	16.3577	16.5355	12.87
Fam3c	13.8329	16.3498	15.9884	16.1224	16.6503	16.7149	17.9115	16.0955	15.8655	16.4301	15.852	15.8251
Fam49b	16.0004	15.763	15.9305	16.0026	15.7422	15.9476	15.9228	16.3768	16.2307	16.1118	16.1961	16.0898
Fam63a	13.8508	14.4283	14.1806	15.6288	13.2912	15.7762	14.2316	15.3107	13.8089	13.9308	14.6261	13.4088
Fam83h	15.3991	14.8298	15.2133	14.8316	14.937	15.4839	14.4035	14.916	15.0056	14.808	14.8362	14.6569
Fam84b	14.5873	15.5367	15.497	15.3216	15.7416	15.4947	16.0151	15.5721	15.9492	15.167	15.2594	15.35
Fam91a1	14.5626	14.6363	14.6966	15.0789	14.0396	13.9439	14.495	15.8728	16.6133	14.1401	15.1574	14.8908
Fam98b	16.5742	16.5081	16.3174	16.2669	16.1031	16.3617	16.2197	16.2997	16.4111	16.4469	16.3813	16.5149
Far1	16.6201	16.0972	16.0993	15.8854	16.0388	16.4285	15.9852	15.4657	15.5719	16.5031	16.1447	16.0117
Farp1	17.2177	16.8934	17.0269	16.8871	16.7255	16.7818	16.5499	17.1533	16.8625	17.4812	16.9765	17.2928
Farsa	16.0108	16.0749	16.0542	16.1373	15.8639	16.2058	16.5259	15.5901	16.2004	16.1994	16.0389	15.9747
Farsb	16.8639	16.2636	16.5502	16.5768	16.4663	16.6209	16.7906	16.5489	16.7436	16.9382	16.9417	16.6302
Fasn	21.2656	22.1484	21.3722	21.5981	21.2743	21.0844	21.4692	21.4452	22.2789	20.6336	21.4221	21.372
Fau	17.9129	17.5419	17.4005	17.4549	17.2742	16.1718	16.5796	14.8258	16.3955	17.825	16.8681	16.3353
Fbl	18.0552	17.924	18.0453	18.1141	18.0327	18.021	17.6154	17.9592	17.4704	18.2892	18.0024	17.7819
Fbn1	16.4145	17.0421	16.2092	16.3323	13.6685	15.4619	14.2258	14.4136	16.0324	14.5104	13.2085	16.1737
Fbp1	18.824	18.6312	19.2725	19.3223	19.3219	19.4022	19.3009	18.5445	18.7674	18.4613	18.3414	18.5405
Fbp2	20.287	19.4685	20.4658	20.3966	20.2374	20.6076	20.539	20.1089	20.3917	19.6808	19.5801	20.1476
Fbxl20	14.4761	13.5208	14.1655	15.154	12.5463	14.9608	15.4398	14.9018	14.9716	13.746	13.4883	15.4129
Fbxo4	14.6011	14.9891	14.6724	15.2726	14.9752	15.308	15.007	14.9142	13.8312	14.2128	14.468	14.6699
Fbxo6	14.9213	15.4356	15.0644	15.973	13.9476	15.8651	15.0353	15.513	15.7766	14.7338	15.4589	14.3897
Fcho2	12.8152	14.4857	15.5885	15.1112	16.3668	13.7333	14.5047	14.0778	16.4601	13.8395	14.5534	12.1592
Fdps	16.5375	16.8285	16.1601	16.6006	15.5441	15.7625	15.7335	14.8569	16.4394	14.4652	15.045	15.6441
Fdx1	15.1156	14.2136	15.0591	15.8763	14.6681	15.9538	16.0469	14.855	14.4029	14.7916	14.543	15.0104
Fdxr	16.4357	16.3289	16.5517	16.5888	16.574	16.1854	16.6829	16.4563	16.368	17.1696	16.6189	16.7101
Fech	15.4992	14.8739	15.529	15.382	15.3999	15.5495	14.8454	16.0654	15.3273	16.4465	16.1666	15.1259
Fen1	14.1796	14.1819	14.1886	13.5607	14.5241	14.138	14.7021	14.3485	14.6012	14.2002	14.0661	14.9828
Fermt2	16.5899	16.0597	16.037	16.1357	16.2253	16.1453	16.2822	15.4848	16.4089	15.6903	16.4682	15.5856
Fgfr2	14.2134	14.2345	14.3005	13.016	14.9788	15.271	15.5121	14.7342	15.7956	14.2438	15.0837	14.7424
Fgg	16.0904	16.6348	14.5355	14.9175	14.0829	15.3709	13.9363	13.2119	13.5345	14.2341	14.4959	14.5416
Fh1	19.5004	19.5341	19.9945	20.014	20.094	19.8081	20.3681	19.5474	19.9922	20.0817	19.8117	19.5967
Fhod1	14.7232	14.4501	13.6638	13.4173	13.6324	15.5089	15.1321	14.8618	14.7592	14.4007	15.3194	14.9757
Fip1l1	15.8777	16.0032	15.9591	15.8626	16.0176	15.9871	15.9412	15.7573	15.8339	15.7138	15.6686	15.9141
Fis1	18.467	18.0529	18.2418	18.3325	18.1401	18.2124	18.0013	18.2267	18.4551	18.5767	18.8372	17.7809
Fkbp11	16.057	14.8531	15.4486	15.8512	15.7343	16.3688	17.1339	17.0077	16.2098	16.0404	16.7541	16.6482
Fkbp15	13.6364	15.1177	13.3339	9.76183	14.1842	15.0349	13.7317	13.6219	14.9163	13.9557	14.0233	15.0445
Fkbp1a	18.7899	18.0391	18.564	18.5255	19.1026	18.5329	18.5137	18.926	19.0474	18.2024	19.2553	18.0398
Fkbp2	18.8709	18.717	18.7304	18.9325	19.0771	18.6603	19.074	19.3977	18.9385	19.3913	19.6545	18.9955
Fkbp3	15.2085	14.6282	15.0148	13.9582	14.2812	14.3303	14.6457	14.9615	17.0551	15.297	15.3715	15.2075
Fkbp4	18.1151	17.8698	18.2182	18.2978	18.2048	18.1249	18.0315	18.3402	18.4617	17.7557	18.1542	17.8497
Fkbp8	16.809	16.4049	15.9482	15.9625	15.9605	16.4747	16.3256	16.3069	15.9745	16.6272	16.7456	16.6975
Flii.1	18.1359	18.338	18.0491	18.0776	18.0662	18.0204	17.9526	18.2369	18.0776	18.2482	18.2961	18.1755
Flna	19.9991	20.1309	19.5757	19.348	19.5305	19.3967	18.528	19.1305	19.4366	18.8951	19.3078	19.155
Flnb	19.1128	19.0785	18.6883	18.4849	18.6357	18.708	18.0628	18.3254	18.7269	17.8686	18.3582	18.4647
Flot1	16.5132	16.6801	16.421	16.4211	16.413	16.7634	16.5826	16.7534	16.2365	16.8346	16.6535	16.8064
Flot2	15.8009	16.319	15.5472	15.5325	15.6259	15.8056	15.0556	16.5381	15.6358	16.0104	16.4064	15.8443
Fmo2	15.3469	14.9249	15.1447	14.7162	14.8726	15.1147	15.1362	15.3692	15.0711	16.4453	15.4884	15.8165
Fmo4	15.0947	14.8962	14.2868	15.6378	13.86	15.1114	15.6353	16.1793	15.427	13.8188	15.2609	15.6846
Fmr1	13.7434	14.6293	14.7977	13.7691	15.6293	14.3867	13.9689	14.328	14.7557	13.7284	14.0078	13.747
Fn1	14.2933	13.8247	14.8949	14.218	14.2476	15.5892	15.989	13.8511	15.83	14.9342	14.399	14.4249
Fndc3a	14.5561	16.378	15.4082	15.4153	15.5097	15.6523	15.2826	15.8027	15.5464	14.7016	15.0593	15.2691
Fndc3b	14.6031	14.9282	15.2298	14.9881	15.2963	15.1068	14.8832	14.5728	15.1076	14.3333	14.3736	14.3955
Foxa2	14.4641	14.2276	13.8716	14.2445	14.3076	14.2405	14.4381	14.504	13.5978	14.2501	14.5863	14.5698
Foxk1	15.0621	14.2377	14.3925	15.0696	14.8494	14.6329	14.7592	15.7476	13.3666	14.4398	14.4213	15.7771
Frg1	15.4533	15.7127	16.1254	16.1597	15.797	15.8398	15.2186	15.124	15.5189	15.7826	15.3415	14.7254
Frmd8	15.8257	15.9124	15.7928	15.4587	15.4743	15.4484	15.1249	14.8894	15.5349	15.9601	15.3881	15.3937
Fryl	14.7682	14.6848	15.2019	13.8062	15.3169	15.3664	14.323	14.6897	15.8364	15.8026	15.8263	13.8711
Fth1	15.6967	16.2125	16.21	16.0821	16.1696	15.8866	17.1192	16.5931	17.1474	16.1779	16.0337	17.0251
Ftl1	15.5834	16.0666	16.4476	16.0784	16.4289	16.3169	17.4762	16.4961	17.0577	16.2578	15.7053	17.1141
Fubp1	17.4955	17.2664	17.5872	17.2176	17.4895	17.8657	17.6403	16.5067	17.3413	17.3216	17.0134	17.0111
Fubp3	17.1398	16.989	17.2514	17.3344	17.2046	17.5639	17.041	17.2545	16.7293	17.1532	17.011	16.9623
Fuk	14.8899	15.6699	15.0094	15.2348	14.5795	13.7325	15.5236	16.447	15.3684	14.5384	13.4735	18.1414
Fundc2	14.4449	14.6722	14.6427	14.7991	14.4076	14.6087	15.3059	15.0153	15.122	13.7731	13.8116	15.548
Fus	17.8042	17.0787	17.4912	17.0733	17.8558	17.4089	16.9474	17.1923	17.387	17.0285	17.4388	16.9949
Fxr1	14.6866	14.4788	14.2017	13.4779	14.3261	13.3924	13.4325	13.4419	14.2532	14.0236	13.7968	14.3842
Fxr1.1	16.6166	16.7181	16.9072	16.9522	16.6986	16.7105	16.469	16.6379	16.5238	17.0838	16.6338	16.4943
Fxr2	16.5567	16.4534	16.6269	16.5017	16.4833	16.1452	16.1914	15.8579	16.1863	16.8529	16.201	16.3059
G3bp1	17.2828	16.9003	16.6886	16.9288	16.7854	17.1123	16.8227	16.3946	16.193	16.376	16.6096	16.7626
G3bp2	15.3946	15.0526	15.9005	16.1108	15.6218	16.0402	15.2186	15.7445	15.213	15.2286	15.0532	14.9718
G6pdx	17.0948	17.0805	16.772	16.9123	17.0721	17.0135	17.489	17.2197	17.5793	16.7053	17.602	17.0553
Gaa	15.0779	15.5955	16.5219	16.4888	15.9074	16.6361	16.0019	14.6906	16.1088	15.2272	14.7982	14.2635
Gabarap	14.745	14.7666	15.0449	15.8427	14.3496	15.68	15.617	15.0314	16.1292	14.7789	15.7534	13.8789
Gabpa	14.0097	14.3558	14.5298	14.3998	13.8925	14.6285	14.2089	13.9318	14.1742	14.2677	13.4731	14.2406
Gadd45gip1	15.1846	15.9073	16.382	15.8297	15.7712	15.3297	14.7588	15.5306	15.6093	16.2829	14.7229	15.569
Gak	14.3629	14.9719	15.8788	15.3406	15.9013	15.2732	13.7489	15.0907	15.525	15.6846	15.6528	12.9185
Galc	14.3782	10.952	13.7593	13.7539	14.0739	15.0234	14.3455	14.1112	12.9826	13.9348	14.083	13.1731
Gale	14.8765	14.5079	14.8218	14.0208	14.5601	15.7885	14.1207	14.2827	14.3381	14.0258	13.9224	14.2676
Galk1	14.9286	14.0952	14.7554	15.2225	15.3826	15.5957	16.8803	16.4815	16.0232	14.4966	15.8446	15.8412
Galk2	14.4467	14.4478	14.1498	14.2756	14.9814	14.1819	14.6503	14.6714	13.5883	13.9699	14.1605	15.0361
Galm	13.2783	15.0036	13.9826	14.1661	13.727	13.9063	15.3017	13.8407	14.5414	14.969	14.1913	14.7985
Galnt1	14.2682	14.6089	14.2435	12.4778	14.8483	14.9843	14.6463	14.8651	15.4063	14.1028	14.5226	15.2053
Galnt2	16.6835	16.3014	16.7242	16.7665	16.7598	16.6985	16.9517	17.0446	16.5961	17.0155	16.7271	17.0487
Galnt3	14.1418	14.2679	14.3064	14.6803	14.5972	15.0481	15.3259	15.4	14.7661	14.1525	14.8918	14.7139
Ganab	19.1113	18.974	19.2608	19.2234	19.4435	19.0874	19.2152	18.8077	18.8984	19.3199	19.0821	18.902
Gapdh	22.2837	22.2789	22.1628	22.091	22.0957	22.701	22.2997	22.3383	22.3364	21.6161	22.0144	22.2609
Gar1	13.9273	15.1662	15.2883	14.8894	15.2973	15.7929	15.3814	16.022	15.8043	15.0603	15.1548	14.8502
Gars	16.7508	16.8567	16.9624	17.1734	17.025	17.3183	17.1284	17.2237	17.2866	16.3324	17.041	16.5402
Gart	15.9296	15.9231	16.2914	16.3856	15.8492	15.8839	16.0921	16.2802	16.8637	16.0341	16.0519	15.9735
Gatad2a	15.9987	16.1683	15.9252	15.9409	15.7614	15.5582	14.6962	15.7639	15.2284	16.0881	15.7797	15.4638
Gatad2b	13.3466	14.2217	13.8683	13.9468	13.4352	14.9098	14.9794	15.6167	15.1126	14.5869	14.8533	14.7898
Gbas	18.1634	18.5505	18.8201	18.8967	19.0815	18.3122	19.2544	18.9039	18.8885	19.444	19.0014	18.8251
Gcat	16.0909	16.6896	16.3642	16.9274	16.2386	15.6904	17.136	17.0386	16.7053	17.5163	16.9108	17.3681
Gcdh	14.7093	16.8796	17.2346	17.0963	17.4681	16.5684	18.0168	17.1527	17.681	17.9667	16.9849	16.464
Gclc	19.3477	18.5998	18.7324	19.1566	19.06	18.5138	18.1049	17.2766	18.3411	16.6593	17.9511	17.2951
Gcn1l1	16.401	16.8939	16.2548	16.091	15.8891	15.5243	15.3038	16.1276	16.3479	16.6188	16.2636	16.3595
Gcsh	13.5619	13.4348	14.8721	14.8672	15.4012	13.881	16.1882	15.3533	15.7455	15.3268	14.9168	15.0779
Gda	13.1797	14.6254	14.2526	13.8766	13.8937	14.7897	14.1411	14.8618	14.1888	14.4819	13.7993	14.4476
Gde1	17.9296	18.5671	18.1104	18.1814	18.291	18.1899	18.6645	18.7561	18.4897	18.4284	18.546	18.711
Gdi1	16.5747	16.4518	16.4675	16.5926	16.5848	16.2557	16.9261	16.493	16.8251	16.6863	16.8098	16.6829
Gdi2	18.9392	18.5987	18.6407	18.5433	18.8164	18.8297	18.4216	18.5069	18.7025	18.0742	18.6682	18.2976
Gdpd1	16.538	17.0638	15.7699	16.1149	16.2838	16.3427	17.8351	17.6663	17.3506	17.1894	18.1612	17.8517
Gdpd2	13.3025	15.4788	14.6956	14.7484	13.6769	15.1766	14.6201	14.632	15.175	14.3308	13.8978	14.2422
Gemin5	15.1121	13.8074	13.9935	14.6303	13.8848	13.7744	15.8706	11.2409	13.5761	14.2213	13.5367	14.1703
Get4	14.0156	14.8008	14.6869	14.7111	15.6156	14.7133	15.0405	15.8307	15.4627	14.3366	15.6023	14.3583
Gfer	15.1101	15.387	15.5922	15.9573	15.6477	14.408	15.7672	16.1308	16.1263	16.2064	15.942	15.9317
Gfpt1	17.3538	17.0454	16.9553	16.7577	17.2402	17.3433	16.7721	17.3542	17.3807	16.1789	17.2324	16.8352
Gga1	15.6515	15.3258	15.648	15.6721	15.7287	15.6203	15.8916	15.6429	15.7405	15.3962	15.4909	15.7126
Ggact	13.2481	14.199	13.9789	14.0553	13.5323	14.031	14.2134	15.1315	14.0175	15.0657	14.0866	14.913
Ggcx	17.1724	17.2091	16.9922	17.3418	16.973	17.9679	17.9693	18.1462	17.4682	17.5753	18.0569	17.611
Ghdc	14.3395	14.8128	14.9947	15.0068	14.8712	14.5836	15.3915	14.8512	15.1595	15.4958	14.836	15.0797
Gigyf2	13.8353	13.8932	14.0283	14.275	14.1784	13.7718	14.9229	14.1211	14.2268	14.0292	13.847	14.6423
Git1	14.2276	15.8031	14.1903	15.2194	13.3127	14.9991	15.4894	16.2453	15.7538	15.081	15.7107	15.7287
Git2	13.5229	14.2057	13.6734	13.8896	13.8217	14.2628	14.7168	14.5633	14.6857	13.8081	14.6207	14.0884
Gja1	15.868	15.7777	15.6408	15.2935	15.6947	15.4963	14.634	15.3667	15.1406	14.7544	14.8407	15.477
Glce	14.5613	14.1702	13.3547	13.8443	13.1405	14.3645	14.7943	14.3355	13.9829	13.1851	13.8641	15.2367
Glg1	17.6631	17.8334	17.761	17.5846	17.7226	17.6764	17.5234	17.9067	17.5789	18.1549	17.7711	17.9267
Glipr2	17.1649	17.2929	16.0962	15.6624	15.7205	15.7434	16.0153	14.8467	16.7852	16.5488	16.5172	16.4362
Glo1	16.8818	17.2827	16.9166	17.0801	17.5325	17.0935	17.351	17.1405	17.6706	16.6447	17.9424	16.3379
Glod4	16.1359	16.0829	16.4346	16.0137	16.4798	16.4917	17.297	16.3958	16.9652	16.329	16.0397	17.0428
Glrx	18.4305	19.0448	18.4086	19.0895	18.9773	19.1391	19.4729	19.0502	18.8556	18.1155	19.4313	18.3247
Glrx3	14.6505	14.607	16.2972	17.0437	17.5515	15.2951	14.5427	17.9253	15.6787	14.1438	15.8332	14.077
Glrx5	16.244	15.69	16.2792	16.3705	16.3876	16.0211	16.7775	16.89	16.8064	16.9135	16.9328	16.5961
Gls	15.8894	15.2484	16.1974	15.9585	17.006	16.3215	15.2264	16.1913	14.838	15.103	15.3235	15.2685
Gls.1	16.5361	16.0954	16.4801	16.1829	16.4584	16.6474	15.4788	16.7399	15.9555	16.4527	16.3893	16.0433
Glt28d2	14.3541	15.8905	14.3741	16.0209	15.219	14.7238	15.7423	14.9739	13.4471	13.8157	14.5653	15.1238
Gltp	13.9083	14.3314	13.6066	13.7208	13.976	14.5353	16.4213	14.2084	15.527	14.1457	15.1418	14.9374
Glud1	18.7845	18.9446	18.9427	18.9293	19.0957	18.9937	19.5545	19.1587	19.2326	19.6521	19.5221	19.1754
Glul	16.7471	16.7305	17.2238	16.1888	16.7594	16.4961	16.7346	16.0965	18.1233	16.3915	15.9966	16.8438
Glyr1	16.4475	16.6228	16.5438	16.4728	16.4033	16.3298	16.1336	16.3374	16.2687	16.6892	16.3198	16.4329
Gm12260	12.8	15.8451	14.8392	13.244	13.0248	13.033	13.874	13.8661	17.2964	16.4413	14.372	14.6821
Gm21992	15.2963	15.4117	16.1353	15.9566	15.5794	15.0896	14.7015	14.4578	14.8277	15.1416	13.7188	15.107
Gm2663	13.9872	20.7191	18.3084	17.9258	19.9179	18.6617	20.8804	16.0352	19.9957	14.8928	16.513	15.9293
Gm2a	14.1459	14.5581	14.0787	14.2176	13.5241	14.4265	15.0068	14.4513	14.3844	15.1831	14.4089	15.2423
Gm38495	14.4181	15.5256	15.2981	15.8227	14.5528	15.6898	15.9161	15.4301	15.8001	15.6516	15.3768	15.0223
Gm4737	17.7894	17.85	17.9277	17.5469	18.1639	17.7917	18.0344	17.5348	17.8463	17.734	17.5137	18.0079
Gmds	15.2064	13.772	14.9475	14.1234	14.9685	15.6713	13.9422	14.8249	14.5924	13.7516	14.1656	14.1629
Gmfb	16.2351	16.1259	16.2889	16.5509	16.571	16.4502	16.6288	16.5225	16.2278	16.4291	16.6997	16.1332
Gmppa	14.623	15.3117	14.4238	13.6358	13.4899	14.5453	14.5626	13.6479	16.2548	14.0326	14.3165	14.6045
Gmppb	15.5443	14.8272	17.4984	15.8695	18.3359	17.2074	15.7308	19.7414	18.2333	15.2227	16.1904	16.4708
Gmpr	14.5717	14.7162	13.913	14.1844	14.44	13.5837	14.7374	14.1497	14.3995	14.3682	14.8696	14.7889
Gmpr2	20.8767	21.9815	18.9462	21.1937	20.5878	18.171	22.4843	22.3474	21.044	21.5572	23.7493	22.8387
Gmps	14.0504	17.1853	17.3616	17.161	17.342	16.6466	17.1655	17.5317	16.9908	17.4208	15.8827	16.4538
Gna11	16.6236	16.1483	16.0575	16.0348	16.1061	16.3277	15.787	16.3657	16.2481	15.0756	15.8919	16.2177
Gna13	17.1942	16.6848	17.0239	16.3041	16.4066	16.6731	14.6258	16.4223	16.2626	16.4959	16.0097	16.0487
Gnai2	19.0373	19.0225	18.8244	18.8978	18.7251	18.8694	18.1852	18.9986	18.4733	18.6261	18.7222	18.7411
Gnai3	16.7764	16.7841	16.5299	16.5143	16.6109	16.5816	16.4974	16.6335	16.6373	16.3637	16.6478	16.6804
Gnaq	16.9328	16.912	16.6767	16.526	16.6501	16.9529	16.1601	16.5212	16.5418	16.318	16.651	16.325
Gnas	17.1944	17.0284	17.3057	17.184	17.1571	17.4732	17.1367	17.205	17.1199	17.4256	17.1777	17.0831
Gnb1	18.3257	18.5624	18.2388	18.5415	18.0331	18.255	18.2502	18.3009	18.0095	18.2299	18.0657	18.5189
Gnb2	18.5883	18.5568	18.2351	18.3828	18.0951	18.711	18.4498	18.4504	18.1281	18.1651	18.2622	18.6601
Gne	13.9978	15.0065	14.1966	13.7334	14.2107	14.4682	14.6501	15.2685	15.2745	14.3829	14.6822	15.2208
Gng12	15.8207	15.1716	15.0108	14.8791	14.9983	15.5804	15.2044	16.6137	15.8406	15.6503	16.352	16.0216
Gng5	14.3961	14.8902	14.3837	15.6487	13.3774	15.8849	15.313	15.4405	13.2622	15.436	14.4209	15.4871
Gnpat	17.4367	17.384	17.2692	17.1468	17.3742	17.4429	17.042	17.8301	17.195	17.5952	17.6635	17.5039
Gnpda2	14.0581	14.4354	14.7286	15.935	13.3914	16.0262	16.126	15.9588	16.0092	14.553	15.0792	14.7907
Gns	13.5621	15.4766	16.1435	15.0033	15.9684	15.4733	14.0378	16.4327	15.3159	15.9913	14.4524	14.8685
Golga2	16.057	16.4641	16.1601	16.4063	15.9601	16.0369	15.9815	16.6134	16.2484	16.1122	16.1473	16.3884
Golga3	15.1555	17.3595	15.0151	15.2531	15.5417	14.9949	16.1587	15.2365	13.3047	14.7679	13.2731	18.2041
Golga5	16.4498	16.1683	16.1765	16.163	16.0436	16.2947	15.8907	16.3874	15.9721	16.3262	16.2313	16.341
Golgb1	16.9729	16.8894	17.0903	16.9054	16.6207	16.6861	16.0101	16.9644	16.7742	17.2073	16.6525	16.7801
Golim4	14.1184	15.0219	14.5305	14.5879	15.0701	15.0299	15.6179	15.2476	14.6448	15.2128	15.2439	15.1308
Golm1	16.5145	16.2786	17.3125	16.6301	16.0482	15.8665	14.4405	16.1342	15.7507	16.1092	13.9441	16.7386
Golph3	14.2136	14.0317	14.4272	11.8066	13.7459	15.5868	13.2439	14.3542	15.713	13.5808	13.5112	14.3031
Golt1b	16.306	16.1148	15.5218	15.3737	15.3014	16.1481	16.4086	16.5056	16.9775	16.1876	16.9196	16.6021
Gorasp1	14.7671	15.4331	14.9406	15.7908	13.3494	15.4347	14.573	15.7352	15.0263	15.5276	14.9283	15.2264
Gorasp2	16.4463	16.419	16.4342	16.7629	16.7075	16.3966	16.8664	16.6403	16.5839	16.388	16.7775	16.4472
Gosr1	16.132	17.5634	16.8968	16.1402	15.9788	17.0091	15.4507	15.6511	15.6875	17.1072	15.3063	16.3889
Got1	16.3157	16.4538	16.3071	16.7669	16.6754	16.6142	17.1372	16.8091	16.7294	15.3785	16.3498	16.5836
Got2	19.4652	19.6576	19.462	19.5542	19.4288	19.0508	19.7287	19.5555	19.7201	20.2665	19.9497	19.8172
Gpaa1	17.1496	17.4653	17.568	17.279	17.481	17.3989	16.6405	17.23	17.1269	17.2294	16.972	16.8844
Gpam	14.9722	13.9124	15.6353	15.1028	15.1509	15.1047	15.6971	15.567	15.7773	15.1911	14.0858	16.038
Gpd1	17.7933	17.9106	17.7047	17.6793	18.0004	17.7539	18.0618	17.5501	18.2615	17.7688	18.3862	17.3785
Gpd1l	17.4775	15.8216	16.4479	14.9875	17.0823	16.6277	16.979	15.0009	17.6381	15.1154	16.1583	16.3253
Gpd2	18.6186	18.3957	18.192	18.2621	18.246	18.2658	18.1336	18.41	17.9749	18.5973	18.5553	18.5224
Gphn	15.4993	15.9725	14.6951	14.5285	14.6729	15.7146	15.6646	15.7577	16.0931	14.2905	15.5548	16.0316
Gpi1	18.9404	17.9914	18.5698	18.3735	18.8796	18.6585	18.3788	18.4921	18.8323	18.1008	18.857	18.0259
Gpr89	13.8476	14.1863	13.8029	13.8993	14.3507	14.0414	14.1395	14.3403	13.3723	13.9797	14.0614	14.3267
Gprc5a	19.0442	18.6709	18.0073	17.9509	17.7197	18.3292	17.7016	18.5361	18.2279	17.7146	18.1515	18.9159
Gps1	14.8643	15.0212	14.4351	14.1583	15.1512	14.2378	14.0526	14.8733	14.0565	14.9893	15.1412	14.8277
Gpt	16.1392	16.2105	15.7549	16.0975	15.7632	15.4558	17.1465	15.3111	16.8491	16.4086	16.6783	16.2361
Gpx1	18.2632	18.8352	18.5586	18.6296	18.842	18.8849	19.9264	19.1319	19.0728	19.0289	19.0094	19.4424
Gpx4	18.3106	18.4437	18.1332	18.192	17.9396	18.2384	18.2558	18.1543	18.3311	18.0615	18.1289	18.4024
Gramd4	14.5341	14.8969	13.9184	15.8272	13.7223	15.0207	15.2675	15.8877	13.8549	14.5082	15.4026	15.0638
Grb14	15.8589	15.4085	15.5023	16.1929	15.5433	15.4006	16.0052	16.1741	15.9528	15.0524	15.8038	15.9221
Grb2	13.9572	15.3033	14.6286	15.1892	13.8454	13.8597	14.0126	14.6615	15.1715	15.0144	14.8168	14.1054
Grcc10	15.6382	15.8965	15.9598	16.1416	16.3625	16.2715	16.5857	16.4424	15.5765	16.1614	16.025	16.3175
Grhpr	16.4751	16.1127	15.8187	16.1196	15.9486	16.5013	16.8531	16.5475	16.5544	15.8584	16.7439	16.5308
Gripap1	14.2146	14.9144	14.5485	14.9944	14.6663	13.8565	14.3521	13.9566	13.6275	14.9976	14.2249	14.3852
Grn	16.7186	16.7562	16.5807	16.4586	16.8306	17.1067	16.2748	17.1015	16.1215	16.2184	16.4875	16.7313
Grpel1	16.709	16.2882	17.0993	16.9045	17.0702	17.1073	16.8101	16.6577	16.6682	17.2327	16.7897	16.363
Grsf1	15.0464	15.1848	14.7664	15.1305	14.6508	15.0586	14.7705	14.7507	14.3956	14.9749	14.9855	14.7901
Grwd1	14.1517	14.2318	14.9083	15.4091	14.5467	14.8408	15.2088	14.2055	14.8513	13.8975	13.8386	14.0913
Gsdmd	16.0392	14.1052	14.5034	13.8835	14.8654	16.376	14.0206	15.5944	14.2452	13.7189	15.1197	14.7284
Gsk3a	15.4539	14.5074	15.8731	16.7235	13.9187	16.8	15.6431	15.4521	17.0295	14.337	15.1298	14.022
Gsk3b	14.5501	15.0257	16.1856	16.0224	16.1759	15.5768	15.6565	15.9128	16.89	15.2401	15.6115	14.3438
Gsn	19.4191	18.5018	19.0307	18.5031	19.444	19.3586	18.8977	18.7329	18.5062	19.415	19.2459	18.8369
Gspt1	15.4075	16.1143	16.2663	16.0038	16.1165	16.3349	16.0509	16.204	16.2915	16.2634	15.9255	15.7501
Gsr	16.8598	17.8383	17.6057	16.9447	17.8352	17.8498	18.0363	17.8752	18.1602	17.5179	17.4515	17.8696
Gss	16.1526	16.1472	16.2921	16.4332	16.0682	17.092	16.7973	16.9126	16.165	16.0661	15.9836	16.7993
Gsta3	14.5567	14.5051	14.0031	14.6042	14.2129	14.6603	16.6069	15.5295	16.3755	13.9603	15.6369	15.6208
Gsta4	17.3901	17.1114	16.8799	17.0066	17.5605	17.5124	18.3292	17.6767	17.7431	17.1695	18.2219	17.5861
Gstk1	17.6114	16.8447	17.5257	17.3207	17.7308	17.7222	17.8996	17.4238	17.7334	17.9129	18.0063	17.2467
Gstm1	17.5907	17.1049	17.1377	17.2659	17.1421	17.7241	18.5128	17.9162	18.3182	16.9388	17.7291	18.1288
Gsto1	15.4808	14.3113	14.9476	14.0316	14.9436	16.7686	15.0005	16.0986	13.4849	13.9471	13.1707	16.8464
Gstp1	19.5294	19.544	19.4688	19.2866	19.5808	19.8473	20.2641	19.6983	20.278	18.8812	19.4674	19.9249
Gstt1	14.9589	16.7294	16.8733	17.0678	17.2504	16.6093	18.6328	17.1186	17.741	17.8418	17.3606	16.729
Gstt2	14.6268	16.0696	15.2773	15.5849	15.8405	15.8292	16.372	15.875	16.1439	14.8163	15.9857	15.1348
Gstt3	18.0864	18.0445	17.7786	18.1964	18.0854	18.0358	18.8767	18.0855	18.6712	17.7024	18.7111	17.9748
Gstz1	14.4735	15.6128	14.5549	14.8846	15.1036	13.7457	14.9034	14.2701	14.5842	14.6062	14.7372	14.8955
Gstz1.1	16.0037	16.3259	16.5993	16.8102	16.8148	16.6524	17.3337	16.7098	17.1982	16.2191	16.7117	16.2581
Gtf2f1	16.2862	14.2047	15.5415	14.8846	15.9387	15.3516	14.976	14.7463	15.6268	14.5293	15.1959	14.7648
Gtf2f2	13.6214	14.0815	14.7479	14.1787	17.7232	14.6613	16.6558	15.702	13.7622	14.4569	14.6842	15.6836
Gtf2i	16.3814	16.1575	16.2921	16.5276	16.6735	15.9149	16.6262	16.5934	16.2714	16.5975	16.6521	16.6107
Gtf3c1	15.9171	16.3126	16.0021	15.9289	15.7164	15.5007	14.6892	15.3296	15.18	16.13	15.5149	15.3568
Gtf3c2	14.4433	14.4236	14.2106	13.8436	14.5386	14.5833	14.5007	15.1764	14.3342	14.3827	14.4827	15.2359
Gtf3c4	14.2803	14.3144	15.2691	14.9956	15.0547	15.1832	15.2043	14.7461	15.0644	15.2426	14.4992	14.5158
Gtf3c5	13.9072	14.4234	14.2628	15.1544	13.6395	14.6828	14.0849	15.354	14.0478	14.2179	14.2703	14.3267
Gtpbp1	14.0639	14.9166	14.1254	14.2175	13.803	13.5461	14.2129	14.1127	14.383	15.6477	14.8666	14.6108
Gtpbp4	16.4162	16.1987	16.2827	15.8474	16.2408	15.721	15.3669	14.0657	15.2643	16.4157	15.544	15.0638
Guk1	15.377	14.8174	13.9907	14.7313	14.0374	14.2133	14.5933	13.7677	13.7022	14.3254	14.7017	14.7302
Gyg	14.2931	14.726	15.4238	15.6273	15.3642	15.6984	16.3495	16.1336	15.8999	15.6344	15.4612	15.3719
Gys1	15.2453	15.225	15.1511	14.6234	15.1029	15.8808	15.9147	15.6247	15.8766	15.2167	15.3538	15.9122
Gzmf	17.5354	17.9241	14.6711	11.0463	14.4267	19.196	18.0695	16.5247	18.4082	18.5047	18.9498	19.3755
H13	16.492	16.5318	16.0807	15.698	16.4624	16.5645	16.9039	16.597	16.7931	15.8839	16.4819	17.0227
H1f0	21.54	20.57	21.4331	21.1785	21.7806	21.5525	20.8137	20.8834	19.8866	21.6427	20.8731	20.9588
H2-Aa	17.9242	18.1475	17.592	16.96	18.0833	17.3422	18.4561	17.6965	18.8644	17.9703	18.4259	18.432
H2-Ab1	18.4992	19.1433	18.7865	18.0699	18.8861	17.8473	18.9701	18.7103	19.8211	19.1587	18.8213	19.4807
H2-D1	16.6184	16.6527	16.5745	16.0909	16.9386	16.3496	16.8501	16.5112	16.9815	16.7342	16.7696	16.9052
H2-DMa	14.7499	15.6321	15.6453	15.3292	15.3168	14.7347	14.8881	14.7793	15.6468	16.4506	15.4969	14.7166
H2-DMb1	14.8811	16.7641	16.281	15.9897	15.7862	15.5613	14.6736	15.368	15.5214	16.1577	15.0621	15.028
H2-Eb1	16.9307	17.544	16.7765	16.7267	16.865	16.1448	16.975	17.2092	17.2536	17.4743	17.2745	17.7483
H2-K1	17.2171	17.5757	16.9073	17.1511	17.7037	16.8375	17.9965	17.5945	17.4639	17.4019	18.088	17.7287
H2-Ke6	16.5135	16.9193	17.5851	17.6903	17.4656	17.2793	17.8935	17.5729	17.6656	18.2241	17.5593	17.0967
H2afx	19.3445	18.3724	18.813	17.986	19.1192	18.5137	17.8415	16.9466	18.2843	18.4323	18.3934	17.5396
H2afy	14.0975	14.5867	13.9017	15.1595	13.4208	15.9897	14.4612	15.2665	13.5295	14.1886	15.0916	13.6636
H2afy.1	21.0342	20.4487	20.6034	20.2152	20.8842	20.6527	20.1549	20.1765	19.9354	20.6876	20.4626	20.5062
H2afz	20.0642	19.2876	19.8759	19.6676	20.1829	20.1024	19.9658	19.4953	19.2353	19.9932	19.7095	19.7321
H3f3a	20.5628	20.1664	20.7365	19.9903	20.8239	20.8216	20.2691	20.2945	20.4273	20.688	20.2604	20.3699
H6pd	18.0304	17.7809	17.896	17.8042	18.1975	17.831	18.4842	17.6686	18.2309	18.0802	18.2518	17.974
Hacd2	14.6336	14.379	15.6735	17.2327	15.1926	15.5233	14.3239	14.5024	16.5902	14.5523	17.0101	10.4976
Hacd3	19.5147	19.5249	19.4354	18.8538	19.5305	18.7588	19.1982	19.4496	20.1481	19.357	19.3996	19.8279
Hadh	19.3639	19.2648	19.7589	19.441	20.257	19.6906	20.7954	19.9224	20.3502	20.5851	20.4616	19.9473
Hadha	19.4016	19.3439	19.3716	19.2437	19.3371	19.2515	19.5807	19.5997	19.7017	19.9367	19.7645	19.6903
Hadhb	18.9688	18.5838	19.1024	19.0194	18.9966	19.0902	19.4981	19.0273	19.0229	19.8439	19.1984	19.2797
Hagh	14.3641	14.8569	15.459	15.3093	14.9202	15.6425	15.8231	15.8707	15.8614	15.9941	15.2288	15.4193
Hars	16.2597	16.5117	16.7464	16.8709	16.8354	16.6032	16.8908	16.9243	16.9644	16.8881	16.9589	16.4074
Hax1	14.6994	14.3613	14.1609	13.9136	14.3945	13.5471	14.3876	13.8619	13.9188	14.7547	14.0885	15.1592
Hba-a2	20.8889	18.3425	18.9306	19.0195	19.3468	20.1286	18.1304	19.3649	17.0394	20.7989	20.6936	18.7832
Hbb-b1	21.4415	19.5088	19.8466	19.9412	20.3266	20.9449	19.2992	20.0681	18.3612	21.5837	21.6805	19.434
Hbb-b2	19.9667	17.6518	17.6891	17.6627	18.1867	18.5844	16.8127	18.2533	16.7157	18.5343	19.3773	17.8154
Hbs1l	14.0103	14.7793	14.6045	14.2912	14.4287	14.3621	14.5364	14.7713	14.8204	15.1004	14.5105	14.8106
Hc	13.7314	14.1084	15.1574	14.0173	14.3998	13.3781	14.2192	19.0228	15.5341	22.0773	17.9992	17.6673
Hccs	15.4141	13.971	15.1178	13.4726	14.7866	15.142	15.1772	14.4979	15.4845	15.6692	14.3886	15.9344
Hcfc1	17.0667	16.4219	17.0017	16.6386	16.8366	16.7902	16.4944	16.6512	16.7123	17.1986	16.6733	16.8081
Hdac1	14.031	15.2706	14.5674	14.5011	15.343	15.098	15.3616	15.0282	14.7681	14.1628	14.8334	14.7108
Hdac2	17.8987	17.4693	17.4428	17.5308	17.4661	17.2983	17.3644	17.3546	17.2471	17.6013	17.5451	17.6686
Hddc3	13.7686	14.4403	15.4291	13.7553	14.119	15.7086	14.6302	14.83	15.7729	15.6289	13.6358	15.034
Hdgf	18.5308	18.327	18.693	18.6569	18.8671	19.2354	18.3553	18.7778	18.2814	18.3764	18.6989	17.956
Hdgfrp2	13.9967	16.101	13.675	15.7541	13.4754	13.4417	16.3206	14.787	15.5105	13.9338	15.2165	15.5375
Hdhd2	15.3968	16.1987	15.7155	15.6347	15.9824	16.0848	16.3143	15.982	15.9094	15.4141	15.6274	16.0943
Hdhd3	16.3606	15.4317	16.174	15.9252	15.7815	15.671	16.7254	14.644	15.9197	16.9137	15.5502	16.3348
Hdlbp	18.1551	18.2	18.2469	18.151	18.2514	18.272	18.1001	18.0941	18.3372	17.8485	18.0451	17.9769
Hexa	14.4773	14.2775	14.5058	13.9293	14.8537	14.2971	14.1564	14.7123	14.3259	14.2019	14.0501	14.8641
Hexb	15.1068	15.1996	16.3024	15.8392	16.4771	15.8608	15.895	16.4885	15.9068	16.13	15.351	15.9413
Hgs	16.2308	16.2358	16.0892	16.5654	16.1889	16.3673	16.453	16.3648	15.6639	16.2248	16.2393	16.3547
Hibadh	18.8397	18.4079	18.9158	18.8878	19.5027	19.1395	19.8359	19.4699	19.2699	19.4706	19.7732	19.1061
Hibch	16.098	16.1156	16.4251	16.5078	16.5979	16.1972	17.1671	16.9384	16.7247	17.3794	17.001	16.9025
Higd1a	17.5479	17.6277	17.6138	17.9567	17.4025	17.2928	17.5063	17.6645	17.4723	18.179	17.8378	17.5823
Hint1	18.6675	19.4148	19.1699	19.5246	19.371	19.0857	19.1465	19.3518	18.8009	19.0144	19.0293	18.959
Hint2	19.0219	18.7293	18.9198	19.1459	19.1844	18.968	19.369	19.044	18.9402	19.3936	19.5336	18.8757
Hint3	14.7757	15.382	14.4183	15.2429	13.5301	15.1241	15.6417	14.5327	15.8973	14.3365	15.2163	14.7073
Hip1r	17.319	17.743	17.2604	17.308	16.8312	17.1639	17.035	17.4125	17.4237	17.384	17.1681	17.6241
Hist1h1a	19.6332	18.9697	19.5095	19.4075	19.7493	19.0224	17.6703	18.6816	17.3988	19.5908	18.7143	18.4619
Hist1h1b	21.014	15.7062	19.8095	19.5951	19.6585	19.8936	19.1759	18.5337	18.1957	20.4937	19.4777	18.3958
Hist1h1c	20.9806	20.4244	20.4279	20.2097	21.0234	20.5749	20.1888	20.0895	19.4493	20.7501	20.5888	20.4131
Hist1h1d	22.8955	22.2943	22.4891	22.376	22.6406	22.2764	21.8296	21.4584	21.4988	22.9009	22.4283	21.8142
Hist1h1e	23.6175	23.006	23.6915	23.3804	23.8774	23.3293	22.415	22.7698	22.1923	23.9173	23.0686	22.6853
Hist1h2ao	21.7347	20.7346	20.7074	19.7688	21.0605	21.2644	20.5918	19.7647	20.3334	20.4712	20.5062	20.8728
Hist1h2br	19.8261	19.8197	20.6782	20.2324	20.0825	19.8439	19.0409	19.1	19.3988	20.6489	19.0144	19.3181
Hist1h3a	18.9846	18.3946	19.3676	18.6558	19.3932	19.4354	18.6198	18.4416	19.0886	18.806	18.6562	18.1148
Hist1h3f	24.82	24.8374	25.3071	24.9846	25.0084	25.1082	24.2214	24.8326	24.5539	25.2691	24.5091	24.5585
Hist1h4m	23.0325	22.6053	22.9901	22.081	23.142	22.8658	22.0604	22.3216	22.7407	22.3007	22.2095	22.4955
Hist2h2aa1	24.5901	23.9986	24.2266	23.8497	24.302	24.2615	23.9398	23.3943	23.5427	24.496	23.9526	24.0436
Hist2h2ab	14.8121	14.5995	14.5193	14.6863	14.2605	14.1923	14.3491	14.8222	14.8245	13.9757	14.1767	15.026
Hist2h2bb	23.719	23.5245	24.1	23.8697	23.793	23.5244	22.7763	23.3399	23.2556	24.0182	23.2196	23.1632
Hist3h2ba	14.4255	14.1026	15.0092	15.2874	13.9417	15.7098	14.6887	15.3139	14.8014	14.4416	14.0068	14.592
Hk1	18.1323	17.8327	18.0337	18.3074	17.9012	17.7694	17.5735	18.1685	18.1731	18.0948	18.4076	17.5399
Hk2	16.2145	16.9181	16.5934	16.5257	16.4665	16.5908	16.5893	17.0342	16.8993	17.141	16.9789	16.7051
Hmbs	14.528	14.1171	14.3804	15.2779	14.013	14.8277	14.6107	14.4718	14.1222	13.891	14.2739	14.0327
Hmgb1	21.5539	20.7328	20.9142	20.5403	21.3336	21.3926	21.2355	21.3348	21.2184	20.6191	21.2721	21.3799
Hmgb2	18.2935	17.5112	18.1736	17.8478	18.0843	18.0134	18.0132	17.4967	18.074	17.7268	17.505	17.948
Hmgb3	18.5348	18.5448	18.3951	18.2253	18.4979	18.5533	18.3898	18.0999	17.965	18.5105	18.2185	18.5221
Hmgcl	16.6	17.0332	17.1325	17.4227	17.5004	17.2142	17.7554	17.4291	17.652	17.435	17.9846	16.5803
Hmgn1	18.0004	18.2888	18.6345	18.3201	18.6288	17.5789	17.1341	18.2591	17.7041	19.4509	18.3216	17.8552
Hmgn2	18.2271	18.4936	18.2336	18.7189	18.7121	17.5497	17.827	18.2679	17.9857	18.5454	18.9253	17.6621
Hmgn3	14.8067	13.8681	14.0126	13.8415	13.9176	14.8858	14.3896	15.3104	14.0789	15.0795	14.9976	15.1768
Hmgn5	14.3651	15.0527	14.9476	14.465	14.6472	14.849	15.6625	14.0865	14.8745	16.885	15.212	15.16
Hmox1	15.8808	15.5407	14.7394	15.0801	15.26	14.9475	15.1764	14.9167	15.3254	13.7032	15.321	15.1546
Hmox2	17.5309	17.4371	17.2106	17.0697	17.0299	17.5078	17.1033	17.3759	17.1715	17.4022	17.3113	17.5427
Hn1	14.0228	15.6716	14.9107	15.2256	14.6556	15.0015	13.8273	15.5379	14.8952	14.403	14.892	13.9804
Hn1l	16.3383	16.8764	16.6449	17.108	16.8945	16.0473	17.1984	16.5957	17.1411	15.6266	16.1853	16.8223
Hnmt	14.2149	14.6544	14.0026	13.7105	14.9702	13.8573	15.9364	15.7931	15.4805	15.5583	15.9184	16.192
Hnrnpa0	18.2438	17.9673	18.0177	18.1533	18.2382	18.1222	17.9325	18.0643	17.4177	17.8839	17.8525	18.1369
Hnrnpa1	20.3572	19.8106	20.0296	19.7639	20.0481	19.8391	19.3798	19.6609	20.0564	19.3938	19.7397	19.6228
Hnrnpa2b1.1	21.0966	20.8976	21.2289	21.1647	21.1691	21.447	20.668	21.0793	20.61	20.815	20.6845	20.7657
Hnrnpa3	19.5918	19.4585	19.8819	19.868	19.572	20.1961	19.3473	20.0473	19.2698	19.9379	19.4764	19.569
Hnrnpa3.1	21.4352	20.963	21.021	20.9279	21.158	21.2804	20.9805	20.794	20.9282	20.6445	20.9965	20.9025
Hnrnpab	18.7863	18.2978	18.3637	18.1509	18.7347	18.5861	18.3449	18.2269	18.2572	18.1217	18.5266	18.2742
Hnrnpc	20.6473	20.3861	20.7879	20.9088	20.5561	20.5114	20.0657	20.2248	20.1037	20.605	20.1849	20.1251
Hnrnpd	19.995	19.7187	19.7317	19.3943	20.0537	20.0207	19.7406	19.7167	19.7718	19.3775	19.7682	19.7426
Hnrnpdl	16.8058	16.8724	17.0661	16.9352	17.0306	17.4339	17.0782	16.2485	16.3097	17.0031	16.448	16.5922
Hnrnpf	18.9413	18.6222	19.1619	19.14	19.2573	19.7386	19.2237	18.9738	18.707	18.7987	18.8422	18.6119
Hnrnph1	20.5701	20.2829	20.4777	20.281	20.5976	20.5923	20.6718	20.0791	20.4714	20.2366	20.2745	20.3881
Hnrnph2	18.0208	17.8344	18.0409	18.0448	17.9714	18.1909	18.043	17.7382	17.7537	17.7733	17.6307	17.9026
Hnrnph3	16.8025	16.5549	16.8225	16.6199	16.8118	16.6355	16.3983	16.261	16.4916	17.0337	16.7123	16.3141
Hnrnpk	20.5122	20.0498	20.3141	20.3263	20.3861	20.4656	20.3701	20.1766	20.2025	20.2471	20.3638	20.1602
Hnrnpl	19.7112	19.3607	19.5178	19.2566	19.5953	19.6135	19.4509	18.9286	19.2303	19.3883	19.2324	19.347
Hnrnpll	17.8236	17.5001	17.695	17.5064	17.4335	17.6101	17.4529	17.5047	17.4643	17.8956	17.3741	17.8827
Hnrnpm	20.0821	19.9818	19.9453	20.0595	19.6996	20.005	19.2097	19.6966	19.2684	19.9003	19.6536	19.565
Hnrnpr	17.7637	17.1892	17.4811	17.5253	17.4096	17.2109	17.009	17.1306	17.0494	17.6551	17.4045	17.2208
Hnrnpu	20.9417	20.5683	20.6233	20.4042	20.5267	20.31	19.8806	20.2073	20.1818	20.5459	20.2459	20.5148
Hnrnpul1	17.588	17.2754	17.3899	17.1163	17.2325	17.2239	16.9028	17.2044	17.1438	17.4276	17.0676	17.4898
Hnrnpul2	19.4687	19.3975	19.2512	19.1773	19.0189	19.3447	19.0858	19.1264	19.1471	19.2918	19.1038	19.411
Hook1	14.205	13.774	14.9881	15.0374	14.5644	15.3311	14.9637	14.719	15.7208	13.7566	14.428	13.5704
Hp1bp3	18.7419	18.2104	18.6493	18.2366	18.5896	18.3114	17.5834	17.7594	17.6364	18.7501	17.963	18.0647
Hpcal1	16.0872	16.6517	18.2083	17.8565	17.5298	16.9485	16.2322	16.3187	16.8849	16.7754	15.1394	15.913
Hprt	15.5839	13.6544	14.971	14.105	16.1055	15.4849	16.127	14.7719	15.8627	15.2743	16.2849	14.6177
Hpx	15.9527	14.2179	15.2729	15.3565	14.9784	15.2505	13.833	13.2412	13.8019	14.5449	14.3529	13.3279
Hras	15.5197	15.8616	15.9414	16.3297	16.2254	16.3276	17.5397	16.0155	17.0016	15.5991	16.4486	15.8304
Hs2st1	17.1674	17.2763	17.2713	16.8947	17.5595	17.1705	16.7739	17.6932	17.2456	17.3205	17.429	17.2445
Hsd17b10	19.9141	19.9325	20.1922	20.2076	20.3514	19.9721	20.7817	20.1092	20.5064	20.909	20.696	20.1419
Hsd17b11	19.0113	19.2164	18.8091	18.4957	19.016	19.2865	18.8837	19.5337	19.1857	18.8968	19.3646	19.2236
Hsd17b12	18.6872	18.8795	18.4138	18.3	18.5139	18.6297	18.0214	18.7732	18.2855	18.192	18.4898	18.6174
Hsd17b4	19.0246	18.8573	18.8123	18.6265	18.8202	19.0169	19.07	18.5655	18.8412	19.0911	18.9603	18.9485
Hsd17b7	15.4651	15.926	15.4211	15.4489	15.4168	15.9014	16.0816	15.8806	15.2655	15.4932	15.2081	16.4693
Hsdl1	15.0834	14.1808	15.5932	13.6699	16.1365	16.6749	15.0264	14.111	15.6007	13.6618	14.1764	13.8559
Hsdl2	15.0814	14.3333	15.6717	15.676	15.7331	15.308	15.5455	15.3901	15.7409	14.8145	14.9355	14.826
Hsp90aa1	19.075	18.9698	18.6835	18.5705	18.5655	18.5716	18.7793	18.4571	19.4197	18.0763	18.6478	18.8292
Hsp90ab1	20.5837	20.9656	20.4818	20.6569	20.3212	20.5903	20.5305	20.3945	20.9657	19.8803	20.4845	20.3514
Hsp90b1	20.8514	20.8079	21.0112	20.8811	21.1144	20.9165	21.1941	20.9469	21.0461	21.1442	20.9654	21.0572
Hspa13	14.5646	14.4815	14.3284	15.1185	13.4545	15.0826	15.1983	14.7409	14.1995	13.981	13.6508	15.3796
Hspa1a	18.5987	18.3673	18.2969	18.1258	17.7644	17.9755	16.8649	17.2339	17.7179	17.7748	17.5062	17.4388
Hspa2	15.02	14.4482	14.4541	13.5277	13.9744	15.3084	13.906	14.2346	14.1555	14.9756	14.3375	14.724
Hspa4	17.6063	17.4046	17.5094	17.3269	17.4679	17.6096	17.5474	17.2898	17.714	17.1333	17.3015	17.4496
Hspa4l	16.2492	16.7404	16.8468	16.8615	16.6765	16.5743	16.3474	16.7252	16.9317	16.5605	16.5583	16.1653
Hspa5	21.4552	21.46	21.5758	21.4865	21.6302	21.4715	21.3463	21.299	21.4296	21.4246	21.3874	21.2406
Hspa8	21.5297	21.3352	21.352	21.5036	21.2768	21.4282	21.1524	21.1495	21.387	20.8539	21.2602	20.9793
Hspa9	19.4188	19.4553	19.6866	19.7151	19.6245	19.6147	19.5319	19.4178	19.2657	20.0323	19.5616	19.3596
Hspb1	17.351	17.4164	17.0257	16.9119	16.6287	17.1744	15.8312	15.9683	15.9921	16.0375	15.7816	16.4649
Hspb8	14.5491	15.0902	15.8812	16.0177	14.8183	16.5222	14.4593	14.6416	14.6648	13.9677	13.4188	13.7784
Hspd1	20.0808	20.0941	20.5351	20.636	20.6793	20.2606	20.9243	20.2956	20.5905	20.9781	20.7131	20.1857
Hspe1	18.6707	18.8189	19.2183	19.3038	19.8282	19.4136	19.6935	19.6369	19.1506	19.6687	19.8765	18.7941
Hspg2	14.9588	15.9592	15.1078	15.2669	14.1672	14.074	14.8136	14.9208	15.7455	14.4308	13.873	16.1034
Hsph1	17.137	16.8738	17.2496	15.7878	16.0933	15.7945	10.8724	17.2206	16.3605	14.5874	14.8268	14.8905
Htatsf1	13.3412	13.302	12.2128	11.0695	10.4662	14.3044	13.2152	13.7759	14.5043	14.0546	13.767	14.5471
Htra2	15.4761	16.1093	15.8573	15.8628	16.0468	15.8893	16.0883	15.6962	16.042	16.4763	16.5159	15.3633
Htt	15.9709	17.3355	14.979	14.4754	14.948	14.9018	14.5553	14.1706	16.3917	13.7603	15.3037	15.1052
Huwe1	15.8934	16.1267	16.0048	16.1141	15.6309	15.6652	15.4015	16.1525	16.1638	15.9573	15.9254	15.8337
Hyou1	18.5085	18.0691	18.4297	18.3227	18.5091	18.2673	18.3574	18.1163	18.2843	18.4379	18.3051	18.2645
Iah1	15.0257	14.7025	15.107	15.346	15.6921	14.9222	16.681	14.8865	16.317	14.0703	15.1808	15.2039
Iars	16.2289	16.8771	16.3085	16.4682	16.01	16.0182	16.0752	15.9111	16.8252	15.5892	16.019	16.0009
Iars2	17.3975	17.5537	17.3342	17.4019	17.1491	17.0835	17.4096	17.5083	17.5742	17.9818	17.7199	17.6624
Iba57	14.6004	14.5697	14.9457	14.238	13.7048	13.4981	14.0611	14.254	15.6921	16.7503	14.8888	15.0645
Icam1	18.2855	18.4599	17.9708	18.2265	17.7862	17.9736	16.5733	17.2304	16.9524	16.9119	17.1778	17.042
Ict1	15.0255	15.0715	14.8415	14.4122	14.6604	15.7256	14.6998	15.0049	14.6314	14.8443	14.7508	15.0331
Ide	13.9246	14.9073	14.5352	14.1601	15.1834	14.4519	14.7464	14.3607	15.0761	13.8901	14.5827	14.0422
Idh1	17.4455	17.6075	17.3351	17.5618	17.4754	17.7902	18.3962	17.9263	18.0189	17.2599	17.8291	17.971
Idh2	19.4844	19.8265	19.7845	19.4994	19.9941	19.3869	20.7814	20.2354	20.8416	20.7236	20.5357	20.5664
Idh3a	18.4778	18.4252	18.9559	18.7898	18.9511	18.5089	19.3085	18.719	19.3004	19.4608	18.9996	18.8407
Idh3b	17.36	17.3945	17.611	17.3177	17.7801	17.1502	18.2206	17.5488	18.1457	18.0186	17.6883	18.0605
Idh3g	16.8711	17.017	17.7202	17.2058	18.0438	17.2077	18.4974	17.3383	18.3051	17.9467	17.4797	17.6905
Idi1	15.4462	15.9388	16.3405	16.3332	16.4797	15.5904	15.5868	15.656	15.8453	15.9952	15.6441	15.2073
Ifi30	16.0467	15.7141	15.8037	14.9967	15.789	15.8121	14.7186	15.3221	15.9866	15.0676	15.4712	15.1322
Ifi35	15.7794	14.9787	16.2008	16.4212	16.3775	15.7183	16.1518	15.8037	16.0743	16.1062	16.0958	15.2195
Igbp1	15.8179	16.0138	15.7005	15.7317	15.9843	15.9852	16.32	15.2721	15.8319	15.1353	15.567	15.7263
Igf2r	17.1831	17.2311	17.1682	17.385	16.9061	16.9284	16.7481	17.0764	16.8844	17.0989	16.8779	17.094
Igfbp7	14.7713	14.468	14.3011	15.0122	13.399	15.2558	14.6091	15.0557	14.1991	14.8159	14.6736	14.851
Ik	16.6682	16.4381	16.7105	16.678	16.2761	16.3833	16.0162	15.9984	16.1372	16.6914	15.9995	16.3164
Ikbkap	14.2137	16.2613	14.6688	15.8821	14.8496	14.1106	15.6344	14.5913	15.0214	14.2109	14.7639	14.9633
Il33	17.4465	17.2444	17.3426	17.4292	17.1996	17.8318	16.6048	17.0149	16.7137	16.286	16.6498	16.5972
Ilf2	17.994	17.7797	17.7434	17.7603	18.0571	17.7551	18.2019	17.7392	17.8531	17.7321	17.9569	18.0271
Ilf3	17.5544	17.4699	17.3589	17.4462	17.2689	16.8972	17.2053	16.3747	17.0089	17.4245	17.0346	17.1158
Ilk	17.2084	17.5827	17.4434	17.5357	17.143	17.4451	17.4858	17.7133	17.613	17.9562	17.6633	17.5663
Ilkap	16.1535	14.0494	14.8775	13.9085	14.2165	14.9046	13.553	13.3979	14.7799	15.3256	14.932	14.0125
Ilvbl	15.2134	15.2447	14.7761	14.5021	15.1231	15.0464	14.5111	15.8003	15.0264	14.9244	15.5196	15.3165
Immt	18.8562	18.965	18.7261	18.8179	18.6333	18.6591	19.1576	19.2414	19.0492	19.5179	19.2914	19.4403
Imp3	14.0903	14.7368	15.0277	15.2749	15.0312	14.7349	15.3264	14.3008	13.6241	15.6633	14.0053	15.0058
Impa1	17.2578	17.5088	17.1767	17.3832	17.2594	17.4312	17.809	17.843	17.7585	17.1827	17.6773	17.7001
Impdh2	14.5474	13.8204	15.3587	15.6101	16.6007	15.3996	18.5401	13.9463	15.9227	14.4212	14.8215	15.06
Inadl	17.0229	16.6836	16.1136	16.3043	15.9221	15.9945	14.1844	16.0742	14.9165	15.3781	15.6257	15.8002
Inf2	15.8442	14.4889	14.7694	13.6109	15.1163	14.796	13.8341	15.1077	15.0712	14.9019	15.3123	15.1052
Ing4	13.2473	13.6396	12.6734	13.6074	12.8049	11.8252	14.2365	13.6005	13.3793	14.6355	14.3045	14.5858
Ing5	13.9075	14.7001	14.4572	14.5318	14.0489	14.4384	14.6922	13.5353	13.7764	15.0558	13.7978	14.3875
Inmt	14.5695	14.4704	14.147	13.5046	14.438	13.184	14.016	14.1017	13.3875	14.6068	13.1904	16.0378
Inpp1	14.4239	15.6718	14.5403	13.9277	14.3895	14.2844	14.5414	11.5649	13.8591	14.7814	13.6002	13.775
Inpp4b	13.9969	14.4853	14.8954	13.6667	15.7586	13.5935	14.5938	14.9191	15.6252	15.3545	15.02	14.8457
Inpp5b	14.6954	15.2204	14.8997	14.0523	15.4965	15.9531	16.7678	14.5592	15.9438	14.6496	15.1183	15.4406
Inpp5k	14.5797	16.8099	14.7651	15.2134	15.5431	15.442	15.9434	16.0022	15.8097	14.4613	16.0986	15.4139
Inppl1	14.256	15.5464	14.9827	14.4169	16.8155	14.1602	15.1641	15.2823	16.3564	13.8465	15.9248	14.1226
Ints1	14.5992	14.5655	14.1279	15.316	14.1155	13.0701	14.6357	14.7953	14.5111	14.2365	14.5851	15.0893
Ints12	14.5098	14.6946	15.1571	15.3393	14.7891	14.8654	14.2473	14.5131	14.2337	14.9981	14.2727	14.1489
Ipo4	15.5494	15.9427	15.6826	15.7633	15.3049	15.4585	14.9409	15.9779	15.4251	15.5629	15.2674	15.8
Ipo5	15.3395	16.0185	15.1735	16.292	13.2239	16.0255	15.7062	15.9072	16.2521	15.7687	15.6872	15.7305
Ipo7	13.8802	14.1252	13.3573	14.4753	12.6433	14.8622	15.3805	14.507	14.9383	13.712	14.9343	14.1487
Ipo9	13.8297	14.6787	15.3399	15.6083	14.353	15.3042	12.479	15.5632	15.5373	15.0307	15.7906	11.7116
Iqgap1	20.1283	20.3066	19.8867	19.7754	19.8391	20.1035	20.1306	20.1972	20.5155	19.8914	20.3161	20.2257
Iqgap2	13.6273	15.2855	14.9205	14.3575	14.9077	16.4804	14.3506	15.7366	14.2408	14.4805	14.3835	14.2912
Irf2bp1	16.0984	17.7803	14.9331	14.953	14.2712	16.053	13.3698	15.7099	15.6239	13.9802	15.8011	14.9285
Irf2bp2	15.6885	15.8392	15.7995	15.8156	16.1612	15.6301	17.1723	15.453	16.3199	16.0352	15.9591	16.3578
Irf2bpl	14.3519	14.8213	14.6075	14.5778	14.9424	15.5079	14.6104	15.6457	14.032	14.4541	14.6351	14.9007
Irgm1	16.1912	16.1292	15.9068	15.7033	15.743	15.4625	15.7934	14.6319	15.8961	16.6042	16.1101	15.4859
Isca2	13.174	14.4498	14.9307	15.6721	15.0072	14.1463	15.7081	14.0556	13.7177	16.0462	14.2055	14.3596
Iscu	13.7035	15.9944	15.7407	15.65	16.3144	15.8834	17.0186	16.3427	15.8946	16.7178	15.9984	15.7692
Isg20	14.3362	14.0461	15.2195	15.3326	15.5039	15.4433	13.9416	15.6609	15.7353	13.1052	15.0729	12.7342
Isoc1	15.9389	16.2587	15.9431	16.4007	16.6132	16.5038	17.7403	16.091	16.7967	15.9651	17.0427	16.0169
Isoc2a	14.4412	14.3327	14.5013	14.3218	14.6449	14.555	14.947	13.3451	14.8661	14.6614	14.8534	13.5839
Ist1	15.1443	14.8033	14.1145	14.5039	13.6172	14.8365	14.7279	14.2986	14.431	14.6806	14.9059	14.8702
Isy1	14.8068	14.3251	14.4413	14.3671	14.642	15.5897	14.8762	15.7602	13.9437	14.9975	14.9294	15.4164
Isyna1	15.1468	16.2241	16.1739	16.7652	16.0096	16.731	15.8854	15.8755	16.683	14.693	16.0988	14.0399
Itch	13.4543	14.0249	14.7718	14.0565	14.4473	14.1606	14.6573	14.5382	14.2597	15.2385	13.2614	15.2417
Itfg1	16.7702	13.8737	15.1593	15.3601	15.8861	15.3652	15.8587	15.2384	15.4105	13.7871	15.2881	15.5333
Itga2	16.0978	14.7954	14.9778	15.4724	15.7218	17.1212	14.9266	15.1885	13.4455	12.7528	14.5086	14.3713
Itga3	17.6304	17.5116	17.5621	16.988	16.9347	17.0453	15.6243	17.527	17.3809	17.0251	16.7186	17.219
Itga6	16.4144	15.7952	16.3374	16.558	15.0401	16.0709	14.831	16.5384	15.6818	16.1541	15.1962	16.3444
Itga7	15.7708	15.8967	15.1331	15.3047	15.703	16.374	16.6017	16.8445	15.3545	15.7159	16.3089	16.9029
Itga9	14.4821	16.5833	16.3998	16.1219	16.2732	15.7728	16.0296	16.7134	16.3275	16.7026	15.6261	16.1623
Itgav	17.4849	16.3167	18.858	16.7483	16.6224	16.9563	14.7431	15.1132	18.1791	15.596	13.2364	16.2699
Itgb1	19.0521	19.2474	18.9318	18.9899	18.6449	19.1299	18.5876	19.0377	18.7855	18.875	18.8337	18.9798
Itgb3	14.3549	14.026	14.4834	14.7453	14.8052	13.5313	14.2011	13.5767	14.0038	14.4284	14.2189	13.75
Itgb6	16.1744	15.9114	15.4204	16.2678	14.9085	16.7593	14.7645	15.3015	15.8853	14.6424	16.7156	13.4439
Itih2	14.4854	15.1992	14.4999	14.1349	14.3666	16.5654	15.8345	14.1064	14.1786	14.9638	14.6323	14.8092
Itm2c	13.4581	14.3121	14.3464	13.7418	14.3185	14.7385	14.5397	13.5745	13.7967	14.8323	13.745	13.9989
Itpa	15.1583	15.5008	14.8254	14.8006	15.7297	14.1715	15.5654	12.9495	14.8367	13.4901	14.1304	14.5709
Itpr1	16.0052	16.2757	15.9601	15.8671	16.0069	16.0069	16.01	15.8733	15.8761	15.9487	15.858	16.1742
Itpr2	13.3211	16.9187	16.0129	15.4925	15.7693	15.3724	15.3855	15.8645	16.0912	16.6394	15.3262	15.0966
Itpr3	17.0049	16.7602	16.7403	16.7275	16.657	16.9902	16.4753	17.0103	16.3606	17.1056	16.9109	16.9107
Itsn1	14.0487	13.8734	14.5843	13.8365	14.8365	13.5081	14.4981	13.898	14.5975	14.6432	13.699	14.7528
Itsn2	13.6369	14.4351	14.0415	13.5227	14.6461	14.2267	14.8052	14.7145	14.0702	14.5038	14.1235	15.1333
Ivd	17.1503	17.3132	17.5949	17.6905	17.6844	17.2713	19.0002	18.2477	18.9482	18.4769	18.5192	18.2421
Jak1	13.6333	14.1224	14.3779	14.7593	14.5836	14.7314	13.9338	14.9553	13.1454	14.2218	13.9005	13.9595
Jup	17.5437	17.4598	17.6438	17.6214	17.7356	18.1062	17.5494	17.5878	17.1265	17.7391	17.6414	17.2777
Kank2	17.2323	17.114	17.3927	17.0873	17.0242	17.1638	16.8901	17.0304	17.0485	17.6888	16.869	17.3416
Kars	16.3716	16.7268	16.3646	16.3658	16.7068	16.2543	16.6947	16.1803	16.6854	15.8837	16.3812	16.3816
Kat7	15.1749	15.9925	14.7414	14.5262	15.0869	15.1718	15.3196	14.4524	15.5116	15.4402	16.1642	14.6632
Kbtbd11	15.5575	14.5455	14.7216	15.301	14.6302	14.5934	14.516	15.1036	14.2196	14.4765	14.6236	15.2631
Kcmf1	15.374	15.1821	14.6108	14.4218	13.5971	14.6581	15.0952	11.216	14.7067	14.6062	13.8078	13.8405
Kdelc2	14.6151	15.2114	14.4892	13.6406	14.9622	14.6687	14.4967	14.7638	14.6915	14.8765	14.8486	15.1499
Kdm1a	13.8816	14.5564	14.7389	14.6875	15.1442	14.2874	14.256	14.8096	14.5743	14.3355	14.466	13.9934
Kdsr	17.9713	18.5487	17.9721	18.0381	18.0883	17.8822	17.9138	18.7447	18.1735	18.3479	18.4916	18.4664
Khdrbs1	17.7327	17.3981	17.7107	18.1765	17.5733	17.3529	16.6394	16.9473	16.9843	17.6831	17.7596	16.2188
Khsrp	18.9093	18.5423	18.5704	18.7307	18.5448	19.1902	18.8546	18.5063	18.2889	18.6334	18.7497	18.5453
Kif13a	13.7337	14.7113	15.0494	15.6363	13.3284	15.1246	14.8637	14.5588	15.2627	16.2412	14.8605	13.9429
Kif13b	16.7352	17.1619	16.6565	16.9973	16.1776	16.1926	16.2973	16.778	17.0371	16.3251	16.4557	16.8584
Kif1b	14.6875	14.0755	14.472	14.4884	13.8676	14.7967	15.1725	14.9409	15.3137	14.4744	14.444	15.2462
Kif1c	13.0479	13.5808	14.9755	15.0068	14.7165	15.4291	14.7841	15.8867	15.2629	15.1455	15.0472	13.4583
Kif3b	14.0426	14.2862	13.6191	14.3044	13.688	13.4368	14.7238	14.3386	13.8761	14.2463	14.2041	15.0422
Kif5b	17.9681	18.1794	17.6946	17.6718	17.4534	17.7863	17.4668	18.0013	18.0698	17.4246	17.7591	17.9887
Klc2	15.9815	15.897	15.3415	15.3213	15.0335	15.2305	14.0631	15.8541	15.6927	14.3108	15.2577	15.2892
Klc3	16.6962	14.585	16.5447	16.0889	16.023	16.0218	14.5334	16.6849	15.9235	16.4928	15.9674	15.5713
Klc4	16.1945	15.4343	16.5426	15.9832	15.9091	15.8626	14.3552	16.3408	16.2001	16.037	15.5896	15.3608
Klhl9	13.8589	14.7862	14.914	15.0374	14.8447	14.043	14.0803	14.1903	13.8063	14.845	13.7134	14.2345
Kpna6	14.8413	14.6455	15.4732	16.3025	16.5366	15.6657	15.3747	16.069	13.6144	14.7939	14.9773	14.8134
Kpnb1	17.3738	17.5086	17.3167	17.3985	17.1526	17.3223	17.1994	17.1175	17.2032	17.2423	17.1567	17.2802
Kras	17.3636	17.4571	17.4296	17.6752	17.4914	17.6198	17.4715	17.8238	17.2098	17.7711	17.7822	17.4075
Krt13	15.0389	16.5124	15.8393	14.4363	15.5026	17.3252	14.2874	14.1836	14.5342	13.8139	13.4026	14.4274
Krt14	12.9966	16.5863	14.4606	15.0618	15.1737	15.0173	16.2935	14.2363	15.9168	13.6837	15.3058	13.6799
Krt16	15.2729	17.0757	15.2273	15.202	15.4808	15.5155	16.368	16.292	16.2196	16.2722	16.529	16.7467
Krt17	17.2538	16.909	17.8756	18.5501	15.2474	16.4823	13.3207	13.3067	14.2739	15.8025	13.1053	14.089
Krt18	22.1272	21.3297	21.0797	20.7261	21.0011	22.2393	20.1204	20.776	20.0823	19.9667	20.432	20.9005
Krt19	22.7339	21.7359	21.5992	21.1108	21.6559	22.8928	20.6471	21.2359	20.5228	20.7304	21.2001	21.2854
Krt23	18.7447	17.889	18.1251	17.5345	17.9179	19.0038	17.5458	17.662	17.2343	17.7769	17.4124	18.1398
Krt42	16.2407	18.2153	17.4973	16.502	17.6559	17.4131	16.7716	16.765	17.6975	16.1084	16.133	16.7525
Krt5	13.5425	17.7329	16.5031	16.4494	16.5324	16.6482	16.9172	17.7977	17.1896	17.2508	16.7481	16.1091
Krt6a	16.5888	17.107	14.767	14.1528	13.5853	15.9081	13.6531	13.986	13.7841	15.1487	14.2234	16.1632
Krt7	22.7106	21.3336	21.3364	20.8029	21.4656	22.8041	20.3601	20.919	20.1024	20.0692	20.6984	21.0806
Krt72	14.4682	14.8243	14.458	14.3295	14.6204	15.1002	14.6326	14.0631	15.6163	13.8273	15.3881	13.154
Krt75	13.2806	15.9854	14.77	14.7093	14.1856	16.345	14.6249	13.864	13.5993	14.5675	13.6979	13.6386
Krt77	14.5527	14.2972	14.2769	12.8141	13.4007	15.6872	14.7157	16.998	16.4184	13.8594	14.1977	16.8842
Krt8	22.93	22.175	21.8834	21.4954	21.7369	22.9648	20.8302	21.271	20.8706	20.8665	21.2415	21.4946
Krt80	15.6134	13.8999	14.2183	14.6795	13.6571	16.1487	14.2867	15.723	13.9766	13.6675	14.6136	14.9713
Krt90	14.7344	14.4452	14.2903	13.9356	14.4032	16.7181	15.0267	14.9702	13.5939	14.6613	14.8098	14.6728
Ktn1	16.4025	16.4559	16.1403	15.4227	15.9403	15.5227	14.6632	15.882	16.1577	15.7243	15.6149	16.0496
L2hgdh	16.2566	14.6522	16.7394	16.5796	16.6216	16.0971	17.2174	16.8431	16.9204	17.6099	16.6299	16.7484
Lace1	16.1243	15.984	15.9018	15.6641	16.4402	15.6535	16.2275	16.1012	15.8951	16.3603	16.2889	16.4763
Lactb	14.1382	13.9116	14.742	14.901	15.3719	15.4192	16.0855	16.0065	15.4172	14.4316	15.2571	14.9529
Lactb2	15.1135	15.8643	15.6881	15.5783	16.7268	15.6422	16.2378	15.8175	15.8993	14.6088	15.5089	15.4922
Lage3	14.6079	15.0128	14.6931	14.0139	15.0099	15.1363	15.0425	15.0976	14.8507	14.6067	14.5381	15.4685
Lama2	13.8521	17.2896	15.3899	15.3106	14.9518	14.6441	14.5373	16.1269	17.6336	14.6121	15.9026	14.5131
Lama3	16.566	16.8174	15.5021	16.7383	13.5518	14.3644	14.2082	15.9462	16.675	13.9528	14.5973	16.4553
Lama5	17.4451	17.6972	17.2572	17.4333	16.8051	16.8666	16.7991	17.3669	17.8484	15.2951	16.0031	17.6951
Lamb1	13.8565	16.4048	16.6011	15.6965	15.8048	15.9604	16.6256	16.7541	17.0563	15.7145	13.8447	17.2102
Lamb2	18.4201	18.4949	18.0071	17.8831	17.4616	17.4822	17.6427	17.8981	18.8215	16.7743	17.1269	18.6677
Lamb3	16.809	16.9393	16.8728	16.9408	16.6625	17.0328	16.1834	17.0915	16.2353	16.8562	16.5762	16.7466
Lamc1	17.904	18.1764	17.6669	17.5821	17.2823	17.1257	17.5429	17.7778	18.4902	16.3006	16.675	18.5578
Lamc2	16.7289	16.4695	16.2588	16.5175	15.9687	16.6572	15.8776	16.7501	15.8417	16.5629	16.524	16.5021
Lamp1	17.3231	17.2179	17.3704	16.5568	17.8041	17.4075	16.7379	16.9246	17.0464	16.8442	16.8815	16.9768
Lamp2	18.9136	18.9551	18.6349	18.2981	18.6872	18.7207	18.2632	18.4697	18.413	18.688	18.5905	18.7398
Lamp3	18.69	19.2983	18.4139	18.3293	18.4982	18.4575	18.8303	18.1272	18.9844	18.4655	18.8394	18.6643
Lamtor1	17.0086	17.675	17.1616	17.2946	17.1887	17.0452	16.697	16.9149	16.89	16.6703	16.8439	16.7981
Lamtor2	16.5461	16.488	16.0206	16.0061	15.8187	15.2461	16.4141	14.8463	16.1639	15.3616	14.9726	16.8365
Lamtor4	14.8104	15.7728	14.7285	15.0001	15.8417	13.2448	14.4786	14.3905	15.555	13.1408	14.8543	14.342
Lamtor5	16.1224	17.2935	15.629	15.9466	16.2035	15.9778	15.6924	14.2552	14.661	15.6725	15.9896	15.022
Lap3	17.3653	17.6818	17.5437	17.711	17.6499	17.659	18.2419	17.9257	18.1	17.439	17.7911	17.8551
Larp1	15.9552	16.0528	16.1606	16.0998	16.1818	15.4057	15.327	15.8054	16.33	15.9489	16.1488	15.3507
Larp4	15.2474	15.2638	14.2029	15.2552	14.2173	14.2928	15.576	14.8255	15.0395	13.5576	14.6971	15.6509
Larp7	14.9845	14.7853	14.6534	15.5556	15.205	15.5153	14.9702	14.2736	13.6358	13.9373	14.8773	13.7046
Lars	16.9447	17.3483	16.8846	17.1157	16.7971	16.8939	17.2273	17.0275	17.2268	17.1157	17.2634	17.1265
Lasp1	19.6073	19.7298	19.6853	19.7986	19.8179	20.1837	19.5289	19.7952	19.2305	18.9992	19.3177	19.4311
Lbr	17.4118	16.8262	16.7526	16.4012	16.7509	16.8161	16.5593	16.9005	16.7062	16.9896	16.8808	17.3568
Lclat1	14.021	15.4123	14.6434	14.9541	15.4544	15.0189	15.749	14.8482	15.5648	13.339	14.9348	14.265
Lcn2	15.8453	16.3005	16.3004	17.0437	16.7966	16.1228	16.8228	16.9934	15.9439	16.5078	16.6483	16.4008
Lcp1	18.0702	17.9433	18.2724	18.4731	18.6329	18.5386	19.338	18.8917	19.021	18.8003	19.3249	18.3149
Ldha	21.2327	21.0501	21.1446	20.8859	21.4631	21.4914	21.3175	20.9035	21.3175	20.4482	21.0262	20.8652
Ldhb	17.3528	17.3644	17.3004	17.5217	17.7396	17.1432	18.3786	17.8602	18.7195	18.0542	19.0187	17.301
Ldhd	15.7086	15.7306	15.1237	14.804	15.4227	16.1617	15.8748	16.4863	15.4929	16.1915	16.4703	16.3738
Ldlr	14.3935	14.8338	13.9553	10.7872	15.2249	14.8433	14.4196	13.5621	15.0281	13.9614	14.054	15.3071
Lemd2	17.2643	16.9181	16.7454	16.1345	16.3634	16.5418	15.2415	15.256	15.8795	16.5797	15.9736	15.9518
Lemd3	16.621	16.6842	16.5708	16.3128	16.4496	16.1576	15.2062	16.1713	15.843	16.0459	15.7645	16.1613
Leng8	14.3017	14.3767	13.7323	14.1751	13.3818	15.1824	15.1534	14.6269	14.2642	14.3781	14.7667	14.7558
Letm1	17.9362	17.8832	17.4017	17.1159	17.4246	17.3143	17.8132	17.232	17.9223	17.6708	17.7083	18.1002
Lgals1	13.9031	14.4535	14.6781	15.4169	14.7889	15.1935	15.3871	15.3454	14.4514	14.0779	14.3759	14.5541
Lgals3	18.4275	16.8468	17.867	17.5397	17.7137	18.6316	16.9516	17.1799	16.8799	17.6125	17.559	16.7826
Lgals3bp	15.6432	15.1123	15.9893	16.2973	16.1988	16.2294	15.9958	16.4183	15.1996	16.1267	15.8782	15.6912
Lgals4	15.3777	14.0543	14.6283	14.1311	13.4652	15.8109	13.4974	13.7945	14.2626	14.5639	14.3026	13.6541
Lgals9	17.0801	16.7696	16.9215	16.9387	17.0101	16.8483	16.0505	16.195	15.7809	16.4468	16.1943	16.2838
Lgi3	15.1631	15.5474	15.8646	15.5013	15.6138	15.228	15.3048	15.9521	15.7621	16.4349	15.4734	15.871
Lhpp	13.7364	14.6349	14.6503	14.9497	14.4067	13.6867	15.521	14.1218	15.4384	14.7363	14.229	14.7599
Lima1	17.3171	17.3659	17.4177	17.4567	17.2926	17.5454	17.1557	17.1456	17.1294	17.3348	17.2344	17.0081
Limch1	14.7284	15.3907	14.2701	15.2978	13.5185	14.8713	14.8446	14.7627	13.6797	15.5637	14.8467	15.289
Limd2	16.158	16.4294	16.4998	16.8193	16.3116	16.3443	16.7824	17.1448	16.7666	16.6293	16.5144	16.8984
Lin7c	17.7317	17.4303	17.7325	17.8082	17.6775	18.0411	17.9653	17.7778	17.3596	18.029	17.6848	17.8397
Llgl2	16.4425	16.518	16.6027	16.6246	16.2187	16.3615	15.2525	16.3789	15.7346	16.4858	15.9825	15.9711
Lman1	18.8354	18.8269	18.833	19.0807	18.4758	18.8308	18.8618	19.3314	18.9185	19.7704	19.4065	19.0708
Lman2	18.0982	18.0051	17.6008	16.9674	17.8868	17.8536	18.0656	17.7135	18.3616	17.3253	17.8218	18.338
Lman2l	15.1331	14.9504	15.0971	14.3404	15.244	15.03	15.2312	14.3958	15.4906	14.7302	14.6882	15.0982
Lmbrd1	15.445	16.7204	16.2581	16.1887	15.9331	16.203	15.5542	15.4499	15.8429	15.5991	15.2692	15.3626
Lmbrd2	13.8014	13.9695	14.3803	13.8854	13.8178	14.6802	14.492	14.2525	14.9538	13.9367	13.6222	14.3371
Lmf1	15.3747	15.5594	15.924	15.0222	15.5693	15.5747	14.5271	14.7712	15.3981	14.7108	14.0527	15.1288
Lmf2	14.9484	15.6551	15.1613	15.1879	14.8258	15.3587	15.7313	15.6309	15.6629	16.1149	15.7249	15.7817
Lmna	21.9263	21.5489	21.3136	21.0308	21.2056	21.7507	20.2618	20.9535	20.2406	21.1116	20.8734	21.1348
Lmnb1	21.0131	20.7939	20.4505	20.2228	20.5105	21.0394	20.5201	20.5626	20.0769	20.4515	20.3971	21.0507
Lmnb2	18.6285	18.6544	18.6174	18.5117	18.4223	18.8325	18.1373	18.5366	17.8516	18.9026	18.2802	18.644
Lmo7	20.4543	19.7381	19.6406	19.524	19.1746	19.8949	18.4663	19.4175	18.8838	19.0275	18.9348	19.6642
Lmtk2	16.3495	15.0153	15.0816	14.7421	13.4431	15.5322	14.6089	14.6377	15.8087	14.7776	14.454	15.8026
Lnpep	15.0645	15.8303	15.675	15.2673	15.5632	15.3998	15.5902	15.3689	15.7515	15.2871	14.7982	15.8245
Lonp1	17.0537	17.2232	17.2127	17.0961	17.2712	16.9311	17.1054	17.236	17.3096	17.7177	17.5164	17.1364
Lonp2	15.7308	16.1228	15.3522	15.5817	15.6763	15.5799	15.2849	15.1333	15.1002	14.2179	15.0028	15.3488
Lpcat1	19.9143	20.3104	19.7718	19.6425	19.9097	19.7067	20.3644	20.3821	20.5016	20.3941	20.5205	20.6267
Lpcat3	18.0151	17.5809	17.8455	18.1182	17.6314	17.895	17.693	18.2955	17.4802	18.1067	17.8303	18.1426
Lpgat1	15.2947	14.4227	14.5932	14.9282	14.7812	15.1661	14.781	15.3973	14.8157	15.0514	15.894	14.5466
Lpp	18.288	18.5957	18.0312	18.2133	17.7678	18.2013	17.8518	18.3303	18.1619	17.4799	17.8109	18.3933
Lrba	16.1282	16.4034	15.9351	15.6592	15.7949	15.4934	15.4782	15.8191	16.3246	16.3094	16.2579	16.0064
Lrch1	14.4552	14.9302	14.635	15.5545	14.446	13.748	14.7217	13.8516	13.7295	14.7446	13.9113	14.7076
Lrch4	16.558	16.3576	15.9156	15.9569	15.985	16.0566	14.4451	16.5803	15.673	14.6354	15.7706	15.6339
Lrp2	17.2229	17.6889	17.421	17.6192	17.2507	16.8738	17.069	17.3145	17.3978	17.2544	17.0985	17.3947
Lrpap1	14.4263	14.9058	14.5858	14.4164	14.5108	15.6991	14.0711	13.988	13.9589	15.1316	15.208	13.1478
Lrpprc	16.8951	16.544	16.8009	16.5573	16.6445	16.3709	15.9503	16.3129	16.3602	16.8983	16.4402	16.4352
Lrrc1	15.2976	14.2236	13.8103	15.0878	15.3882	15.3196	14.6988	14.8031	12.0155	14.5805	15.9413	13.8486
Lrrc16a	18.0219	19.286	16.6527	20.0038	17.9425	12.8114	15.1584	14.1369	12.2753	18.7274	17.3162	16.0695
Lrrc47	15.8504	16.4359	15.8755	16.0439	15.69	15.8136	15.9235	16.5251	16.5083	15.8594	16.2267	16.2663
Lrrc59	18.6435	18.1334	17.9298	17.7785	17.8265	18.2731	17.3386	17.9123	17.7886	17.6523	18.0475	17.8582
Lrrc8a	13.932	14.4761	14.8997	14.7227	14.1985	14.5386	14.6914	14.1693	14.6588	14.9143	13.6538	14.6154
Lrrc8c	19.1892	19.4222	18.9752	18.6084	19.2524	19.2051	18.4628	19.267	18.6478	18.7319	18.9028	19.1935
Lrrc8d	13.8863	14.7154	14.3074	13.2524	14.5214	14.2819	13.7109	14.3462	14.5024	14.326	14.0963	14.3584
Lrrc8e	15.8858	15.901	15.233	15.1878	15.5517	15.3611	15.3782	15.738	15.6666	15.2887	16.0027	15.7767
Lrrfip1	16.9886	16.8678	16.9485	17.2483	16.6421	16.8494	16.4257	16.661	16.4005	16.3289	16.1869	16.7149
Lrrfip2	16.3896	16.2491	15.843	16.6813	16.2007	16.3406	14.8181	16.7044	15.1589	13.7487	15.502	15.3173
Lrrk2	17.0783	17.734	17.1011	17.2579	17.0293	16.9343	16.8654	16.469	17.0154	16.6859	16.8371	16.7269
Lsg1	15.1521	14.5708	15.4311	15.5853	15.5595	15.2501	14.3962	14.4045	13.4125	16.333	15.1187	14.0692
Lsm12	16.6964	16.8236	17.1642	17.507	17.1981	17.2303	17.2733	17.0748	16.4924	17.1527	16.7535	16.888
Lsm14b	14.7023	14.6624	14.2263	14.0191	14.6596	14.7645	14.3026	14.482	13.9771	14.0272	14.4468	14.5856
Lsm2	16.3536	16.4541	16.7961	16.6454	16.7531	16.979	17.0337	16.3054	16.4641	16.317	15.9081	16.6649
Lsm3	16.539	16.7286	17.2209	17.4136	16.8905	17.582	17.1167	17.0364	16.5583	16.8345	16.3125	16.7533
Lsm5	15.8935	16.2825	16.6818	16.8462	16.6337	16.8482	16.0876	16.5872	16.1564	16.4305	16.3881	15.5119
Lsm7	14.86	14.9188	15.6459	16.028	15.5177	15.8271	14.9659	15.3525	14.5803	14.5838	14.4177	14.5253
Lsm8	14.4271	14.6572	15.0164	15.4818	15.417	16.0508	16.0946	16.0761	15.0596	14.4304	15.1363	15.0761
Lsr	14.3351	14.7017	14.2345	14.6487	14.6236	14.5229	14.8771	15.7035	15.0465	14.2784	15.3665	14.8284
Lss	15.3643	16.1906	16.3184	15.9367	15.9403	15.9421	14.6231	16.3059	15.7245	16.2905	15.6298	15.3093
Lta4h	17.0843	17.378	17.0426	17.1158	16.8493	17.2198	17.621	17.7314	17.6809	17.2155	17.3185	17.8732
Luc7l2	17.2141	16.6269	17.048	16.9171	17.0527	17.102	16.7455	16.5846	16.7069	17.0094	16.9123	16.5828
Luc7l3	16.187	15.9174	15.9454	15.9774	15.7014	15.6707	15.2871	15.5963	15.6412	16.0638	15.8464	15.6422
Luzp1	15.7701	16.0393	14.663	15.2723	15.1493	15.4908	15.5284	15.4472	15.052	14.1664	15.6969	15.546
Lxn	13.7416	13.52	14.4769	14.3557	14.2101	15.5465	15.1197	14.6958	14.8928	13.851	14.1214	13.888
Ly6c2	17.8316	17.9629	17.6781	17.987	17.4514	18.4035	16.8664	17.4151	16.7079	16.3994	16.7722	17.0438
Ly6d	16.3744	14.3955	14.3362	15.0969	13.4325	15.8426	15.2901	14.1141	14.32	14.3626	14.8404	15.1425
Lyn	15.1989	14.2751	14.4965	14.9477	15.0074	14.6749	15.4019	14.5967	14.8622	14.0041	15.0411	14.6815
Lypla2	14.9368	15.2185	15.1169	14.7957	15.2741	15.5605	15.4904	14.8714	15.7088	14.7726	15.3225	14.7046
Lyplal1	14.8415	14.1137	14.979	13.4042	15.7409	14.9985	16.8482	14.2068	15.6097	17.7371	16.2301	15.7914
Lyz2	19.3834	20.6624	20.8085	20.9613	20.9552	20.1289	21.6777	21.4504	21.9474	21.8999	21.6916	20.64
M6pr	17.8131	17.74	17.555	17.5872	17.7656	17.8463	18.0378	18.4487	17.8772	17.5779	17.946	18.3819
Macf1	16.3342	16.4465	16.2148	16.089	15.7363	16.1975	15.9065	15.9312	16.3266	15.9629	15.76	16.3266
Macrod1	14.2024	16.4125	15.4879	14.482	16.2142	15.1328	16.7533	16.1255	16.6329	17.2841	16.5497	16.5025
Mad1l1	14.0187	13.9551	13.4231	14.6059	12.1169	14.8612	14.2804	14.9107	13.9377	14.2124	14.445	14.3707
Magi3	15.862	15.5516	15.3662	15.3982	15.2651	15.1292	14.8342	16.161	15.4689	15.4456	15.6175	15.9733
Magoh	16.2752	15.6836	16.5282	16.4838	17.1557	17.0898	15.5962	15.6866	16.8014	14.5805	16.7745	13.5105
Magt1	17.3252	17.2888	16.249	16.1612	16.5067	16.5412	15.6053	18.4906	16.8847	17.1391	18.1845	17.4
Mal2	20.6647	20.8684	20.0798	19.7336	20.4591	19.9879	19.6474	19.9994	20.41	19.7697	20.5396	20.0775
Malt1	14.6558	16.903	15.3234	16.3689	15.0508	16.3006	14.3698	15.2796	13.9737	14.0751	14.6343	14.1073
Man1a	16.0697	15.4156	15.6576	16.1024	14.3109	15.7805	16.675	16.1507	16.0272	16.2121	14.9692	17.6138
Man2a1	16.974	16.9365	16.7886	16.5468	16.7777	16.3679	16.6133	16.7056	17.113	16.9544	16.9025	17.0111
Man2a2	14.6853	14.9659	14.9597	15.6692	15.4544	15.3352	15.4516	14.6395	12.6693	14.7038	13.6692	15.4149
Man2b1	14.5525	15.1359	14.5536	14.3318	15.46	14.6397	14.7806	14.6432	13.7195	14.8766	14.6728	15.0283
Man2c1	15.0684	15.1945	14.5841	13.6078	14.419	14.8618	13.8898	14.8857	15.2136	14.6352	14.8638	15.0022
Manf	17.7429	15.3494	18.2159	17.4764	17.9009	16.7339	16.2322	15.3926	17.4052	17.9877	16.9519	15.0829
Maoa	17.2588	16.8903	16.6475	16.8818	16.6009	16.4945	17.3807	16.7435	17.1088	17.672	17.6007	17.3314
Maob	19.2235	19.2054	18.9894	18.9435	19.0066	19.0338	20.1092	19.9827	20.1014	20.409	20.3983	20.143
Map1s	14.72	15.2058	14.7267	14.5066	14.6237	15.5943	14.292	15.0961	13.8095	14.9968	14.5361	14.962
Map2k1	16.1862	16.6227	16.3364	16.4328	16.4199	16.186	16.003	16.3128	16.4965	15.6276	16.1538	15.9661
Map2k2	14.1518	14.6916	14.9768	15.571	16.373	15.8931	18.4505	14.9679	16.2122	13.9926	15.5918	14.9733
Map2k3	14.6971	16.5311	16.0683	15.9655	15.9684	14.5384	15.0254	15.7452	16.2401	16.5847	15.8699	15.2503
Map2k4	15.1757	15.9517	15.119	14.1764	14.5801	16.1544	14.5073	16.0049	15.8837	14.6345	15.0012	15.6683
Map4	17.8577	17.511	17.1945	17.5236	17.0899	17.2087	17.3215	17.476	17.2872	17.0612	17.3655	17.7874
Map7	15.5491	15.3867	16.6927	16.2215	17.3755	16.4138	16.5735	15.9466	16.6954	14.8371	15.3445	15.3066
Mapk1	17.5241	17.1499	16.781	17.0211	16.6611	17.4416	16.7413	17.6376	17.3623	15.8374	17.1062	17.1263
Mapk12	13.9117	14.2537	13.7974	14.4874	13.734	14.3308	14.5108	14.5255	13.8013	14.286	14.5036	14.2515
Mapk14	15.2146	15.5303	14.6365	14.0422	14.9697	14.2559	13.8407	14.5533	14.1307	15.3292	14.9104	15.2048
Mapk1ip1l	15.0171	15.4995	15.2019	14.6601	15.4804	15.5343	15.8768	14.3816	15.686	14.5501	14.8382	15.0802
Mapk3	17.45	17.9395	17.4637	18.0309	17.3072	17.761	17.7488	18.3593	18.0113	17.474	18.1575	17.6221
Mapkap1	14.8358	14.7556	14.707	15.1614	14.4135	14.7926	15.208	15.2516	15.0022	15.0484	15.0378	15.2535
Mapre1	18.1092	17.8617	17.6804	17.9248	18.0855	17.7219	18.0468	17.9152	18.0245	17.4093	18.2507	17.7634
Mapre2	16.7439	15.8687	15.4351	15.3636	16.1355	15.9343	16.6062	14.3177	15.5537	14.5172	15.4827	15.8534
Mapre3	15.4924	15.1507	15.5815	16.0403	16.0371	15.3376	15.4163	15.2061	15.4265	15.1788	15.9287	14.3798
Marc2	18.6	18.6919	18.4385	18.369	18.3923	18.4131	18.1946	18.4648	18.2027	18.6104	18.4054	18.6515
March5	14.48	14.3322	14.3305	14.049	15.0904	13.6003	15.2593	14.4841	14.5703	14.7588	14.4675	15.5575
Mark2	15.8501	15.7615	15.6058	15.4884	16.0938	15.3043	15.3768	15.513	15.3241	15.3508	15.5543	15.6855
Mars	15.0036	16.5964	15.9334	15.4015	14.591	15.1659	12.4692	16.5193	16.1432	15.9393	15.609	14.4871
Mat1a	15.999	16.3706	16.2252	16.0758	16.0115	16.3774	16.1174	16.291	16.4956	16.2773	16.2718	16.0848
Mat2a	16.6974	16.5004	16.6609	16.8595	16.5915	16.8108	16.8175	16.6351	16.5559	16.6728	16.6781	16.579
Mat2b	16.8465	17.2298	17.1325	17.3432	17.0232	17.1396	17.2812	17.3315	17.2661	16.9831	17.031	17.159
Matr3	17.4863	16.7538	17.034	16.8194	17.2768	16.9677	16.9818	16.6036	16.7941	16.7058	16.7741	17.0709
Mavs	15.2956	14.758	15.1345	16.1814	13.8928	15.2824	15.2243	14.832	15.9874	14.5246	15.1384	14.3017
Mbd2	14.0805	14.3899	13.4149	12.9853	13.4277	15.5062	15.2536	14.4941	14.4686	14.2818	14.8943	14.8373
Mbnl1	17.432	17.3134	17.2258	17.1351	17.2788	17.5102	17.4119	17.2051	17.4055	17.1709	17.4312	17.2485
Mbnl2	17.8875	17.9592	17.8186	17.8719	18.0312	18.0608	17.8367	18.0289	17.5746	17.5984	17.801	17.9062
Mboat7	15.966	15.9261	15.6309	14.8196	15.9224	15.8131	15.9283	15.4791	15.9606	15.8719	15.7803	16.2581
Mcat	16.0706	16.1677	16.2894	15.8031	16.1365	16.1863	16.4017	16.5169	16.5966	16.6232	16.0973	16.8602
Mccc1	16.6992	17.2675	17.1975	17.3262	17.2473	16.5081	17.9258	17.6312	17.8225	18.2042	17.7201	17.8368
Mccc2	16.8013	17.014	17.3987	17.5645	17.4649	16.7735	17.9452	17.5742	17.7908	18.373	17.893	17.447
Mcm3	15.138	14.5993	15.2765	15.3394	15.0935	14.5403	14.3392	14.1824	14.5691	14.9918	14.4934	14.2485
Mcm4	16.4273	15.9774	15.17	15.3548	16.4171	14.1742	12.9332	14.824	13.3331	15.0132	15.7348	14.3414
Mcm5	15.4381	16.0584	14.087	14.688	13.4515	14.5487	13.9531	15.6789	13.6599	16.2997	15.6621	16.2133
Mcts1	15.5492	15.5072	15.6823	17.0892	15.3467	16.9819	15.6451	15.5223	13.9136	15.2441	15.3095	14.548
Mcu	16.6626	16.5655	15.9158	15.6424	16.4004	16.2367	16.5872	17.4967	16.559	16.9695	17.3497	17.5671
Mcur1	13.8982	16.0317	16.0498	16.1444	15.4014	15.0167	18.2326	15.2109	16.9607	18.0394	15.6438	16.7591
Mdh1	19.7026	19.6808	19.4881	19.384	19.7824	19.6069	19.6397	19.8543	19.638	19.4121	19.7574	19.8244
Mdh2	21.0829	20.8694	21.2874	21.2941	21.471	20.6988	21.4931	21.108	21.7102	21.7905	21.7712	20.9652
Mdp1	15.841	15.5109	15.5255	16.3343	15.3777	15.2517	15.9913	15.8734	15.6433	15.4959	15.7034	15.9757
Me1	19.2901	19.3653	19.3955	19.5194	19.784	19.9653	20.0558	19.529	19.8421	18.9738	19.8807	18.9831
Mecp2	17.1808	16.9723	17.1329	16.4697	17.3022	16.9278	17.084	16.4633	16.8884	17.4692	16.8119	17.2764
Mecr	16.0629	16.1135	16.6616	16.723	16.7358	16.0792	17.4191	16.4361	17.2118	17.296	16.9142	16.5598
Med15	14.2459	14.4937	14.1991	15.6048	13.7855	13.3269	14.5925	14.192	13.8367	14.3227	13.9338	14.6894
Med25	15.3398	14.4712	14.4162	14.11	14.7852	14.7143	14.1356	14.6957	14.0954	13.7864	14.2576	15.0212
Memo1	14.3583	14.1936	15.0589	15.3785	14.1742	15.6081	15.8429	14.9407	15.9987	14.0581	14.2748	14.6216
Mepce	13.3358	14.6518	13.9906	14.3097	14.504	13.9043	15.0578	14.3281	14.0508	14.0618	14.0149	14.6098
Mesdc2	15.5522	16.0752	16.4846	16.1187	16.6716	16.4679	16.7778	16.5047	16.6887	16.5456	16.2515	16.2015
Metap1	15.7865	15.8291	15.8343	16.0744	16.1826	15.8265	15.7065	15.8631	16.0275	13.9135	15.1094	15.4483
Metap2	16.0101	16.2153	16.0148	15.8642	16.0557	16.0676	16.0567	16.1011	16.351	15.6106	15.9175	16.1291
Mettl7a1	20.7149	21.4546	20.7361	21.1432	20.5903	20.4557	21.5577	21.5881	21.3816	22.2238	21.8996	21.7762
Mff	15.8646	16.2276	15.1053	15.7099	15.3904	15.5575	16.693	16.2303	16.019	15.972	16.7321	16.5828
Mfn1	13.9224	14.9988	14.7147	14.6041	15.0965	14.8771	14.7748	14.6509	13.3391	15.3982	14.1926	14.92
Mfn2	15.4452	13.8067	15.2121	14.9601	14.0703	14.1956	14.5617	14.6303	15.4461	15.8142	14.4773	15.3726
Mfsd10	16.219	15.3644	15.3089	13.668	15.8569	15.6758	14.9161	14.2341	15.3867	14.1661	14.4848	15.5809
Mfsd2a	13.0825	13.9847	13.8272	14.1144	13.908	14.5258	14.3614	15.1646	13.8096	13.5111	13.6763	14.37
Mgat1	15.1065	14.2871	14.3374	15.6635	13.2214	15.6195	15.6238	15.2529	14.1808	15.573	15.1821	15.3643
Mgat2	14.2328	16.1864	15.7409	15.749	16.0575	15.2353	16.2329	15.1517	15.5525	16.2554	15.4529	15.2663
Mgst1	18.5608	19.2135	18.8066	18.9644	18.7503	19.1614	19.3691	19.2807	19.1833	19.3283	19.3956	19.0477
Mgst2	17.2878	15.682	15.4398	16.3651	15.3593	16.8096	15.7935	17.57	14.9034	17.0652	17.6186	16.8025
Mgst3	16.7753	15.0306	15.0838	12.0712	18.2357	16.989	17.6813	16.8724	17.8479	14.7131	17.8431	17.1775
Mia3	15.5976	15.9699	15.7197	15.8206	15.1584	15.5239	15.0816	15.3907	15.1773	16.2425	15.409	15.5925
Mical1	14.4751	12.5267	14.5256	15.4521	14.013	14.6546	15.2702	14.8849	14.4918	14.9994	14.7446	14.1655
Mical2	14.7385	13.8789	14.5599	15.7441	12.7869	14.1946	13.5557	16.4768	13.6147	16.2264	14.3745	15.927
Micu1	17.0136	16.5019	16.5762	16.7199	16.4205	16.7903	17.1115	16.7983	16.8846	17.3148	17.2773	16.9872
Micu2	14.5314	15.7349	14.1109	15.4633	14.5676	14.8862	16.3746	14.9394	14.6759	15.0166	15.9711	15.1527
Mid1ip1	16.3688	16.2859	16.183	16.318	16.2857	15.8124	17.2244	16.074	17.0533	16.2218	16.4451	16.8242
Mif	19.2996	19.44	19.4959	19.6097	20.1292	19.8012	20.5788	19.8652	19.6695	19.7587	20.0611	19.7722
Mios	14.1696	15.2739	14.7279	12.7037	14.8642	13.1374	14.4782	13.909	15.7648	14.815	13.4281	16.1585
Mkl1	16.1569	15.5572	15.4678	14.7273	15.8979	13.4814	15.7509	14.4887	16.6731	15.4098	15.2672	16.5316
Mlec	18.394	18.6678	18.5849	18.3247	18.7543	18.6437	18.2799	18.7528	18.3769	18.344	18.3202	18.5974
Mllt4	16.646	16.2874	16.5202	16.5397	16.6222	16.7943	16.671	16.6581	16.3686	16.3618	16.471	16.6013
Mlst8	13.546	15.3355	14.2635	14.5331	14.2162	14.673	14.863	15.5674	14.6105	14.3544	14.3927	15.2284
Mlycd	16.6153	16.8591	16.6388	16.6141	17.2064	16.2324	17.14	16.7512	16.7412	17.153	17.1269	17.0409
Mmab	13.8849	15.8003	16.057	15.6995	15.45	14.8543	16.0525	13.3634	15.7409	16.0232	14.0059	14.5614
Mme	17.3896	17.1742	16.1913	16.0957	16.5046	15.8684	16.7405	15.4414	16.7612	15.9885	16.5862	16.9318
Mmgt1	17.3405	17.189	16.6574	16.4232	16.3519	16.3177	15.2993	17.0134	16.4464	17.0946	16.9756	16.8842
Mnd1	14.4616	14.8567	14.4258	15.1371	14.3401	14.5655	14.3781	14.7131	14.7121	14.5369	15.3206	13.7783
Mob1b	15.0284	14.7617	15.6014	15.7975	14.9952	15.579	15.3977	14.9299	15.913	15.173	15.1833	14.3469
Mob2	14.193	14.7646	14.0718	13.4	13.3449	14.6181	14.0209	13.7412	14.3782	14.7187	13.9909	14.5583
Mob3b	14.7456	14.5595	14.0716	14.1814	14.448	13.7528	14.1624	14.6482	14.8519	13.7545	14.8132	14.5497
Mob4	15.1474	15.1789	16.0013	15.5497	15.8583	15.6891	15.7339	15.0659	16.0327	15.204	14.828	15.1058
Mocs1	15.9845	14.9216	15.2868	15.2042	15.5959	15.3057	15.1249	15.2091	15.0525	15.2907	15.5867	15.2565
Mocs3	17.9642	17.5323	18.2306	21.2426	20.5908	14.9926	16.5927	16.8331	13.4014	19.0931	18.4067	15.7381
Mogs	16.8326	16.7611	16.7017	16.4511	16.4331	16.8963	16.5235	17.3171	16.8204	16.7315	16.5406	17.3743
Morf4l1	14.6706	14.713	14.0708	14.2053	13.9588	13.5986	13.9631	14.2615	14.1448	14.5382	14.3637	14.9036
Mov10	13.5849	16.2055	14.8151	13.8392	15.8322	15.0091	15.0001	14.3933	14.1905	14.3037	13.8562	15.0539
Mpc1	15.3135	15.4619	15.5361	15.7894	15.1222	15.4308	15.4708	16.7995	15.8608	16.7266	16.3328	16.0703
Mpc2	15.8026	14.993	15.1318	14.9733	15.4786	15.4327	15.839	16.3092	16.7202	14.2397	15.8811	15.882
Mpi	15.937	14.352	14.6954	16.4172	13.7116	15.8949	15.7033	15.6361	13.8185	15.8301	15.4692	15.6993
Mpp1	14.8259	14.5074	14.0472	14.3351	13.8385	14.11	13.9284	14.2643	13.7723	14.6901	14.5481	14.614
Mpp5	13.5781	15.2891	14.7388	15.3995	13.8029	14.9944	14.2827	14.3715	13.9079	15.0919	14.0502	13.9457
Mpp6	13.6933	14.2119	13.5563	13.7885	13.5206	15.3146	14.6611	15.0073	14.4397	13.8574	14.996	13.9492
Mpp7	14.1823	16.8698	14.0569	15.3513	13.4503	15.7162	14.4774	15.3743	13.745	14.639	15.1927	14.7444
Mprip	16.8974	16.3785	16.602	16.4893	16.3911	16.366	15.3842	16.5031	15.643	16.4545	15.9542	16.4934
Mpst	14.7826	14.2184	15.4117	16.5407	13.8982	16.353	17.2948	16.9467	16.159	17.7437	16.5045	16.3066
Mri1	14.0557	13.5051	14.4259	14.6229	13.4913	15.2636	14.5504	13.7351	14.4623	13.8354	13.6763	13.4219
Mroh1	12.8217	14.8364	14.5277	13.3704	14.4561	14.6174	13.4644	14.3222	13.9185	14.7559	13.4851	13.9
Mrpl10	15.9566	14.3934	16.0235	15.8087	15.535	15.4586	15.0446	14.5284	15.4998	16.3732	15.5847	14.3797
Mrpl11	15.5203	14.6788	14.8348	15.0776	15.6003	15.2909	15.3345	15.7487	14.4749	14.9372	15.5735	15.4526
Mrpl12	17.1555	16.6029	16.4347	16.6937	16.6719	16.8416	17.549	15.8877	16.1579	16.6148	16.5788	17.0388
Mrpl13	13.7841	16.1521	15.3415	15.2323	15.6231	15.0002	15.1821	15.3703	13.9966	16.1054	14.4551	15.6298
Mrpl14	14.9321	15.3248	15.3951	15.3061	15.4951	15.1606	15.4281	14.8045	14.8655	15.6413	14.9514	15.1779
Mrpl15	15.1794	14.5162	14.1551	15.2528	14.8093	13.6976	14.6914	15.8206	14.3032	14.4083	15.448	15.4325
Mrpl19	14.4068	14.8359	14.1815	14.4658	13.8432	14.295	14.2103	14.9904	13.9492	14.4102	14.0288	15.3461
Mrpl2	16.367	14.8335	16.1496	16.1734	14.9169	15.3743	15.4976	15.0406	16.0544	16.7909	15.4717	15.7034
Mrpl21	14.2178	14.8106	14.2493	15.3865	13.5064	14.7684	15.1807	15.1894	15.0952	14.1844	14.7758	14.7392
Mrpl23	16.521	16.3656	16.3098	15.5344	15.9778	15.663	14.7081	15.6492	15.8968	16.4436	15.7403	15.9946
Mrpl24	14.2664	14.439	14.1481	15.096	13.8321	15.4524	15.4841	14.6292	13.4762	14.3432	14.105	14.9257
Mrpl28	14.2046	15.5401	15.3632	15.5112	15.5745	15.4073	15.2858	15.4221	14.9076	15.7954	15.4323	14.6025
Mrpl37	14.7222	15.2417	13.9871	13.9826	13.7228	14.7159	14.4121	14.3499	14.2974	14.4776	14.6487	14.9604
Mrpl38	14.4029	14.6531	14.1607	15.2473	14.7527	13.0822	15.0422	14.6389	14.3484	14.0398	14.5313	15.0611
Mrpl39	15.1783	14.3346	15.0348	15.3796	15.5212	15.0546	14.0738	15.2623	14.0545	14.0666	14.7359	14.1224
Mrpl42	14.5146	14.5888	13.6262	15.085	13.2361	14.7893	15.2766	15.139	14.0423	14.2103	14.9624	15.0865
Mrpl43	16.3224	16.2035	16.1698	16.0212	15.8362	15.6172	14.7666	15.9543	15.4483	16.368	15.7486	15.9187
Mrpl44	14.3482	14.934	14.1215	15.4232	13.0816	15.3204	15.7562	15.353	15.1029	14.1773	14.716	15.2939
Mrpl45	14.6126	15.2022	13.986	13.5177	13.959	13.619	13.8843	14.5906	14.4016	14.712	14.3984	15.566
Mrpl46	15.412	15.5558	15.2571	15.7555	15.595	15.9484	16.055	15.8735	14.5718	15.7633	15.6729	15.9027
Mrpl47	15.0145	14.6483	13.96	12.7077	15.4263	15.7473	14.7571	14.9604	13.9394	14.2252	15.3056	15.0201
Mrpl53	14.6984	15.4701	14.3528	15.0116	14.576	13.7615	13.9477	14.6461	13.9075	14.3961	14.6173	14.7378
Mrps10	15.723	13.938	15.8953	15.5271	15.8196	15.9124	15.0778	15.1226	15.4614	15.595	15.4813	14.2591
Mrps11	14.2924	13.9744	14.3405	15.3064	14.8583	14.7076	15.7439	15.7025	14.1973	14.6141	14.9724	15.2193
Mrps15	13.4586	14.8046	13.9879	14.8174	14.6606	14.9867	14.7806	14.903	13.258	13.9144	14.5032	13.971
Mrps2	15.7005	14.5221	15.8226	15.9251	16.023	15.2878	15.3938	15.0941	14.4489	15.7928	14.859	15.353
Mrps21	15.5368	16.3569	15.4848	15.8214	15.3835	15.7476	15.2484	16.2037	15.4383	16.2371	16.3887	15.5848
Mrps22	15.6117	14.4037	14.9512	15.4388	14.1043	15.7749	14.2847	15.3694	14.1543	14.7903	14.6225	14.9189
Mrps23	17.4854	15.7857	16.8406	16.3841	16.6025	16.0911	14.8811	15.5626	15.6017	16.6174	15.9255	15.779
Mrps26	14.9081	15.3877	15.0454	15.2725	14.6673	14.6549	14.9837	13.8256	15.0663	14.8441	14.6134	14.4338
Mrps27	14.7285	14.4268	14.3668	15.194	15.1018	15.1746	14.5405	14.5567	13.0183	13.8406	14.5575	13.9128
Mrps28	13.5504	14.1685	14.7744	15.2648	14.5316	14.9903	14.5077	14.875	14.0899	14.3291	13.9882	13.785
Mrps30	16.0011	14.4957	16.0545	15.5693	15.9136	15.2618	14.6717	15.3872	15.3623	16.2064	15.446	15.0564
Mrps35	14.2365	14.834	14.3641	15.4705	15.2391	15.2733	15.2818	15.1522	12.9251	14.7809	15.0235	14.5032
Mrps36	17.4902	17.2321	17.5517	17.5825	17.6976	17.485	17.9564	18.1113	17.6864	18.1536	17.9747	17.9853
Mrps5	14.5944	13.8535	14.3538	14.9858	15.5547	13.5127	15.3336	14.6107	13.236	14.5896	14.2047	15.4247
Mrps7	15.0937	16.1072	14.8567	14.53	15.5944	15.7343	15.1739	15.7258	14.162	15.1574	15.1951	15.9976
Mrps9	14.6248	15.7915	14.5717	15.3281	15.2792	15.3626	15.1934	15.312	13.9738	14.1977	15.0534	14.8909
Mrrf	14.3038	15.2289	13.5856	13.6315	13.8229	13.1611	14.3543	13.8934	14.858	13.6829	14.4643	14.8843
Msh2	14.2046	14.8892	14.2418	14.3955	13.8721	14.4465	13.3564	14.4907	14.0205	14.3885	14.4804	13.8157
Msh6	13.9669	14.2651	14.4589	14.7166	14.716	14.4749	14.7063	14.996	14.1876	14.3381	14.2927	14.5825
Msi2	14.2842	14.6523	14.1952	13.1982	14.0691	15.3914	14.5153	14.4288	14.5689	14.6332	14.463	14.728
Msn	21.346	20.6766	20.6925	20.3743	20.7807	20.9057	20.3724	20.5197	20.8156	20.0776	20.6252	20.665
Msra	13.5319	14.1023	15.7202	16.1889	16.103	16.2615	17.4598	15.0124	16.3461	13.8771	14.6061	13.8728
Msrb3	16.0806	16.5211	16.3407	16.587	16.2498	16.3115	15.8293	16.3702	15.7463	15.3563	15.3564	16.2586
Mta2	17.4194	16.9528	16.9593	17.0141	16.9296	16.9786	16.59	16.7311	16.6609	16.8755	16.9809	16.7999
Mta3	15.6486	16.6179	16.1346	16.4993	15.9485	15.9173	16.0238	16.5139	16.196	16.2909	16.1935	16.1439
Mtap	15.7917	16.2637	16.1875	16.3876	16.5052	16.6215	17.3075	17.173	16.8454	15.8375	16.4109	16.846
Mtch1	17.8001	18.1453	17.6057	17.507	17.8439	17.5021	18.0859	18.505	18.4555	17.9744	18.4096	18.4957
Mtch2	18.0991	18.1765	17.8572	17.6701	18.0411	17.9977	18.7272	18.6063	18.7567	18.7567	18.9492	18.7632
Mtcl1	16.0096	15.9319	16.0752	15.8737	15.9294	15.1559	15.3045	14.2098	15.7245	15.6003	15.1769	14.9834
Mtdh	18.0387	18.0467	17.6679	17.6105	17.5226	17.3247	17.0908	17.6756	17.6837	17.6741	17.6877	17.8478
Mtfr1l	15.641	16.2251	16.0671	16.5105	15.9025	16.0802	16.8912	16.6617	16.3159	16.6756	16.3326	16.6832
Mthfd1	18.2171	18.8275	18.3965	18.5375	18.2065	18.3312	19.2006	18.8532	19.4233	18.7572	18.9311	18.9807
Mthfd1l	15.9689	15.7205	15.9236	15.7761	16.1774	15.5851	15.8932	15.832	15.6042	16.4451	16.018	16.0893
Mthfsl	15.9256	16.6112	16.3645	16.7376	16.5182	16.4308	17.9112	17.4415	17.3227	17.8751	17.7931	17.2264
Mtm1	14.731	14.9266	14.8773	15.2859	14.5379	15.0451	15.3632	14.8934	15.2669	14.7463	14.9031	14.8483
Mtor	15.3657	15.6732	15.474	15.5227	15.1367	15.1711	15.0674	15.5939	15.6765	15.5067	15.3961	15.4808
Mtpn	17.2535	16.9033	17.2533	17.0738	17.7048	17.6647	18.4403	17.5125	18.3236	16.8587	17.7696	17.3928
Mtx1	17.4314	17.7288	17.3236	17.527	17.0525	17.2947	17.1262	18.0292	17.524	18.0342	17.9753	17.666
Mtx2	15.2107	15.0578	15.4626	14.7854	15.0666	15.1212	12.9673	15.9711	15.6416	15.3698	15.7394	13.9972
Muc1	16.7139	16.9632	16.1977	16.0912	16.25	14.7562	15.4439	15.3437	16.1492	16.009	15.7329	16.569
Mut	16.8379	16.9772	17.1529	16.8491	17.1509	16.6963	17.1513	16.6096	17.1611	17.3843	16.8284	17.0744
Mvd	14.3788	14.8026	15.5515	15.568	15.6057	15.4643	15.4912	14.0055	14.6878	14.8891	14.2557	14.0047
Mvk	13.0926	14.3225	14.7005	12.9392	15.302	15.9811	14.7755	14.0873	15.3764	13.5917	14.1114	13.1326
Mvp	18.7412	18.8269	18.5658	18.7345	18.185	18.5616	18.2773	18.6641	18.5916	18.4551	18.4381	18.7034
Myadm	18.4614	18.3777	17.5043	17.7004	17.6354	17.4424	17.1857	17.7873	17.3787	17.5084	17.9673	18.1033
Mybbp1a	16.7333	16.7473	16.6312	16.1982	16.2467	16.0542	14.1833	16.441	16.2242	16.6941	16.6753	15.3661
Mycbp	13.9905	14.8462	14.7579	13.8356	14.9779	14.8493	14.6424	14.7856	15.414	13.7131	13.9829	14.6857
Mydgf	16.5022	15.9322	15.9731	15.8062	16.7533	16.1853	17.2482	16.3032	16.6335	16.3088	16.9485	16.6976
Myef2	17.6294	17.4904	17.293	17.4264	17.2847	17.2226	17.221	16.6317	16.9727	17.435	17.3482	17.0406
Myeov2	14.6995	14.4926	15.5725	15.0141	15.3838	15.4212	15.0394	15.137	15.0848	15.0592	14.2151	15.0471
Myg1	16.3841	17.1249	17.4602	17.3196	17.2705	17.3144	17.1854	17.3908	17.1514	17.2801	16.6057	17.0695
Myh10	16.5256	16.1436	16.5167	16.3411	16.1001	15.5943	15.4441	15.8487	16.4312	15.9681	15.6113	16.1155
Myh11	15.4636	17.4877	14.4371	14.6916	14.0538	14.2877	13.4209	14.9041	14.8876	13.5017	14.5049	15.564
Myh14	21.9312	21.7399	21.3798	21.3573	21.1943	21.2647	20.6854	21.1391	21.0536	21.1579	21.1686	21.4275
Myh14.1	14.4704	13.7835	13.7806	14.7377	13.9296	13.3257	14.7341	14.8286	13.6989	15.5903	15.2339	15.0571
Myh7	15.9325	14.3423	15.231	15.1632	14.9169	15.4765	15.365	15.5288	14.4633	16.3889	15.2777	16.1458
Myh9	20.8902	20.9467	20.3824	20.4659	20.2257	20.2152	19.8154	20.2214	20.4756	19.9389	20.3633	20.339
Myl12a	17.9065	18.3371	18.6592	18.4879	18.6511	19.0527	17.6624	17.064	18.6035	17.2634	18.2083	15.7989
Myl12b	21.706	21.4138	21.1414	20.8555	21.3773	21.3326	21.4001	20.8043	21.3299	20.5917	21.0063	21.4799
Myl6	11.8597	13.3387	11.8901	12.2168	14.4932	14.4826	13.2852	13.9971	9.2493	11.6737	12.6449	13.0713
Myl6.1	21.8421	21.8803	21.8474	22.0193	21.8152	22.0131	22.0345	21.7153	21.6923	21.6835	21.6887	21.8226
Mylk	13.8336	16.1903	14.9716	15.5746	14.334	14.4667	16.3116	15.3061	16.4177	16.156	15.6734	15.6
Myo18a	16.5618	16.834	16.7218	16.8358	16.4656	16.3982	16.0945	16.9179	16.6854	16.5415	16.4918	16.5935
Myo1b	16.9464	16.8388	16.6399	16.7068	16.6514	16.6391	16.582	16.6063	16.6375	16.7968	16.918	16.6803
Myo1c	17.9263	17.6267	17.5932	17.3767	17.5564	17.6281	17.1693	17.6323	17.3853	17.7949	17.6794	17.6864
Myo1d	16.9309	16.3947	16.1523	16.4228	15.9788	16.2862	17.3904	14.8987	16.4644	16.4918	16.4087	16.4372
Myo1e	16.9968	17.2216	16.912	16.6717	16.8406	16.6683	16.3625	16.7578	16.8195	17.2507	17.0244	16.8326
Myo5b	16.9328	17.2124	16.4998	16.2204	16.463	16.6835	16.5968	17.4423	16.9357	17.0355	17.071	17.6637
Myo5c	17.569	17.7553	17.4757	17.3886	17.245	17.1491	17.1917	17.4389	17.7489	17.5037	17.4299	17.6438
Myo6	16.08	15.9415	15.9828	16.1216	15.6507	15.806	15.8103	16.4001	16.1681	16.3109	16.1532	16.2732
Myof.1	19.4724	19.1869	18.9597	18.6589	19.015	19.1133	18.5309	18.951	18.7905	18.9816	19.0764	19.1009
Naa15	15.6535	18.3282	16.0704	16.5491	15.0634	16.1811	15.4182	15.5581	17.0382	14.6248	15.5433	15.4504
Naa35	14.5279	15.171	14.2945	14.9031	13.7386	13.8159	14.0525	13.889	14.1093	14.8425	14.4057	14.4264
Naa50	14.4626	14.7756	14.408	14.6078	14.6507	14.0041	14.3021	14.1986	13.5347	15.6087	14.797	14.58
Nab2	14.4184	15.0129	15.4993	15.833	15.7221	15.7731	14.7443	15.7307	13.4271	15.3432	14.3481	14.8935
Nabp2	13.7206	13.8433	13.7291	14.5362	13.0124	15.1648	14.3781	14.8309	13.9886	14.4917	14.8335	13.659
Naca	17.666	17.4915	17.6407	17.7333	17.9175	17.9116	17.3619	17.4664	17.5369	17.2567	17.9437	16.7195
Nadk2	14.8089	14.9833	14.7586	15.7863	15.7171	15.4938	16.3458	15.8468	13.3605	16.4416	15.986	15.7436
Nae1	15.6114	14.6496	15.0524	14.753	14.7342	14.8133	14.2214	14.4553	15.0201	14.6058	14.6472	14.6769
Nagk	14.1083	14.2849	14.5708	13.933	14.7384	14.9326	15.4871	16.7003	15.2816	16.1707	15.4859	16.373
Nampt	16.4099	16.6016	16.6515	16.4951	17.1013	16.1577	16.4935	16.6369	16.467	16.7065	16.6019	16.6128
Nans	17.2328	17.3792	17.1534	17.403	17.2268	17.7047	17.8622	17.3596	17.4769	16.709	17.2817	17.3363
Nap1l1	15.76	14.46	14.1778	15.9694	12.9684	16.1748	17.2087	14.7867	15.7461	13.9599	15.3518	15.5254
Nap1l4	15.871	16.2516	16.1991	16.3525	16.2591	16.5642	16.7757	16.4198	16.4064	16.1522	16.325	16.2091
Napa	17.7017	17.4629	17.382	17.5961	17.4251	17.5402	17.6452	17.5172	17.3436	17.7962	17.874	17.5441
Napg	14.82	13.8629	14.2506	14.3592	14.8113	14.4936	15.6336	11.7893	13.2887	14.0667	13.6427	13.8015
Naprt	14.0884	14.9428	14.8088	14.5757	15.9945	14.9286	15.6344	16.093	15.2848	14.9224	15.6268	15.1982
Napsa	18.2716	17.8074	17.7325	17.2495	17.6643	17.2697	16.2221	18.623	17.4121	17.6758	17.5452	18.3508
Nars	16.5121	16.8863	16.4992	16.6504	16.9418	16.9189	16.7946	16.9729	16.73	16.1604	17.0234	16.3993
Nat10	14.2887	14.5809	14.8343	15.0173	14.8576	15.0078	15.1022	14.726	14.3677	15.1466	14.6797	14.5589
Nbas	16.2939	14.9552	16.0777	15.3548	15.8939	15.4012	15.0165	14.701	15.8239	15.5714	15.1319	15.1592
Ncbp1	14.2997	14.9823	14.6138	14.9854	14.7303	15.0173	15.4683	15.245	15.1915	14.8019	15.2988	14.7775
Ncbp3	15.1022	14.2879	14.5835	14.2236	14.4093	14.3895	14.0172	14.5107	14.819	14.2707	14.4264	14.6443
Nccrp1	13.3222	14.2407	13.8661	13.8879	13.9175	15.478	14.4136	14.8144	13.9758	13.5987	14.2388	13.6901
Nceh1	17.4939	17.2981	17.281	17.1802	17.0551	17.5923	17.5862	18.1085	17.7245	17.9088	17.827	18.0277
Nck1	14.1747	15.0976	14.281	14.1389	15.0678	14.9537	14.2832	14.4511	13.2299	13.9477	14.0762	14.4526
Nckap1	16.2855	16.3136	16.4939	16.1795	16.3906	16.2735	15.371	16.3358	15.971	16.1811	15.9145	15.9758
Ncl	18.9549	18.1662	18.5709	18.5482	18.9777	18.8784	18.2594	18.3482	17.7587	17.9442	18.2119	18.2531
Ncln	17.5461	17.4759	17.3647	17.2868	17.162	17.1793	16.7983	17.1164	17.1657	17.5565	17.3448	17.177
Ncoa5	16.4912	16.1965	16.4003	16.004	15.7406	15.6881	14.301	16.2364	15.6376	16.9029	15.9467	15.9178
Ncor1	14.1835	14.7247	14.7079	12.9571	14.1149	14.2536	14.15	14.0115	15.9534	14.2088	13.4863	15.082
ND1	15.9053	16.0518	14.8563	14.7715	15.713	15.0688	16.1365	15.8026	16.1788	14.1218	15.7431	16.5069
ND2	15.9141	16.0955	16.7287	17.2371	16.6139	16.9149	15.8732	15.9829	16.8773	17.1646	18.0135	13.5722
ND4	15.1004	15.6758	15.0511	14.5807	15.901	15.2409	15.5724	16.1743	15.8087	13.9528	15.0403	16.153
ND5	16.8982	16.8154	15.8709	15.483	16.5707	16.4522	17.7629	16.6952	17.2608	16.2468	17.1706	17.8181
Ndc1	14.8427	16.2972	15.1477	16.0415	15.01	15.0379	14.6758	15.7995	14.9692	12.9637	13.899	15.4226
Ndrg1	16.2776	14.6138	14.7338	13.536	14.28	16.2574	13.6908	13.4993	12.9983	14.6525	13.6588	15.0038
Ndufa1	17.7634	17.9903	17.846	18.2378	17.9987	17.6755	18.1407	18.0488	17.9419	18.1934	18.352	17.8104
Ndufa10	18.0266	18.1405	18.062	18.2207	18.0091	18.0101	18.3421	18.14	17.9513	18.7923	18.3941	18.2941
Ndufa11	16.8346	17.3111	16.6053	16.9963	17.2089	16.8166	17.9529	17.3703	16.8407	17.0059	17.3414	17.8103
Ndufa12	18.3973	18.2784	17.9701	18.1345	17.8442	17.8217	18.1512	18.419	18.2043	18.6211	18.5318	18.6633
Ndufa13	18.601	19.1279	18.9782	18.9022	18.793	18.5408	18.7342	18.9108	19.022	19.3747	18.8864	18.9766
Ndufa2	19.2796	18.3268	19.0953	19.1396	19.089	18.4099	19.1512	19.8512	19.0603	19.6086	19.0307	20.0732
Ndufa3	14.4355	17.5182	13.5372	16.2147	10.8227	16.0623	15.7834	16.2472	15.4936	15.18	15.992	16.1281
Ndufa4	20.1444	20.4373	19.7901	19.7752	19.8102	19.8788	20.6015	20.1291	20.4215	20.5452	20.5639	20.7182
Ndufa5	17.5549	17.3934	17.4515	17.5891	17.2392	17.3067	17.7659	17.2645	17.4664	18.1338	17.6722	17.675
Ndufa6	17.2327	16.9912	17.6416	17.3839	17.7488	17.5531	18.4169	17.0804	17.8908	18.0291	17.5724	17.5058
Ndufa7	17.6968	18.252	18.4435	18.8979	18.6935	18.4719	19.0475	19.333	18.3279	19.3801	19.0995	18.5497
Ndufa8	18.9063	18.8429	18.533	18.7857	18.4998	18.5136	19.1074	18.6483	18.5986	19.2991	19.0724	19.1682
Ndufa9	18.661	18.6574	18.3654	18.3915	18.4235	18.1707	18.5898	18.8639	18.6468	18.9519	18.9087	19.0681
Ndufaf2	13.0356	15.0963	14.7498	14.0763	13.6511	14.2065	14.6419	13.8935	15.6491	14.7277	13.3896	14.5105
Ndufaf3	15.6776	15.885	14.8339	15.7018	15.3714	14.9275	16.7136	16.0147	15.5252	15.9992	16.5869	16.6178
Ndufb10	17.8005	17.9001	17.5392	17.4317	17.636	17.3697	17.957	17.9136	17.9618	17.9814	17.9406	18.371
Ndufb11	14.0132	15.7901	14.5823	13.1334	14.8593	14.9466	15.3065	15.7366	15.7977	16.1271	15.5315	16.2085
Ndufb2	16.8301	17.6316	17.5638	17.6446	17.2762	17.2935	16.8693	18.0995	17.6085	17.9726	17.7205	17.1234
Ndufb3	16.954	17.0105	15.6664	15.9525	16.4999	16.1925	17.5558	17.3107	16.9507	17.0692	18.2548	17.6875
Ndufb4	18.3819	18.7387	18.4667	18.6369	18.3953	18.2752	18.6751	18.9444	18.5609	19.3709	19.0078	18.9396
Ndufb5	17.5339	17.804	17.3006	17.1267	17.6604	17.2229	17.9404	18.1419	18.0408	17.8863	18.1753	18.3082
Ndufb6	18.6896	19.0509	18.9889	18.8564	19.0001	18.4616	18.7497	19.3749	19.1215	19.6076	19.2127	19.2361
Ndufb7	17.9758	18.8674	18.5875	18.4157	18.3723	18.0001	18.4275	18.8289	18.7247	19.1181	18.3562	19.0223
Ndufb8	18.1866	18.4474	18.1161	18.1153	18.1315	17.8755	18.2775	18.7575	18.5249	18.7749	18.7117	18.7498
Ndufb9	17.53	17.5132	17.3616	17.0315	17.2788	17.0498	17.2425	17.0227	17.3005	17.7752	17.2361	17.7167
Ndufc2	19.2654	19.3979	19.0162	19.1075	19.1701	18.8051	19.1611	19.282	19.054	19.4073	19.3841	19.5291
Ndufs1	18.8073	18.9781	18.8715	19.0555	18.8235	18.7693	19.3739	19.1118	18.9904	19.611	19.2622	19.3272
Ndufs2	18.5977	18.4553	18.3093	18.3159	18.3966	18.1818	18.4796	18.6919	18.4088	18.9585	18.8365	18.8483
Ndufs3	18.8669	18.9149	18.5424	18.4788	18.6697	18.539	18.785	18.7719	18.8401	18.6322	18.849	19.0543
Ndufs4	16.5842	17.0166	17.0182	16.9025	17.2122	17.1405	17.7242	17.6835	16.8133	17.6596	16.9406	18.0046
Ndufs5	16.672	16.6368	16.5383	17.2047	16.9553	16.908	17.5652	17.2731	17.017	16.1079	17.157	16.8159
Ndufs6	16.3657	16.3815	16.7328	16.6422	17.3532	17.0312	18.324	17.0933	17.4772	16.991	17.3161	17.1584
Ndufs7	18.4233	18.7453	18.2708	18.5171	18.3532	18.2825	18.8772	19.055	18.7463	19.591	19.5954	18.8913
Ndufs8	17.4978	18.0994	17.7951	17.9549	17.9435	17.8616	18.7565	18.1974	18.1666	18.7803	18.5474	18.3104
Ndufv1	18.28	18.5541	18.2361	18.1894	18.0052	18.1652	18.6626	18.4778	18.6392	18.8135	18.4715	18.9502
Ndufv2	16.7072	16.4359	16.7618	16.4635	17.305	16.676	17.3398	16.5996	17.2346	16.9163	17.2484	16.6109
Ndufv3	15.482	15.5356	15.4402	15.1189	16.3973	15.4776	16.4506	16.2789	16.0079	15.5651	16.108	16.3623
Ndufv3.1	14.4114	16.6118	16.1774	15.8026	16.627	15.935	17.5319	14.8374	15.9839	17.474	16.0165	15.7439
Nebl	17.2287	16.7716	17.0416	16.8486	17.1889	17.5063	17.0557	17.1729	16.696	16.8681	16.8872	17.1522
Necap2	14.927	13.6177	15.7792	15.9191	16.4696	15.4361	16.8441	15.971	16.106	15.198	15.474	15.2414
Nedd4	17.099	16.6629	16.7419	17.074	16.9549	16.9651	17.0912	16.8358	16.9172	15.9905	16.7908	16.7126
Nedd8	15.6047	14.9697	14.0835	15.1607	11.7083	15.6345	15.5897	13.918	15.9456	14.2087	14.7238	15.0832
Nek7	14.0446	15.149	14.2124	13.9135	13.8524	14.3161	13.8594	14.0619	13.4742	15.5266	14.1898	14.7495
Nek9	14.9267	14.7301	14.4034	13.3716	14.5042	14.6331	14.6583	14.6104	15.4564	14.3518	14.6652	15.2895
Nelfa	13.5791	15.0735	14.3319	14.07	14.7386	14.0423	14.4039	14.9828	14.5784	15.254	15.0061	14.5897
Nelfe	15.667	14.7676	15.0287	15.0001	14.9908	15.0009	14.4081	15.5264	14.7629	14.5531	14.7803	15.4267
Nemf	14.3975	15.5081	14.4092	15.4376	15.56	12.9072	14.5347	14.7892	14.4788	13.3668	14.5876	14.694
Nf1	13.5369	14.2672	14.0166	13.7226	13.8023	14.2025	14.5583	14.0638	14.2682	14.4106	13.7946	14.5534
Nfib	13.8681	15.4991	15.3926	15.3134	15.5577	15.0033	15.7701	14.4328	15.2799	15.4099	14.748	14.51
Nfib.1	15.574	13.8651	15.2802	14.8513	16.0431	15.0729	15.5636	15.2392	15.8936	14.0381	15.1095	14.9432
Nfic	14.9577	14.0276	14.337	14.3471	14.2757	14.0368	14.2266	13.8187	13.7662	14.8187	14.2234	14.612
Nfix	14.6791	15.8504	14.8339	14.8667	14.1762	13.3675	14.666	14.3435	15.6444	15.7619	14.8813	15.4891
Nfkb1	15.1893	15.8015	16.2848	16.3619	15.9855	15.6929	15.1328	15.8142	15.9387	16.0508	15.6965	14.7663
Nfs1	17.1902	17.4128	17.4338	17.4836	17.3144	17.2495	17.9521	17.6641	17.6546	18.2054	17.6741	17.9353
Nfu1	13.951	14.8229	14.3318	15.0544	14.7328	15.3836	15.6083	15.0343	13.5768	15.3476	15.1353	14.6994
Nfya	14.5586	13.7949	14.3402	13.4178	15.1338	15.8889	16.6189	14.6035	15.4436	14.5919	15.2419	15.0836
Nhp2	14.0094	14.8517	13.8094	14.6526	13.861	15.1519	15.0402	14.6395	13.2358	14.1955	14.3253	14.7384
Nhp2l1	16.7178	16.7568	16.7484	16.7799	17.1556	16.9722	17.0545	16.4578	16.4494	16.7246	16.8735	16.4735
Nid1	18.779	18.7368	18.3525	18.534	17.8873	18.0905	18.1485	18.4455	19.0307	16.7896	17.4623	18.9094
Nid2	13.044	15.8601	13.5401	14.2618	13.9078	14.2247	14.885	14.5915	13.6678	14.133	14.4099	14.7169
Nifk	15.5273	15.6633	15.5987	15.557	15.0627	15.0243	14.661	14.9634	14.7866	15.587	14.5386	15.6079
Nipbl	15.2741	15.3991	15.2093	15.4339	15.2421	14.9621	13.9941	14.5148	14.5516	15.7701	15.8891	13.6419
Nipsnap1	18.9342	18.9351	19.1069	19.2583	19.1044	18.5331	18.9017	19.2167	19.0188	19.7496	19.3777	19.0503
Nipsnap3b	16.2932	16.311	16.656	16.6268	17.0313	15.9905	16.952	17.069	16.8516	17.2659	16.983	16.9769
Nit1	16.12	14.8311	16.2177	15.7994	15.9096	15.5297	14.9201	16.1313	15.9419	16.5189	15.923	15.5015
Nit2	13.9592	15.5244	15.671	15.824	15.7562	15.6252	16.8482	15.4873	16.0118	16.0972	15.4883	15.2597
Nkiras2	13.3386	14.511	14.2511	14.6176	14.7845	14.4787	15.2798	15.1862	14.315	13.6524	13.9151	14.8709
Nkx2-1	18.6854	18.7357	18.6	18.3545	18.5938	18.4702	18.4462	18.1393	18.2357	18.7207	18.2404	18.7484
Nlrx1	14.7145	15.1663	13.2625	13.2399	14.9168	12.58	14.9125	14.4727	13.9372	14.1102	14.9313	16.1734
Nme1	16.5411	16.7669	15.6903	16.4238	17.1541	16.7813	17.9173	16.8913	17.0249	12.3942	15.7666	16.9492
Nme2	18.9039	18.9657	19.129	19.1924	19.3443	19.007	19.5141	19.3093	19.5656	18.9036	19.2593	19.0964
Nme3	17.0526	16.9896	16.8549	16.7776	17.0568	16.2015	17.2379	16.9625	17.5018	17.7674	17.7081	17.2867
Nmt1	17.4458	16.7254	17.2635	17.1904	17.0169	16.9517	16.6678	16.5386	16.9935	17.31	17.0397	16.6014
Nmt2	14.4492	15.1185	14.814	15.1955	15.2989	15.2314	14.699	14.5213	13.2794	14.9581	14.5849	14.2975
Nnt	18.0005	18.9112	18.0601	17.8064	17.4829	17.9056	18.2636	18.8398	19.2217	19.3269	18.988	18.9874
Nol7	13.9603	15.1453	16.6151	17.1572	15.4852	15.2139	15.4265	14.6909	16.2449	13.7248	12.8942	14.1352
Nolc1	16.1246	14.9486	15.8701	16.1138	15.4454	15.7973	15.4609	14.8988	14.6544	16.3722	15.3087	15.3391
Nomo1	17.2975	17.5881	17.0395	17.0459	17.1146	17.0683	17.1169	17.0517	16.8765	17.3357	17.2123	17.4563
Nono	19.5741	19.2888	19.6001	19.6142	19.4383	19.4009	18.9116	18.9938	19.0071	19.5175	19.1948	18.9252
Nop10	14.5272	15.6869	15.5925	15.7681	16.1433	15.8052	15.968	15.661	14.954	14.9568	14.8908	15.3026
Nop2	15.1737	14.5778	14.3304	15.5955	15.1898	14.8708	15.2483	16.0658	14.2139	13.9714	15.5762	15.0953
Nop56	17.5725	17.3052	17.4113	17.1984	17.3511	17.2156	16.6669	17.2796	17.0169	17.4607	17.2233	17.2332
Nop58	18.4246	18.1882	18.0019	18.0694	17.975	18.0133	17.6119	17.6508	17.4899	18.0484	17.9521	17.8908
Npc1	18.7557	18.8131	18.4255	17.3054	17.643	17.6259	15.7494	17.4345	17.9005	18.3746	17.463	17.8216
Npc2	16.6021	16.486	16.4727	15.4699	17.1381	16.8568	16.5599	16.5227	16.9593	16.0115	16.6198	16.5489
Npepl1	17.1298	17.658	16.7112	16.6483	17.3706	16.4966	17.0092	14.9756	16.8817	14.5835	15.7765	16.1856
Npepps	15.7021	16.406	16.1448	16.2664	16.0013	16.2309	16.4986	16.5846	16.5213	16.1584	16.1511	16.4208
Nploc4	15.9101	15.9311	16.3512	17.2905	16.2022	15.6938	15.6779	16.2022	16.3261	15.8745	16.4836	14.8884
Npm1	19.7164	19.582	20.0948	20.0709	20.3682	20.0139	19.7141	19.9086	18.9416	19.843	19.2364	19.8824
Npm3	15.3534	15.7198	15.8353	15.8947	15.8568	15.6849	15.4876	15.7602	14.8866	15.9967	15.1932	15.7965
Npnt	14.7863	15.0166	14.389	13.7052	14.0307	13.7142	13.3155	13.7789	14.1367	14.1303	13.4077	14.9778
Npnt.1	17.7727	18.3992	17.5661	17.7042	17.088	16.6109	16.4669	17.4168	17.6674	16.5283	16.5833	17.9107
Nptn	15.8114	15.223	15.6211	14.7772	15.5873	15.6282	14.5456	15.0583	15.4183	13.932	14.154	15.3278
Nqo2	15.5373	14.2339	15.0019	15.7504	16.2462	16.0828	16.1245	15.7525	14.6245	13.5252	15.3943	14.7649
Nr3c1	14.5579	13.9232	14.7398	15.2219	14.7802	14.5948	15.3216	15.3448	14.8384	15.2671	15.1615	14.8876
Nradd	11.0197	14.717	13.2157	14.837	10.4169	14.0927	14.7026	14.3255	13.9565	14.5619	12.4854	14.41
Nrp1	15.8679	16.5116	14.9366	15.423	15.6887	15.2495	16.5838	16.375	15.906	15.5213	16.6381	16.8819
Nsdhl	11.0663	16.086	14.6243	14.7968	15.3046	15.4362	16.4891	14.5296	15.5834	14.0799	14.5314	13.1301
Nsf	17.5917	17.8093	17.5463	17.7334	17.6056	17.6427	17.755	17.581	17.4779	17.819	17.8399	17.5989
Nsfl1c	17.1628	17.1281	17.2082	17.244	17.4846	17.5829	17.6507	17.6875	17.6389	17.1966	17.8004	17.1372
Nt5c	17.6561	18.0905	17.9694	18.0159	17.9865	17.9878	18.0249	18.2225	18.0425	17.9621	17.9664	17.9906
Nt5c3b	14.5492	13.5102	14.6699	14.3386	14.4538	14.1443	15.3746	14.3035	14.6923	15.4209	14.1333	15.4179
Nt5e	16.1534	15.4011	15.4958	16.1697	15.7687	17.188	15.256	15.6454	13.8219	14.1243	14.9838	14.918
Ntmt1	14.3185	14.6279	14.7019	15.645	13.8845	15.0884	14.8319	14.965	14.7411	14.1134	14.2624	14.3687
Ntpcr	13.836	13.9041	14.3854	14.7485	14.1489	15.4036	14.108	15.2432	13.9264	14.2182	14.4566	13.6751
Nub1	14.6381	14.7336	14.1687	14.7886	13.6326	14.0379	14.0862	15.3246	14.7823	14.5802	14.9233	14.9505
Nubp1	14.0835	14.4656	14.6149	14.121	14.4408	14.4479	14.1979	14.7926	14.9436	14.1908	14.0309	14.6009
Nubp2	15.4794	16.0439	15.8003	16.1229	15.9101	15.7236	15.7922	15.8851	15.7805	15.8222	16.0401	15.4192
Nucb1	15.8458	15.8171	16.0003	15.9936	16.1847	15.8381	15.4367	16.0678	15.5778	15.3566	15.4871	15.7214
Nucb2	17.0211	17.528	17.6397	17.5538	17.8637	17.9485	18.4665	17.8804	17.7368	17.7873	17.5577	17.9117
Nudc	13.2029	16.2241	15.566	15.9567	15.946	16.1531	16.2498	16.2043	15.7293	15.9195	16.0527	14.3579
Nudcd1	13.3641	14.0277	16.1328	15.7971	12.7751	16.1883	13.5817	17.2737	15.6444	19.0301	15.1759	14.8161
Nudt14	13.0629	14.1852	14.6767	14.7202	14.6926	15.7754	15.6399	15.6745	16.0929	14.3511	15.4213	13.5218
Nudt19	14.4469	14.4671	13.7644	13.8015	13.8797	14.3094	14.6392	14.0292	14.0371	14.827	14.897	14.5777
Nudt2	14.0719	15.6803	15.2757	16.0435	13.5571	15.4876	15.7114	14.1915	16.1522	15.674	15.0116	14.0874
Nudt21	15.9282	15.4888	15.7337	16.2553	16.1908	16.196	16.8246	15.1273	15.8826	14.3129	15.4002	15.3402
Nudt5	15.444	15.8935	15.539	16.5018	15.9968	15.8119	15.9345	16.3095	16.0014	13.8895	15.7146	15.1469
[truncated: 1,481 more rows]
