# Supplementary material for: LKB1 drives stasis and C/EBP-mediated reprogramming to an alveolar type II fate in lung cancer
Source: Nat Commun. 2022 Feb 28;13:1090. doi: 10.1038/s41467-022-28619-8 (PMC8885825; doi:10.1038/s41467-022-28619-8)
Supplement: Supplementary file 10 — Supplementary Data 7 [file 41467_2022_28619_MOESM10_ESM.xlsx]

## Sheet: Sheet1
Supplementary Data 7. Differential abundance analysis results for the comparison of Lkb1-restored tumors to non-restored tumors by shotgun mass spectrometry. P values were obtained using the moderated t-test and corrected for multiple hypothesis testing using the Benjamini-Hochberg procedure.
Gene	AveExpr	log2FoldChange	pvalue	padj
Maob	19.6288	1.10473	1.16422e-06	0.00405032
C030006K11Rik	15.7291	1.35291	3.04926e-05	0.0353612
Pmvk	16.9512	-1.79341	2.2227e-05	0.0353612
Mtch2	18.3667	0.761993	4.52328e-05	0.0393412
2410015M20Rik	16.845	0.583783	0.000165494	0.0395538
Anxa5	19.1064	0.622316	0.000181909	0.0395538
Aox3	18.4278	1.15157	0.000157007	0.0395538
Cap2	16.0495	-2.14546	0.000175311	0.0395538
Cxcl15	15.6084	2.73712	0.000135623	0.0395538
Dcxr	19.4373	0.668499	0.000162988	0.0395538
Hadha	19.5186	0.374319	0.000157183	0.0395538
Icam1	17.5492	-1.1404	0.000141927	0.0395538
Lgals9	16.5433	-0.771671	0.000128976	0.0395538
Pdlim1	18.6589	-0.539461	0.000149786	0.0395538
Pdlim7	14.4573	-1.34938	0.00011372	0.0395538
Rmdn2	17.6455	0.867423	6.65247e-05	0.0395538
Cat	20.1712	0.952306	0.000238923	0.0441008
Ivd	18.0116	1.12234	0.000243318	0.0441008
Mthfsl	17.0132	1.16273	0.000238419	0.0441008
Sdha	19.5412	0.418084	0.000266202	0.0441008
Tubb6	15.2377	-2.21329	0.000263892	0.0441008
Tuba1a	18.5908	-0.606746	0.000291143	0.0460403
Immt	19.0296	0.487202	0.000309269	0.0467802
Coq3	15.6773	1.36691	0.000361529	0.0496724
Idh2	20.1383	0.948103	0.00034295	0.0496724
Ybx1	17.9106	-0.794482	0.000371222	0.0496724
Vdac3	18.4394	0.639812	0.000407867	0.0525544
Hspb1	16.5486	-1.06679	0.000434889	0.0528457
Pitrm1	16.722	0.705842	0.000440507	0.0528457
Chchd3	17.9588	0.553679	0.000495488	0.057179
Hnmt	14.9501	1.61487	0.0005095	0.057179
Rps6	19.7193	-0.433854	0.000534921	0.0581559
Gdpd1	17.0611	1.12634	0.000592868	0.0625027
Ehd1	16.4771	-0.405262	0.000669936	0.0685502
Aldh6a1	19.3823	1.01142	0.000738399	0.0721579
Tst	19.6688	0.907081	0.000746675	0.0721579
Pcca	18.3219	0.725204	0.00085802	0.078554
Sqrdl	18.2697	0.74288	0.000845403	0.078554
Suclg1	19.8419	0.647141	0.000924443	0.0804034
Vdac1	18.8623	0.601809	0.000902488	0.0804034
Lpcat1	20.1704	0.571899	0.00103608	0.0879154
Arl6ip1	17.0512	1.63948	0.00115875	0.0904785
Ces1d	18.8749	1.60997	0.00118218	0.0904785
D10Jhu81e	17.4935	0.648696	0.00122233	0.0904785
Il33	17.03	-0.786278	0.0011885	0.0904785
Sftpa1	19.1025	0.889881	0.00120731	0.0904785
Vkorc1	17.7235	0.759613	0.00120802	0.0904785
Bckdha	16.5315	0.711513	0.00137392	0.0905117
Cgn.1	17.0691	-0.378626	0.00145328	0.0905117
Cyb5a	19.0538	0.940235	0.00125527	0.0905117
Ddx1	17.7211	-0.289112	0.00139135	0.0905117
Eps8l2	16.3455	-0.549434	0.00144012	0.0905117
Hibch	16.6712	0.704025	0.00141807	0.0905117
Ndufb8	18.3891	0.465015	0.0013741	0.0905117
Rbm39	17.2373	-0.482596	0.00135407	0.0905117
Slc12a9	16.4794	-0.438153	0.00145693	0.0905117
Cept1	17.3351	1.20315	0.00148425	0.0905913
Tpm3	20.9684	-0.408868	0.00164934	0.0989323
Ckb	16.0972	-2.05254	0.00173851	0.0995464
Ndufb5	17.7618	0.62107	0.00174542	0.0995464
Slc25a45	15.4288	0.799543	0.00173362	0.0995464
Glrx5	16.4924	0.64864	0.00182168	0.101945
Ly6c2	17.3766	-1.02807	0.00184609	0.101945
BC026585	14.4778	1.1364	0.0019555	0.1063
Scarb2	19.0044	-0.568119	0.0019977	0.106923
Mrps36	17.7422	0.486662	0.00217959	0.114891
Acot2	19.5065	0.780194	0.00224331	0.116485
Prdx6	20.9714	0.901451	0.00228549	0.11693
Nceh1	17.5903	0.536256	0.00236382	0.117482
Taco1	14.6395	1.63048	0.00233719	0.117482
Cisd1	17.2401	0.572856	0.00252217	0.120201
Eif2b4	14.8146	-0.915747	0.00246819	0.120201
Tubb5	20.3588	-0.603311	0.00249279	0.120201
Pgs1	17.5451	0.262955	0.00261603	0.122989
Xdh	16.9412	0.597145	0.00267551	0.124108
Nfs1	17.5975	0.501436	0.00281999	0.127412
Pcyt1a	17.1758	0.61188	0.0028069	0.127412
Apool	17.5946	0.57682	0.00297307	0.132607
Lonp2	15.2622	-0.798023	0.0030331	0.132818
Nagk	15.0537	1.73294	0.00305417	0.132818
Akr1c19	15.3977	1.56019	0.00327523	0.136637
Ddx5	18.8126	-0.359959	0.00320808	0.136637
Sin3a	15.1914	-0.489722	0.00327673	0.136637
Tm9sf3	17.0289	0.830181	0.00329909	0.136637
Mccc1	17.4489	0.798589	0.00339999	0.138703
Rpl27	18.9781	-0.428803	0.00346761	0.138703
Tamm41	15.1234	1.18091	0.00346857	0.138703
Bcat2	17.5132	0.542989	0.00352491	0.139354
Uap1l1	17.4481	0.382555	0.00358226	0.14003
Acadl	20.8129	0.519741	0.00373481	0.140917
Clu	15.8464	-1.95666	0.00383106	0.140917
Mettl7a1	21.2935	0.876465	0.00375892	0.140917
Rmdn1	16.6282	0.966451	0.00378165	0.140917
Slc16a1	17.0829	0.6215	0.00374934	0.140917
Suclg2	19.1876	0.722075	0.00384799	0.140917
Uqcrh	19.4578	0.487708	0.0039021	0.14141
Ero1l	16.7021	0.612906	0.00406941	0.145953
Eif4a1	19.7696	-0.398829	0.00415275	0.147423
Calu	16.4746	0.954579	0.00452673	0.148059
Car8	15.8273	1.29924	0.00436904	0.148059
Chchd6	16.5492	0.346692	0.00448972	0.148059
Echs1	20.3349	0.611809	0.00424159	0.148059
Gclc	18.2532	-1.2797	0.00444935	0.148059
Mthfd1	18.7219	0.611903	0.00436043	0.148059
Ndufa9	18.6416	0.377687	0.00458206	0.148059
Nup88	15.2867	-0.643429	0.00461772	0.148059
Slc25a4	19.5461	0.381532	0.00458646	0.148059
Slk	15.8795	-1.40735	0.00444185	0.148059
Tagln2	21.5994	-0.599023	0.0046388	0.148059
Armc1	15.0194	1.29905	0.00471697	0.149185
Aifm1	18.6826	0.517151	0.00479841	0.150394
Acad8	17.438	0.446391	0.00504765	0.150849
Glud1	19.1655	0.435191	0.00493086	0.150849
Nup93	16.9995	-0.853263	0.0050027	0.150849
Rps8	20.7377	-0.315127	0.00507312	0.150849
Slc9a3r1	16.9188	-0.788703	0.00499168	0.150849
Uqcrq	18.4681	0.65802	0.0049138	0.150849
Amacr	14.7868	1.38652	0.00522316	0.152946
Epb41l1	16.2878	0.756234	0.00523155	0.152946
Entpd1	16.5269	-0.710736	0.00546806	0.153026
Gja1	15.2116	-0.769366	0.0054281	0.153026
Gsta3	15.0509	1.45982	0.00549822	0.153026
Pcna	16.4468	-0.547988	0.00536547	0.153026
Sfxn5	16.5991	0.691775	0.00547783	0.153026
Slc25a3	21.5849	0.464352	0.00539199	0.153026
Acat1	19.6756	0.766048	0.0055467	0.153151
Atp5l	18.5325	1.318	0.00559788	0.153347
Dhx9	18.2943	-0.285601	0.00573165	0.154261
Ndufs7	18.779	0.670275	0.00570949	0.154261
Rpl36a	17.4445	-0.999762	0.00576427	0.154261
Gna13	16.461	-0.545411	0.0060085	0.159569
Eftud2	17.4095	-0.366278	0.0061241	0.161407
Akr1b3	18.9123	0.524039	0.00626087	0.162016
Dld	18.8845	0.610282	0.00634262	0.162016
Mtch1	18.0275	0.573894	0.00627943	0.162016
Sytl5	14.5635	-0.709225	0.00638003	0.162016
Timm9	16.0079	0.928131	0.0063309	0.162016
Mpc1	15.8059	0.832238	0.00648073	0.16338
Atp5f1	20.3865	0.325808	0.00653076	0.163457
Aldh4a1	18.3565	0.695895	0.00663224	0.164811
Nup155	16.5181	-0.340516	0.00672992	0.164883
Tgm1	17.1784	-1.11342	0.00669204	0.164883
Carkd	18.7215	0.365443	0.00693532	0.168727
Cs	19.7903	0.538856	0.00714571	0.171982
Trappc6b	15.7651	0.41158	0.00716797	0.171982
Ndufv1	18.4537	0.418997	0.00737374	0.174512
Slc25a11	17.7549	0.452052	0.00737317	0.174512
Selenbp1	21.4142	0.822363	0.0075659	0.17785
Mcu	16.584	1.11331	0.00761789	0.17787
Cpt2	17.7152	0.350172	0.00791763	0.182474
Krt17	15.4955	-2.93023	0.00791996	0.182474
Atad3a	16.8377	0.396938	0.00797247	0.182475
Sfn	15.3726	-1.16071	0.00810796	0.182573
Sun1	15.531	-0.562293	0.00809293	0.182573
Vdac2	19.0785	0.574499	0.00813416	0.182573
Blmh	15.39	0.758713	0.00836351	0.1833
Cox4i1	20.8208	0.405297	0.00822837	0.1833
Ddx17	17.983	-0.380857	0.00839466	0.1833
Txndc5	17.7829	0.510193	0.00843002	0.1833
Ubtf	15.9781	-1.02904	0.00842748	0.1833
Lamtor1	17.0157	-0.431506	0.00853885	0.183374
Wbscr22	14.1859	0.579491	0.00849772	0.183374
Cisd2	16.835	0.893448	0.00879639	0.18633
Etfb	20.074	0.553191	0.00883715	0.18633
Fam129a	14.9751	1.2295	0.00882674	0.18633
Coq10a	14.4465	1.17568	0.00895599	0.186574
Etfdh	18.3075	0.390425	0.0089529	0.186574
Ndufb10	17.8169	0.389319	0.0090686	0.187796
Clmn	16.0322	0.97643	0.009128	0.187907
Pccb	18.5741	0.624276	0.00919864	0.188247
Ndufs1	19.0818	0.383732	0.00930174	0.189244
Creld1	16.7336	-0.3834	0.00949753	0.192104
Acaa2	20.7737	0.668323	0.00990849	0.195176
Bcl2l13	15.4238	0.617659	0.0100417	0.195176
Borcs5	14.5412	-1.01504	0.00990901	0.195176
Drg2	14.886	0.572765	0.0101358	0.195176
Hnrnpa2b1.1	20.9689	-0.393935	0.00992478	0.195176
Krt8	21.6467	-1.09719	0.0101814	0.195176
Pcx	19.9189	0.415357	0.00995243	0.195176
Pon3	21.19	0.462408	0.00982879	0.195176
Rap2a	15.0456	-0.650655	0.0102589	0.195176
Reep5	18.0105	1.24548	0.0102727	0.195176
Slc25a10	18.9248	0.43075	0.0103226	0.195176
Tpm3.1	15.9674	-0.49302	0.0102192	0.195176
Dlat	18.5533	0.385941	0.0104881	0.197232
Aldh2	21.5261	0.584569	0.0106563	0.199318
Anxa1	20.4871	-0.622693	0.0108674	0.199462
Lima1	17.2836	-0.226714	0.0108933	0.199462
Ndufa4	20.2346	0.497123	0.0108384	0.199462
Oxr1	14.2919	0.678127	0.010823	0.199462
Ndufb3	16.9547	0.961728	0.0111964	0.203443
Tes	16.1596	-0.645062	0.0112277	0.203443
C1galt1	17.2693	1.2634	0.0113679	0.203778
Hspa1a	17.8054	-0.747995	0.0114872	0.203778
Pou2f1	14.5056	-0.605781	0.0114436	0.203778
Rab1b	19.2382	0.348768	0.0113438	0.203778
Usmg5	17.7406	0.546817	0.0115391	0.203778
Hspa5	21.4339	-0.161831	0.0116495	0.20469
Nnt	18.4828	0.907388	0.0118258	0.206743
Lrrfip1	16.6885	-0.457228	0.01198	0.208392
Rbm8a	16.3625	-0.412985	0.0120405	0.208402
Slc25a1	16.8783	0.947588	0.0121808	0.209787
Ndufs8	18.1592	0.571353	0.0124405	0.211124
Pld3	14.8479	-0.965193	0.012392	0.211124
Tmem11	15.7872	0.894206	0.0124141	0.211124
Prpf40a	16.0253	-0.566157	0.0125557	0.212045
Hnrnpc	20.4256	-0.412586	0.0127429	0.213647
Tpm4	19.1407	-0.568127	0.0127734	0.213647
Golt1b	16.1892	0.813932	0.0128833	0.214454
Oxct1	18.8081	0.646593	0.0131992	0.218666
Coq9	15.8532	0.589684	0.0137081	0.223807
Hc	15.964	3.90756	0.0136975	0.223807
Nt5e	15.2854	-1.42231	0.0137668	0.223807
Samm50	16.5434	1.10108	0.0137212	0.223807
Fmo2	15.2508	0.690433	0.0139893	0.226367
Lta4h	17.3442	0.459062	0.0141483	0.227879
Abi1	16.2225	-0.422727	0.0143991	0.22865
Ndufs2	18.54	0.317206	0.01438	0.22865
Nono	19.2889	-0.391122	0.0144016	0.22865
Rnps1	17.1272	-0.322868	0.0145167	0.22865
Uba3	15.8716	0.953294	0.0145248	0.22865
Aco2	20.8309	0.489466	0.0151071	0.228783
Agk	15.9502	0.671204	0.0147581	0.228783
Agpat3	16.9168	0.669264	0.0146384	0.228783
Bcs1l	14.9706	0.77795	0.014963	0.228783
Chp1	14.5503	-1.35395	0.0151884	0.228783
Cnn2	18.8916	-0.325785	0.0149412	0.228783
Gcat	16.723	0.7703	0.014853	0.228783
Gpx1	18.9688	0.601325	0.0151014	0.228783
Hnrnpm	19.7556	-0.416425	0.0151908	0.228783
Lemd3	16.1657	-0.597687	0.0151329	0.228783
Rheb	15.5643	0.509727	0.0152661	0.228926
Gnaq	16.5973	-0.36223	0.0155661	0.229028
Ppp1r12a	17.0542	-0.339663	0.0154562	0.229028
Prrc2c	14.548	-0.399838	0.0155901	0.229028
Slc25a20	17.5746	0.643601	0.0153887	0.229028
Smarca4	16.2876	-0.35531	0.0156621	0.229028
Tjp3	15.2024	-1.25701	0.0156679	0.229028
Cox5b	18.8907	0.855874	0.0157446	0.229186
2010107E04Rik	17.0538	0.889895	0.0161809	0.229315
Abcd4	16.6558	-2.48879	0.0163366	0.229315
Aldh7a1	17.2057	0.641698	0.0160045	0.229315
Cox6c	20.9282	0.521	0.016159	0.229315
Dcaf8	16.1965	-0.642599	0.0160174	0.229315
Emb	16.6961	0.635338	0.0164785	0.229315
Gpaa1	17.2021	-0.391719	0.0162678	0.229315
Idh3b	17.6913	0.517738	0.0164744	0.229315
Inadl	15.8706	-0.952409	0.0163657	0.229315
Mpst	16.1426	1.43648	0.0160204	0.229315
Slc25a23	15.2817	0.591055	0.0158467	0.229315
Mtfr1l	16.3322	0.523692	0.0166483	0.230754
Cbx5	16.3071	-0.481392	0.0169171	0.232627
Ugt1a6a	17.437	0.567692	0.0168576	0.232627
Ak3	17.2793	0.402351	0.0175617	0.233116
Ddx3x	17.7724	-0.447066	0.0175264	0.233116
Lemd2	16.2586	-0.807858	0.0172416	0.233116
Ndufb4	18.6995	0.417362	0.0178237	0.233116
Rai14	16.82	-0.441744	0.0176918	0.233116
Raly	17.8582	-0.436333	0.0174755	0.233116
Rbm12	14.4372	-0.693937	0.0176772	0.233116
Rbm14	18.1305	-0.362095	0.0170846	0.233116
Sfxn1	19.0704	0.333238	0.0177985	0.233116
Slc25a12	17.5428	0.359726	0.0176399	0.233116
St3gal1	15.1791	-0.922616	0.0177678	0.233116
Tmed3	16.1858	0.632191	0.0171187	0.233116
Uqcrfs1	19.9025	0.39528	0.017412	0.233116
Ugp2	16.0727	0.395321	0.0179023	0.233267
Actb	24.3716	-0.292308	0.0184009	0.234263
Ankhd1	14.2306	0.897213	0.0183053	0.234263
Ap2s1	14.3959	0.46216	0.0184501	0.234263
Krt18	20.8984	-1.03902	0.0182097	0.234263
Rpl5	19.2103	-0.239486	0.0183814	0.234263
Sccpdh	16.1138	0.548204	0.0182665	0.234263
Sdhb	19.4038	0.444975	0.0184385	0.234263
Cpeb2	14.8036	-1.1542	0.0187431	0.234979
Lyz2	21.0172	1.07276	0.018701	0.234979
Nop10	15.3241	-0.734738	0.0188263	0.234979
Pgm3	15.8225	0.484583	0.0188016	0.234979
Rpl21	19.1011	-0.342639	0.0188442	0.234979
Itga2	14.9778	-1.55584	0.0189466	0.235411
Aass	15.3312	0.982429	0.0190692	0.235577
Mccc2	17.5033	0.66427	0.0191631	0.235577
Ncl	18.406	-0.542011	0.019122	0.235577
Dpf2	15.0465	-0.984216	0.0194973	0.237865
Lmna	21.1126	-0.701947	0.0195109	0.237865
Nup133	14.8812	-0.88227	0.0195543	0.237865
Exog	15.2907	0.58777	0.0196461	0.237893
Nipsnap3b	16.7506	0.546925	0.0196933	0.237893
Ankrd40	15.1816	0.440402	0.0201899	0.238378
Apoa1bp	18.1236	0.463927	0.0202674	0.238378
Apoo	17.311	0.466229	0.020202	0.238378
Etfa	19.7381	0.544862	0.0198842	0.238378
Gdi1	16.6125	0.250357	0.0202816	0.238378
Hadh	19.9865	0.71824	0.0201137	0.238378
Pdhb	19.3389	0.501492	0.0198367	0.238378
Ufl1	16.9617	-0.364989	0.01995	0.238378
Sugt1	15.0507	0.621211	0.020483	0.239934
Eppk1	20.5464	-0.689962	0.0208146	0.240578
Lcp1	18.6351	0.62618	0.0207632	0.240578
Pdk2	14.7986	0.765112	0.0206507	0.240578
Pfkl	18.2195	0.499025	0.0207746	0.240578
Abcb8	15.7878	0.527518	0.0211888	0.240827
Bcas3	14.2555	0.834639	0.0213914	0.240827
Cndp2	18.6652	0.419985	0.0213331	0.240827
Fkbp11	16.1133	1.08566	0.021368	0.240827
Gde1	18.4054	0.363751	0.0209411	0.240827
Mff	16.007	0.697512	0.0210545	0.240827
Poldip2	15.985	0.302401	0.0212447	0.240827
Sumf2	14.6022	-0.94078	0.0214592	0.240827
Tufm	18.5955	0.319172	0.0210396	0.240827
Chid1	15.2256	1.69408	0.0215576	0.241154
AA986860	17.3146	-0.577154	0.0217015	0.241986
Atp5c1	20.1199	0.464984	0.0220462	0.245044
Caprin1	17.1087	-0.464216	0.0223996	0.245061
Ghdc	14.9455	0.363753	0.0223697	0.245061
Mcat	16.3125	0.407991	0.0224333	0.245061
Nme3	17.1164	0.585265	0.0225408	0.245061
Rnpep	16.2034	0.397634	0.0223822	0.245061
Rpl7a	19.8077	-0.33804	0.0224766	0.245061
Slc4a2	14.9111	0.6363	0.0221522	0.245061
Atp5h	20.2037	0.221	0.0226571	0.245558
Ndufa12	18.2531	0.344063	0.0227475	0.245772
Chtop	17.5036	-0.516404	0.0230848	0.248189
Krt19	21.4458	-1.02519	0.0231139	0.248189
Fam49b	16.0262	0.259728	0.023519	0.25099
Wdr18	14.6582	-0.675604	0.0234511	0.25099
Iars2	17.4814	0.313132	0.0235983	0.251065
Cad	15.8157	-0.568482	0.0237734	0.251136
Gfer	15.7046	0.648489	0.0238215	0.251136
Tubb2a	17.3622	-0.670975	0.0237305	0.251136
Adss	17.4809	-0.375083	0.0245797	0.252394
Aqr	15.3179	-0.955411	0.0246112	0.252394
Cycs	18.8731	0.407782	0.0243095	0.252394
Elovl5	17.9454	-0.55304	0.0240355	0.252394
Fth1	16.3628	0.649928	0.0247782	0.252394
Ldhb	17.8129	0.83577	0.0248114	0.252394
Micu1	16.8663	0.382803	0.0247708	0.252394
Nop58	17.943	-0.339491	0.0247033	0.252394
Rps7	19.3685	-0.278263	0.0245186	0.252394
Sod2	17.9078	0.959542	0.0242082	0.252394
Trim28	19.167	-0.342242	0.0243268	0.252394
Zyx	16.8852	-0.917244	0.0244812	0.252394
Cgnl1	15.1223	0.991695	0.0249083	0.252641
Krt7	21.1402	-1.20689	0.0251384	0.253497
Pnpla1	15.1857	0.779855	0.0251327	0.253497
Rpl22	19.6811	-0.230577	0.0255668	0.257072
Sec14l3	18.0556	0.663134	0.0256427	0.257089
Sptan1	15.8044	0.830248	0.0257163	0.257089
Arl8b	18.2466	-0.440122	0.0263305	0.26098
Hspa8	21.2673	-0.270992	0.0263074	0.26098
Mpp5	14.3391	-0.879738	0.0263165	0.26098
Got2	19.638	0.392841	0.026652	0.26267
Prpf19	18.2821	-0.379638	0.0266048	0.26267
Pdk3	17.6154	0.493922	0.0268336	0.262969
Secisbp2l	14.5364	0.914897	0.0267681	0.262969
Tppp3	18.9674	-0.740734	0.0271043	0.264876
Cds2	15.8938	0.652295	0.0275723	0.267944
Snrnp200	17.5783	-0.343947	0.0275382	0.267944
Rpl23a	19.5418	-0.40127	0.0277695	0.269109
Impa1	17.499	0.33175	0.0280904	0.271287
Rpl34	18.3564	-0.479652	0.0281504	0.271287
Uqcc2	15.9833	0.803933	0.0282282	0.271287
Gm21992	15.0924	-0.953056	0.0283377	0.271589
Malt1	15.0675	-1.31176	0.0285093	0.272483
Ap3m1	15.0478	-0.58915	0.0291132	0.275981
Hpx	14.6414	-0.939072	0.0290457	0.275981
Tpr	16.6784	-0.333315	0.0290778	0.275981
Cald1	17.0207	-0.530171	0.029607	0.279899
Lasp1	19.5938	-0.408641	0.03052	0.280816
Lsm7	15.1086	-0.713062	0.0301284	0.280816
Macrod1	15.9185	1.43277	0.0297928	0.280816
Myl12a	18.0446	-0.967409	0.030592	0.280816
Ndufaf3	15.8377	0.752957	0.0298762	0.280816
Parva	15.5943	0.656485	0.0303212	0.280816
Pnpo	14.4634	1.10057	0.0305013	0.280816
Ppm1a	16.6478	0.326249	0.030151	0.280816
Sec62	15.4655	0.809219	0.0305363	0.280816
Slc39a7	17.1784	0.719757	0.0304894	0.280816
Tmem173	16.4345	-0.457466	0.0300907	0.280816
Lrrk2	16.9779	-0.426822	0.0308877	0.282181
Rab35	15.5698	-0.630071	0.0309029	0.282181
Cyb5r3	21.4844	0.348439	0.0310067	0.282389
Mta2	16.9077	-0.271802	0.0313385	0.284119
Uqcrb	19.3474	0.574803	0.0313601	0.284119
Bckdhb	15.7072	1.49727	0.0316976	0.285724
Cstf3	15.0715	-0.621081	0.0317015	0.285724
Stard3	15.9523	-0.540263	0.0319904	0.286363
Tubb4b	21.356	-0.440824	0.0320141	0.286363
Vill	15.8633	-1.20695	0.0320194	0.286363
Atp6v1d	16.9875	0.394436	0.0322702	0.28713
Sacm1l	18.7212	0.210664	0.0322002	0.28713
Plec	18.1193	-0.50262	0.0326251	0.287581
Sfpq	19.2614	-0.332461	0.0326515	0.287581
Tomm34	15.8423	0.377595	0.0325384	0.287581
Tradd	13.5857	1.3293	0.0324939	0.287581
Fkbp2	19.0366	0.421144	0.0328698	0.288321
Plbd1	15.2948	-1.09227	0.0329012	0.288321
Acss3	15.1722	-1.88998	0.0341896	0.288396
Arl1	16.6358	-0.339362	0.0338844	0.288396
Arxes1	15.2046	1.37221	0.0343465	0.288396
Atp5j2	19.926	0.340445	0.0331837	0.288396
Baiap2	16.2301	-0.304566	0.0344981	0.288396
Ccar1	15.9359	-0.558161	0.0335325	0.288396
Echdc2	17.7185	0.729736	0.0340645	0.288396
Eci1	19.368	0.508113	0.0343718	0.288396
Flna	19.3695	-0.574085	0.0338756	0.288396
G3bp1	16.7381	-0.407751	0.0338816	0.288396
Hibadh	19.2183	0.542432	0.0339063	0.288396
Hspb8	14.8375	-1.22698	0.0343773	0.288396
Limd2	16.6082	0.369714	0.0340744	0.288396
Mrps2	15.301	-0.729199	0.0330359	0.288396
Rfx1	14.7411	-0.965959	0.0342738	0.288396
Rtcb	16.9795	-0.206958	0.0334732	0.288396
Sept9	16.6626	-1.06323	0.0342987	0.288396
Sftpd	18.545	-0.291	0.0340131	0.288396
Thrap3	16.5154	-0.259976	0.0345677	0.288396
Tuba1c	17.934	-0.672747	0.0344662	0.288396
Ormdl3	16.2814	0.559821	0.034852	0.290072
Ctdsp1	15.4195	0.381837	0.0349742	0.290394
Sept11	17.2872	-0.290213	0.0352905	0.292323
Phb2	19.6533	0.236256	0.0355341	0.293642
Abcd1	16.8999	0.303217	0.0364987	0.294227
COX2	21.3703	0.308108	0.0366376	0.294227
Ctnnb1	18.1227	-0.243505	0.0362928	0.294227
Dbt	16.9788	0.271795	0.0362552	0.294227
Fahd2a	16.142	0.568363	0.0357785	0.294227
Hnrnph2	17.9121	-0.216733	0.036789	0.294227
Ldhd	15.7704	0.825699	0.036111	0.294227
Pcnt	17.0089	1.17822	0.0357193	0.294227
Pdxdc1	16.787	0.352665	0.0361152	0.294227
Picalm	17.6789	-0.295226	0.0367648	0.294227
Sptlc2	17.756	0.175729	0.0365052	0.294227
Tm9sf2	16.5361	0.543785	0.0360575	0.294227
Trip12	15.2161	-0.648823	0.0363892	0.294227
Txnl1	16.4291	-0.353168	0.0367636	0.294227
Adam17	15.3984	0.69829	0.0370111	0.295188
Dlst	18.5935	0.353422	0.0370788	0.295188
Aldh3a2	18.405	0.305461	0.0372178	0.295618
Amdhd2	15.9395	0.842463	0.0374612	0.296874
Rraga	15.1332	-1.2235	0.0376636	0.297799
Gmpr2	21.3148	2.01773	0.0379638	0.299492
Atad1	16.113	-0.464178	0.0382054	0.300037
Maoa	17.0509	0.495952	0.0381618	0.300037
Ring1	14.6697	-0.513046	0.0383251	0.3003
Emc1	16.441	-0.184489	0.0388809	0.303396
Srsf6	16.8948	-0.431795	0.0388946	0.303396
Acoxl	15.2734	1.24761	0.0395221	0.305891
Ddx46	15.5427	-0.935746	0.0396386	0.305891
Fip1l1	15.878	-0.153186	0.0394511	0.305891
Git2	14.0594	0.691646	0.0395054	0.305891
Mcm4	14.8939	-1.39405	0.0399123	0.305891
Serpinh1	19.3253	-0.462852	0.0398513	0.305891
Triobp	15.0018	-1.08313	0.0396913	0.305891
Ufsp2	15.368	0.562869	0.039918	0.305891
Ankrd17	15.1138	-0.570095	0.0400806	0.306462
Emc2	17.1435	-0.225292	0.040294	0.306585
Prkar2a	17.0979	-0.243598	0.0403611	0.306585
Sar1b	15.0085	0.577907	0.0402417	0.306585
Lyplal1	15.3694	1.58239	0.040549	0.307342
Por	19.1991	0.234717	0.0409303	0.308348
Rps27l	19.1912	-0.29905	0.0409476	0.308348
Sord	14.9239	1.96832	0.0409061	0.308348
Rps16	19.7077	-0.31371	0.0411015	0.308838
Clpp	17.6733	0.365494	0.0411913	0.308846
Atp6v1a	18.8875	0.313899	0.0413342	0.309251
Flnb	18.5429	-0.468385	0.0418269	0.312266
Mrrf	14.3478	0.758974	0.0421486	0.313993
Cops3	16.6161	0.244677	0.042319	0.314589
Abcc3	15.7756	0.584996	0.0427948	0.317448
Hist1h1a	18.9008	-0.951559	0.043247	0.31944
Tmx4	15.3402	0.572869	0.0431661	0.31944
Erh	18.9842	-0.310361	0.0435994	0.320825
Tbc1d4	14.4235	1.04318	0.0436189	0.320825
Acad10	16.1715	0.717001	0.0440304	0.321206
Frg1	15.527	-0.646212	0.0441323	0.321206
Kpnb1	17.2727	-0.147484	0.0440761	0.321206
Nucb1	15.7773	-0.339586	0.0439876	0.321206
Sfxn3	19.1455	0.410535	0.0440534	0.321206
Cdk13	14.6245	-0.964383	0.0443385	0.321362
Ctage5	14.967	-0.457107	0.0442659	0.321362
Ilk	17.5297	0.268596	0.0445417	0.321517
Tpcn2	14.5542	-0.681625	0.0445447	0.321517
Idh3a	18.8948	0.425047	0.044863	0.321811
Mcm3	14.6646	-0.656832	0.0447517	0.321811
Pllp	15.5525	-1.48424	0.0448346	0.321811
Ctnnd1	18.7801	-0.296574	0.0451188	0.32298
Lrrfip2	15.8771	-0.747423	0.0452962	0.323584
Hk2	16.7214	0.341024	0.0454115	0.323743
Anxa2	20.5603	-0.455573	0.0461652	0.326627
Atp6v1e1	18.4875	0.208887	0.046025	0.326627
Hsd17b10	20.3095	0.430754	0.0461915	0.326627
Pck2	17.6397	0.445593	0.0461048	0.326627
Abhd2	14.3723	-0.665921	0.0472965	0.326845
Atp5k	19.8238	0.273714	0.0465982	0.326845
Cd74	18.3222	0.40044	0.0478694	0.326845
Cdh1	17.2047	-0.357893	0.0478479	0.326845
Cpne1	16.7992	0.350907	0.0477927	0.326845
Dkc1	16.088	-0.940391	0.0479135	0.326845
Fen1	14.1437	0.608591	0.0470295	0.326845
Gsta4	17.5156	0.549001	0.0470173	0.326845
Gtpbp4	15.6647	-0.895361	0.0467516	0.326845
Mecr	16.6844	0.573895	0.0471029	0.326845
Msrb3	16.084	-0.518361	0.0468601	0.326845
Mtcl1	15.4358	-0.750634	0.047253	0.326845
Ndufb6	19.0292	0.366149	0.0478515	0.326845
Proser2	14.3144	-0.356159	0.0474973	0.326845
Sept2	18.5773	-0.213769	0.0474338	0.326845
Slc25a5	21.9341	0.359324	0.0476512	0.326845
Slco4c1	15.463	0.718406	0.047905	0.326845
Soat1	18.3907	0.341441	0.0476225	0.326845
Rpl4	19.221	-0.267806	0.048072	0.327285
Thnsl2	14.2669	0.634753	0.0483198	0.327689
Ube2d3	15.9454	-0.748444	0.048296	0.327689
P4hb	20.6561	0.414129	0.0496911	0.331179
Prps2	17.3138	1.24194	0.0494351	0.331179
Rab25	16.81	0.493384	0.049341	0.331179
Rhbdd1	15.6761	-0.519469	0.0495569	0.331179
Rnf213	15.3989	-0.684822	0.0496206	0.331179
Rplp0	18.7833	-0.293089	0.0493881	0.331179
Sf3b1	17.2227	-0.177894	0.0496698	0.331179
Sort1	16.3616	0.674411	0.049672	0.331179
Tm9sf4	16.6187	0.793377	0.0490571	0.331179
Chdh	16.4757	1.06268	0.0499901	0.331268
Ddi2	14.8864	0.810275	0.0499276	0.331268
Lman1	19.0202	0.394255	0.0499453	0.331268
Araf	14.8907	-0.85307	0.0513043	0.33387
Aup1	16.0076	-0.767742	0.0513199	0.33387
Eif3k	15.9795	-0.399259	0.0510009	0.33387
Eml2	17.6816	0.396166	0.0514513	0.33387
Fmo4	15.0692	1.01148	0.0510535	0.33387
Kpna6	15.3217	-0.917612	0.0518232	0.33387
Lmo7	19.4017	-0.663345	0.0519558	0.33387
Ndufs6	17.0722	0.633204	0.0515631	0.33387
Rab3a	17.0149	-0.192707	0.0520143	0.33387
Rpf2	15.0893	-0.751191	0.0516161	0.33387
Sap18b	16.1154	-0.515815	0.0505195	0.33387
Sec24b	15.2371	-0.334545	0.050986	0.33387
Sept7	17.3701	-0.312419	0.051946	0.33387
Sf3b6	16.3215	-1.38643	0.051135	0.33387
Timm13	17.3207	0.393955	0.0517623	0.33387
Tuba1b	21.5245	-0.441985	0.0519588	0.33387
Wdr75	14.6049	-0.786207	0.0519677	0.33387
Mapk12	14.3714	0.560037	0.0524319	0.335931
Bclaf1	15.4989	-0.776353	0.0526922	0.336978
Dhrs1	17.4754	-0.484413	0.0529315	0.337269
Paics	18.5157	-0.352413	0.0528463	0.337269
Gng12	15.5159	0.770604	0.053123	0.33787
Abhd14b	16.8957	0.483146	0.0533537	0.338437
Reep6	16.7314	0.542694	0.0534712	0.338437
Sh3bgrl	16.7007	0.754644	0.053504	0.338437
Rab24	15.7965	0.603569	0.0536139	0.338517
Hist2h2bb	23.5253	-0.463116	0.0537749	0.338918
Ndufv3	15.852	0.557625	0.054076	0.3402
Rps10	18.9384	-0.12974	0.0545032	0.342268
Fkbp3	14.7585	1.11184	0.054823	0.343656
Rps3a1	19.2489	-0.173876	0.055102	0.344784
Cbr2	22.3333	1.11959	0.0556495	0.345106
Ept1	16.5366	-1.26589	0.0554694	0.345106
Mylk	15.444	0.940194	0.0555898	0.345106
Snrpe	19.6598	-0.392054	0.0555585	0.345106
Tuba4a	19.5258	-0.328364	0.0553369	0.345106
Mrps23	16.0583	-0.937401	0.0557648	0.345206
Atp11a	18.2962	-0.267856	0.0560725	0.345305
Hpcal1	16.6758	-1.08399	0.0561406	0.345305
Lrrc59	17.9319	-0.357624	0.0561779	0.345305
Myh14	21.2916	-0.376929	0.0559583	0.345305
Timm17b	16.0386	0.748245	0.0565829	0.347181
Rcc1	16.6726	-0.380637	0.0567213	0.347418
Hnrnpa3.1	21.0026	-0.253095	0.0569039	0.347823
Lap3	17.747	0.29559	0.0569874	0.347823
Anp32b	16.1476	0.580642	0.0582834	0.348014
Capn1	16.6237	0.287745	0.0576541	0.348014
Fam162a	16.0177	0.740223	0.0573776	0.348014
Hspa2	14.3922	-0.577391	0.0583899	0.348014
Ing4	13.5433	1.07266	0.0584191	0.348014
Mgst1	19.0885	0.331329	0.0571401	0.348014
Nptn	15.1159	-0.725005	0.0581096	0.348014
Parp1	17.0478	-0.253401	0.0581856	0.348014
Parp4	15.2288	-1.13572	0.0573777	0.348014
Pdha1	18.6699	0.349893	0.0580242	0.348014
Pnpla6	15.2602	0.509782	0.0577746	0.348014
Tor1aip2	14.8992	-0.910452	0.0583282	0.348014
Wdr13	14.5532	0.572526	0.0580767	0.348014
Wtap	14.8875	-0.950392	0.0576848	0.348014
Pabpc1	18.95	-0.270991	0.0587351	0.348108
Pak2	17.6604	0.316762	0.058669	0.348108
Rhot1	15.9521	0.564444	0.0587163	0.348108
Pigk	16.6197	-0.221625	0.0590929	0.349352
Sp2	14.2531	0.458465	0.0591459	0.349352
Plaa	15.7711	0.3041	0.0594358	0.35047
AK010878	15.32	-0.949104	0.0596496	0.350986
Ptpn12	14.6362	0.939832	0.059725	0.350986
Abcd3	18.7971	0.425906	0.0605109	0.352913
Lmf2	15.4217	0.724154	0.0606234	0.352913
Papss1	15.0628	-0.525556	0.0606617	0.352913
Prodh	15.6718	0.902787	0.0603336	0.352913
Slc2a1	14.6358	-0.792243	0.0604309	0.352913
Sorbs3	17.1904	0.274057	0.0602501	0.352913
Bsg	16.368	0.636725	0.0609946	0.352917
Cfl1	20.5085	-0.346101	0.0612711	0.352917
Ggcx	17.5403	0.500904	0.0613725	0.352917
Hp1bp3	18.208	-0.489154	0.060808	0.352917
Krt13	14.7132	-1.48634	0.0610952	0.352917
Polr2j	14.7905	-0.392995	0.0613355	0.352917
Vapb	18.1909	0.21312	0.0609148	0.352917
Raver1	16.1956	-2.66375	0.0618154	0.354877
Cops7a	15.1154	-1.11803	0.0621272	0.354911
Fbp1	18.8942	-0.472152	0.0619478	0.354911
Mpc2	15.3685	0.780022	0.0620796	0.354911
Atp6v1h	17.5476	0.341747	0.0623094	0.355001
Pura	18.1118	-0.329325	0.0623472	0.355001
Retnla	14.4613	-0.946541	0.0625683	0.355678
Mcts1	15.375	-1.04195	0.0626798	0.355731
Gstm1	17.6258	0.603202	0.063018	0.356487
Tpd52	16.3465	-0.823538	0.0629405	0.356487
Prep	17.5285	0.360265	0.0631765	0.356794
S100a6	18.5708	-0.895004	0.0632774	0.356794
Atp6v1c1	15.4376	0.57314	0.0639257	0.358706
Ppa2	16.9658	0.486441	0.0638521	0.358706
Timm50	16.5009	-0.626356	0.063735	0.358706
Alg2	16.9847	0.30315	0.0643429	0.358732
Polr2b	15.7007	-0.454497	0.0642447	0.358732
Rab18	17.7615	0.390822	0.0643298	0.358732
Spag9	14.7798	0.745536	0.0643183	0.358732
Vamp8	18.7425	-0.475496	0.0644668	0.358848
C1qbp	16.8886	0.381769	0.0648797	0.360325
Cnpy3	16.1954	0.261164	0.0649512	0.360325
Rpl19	19.4411	-0.248389	0.0651465	0.360325
Stk24	17	-1.89649	0.0650621	0.360325
Cisd3	15.6353	0.98777	0.065749	0.361353
Eif2b2	14.369	1.08439	0.0660593	0.361353
Pvr	14.5324	-1.05867	0.0656726	0.361353
Rpl6	19.3995	-0.255719	0.0659277	0.361353
Sec61a1	17.3121	0.292891	0.0658531	0.361353
Tollip	16.1461	-0.585098	0.0659164	0.361353
Trmt61a	14.3798	-0.457331	0.0660352	0.361353
Hnrnpu	20.4125	-0.300813	0.0663553	0.362402
Pcbp2	18.1489	-0.410811	0.0666084	0.363214
Trim3	15.1405	-0.690259	0.0669458	0.364483
Atp6v1b2	18.8051	0.303565	0.0677342	0.365345
Cbx3	18.0374	-0.276089	0.0677079	0.365345
Eif3b	16.6898	-0.372441	0.0676494	0.365345
Gtf3c1	15.6325	-0.525806	0.0675785	0.365345
H2-Aa	17.9912	0.618516	0.067581	0.365345
Vapa	18.5519	0.358541	0.0674908	0.365345
Ptges2	16.0756	0.374943	0.068154	0.36704
Mrps26	14.8306	-0.587205	0.0685477	0.36859
Fdps	15.8069	-0.841209	0.0686842	0.368753
Cog1	14.5677	0.89871	0.0690204	0.369419
Slc34a2	17.6511	0.458871	0.0690033	0.369419
Eif4h	19.2587	-0.614665	0.0692789	0.370233
Cox5a	21.123	0.333716	0.0693963	0.370291
H2afx	18.2989	-0.776249	0.0696568	0.371112
Cttn	17.2019	-0.422204	0.0698995	0.371268
Snrnp40	15.9527	-0.239779	0.0698735	0.371268
Scp2	20.3577	0.350936	0.070242	0.372248
Unc45a	15.5172	0.87121	0.0702981	0.372248
ND5	16.7321	0.852962	0.0706685	0.373641
Ddx21	16.6784	-0.671822	0.0707929	0.373731
Cct3	17.6229	0.29175	0.0714931	0.374397
Git1	15.1678	0.927539	0.0714211	0.374397
Gstt1	17.1305	0.889302	0.0711784	0.374397
H2-Eb1	17.0769	0.472602	0.0716169	0.374397
Klhl9	14.1824	-0.735575	0.0718877	0.374397
Krt16	16.0321	0.705286	0.0717801	0.374397
Oit1	14.9502	-1.19559	0.0715437	0.374397
Plp2	17.3556	-0.638585	0.0718799	0.374397
Renbp	14.5285	0.890014	0.0713424	0.374397
Brk1	14.218	0.696851	0.0720757	0.374815
Acsf2	16.4441	0.427684	0.072572	0.376833
Ik	16.3594	-0.327742	0.0730171	0.378579
Psma5	17.7865	0.322668	0.0732944	0.379451
Npepl1	16.3379	-1.34582	0.0739107	0.381506
Pebp1	18.6624	0.38297	0.0738174	0.381506
Rab11fip1	15.3606	-0.778976	0.0740665	0.381744
Acp6	15.6981	0.443337	0.0748271	0.382127
Adprhl2	16.0713	0.450218	0.0749947	0.382127
Ethe1	15.4772	-0.641199	0.0750194	0.382127
H2-K1	17.4722	0.450025	0.0747306	0.382127
Hist1h1e	23.1625	-0.640569	0.0750151	0.382127
Ptgs1	19.5193	-0.198333	0.0745605	0.382127
Smarcc1	15.2288	-0.74716	0.0742589	0.382127
Vps25	14.4588	0.788944	0.0745887	0.382127
Idh1	17.7181	0.36716	0.0754612	0.383815
Bcl2l1	16.2218	-0.349731	0.0760134	0.383874
Hist1h4m	22.5704	-0.436146	0.0757426	0.383874
Hnrnpdl	16.8187	-0.413814	0.0755992	0.383874
Ndufa2	19.1763	0.578693	0.0761224	0.383874
Rexo2	15.1909	0.798925	0.0758934	0.383874
Sf3b4	14.2749	-0.931676	0.0761349	0.383874
Dhrs7b	15.6346	0.473557	0.0763898	0.384602
Akt1s1	14.3517	-0.486974	0.0768645	0.385074
Eif5b	15.578	-0.769536	0.076708	0.385074
Mydgf	16.441	0.488603	0.076635	0.385074
Tardbp	19.2606	-0.32606	0.0769263	0.385074
Nxf1	15.6849	-0.166016	0.0774174	0.386976
Alad	16.5481	0.393117	0.0781582	0.387892
Caml	14.7495	0.586924	0.0777326	0.387892
Dhx15	17.175	-0.192249	0.0780856	0.387892
Diablo	16.0952	0.474715	0.0778565	0.387892
Gdi2	18.5866	-0.267366	0.0780274	0.387892
Psmd2	17.2288	-0.315229	0.0782756	0.387921
Hint3	14.6891	0.973124	0.0785218	0.388588
Acads	18.8448	0.273656	0.078692	0.388877
Ddt	17.8103	0.593909	0.0788563	0.389136
Smpd2	15.9814	0.404951	0.0789684	0.389137
Hnrnpa1	19.8085	-0.321509	0.0790893	0.389182
Bphl	17.8255	0.423871	0.0792301	0.389324
Atp5j	18.3033	0.276638	0.0808104	0.389782
Atp9a	16.3334	-0.122071	0.0799897	0.389782
Birc6	14.8684	-0.807539	0.080688	0.389782
Cox7c	15.9041	0.710737	0.080821	0.389782
Ctnna2	17.3339	-0.38474	0.0798662	0.389782
Gbas	18.8451	0.411399	0.0805275	0.389782
Gnai2	18.7603	-0.277968	0.080666	0.389782
Hagh	15.3422	0.701568	0.0806968	0.389782
Hist1h3f	24.8342	-0.358331	0.0808917	0.389782
Mfn2	14.9934	0.600701	0.0806232	0.389782
Nup35	16.3234	-0.292158	0.0804376	0.389782
Poglut1	14.7957	-0.639493	0.0800782	0.389782
Slc25a22	15.4766	0.354493	0.0796383	0.389782
Tap1	15.4097	0.788201	0.0803049	0.389782
Hnrnpl	19.3861	-0.244909	0.0813277	0.391319
Myo6	16.0582	0.249408	0.0815482	0.391319
Stx8	16.2856	-0.294409	0.0815352	0.391319
Hist1h2br	19.7503	-0.661468	0.0818277	0.39158
Lamp1	17.0909	-0.392986	0.081772	0.39158
Dguok	15.4644	1.19054	0.082698	0.393347
Elf1	14.4566	-0.708285	0.0823291	0.393347
H2-Ab1	18.8496	0.609641	0.0826679	0.393347
Park7	19.4678	0.339087	0.0828427	0.393347
Sdcbp	15.3259	-1.06446	0.0828319	0.393347
Usp8	15.2142	0.896599	0.0828753	0.393347
Ndufs4	17.225	0.496039	0.0834836	0.395156
Psme3	16.395	-0.23852	0.0834531	0.395156
Nadk2	15.2889	1.09542	0.0840504	0.397245
Pmpcb	16.1473	0.159073	0.0842485	0.397245
Rbmxl1	18.3919	-0.259895	0.0843816	0.397245
Spns1	15.6934	-0.905816	0.0842779	0.397245
Tom1	14.8265	-0.753156	0.0846284	0.397868
Edc4	15.4883	-0.344457	0.0847548	0.397925
Gtf2f1	15.1702	-0.680471	0.0856418	0.401007
Llgl2	16.1773	-0.555214	0.0856146	0.401007
Ssrp1	15.6657	-0.690566	0.085781	0.401119
Psen1	15.0044	0.328523	0.0859365	0.401306
Gaa	15.6732	-0.74802	0.0863228	0.40257
Khdrbs1	17.3481	-0.612032	0.0866636	0.403618
Psmd11	17.7925	-0.176267	0.0870592	0.404378
Ptbp1	18.9402	-0.232029	0.087025	0.404378
Myo5b	16.8964	0.448468	0.0876244	0.40646
Ipo7	14.2911	0.851008	0.087866	0.407038
Dnpep	17.774	0.236257	0.0881585	0.40785
Asah1	14.4941	0.466975	0.0891409	0.408627
Bckdk	15.0449	0.721842	0.0890462	0.408627
Dhdh	14.4545	0.594618	0.0886112	0.408627
Gcsh	14.9044	0.953618	0.0897359	0.408627
Gltp	14.6097	0.821614	0.0895789	0.408627
Hnrnpa0	18.0025	-0.245818	0.0890239	0.408627
Krt23	17.9155	-0.578834	0.0892812	0.408627
Myl6.1	21.8379	-0.135324	0.0888263	0.408627
Ndufa7	18.6828	0.544372	0.0897175	0.408627
Rpl17	18.0826	-0.296155	0.0887169	0.408627
Snd1	19.0708	0.154709	0.089184	0.408627
Snx5	17.4346	0.272736	0.0896872	0.408627
Clic1	19.4598	-0.294554	0.0901375	0.409919
Abcf2	15.0071	-0.415263	0.092137	0.411107
Atg4b	14.5892	0.761083	0.0921401	0.411107
Cttnbp2nl	14.0125	0.480879	0.0921712	0.411107
Ddost	19.7162	-0.19988	0.0910584	0.411107
Foxa2	14.2598	0.72923	0.0913994	0.411107
Golim4	15.0359	0.382347	0.0908892	0.411107
Gzmf	16.9344	2.97702	0.0919139	0.411107
Luc7l2	16.8752	-0.240405	0.0920599	0.411107
Npepps	16.2572	0.269034	0.09171	0.411107
Psma3	17.8719	0.148415	0.0919267	0.411107
Snrpd1	19.0489	-0.314692	0.0916523	0.411107
Sp1	14.4532	-0.627177	0.0910056	0.411107
Stx6	15.3536	0.348788	0.0906136	0.411107
Tra2a	17.6828	-0.533183	0.091189	0.411107
Vps33a	14.6528	0.65832	0.0916337	0.411107
Pspc1	16.7477	-0.349228	0.0923031	0.411168
S100a14	16.2009	-0.906802	0.0925627	0.411797
Stmn1	15.5692	-1.03386	0.09304	0.413392
Nlrx1	14.3245	1.23031	0.0932525	0.413808
Hadhb	19.136	0.342735	0.0934382	0.414104
Oat	19.7873	-0.359199	0.0937925	0.415145
L2hgdh	16.5444	0.896893	0.0939334	0.415241
Lhpp	14.4623	0.764463	0.0941677	0.415512
Sf3b2	16.799	-0.445445	0.0943016	0.415512
Sf3b3	17.6654	-0.312771	0.094353	0.415512
Abce1	16.8846	-0.244973	0.0948884	0.417341
Numa1	17.3901	-0.350317	0.0951914	0.417706
Psmc2	17.8943	-0.238922	0.0952116	0.417706
F11r	16.5198	0.608385	0.0954834	0.418371
Lgals3	17.4993	-0.662744	0.0957186	0.418874
Acot13	16.3476	0.970685	0.0960884	0.418912
Ankle2	14.7895	-0.751103	0.0960519	0.418912
Arpc5l	14.995	-1.0496	0.0960005	0.418912
Rps24	18.5779	-0.250688	0.0964134	0.419802
Itgav	16.2996	-1.7158	0.0965832	0.420016
Aak1	14.7819	0.583057	0.0968657	0.420719
Cops8	17.0544	0.217647	0.0969922	0.420743
Coq7	14.389	0.556741	0.09729	0.421509
Tspan9	14.7422	0.563854	0.0976239	0.42243
Supt16	15.945	-0.315656	0.097874	0.422831
Twf1	17.4339	-0.294173	0.0979597	0.422831
Myef2	17.2497	-0.289336	0.098222	0.423438
Pmm2	15.6762	-0.426397	0.0986903	0.423726
Rpl3	19.8384	-0.229527	0.0991328	0.423726
Slc25a13	17.5839	0.233281	0.0991415	0.423726
Snx1	17.1365	-0.275734	0.0990458	0.423726
Sprr1a	15.3138	-0.995711	0.098522	0.423726
Tmpo	19.4278	-0.283521	0.0989359	0.423726
Vrk3	15.1757	-0.518139	0.0990843	0.423726
Hdlbp	18.1399	-0.142306	0.0994904	0.424696
Anxa11	17.1038	-0.369229	0.0998174	0.42557
Echdc3	15.8802	0.947244	0.100809	0.42864
M6pr	17.8814	0.306791	0.100893	0.42864
Ndufa8	18.8313	0.283803	0.100907	0.42864
Cltb	16.8805	-0.421083	0.101034	0.428656
Aldh9a1	17.5179	0.201308	0.101187	0.42876
Asl	16.0328	0.929574	0.101921	0.42876
Ccdc12	15.9889	-0.879598	0.101828	0.42876
Dag1	14.6413	0.980984	0.101548	0.42876
Gm2a	14.6035	0.63579	0.101682	0.42876
Mid1ip1	16.4247	0.431047	0.101341	0.42876
Psmb2	17.1333	0.186361	0.101556	0.42876
H13	16.3768	0.573332	0.1032	0.432571
Pigu	15.8909	0.748426	0.103182	0.432571
Tnpo3	14.2744	0.580277	0.102952	0.432571
Acadm	18.3888	0.352992	0.104176	0.432806
Acin1	16.8329	-0.253142	0.105247	0.432806
Actn4	20.2527	-0.257839	0.104171	0.432806
Cops6	14.745	0.611896	0.104071	0.432806
Cstf2	16.1189	-0.297513	0.104389	0.432806
Dctn6	14.6111	0.483232	0.104543	0.432806
Mprip	16.2964	-0.446172	0.104816	0.432806
Mrps15	14.3769	-0.506326	0.105032	0.432806
Ppp1r3b	17.1386	1.14521	0.104799	0.432806
Rbm17	15.8539	-0.455483	0.104969	0.432806
Rictor	14.0846	0.61621	0.104492	0.432806
Rps25	18.6146	-0.490945	0.105225	0.432806
Smc3	16.7805	-0.489176	0.104869	0.432806
Smu1	15.9338	-0.493054	0.103815	0.432806
Svil	16.488	-0.133902	0.104365	0.432806
Tmed4	16.7933	-0.431686	0.104543	0.432806
Crat	16.429	0.396121	0.105851	0.433402
Rab5a	17.1688	-0.228344	0.105778	0.433402
Rad21	15.8255	-0.242224	0.10589	0.433402
Supt5	15.6183	-0.471055	0.105798	0.433402
Apmap	18.4985	0.110388	0.107118	0.435242
Cbx1	16.3986	-0.423658	0.107114	0.435242
Krt77	14.8342	1.45694	0.106863	0.435242
Prpf6	16.4976	-0.238599	0.106596	0.435242
Snrpg	17.5997	-0.329323	0.106789	0.435242
Spcs2	18.007	0.219767	0.106664	0.435242
Uqcr10	17.0713	0.639449	0.107216	0.435242
Cox6b1	19.5459	0.43072	0.107762	0.436952
Krt75	14.3879	-0.967022	0.108288	0.438064
Luzp1	15.2083	-0.730521	0.108242	0.438064
Ran	19.6424	-0.258464	0.108889	0.439078
Timm23	16.1963	0.502967	0.108758	0.439078
Vps18	16.5806	-1.28687	0.108918	0.439078
Rps13	19.7784	-0.23601	0.109277	0.439792
Snap47	14.6949	-0.588535	0.109347	0.439792
Pawr	15.5566	-0.759915	0.109771	0.440984
Ap1m1	15.4019	-1.20409	0.110442	0.44298
Creb1	15.785	-0.719569	0.110522	0.44298
Numb	14.916	0.812006	0.110683	0.443116
Cebpa	14.8583	0.451805	0.111027	0.443981
Ube2i	17.0765	-0.48293	0.111451	0.445053
Vps36	14.6057	0.995723	0.111551	0.445053
Galnt2	16.7765	0.222349	0.111783	0.445466
Cryl1	15.9025	0.378157	0.111938	0.445575
Atp6v1g1	19.3285	0.210716	0.112211	0.44615
Farsb	16.6613	0.22008	0.112692	0.447551
Grhpr	16.3387	0.364238	0.113273	0.449346
Upf1	17.1203	-0.149881	0.113417	0.449406
Ube3a	16.201	0.202833	0.113856	0.450631
Cradd	14.8382	0.721639	0.114308	0.451905
Cr1l	15.0386	0.811554	0.114664	0.452584
Eny2	15.3755	-0.411023	0.115418	0.452584
Hist1h1d	22.2418	-0.504824	0.115452	0.452584
Iah1	15.4088	0.674239	0.115164	0.452584
Lrch4	15.8589	-0.575197	0.115192	0.452584
Rpl15	19.3303	-0.231403	0.11552	0.452584
Rpl24	19.2873	-0.239931	0.11551	0.452584
Taf15	15.7736	-0.494355	0.114823	0.452584
Atp5a1	21.563	0.218633	0.116195	0.453038
Dus3l	16.2319	-0.273002	0.116046	0.453038
G6pdx	17.133	0.294118	0.116287	0.453038
Man1a	15.9667	0.785841	0.116165	0.453038
Naa50	14.6416	0.395813	0.1161	0.453038
Hsp90b1	20.9947	0.126559	0.116573	0.45362
Tsr1	14.0809	0.653965	0.116697	0.45362
Acss1	15.5746	1.41971	0.117322	0.453756
Anxa6	18.9552	0.377041	0.117027	0.453756
Galm	14.2914	0.75671	0.117136	0.453756
Ppp1cc	16.881	-0.174682	0.116957	0.453756
Rae1	15.9487	0.537427	0.117384	0.453756
Pdxk	16.4605	0.545584	0.117749	0.45466
Aldh1a7	18.1811	0.34119	0.118784	0.456133
Elac2	14.6553	-0.387059	0.118872	0.456133
Gys1	15.4273	0.427017	0.118683	0.456133
Magoh	16.1125	-0.866807	0.118812	0.456133
Prps1	14.5001	0.394652	0.118917	0.456133
Sftpc	21.4132	0.494562	0.118433	0.456133
Fubp3	17.1362	-0.218667	0.119131	0.456449
Aldoa	19.2247	-0.438808	0.120107	0.458675
Purb	17.6953	0.166308	0.120056	0.458675
Stx18	14.7338	0.607016	0.120058	0.458675
Rfk	14.9667	0.927956	0.120333	0.459032
Aqp5	18.5022	-0.525527	0.120513	0.459216
H2afy.1	20.4801	-0.318603	0.120741	0.459583
Prr15l	14.6259	-0.490539	0.121171	0.459929
Rpl13a	19.039	-0.258709	0.121229	0.459929
Tmem19	15.3848	-0.727433	0.121203	0.459929
Mrps27	14.4645	-0.656105	0.122738	0.463635
Rpe	16.0948	0.472757	0.122577	0.463635
Stub1	16.0344	-0.286156	0.122739	0.463635
Stx7	17.7298	-0.205336	0.122388	0.463635
Tbl1xr1	14.8519	0.283046	0.123	0.464118
ND4	15.339	0.711626	0.123384	0.464558
Oxsm	15.3422	0.572336	0.12333	0.464558
Crlf1	14.6156	-0.921047	0.124076	0.465652
Ptbp3	16.891	-0.293453	0.124009	0.465652
Txnrd3	15.2012	0.824322	0.12403	0.465652
Epn3	16.8969	0.184155	0.124624	0.467206
Ybx3	14.8358	-0.622039	0.125102	0.468492
Nup214	15.685	-0.188534	0.125315	0.468785
Ptma	16.9818	-0.853312	0.125874	0.469607
Pum1	16.1116	-0.226125	0.125939	0.469607
Tpm1	19.5626	-0.429206	0.125895	0.469607
Aldh1l1	17.5617	0.572825	0.126284	0.470387
Ssr4	18.8996	-0.165793	0.126518	0.470757
Ndufb7	18.558	0.361408	0.126667	0.470808
Cldn18	17.7963	0.450097	0.126983	0.471478
Grb2	14.5964	-0.253059	0.127552	0.473083
Trp53bp2	14.2944	0.564051	0.128356	0.475558
Mtx1	17.5594	0.324079	0.128535	0.475715
Dnajb2	14.2284	-0.61964	0.128734	0.475802
Rpl7	19.7325	-0.279031	0.128832	0.475802
Nab2	15.2246	-0.655343	0.12899	0.475881
Mlycd	16.8433	0.302003	0.129285	0.475959
Tmpo.1	15.9573	-0.361962	0.129149	0.475959
Pcbp1	19.3152	-0.262332	0.129573	0.476515
Myh9	20.3566	-0.330265	0.129788	0.476757
Vps4b	15.4939	-0.843048	0.129913	0.476757
Ccdc127	14.2847	0.520148	0.1304	0.478042
Galk1	15.2899	1.02787	0.131338	0.47935
Lamtor5	15.6307	-0.756957	0.131016	0.47935
Metap1	15.6774	-0.467116	0.131374	0.47935
Ndufa10	18.1986	0.226241	0.131486	0.47935
Rpl10a	19.3565	-0.208675	0.131115	0.47935
Tmem43	17.8994	-0.409946	0.131583	0.47935
Ftl1	16.4191	0.540847	0.131839	0.47974
Nifk	15.1594	-0.478756	0.131967	0.47974
Cmtm6	16.4449	0.323714	0.132117	0.479784
Actg1	21.7343	-0.473242	0.132312	0.479993
Btf3	16.293	-0.977247	0.132803	0.480606
Emc4	15.8442	-0.618482	0.132715	0.480606
Mdh2	21.2951	0.365359	0.133034	0.480606
Ndrg1	14.5816	-0.874327	0.132917	0.480606
Actn1	18.0458	-0.280871	0.135179	0.486059
Adi1	14.5823	0.804503	0.135628	0.486059
Atp5d	18.9416	0.417075	0.135426	0.486059
Cldn7	15.0674	0.654148	0.135993	0.486059
Ddx58	14.3365	0.3162	0.135723	0.486059
Dhodh	16.1919	0.768197	0.134749	0.486059
Rps18	19.6947	-0.231881	0.134835	0.486059
Timm10b	14.6945	0.544933	0.135059	0.486059
Tomm40	15.093	0.289611	0.136024	0.486059
Uqcrc2	20.6288	0.223054	0.135343	0.486059
Zmpste24	18.0017	0.275788	0.13608	0.486059
Appl2	14.323	0.634832	0.136897	0.488351
Capn2	15.6521	-0.242878	0.137704	0.488351
Ctnna1	18.8724	-0.189966	0.1376	0.488351
Map2k1	16.2287	-0.256494	0.137317	0.488351
Pik3r4	14.2036	0.610227	0.137157	0.488351
Ptrf	16.0996	-0.85769	0.137232	0.488351
Rrbp1	18.2265	-0.185773	0.13751	0.488351
Ppfibp1	15.8324	0.231492	0.13821	0.488676
Psap	15.21	0.98594	0.138065	0.488676
Snap23	15.5651	0.226546	0.138217	0.488676
Cmpk2	14.5396	-0.575759	0.138766	0.489826
Dtd1	14.2866	1.39549	0.13902	0.489826
Naca	17.5538	-0.328066	0.138973	0.489826
Tbl2	15.844	0.35607	0.139106	0.489826
Msh6	14.4714	-0.352816	0.139273	0.489918
Cmas	16.7482	-0.5983	0.139631	0.490189
Mcur1	16.2544	1.15797	0.13957	0.490189
Acacb	14.8341	0.52295	0.139863	0.490507
Anxa4	19.357	0.283239	0.140467	0.490692
Cox7a2	17.9985	0.479331	0.14048	0.490692
Fgg	14.6256	-0.977556	0.140334	0.490692
Glod4	16.4757	0.401761	0.140091	0.490692
Gtf2i	16.4415	0.237169	0.140707	0.490993
Hsph1	15.6192	-1.74676	0.141183	0.491631
Ndufb11	15.1816	0.902889	0.141314	0.491631
Sepsecs	14.809	0.528436	0.141267	0.491631
Cops5	14.4161	0.462197	0.141512	0.491829
Vps26b	16.252	-0.986355	0.141789	0.492298
Dhrs3	14.7122	0.606703	0.141969	0.492433
Gpt	16.1709	0.545146	0.142797	0.493895
Lonp1	17.2341	0.201833	0.142817	0.493895
Ttll3	17.6293	-0.175468	0.142703	0.493895
Fkbp8	16.2782	0.422158	0.143006	0.49406
Eef1e1	15	-0.744222	0.143185	0.494189
Idh3g	17.6103	0.529965	0.14348	0.494714
Cryz	14.7078	-0.265784	0.143774	0.495238
Polr2c	15.3764	-0.467985	0.144039	0.495482
Ralb	15.4671	0.691832	0.144272	0.495482
Rps5	19.8984	-0.149388	0.144258	0.495482
Golm1	15.996	-0.89714	0.144612	0.495669
Tprn	14.5063	-1.11928	0.144506	0.495669
Hmbs	14.5528	-0.457532	0.145114	0.495925
Iscu	15.9765	0.6302	0.144985	0.495925
Rbm47	16.284	-0.137237	0.145055	0.495925
Csde1	16.8198	-0.159876	0.14551	0.49679
Eif4a3	18.3758	-0.336621	0.146045	0.497639
Npm1	19.781	-0.377116	0.145998	0.497639
Kdsr	18.2199	0.259184	0.146586	0.498508
Slc15a1	14.4187	0.577762	0.146537	0.498508
Afap1l1	14.2498	1.48057	0.146778	0.498673
Dstn	20.5822	-0.207275	0.147431	0.498941
Hist1h3a	18.8298	-0.429535	0.147069	0.498941
Kif1b	14.6078	0.351562	0.147278	0.498941
Rassf2	16.398	-0.433916	0.147423	0.498941
Opa3	15.6341	0.820874	0.147975	0.500298
Nup107	16.0913	-0.355649	0.148129	0.500332
Senp7	14.4518	0.965305	0.149226	0.503546
AI314180	14.8595	0.673457	0.149771	0.504897
Iba57	14.8729	0.799687	0.150181	0.505298
Rangap1	16.4792	-0.33486	0.150173	0.505298
Cask	14.9029	0.486619	0.151334	0.507734
Ccdc141	15.7855	-0.540531	0.152211	0.507734
Endod1	16.8444	-0.663577	0.152218	0.507734
Nckap1	16.0648	-0.487099	0.152145	0.507734
Nudt14	15.0111	0.699538	0.151812	0.507734
Ppt1	14.3505	0.812754	0.151813	0.507734
Psmb1	17.7304	0.292819	0.151866	0.507734
Sf3b5	17.899	-0.272158	0.151454	0.507734
Wipi2	14.5329	-0.774637	0.151319	0.507734
Usp19	15.8371	-0.468479	0.152619	0.508585
Lamp2	18.6145	-0.187455	0.152788	0.50866
Fubp1	17.313	-0.340748	0.152953	0.508723
Atxn2	15.9239	-0.434569	0.153484	0.510001
Stk38	14.1392	0.546005	0.153828	0.510656
Mrpl44	14.746	0.734482	0.154882	0.512199
Nup85	14.5497	-0.788711	0.154705	0.512199
Snrpc	16.1872	0.414814	0.154849	0.512199
Ttll12	15.0228	0.877904	0.154643	0.512199
Gosr1	16.276	-0.685548	0.1555	0.51278
Grwd1	14.2875	-0.562344	0.155498	0.51278
Tmem256	16.0442	1.78765	0.155285	0.51278
Chmp1b	15.5388	-0.496004	0.156042	0.51311
Cyc1	19.5365	0.202368	0.155763	0.51311
Rps23	18.7678	-0.241578	0.156034	0.51311
Comt	17.2977	0.208477	0.158899	0.514719
Cpsf2	14.7594	-0.608104	0.157173	0.514719
Decr1	18.8027	0.341459	0.158538	0.514719
Emd	16.6699	-0.338444	0.1574	0.514719
Fau	16.9155	-0.753702	0.158821	0.514719
Fech	15.4702	0.55389	0.158434	0.514719
Isoc2a	14.618	0.288634	0.157922	0.514719
Lace1	16.0931	0.264668	0.157094	0.514719
Mtap	16.5148	0.442064	0.157506	0.514719
Psmb6	18.2021	0.262526	0.157925	0.514719
Ptges3	15.3171	1.45213	0.158867	0.514719
Rpl31	19.0128	-0.431638	0.158027	0.514719
Stt3a	17.9973	-0.131434	0.158028	0.514719
Tnks1bp1	16.113	-0.761578	0.156935	0.514719
Vars	18.5359	0.273242	0.156794	0.514719
Wfs1	14.7264	-0.433306	0.158836	0.514719
Atpif1	18.3371	0.621422	0.159316	0.515072
Cox7a2l	17.5403	0.370196	0.159807	0.515072
Lamb3	16.7455	-0.2665	0.159896	0.515072
Nop56	17.2446	-0.200465	0.159185	0.515072
Prpf31	15.7924	-0.292462	0.159767	0.515072
Smim1	16.3173	0.326346	0.159682	0.515072
Arf1	18.9017	0.473346	0.160066	0.515141
Acad9	17.6683	0.3773	0.161647	0.51641
Calr	18.5442	0.320641	0.16128	0.51641
Dcps	16.8328	0.272596	0.161424	0.51641
Gm12260	14.5848	1.29023	0.16082	0.51641
Lrrc47	16.0849	0.274675	0.161722	0.51641
Nr3c1	14.8496	0.571812	0.161796	0.51641
Psmc1	17.5215	-0.189248	0.161139	0.51641
Snx25	15.7002	0.419799	0.161757	0.51641
Tspo	15.865	0.486341	0.161262	0.51641
H2-Ke6	17.4554	0.421539	0.162035	0.516699
Rps2	19.3229	-0.168955	0.162704	0.518357
Igf2r	17.0485	-0.174037	0.163133	0.518461
Mif	19.7901	0.321255	0.163109	0.518461
Ndufa11	17.1745	0.396504	0.163183	0.518461
Iqgap1	20.1097	0.211823	0.164016	0.518632
Nkiras2	14.415	0.643023	0.163959	0.518632
Nsfl1c	17.4102	0.225928	0.164049	0.518632
Ppme1	14.553	-0.84135	0.164035	0.518632
Rab19	14.7947	-0.517515	0.163923	0.518632
Rdh10	14.4416	0.536816	0.164132	0.518632
Rpl27a	19.4952	-0.279655	0.164499	0.519322
Chpf2	15.7568	-1.74606	0.164891	0.519573
Gatad2a	15.6778	-0.423358	0.165027	0.519573
Slc39a4	14.8378	-0.627109	0.164821	0.519573
Mios	14.6292	0.930999	0.165291	0.519933
Cpsf1	15.0751	-0.366348	0.165983	0.52042
Oma1	15.1952	0.379394	0.166044	0.52042
Pi4ka	16.0327	0.274845	0.16582	0.52042
Rhot2	15.2457	0.631012	0.165754	0.52042
Itga7	16.0007	0.541888	0.167116	0.52237
Ncor1	14.186	0.778634	0.166866	0.52237
Pdcd6ip	17.0165	-0.160156	0.167088	0.52237
Rps26	18.8817	-0.266335	0.167394	0.522769
Sf3a3	17.1394	-0.229704	0.167614	0.522985
Zfp36l1	13.6348	0.986651	0.167984	0.52367
H2-D1	16.6647	0.240173	0.168327	0.524008
Hars	16.7384	0.20955	0.168544	0.524008
Lars	17.081	0.161244	0.168494	0.524008
Idi1	15.8386	-0.35463	0.169066	0.524706
Pafah2	16.0259	0.454572	0.16907	0.524706
Sec16a	16.6918	0.191801	0.169996	0.527108
Wiz	15.8669	-0.527924	0.171052	0.52991
Fah	17.0056	0.327151	0.171384	0.530467
Dhrs7	16.6914	0.51626	0.172003	0.530997
Dpm1	15.5158	-0.496502	0.171768	0.530997
Eif3d	16.9632	-0.172101	0.172166	0.530997
Ndufc2	19.215	0.168304	0.172131	0.530997
Ifi30	15.5262	-0.356498	0.172412	0.531285
Abcb7	15.8603	0.393393	0.173732	0.532056
Fdxr	16.5559	0.234	0.173449	0.532056
Ints12	14.7166	-0.303682	0.172993	0.532056
Itgb3	14.3076	-0.442019	0.173238	0.532056
Phgdh	17.3877	0.357895	0.173589	0.532056
Stim1	14.6418	0.65351	0.173622	0.532056
Tjp1	17.2771	-0.214956	0.173715	0.532056
H1f0	21.0928	-0.494399	0.173911	0.532133
Atp13a1	16.2258	-0.194727	0.174315	0.532639
Igfbp7	14.4901	-0.552254	0.174382	0.532639
Gyg	15.4949	0.611997	0.175712	0.536231
Cth	15.7194	0.5031	0.176102	0.53695
Atl2	16.9466	-0.113445	0.176562	0.537493
Pin1	15.106	-0.555177	0.176589	0.537493
Acot9	16.737	0.383243	0.177137	0.538689
Abhd12	15.0875	0.317161	0.178005	0.540856
Ubap2l	16.5073	-0.233205	0.17836	0.541462
Npm3	15.5569	-0.320176	0.178825	0.542066
Rps11	19.6005	-0.209939	0.178871	0.542066
Arhgap31	14.7671	-0.538792	0.179048	0.542132
2610301B20Rik	14.2764	0.355564	0.179331	0.542222
Pds5a	15.7107	-0.21981	0.17939	0.542222
Bag6	15.5863	-0.722662	0.180101	0.543427
Nup50	14.2378	-0.335647	0.180019	0.543427
Adk	19.0439	0.239128	0.180328	0.543641
Rpl28	19.9857	-0.205194	0.180529	0.543645
Wars	17.9896	0.235941	0.180642	0.543645
Hdgf	18.563	-0.294407	0.181103	0.544265
Rps3	19.7937	-0.156876	0.181161	0.544265
Matr3	16.939	-0.229713	0.182246	0.546581
Mrpl21	14.8978	0.569777	0.182208	0.546581
Actr1a	16.9966	0.251614	0.185181	0.54699
Akr7a5	17.3785	0.193851	0.184717	0.54699
Blvrb	16.1807	0.177673	0.184316	0.54699
Camk2d	18.451	0.165231	0.18358	0.54699
Cux1	15.2394	0.223825	0.185022	0.54699
Dnaja1	17.2259	-0.284216	0.183177	0.54699
Dnaja3	16.5767	0.137503	0.184364	0.54699
Fam91a1	15.0327	0.629048	0.184078	0.54699
Hist2h2aa1	24.0498	-0.31581	0.183785	0.54699
Hmgn3	14.7639	0.512487	0.184994	0.54699
Ilf3	17.1799	-0.300782	0.18332	0.54699
Mfsd2a	14.2415	0.46698	0.18298	0.54699
Otud6b	14.9847	0.665839	0.18421	0.54699
Prmt5	14.5317	0.427824	0.183971	0.54699
Ptk2	15.0904	-0.316607	0.185195	0.54699
Slc12a2	18.6115	0.196811	0.184003	0.54699
Spcs3	15.447	-0.937111	0.185212	0.54699
Usp5	17.4363	0.206161	0.18414	0.54699
Commd3	15.6375	-0.388439	0.186745	0.549648
Dlg1	16.3697	-0.864153	0.186639	0.549648
Dpysl2	19.8341	-0.190645	0.186512	0.549648
Hnrnpf	19.0016	-0.288316	0.186524	0.549648
Eef1b2	19.1527	-0.350966	0.187157	0.550396
Rps29	18.1459	-0.314876	0.188423	0.553652
Alg5	17.2963	0.237811	0.189027	0.554391
Amt	15.2685	1.19051	0.189153	0.554391
Rpl36	17.5099	-0.22734	0.188891	0.554391
Dnajc2	14.2811	-0.386825	0.189367	0.554552
Wbp11	14.7989	0.734985	0.189775	0.555279
Prkca	15.3154	0.526059	0.190536	0.556569
Trip10	15.8045	-0.401808	0.190421	0.556569
Cd200	15.3811	-0.928743	0.191683	0.55901
Lrpprc	16.5175	-0.233255	0.191693	0.55901
Acaca	18.2024	0.32499	0.192587	0.559274
Itgb1	18.9246	-0.161991	0.192135	0.559274
Lgi3	15.643	0.312625	0.191972	0.559274
Psmb4	16.9919	0.371396	0.192525	0.559274
Smarcc2	16.8943	-0.191021	0.192423	0.559274
Apex1	17.6197	-0.878153	0.193841	0.56151
Lrrc8c	18.9882	-0.256976	0.193841	0.56151
Vps35	17.4664	-0.189706	0.193652	0.56151
Ppfibp2	14.7227	0.68286	0.19479	0.563789
Mark2	15.5757	-0.209883	0.195375	0.564139
Piezo1	15.1971	0.686357	0.195225	0.564139
Psmc5	17.1016	-0.168351	0.195398	0.564139
Dis3	14.5128	-0.728851	0.196871	0.566564
Mrpl15	14.7602	0.644991	0.197111	0.566564
Rab6a.1	14.9688	-0.471489	0.197142	0.566564
Serpinb9	17.994	0.294605	0.197006	0.566564
Sorl1	16.46	-0.232632	0.197145	0.566564
Trappc11	15.3849	-0.569332	0.197214	0.566564
Kif3b	14.1018	0.462651	0.197743	0.567614
Ctsh	19.2229	-0.376306	0.198403	0.569038
Adh5	16.7022	0.28266	0.199139	0.569418
Atp7a	14.4176	0.597874	0.199681	0.569418
Lrrc16a	16.7416	-1.80797	0.199418	0.569418
Ndufa5	17.5427	0.21965	0.199445	0.569418
Polr2e	15.7231	-0.425293	0.199618	0.569418
Sdr39u1	16.0807	0.383372	0.199161	0.569418
Sod1	18.3687	0.556449	0.198843	0.569418
AU040320	15.1732	-0.310476	0.200196	0.56962
Cd36	19.1252	-0.191197	0.200564	0.56962
Eif3l	16.2287	-0.37309	0.200008	0.56962
Exosc4	14.4803	-0.557574	0.200832	0.56962
Frmd8	15.4979	-0.311222	0.200448	0.56962
Nme2	19.1825	0.18574	0.200681	0.56962
Pard6b	15.67	0.182768	0.201062	0.56962
Smap1	14.2933	0.766846	0.200966	0.56962
Fus	17.3084	-0.26757	0.201428	0.570195
Aldh5a1	16.485	0.70014	0.203193	0.57076
Armc10	17.541	0.185586	0.203766	0.57076
Atp2a2	20.4509	0.144759	0.204553	0.57076
Btaf1	13.6218	0.68965	0.203984	0.57076
Btf3l4	16.2528	-0.539364	0.204368	0.57076
Clic3	16.8462	-0.277933	0.204858	0.57076
Dctn1	15.8112	-0.262262	0.203055	0.57076
Gemin5	13.9068	-0.903987	0.204495	0.57076
Hist1h1c	20.4267	-0.359531	0.20489	0.57076
Irf2bp2	16.0193	0.390183	0.20296	0.57076
Nucb2	17.7413	0.289064	0.204694	0.57076
Ociad2	16.0294	0.5197	0.20414	0.57076
Pddc1	15.2447	0.498209	0.204777	0.57076
Prrc1	15.8485	0.244853	0.201889	0.57076
Rps19bp1	14.6154	-0.566575	0.20348	0.57076
Tfam	15.4374	-0.575095	0.203475	0.57076
Tmem30a	18.6467	-0.239436	0.202465	0.57076
Uqcrc1	19.9338	0.301328	0.204909	0.57076
Vimp	15.6988	0.431619	0.2048	0.57076
Ywhab	18.9316	0.152561	0.203953	0.57076
Auh	16.5302	0.775122	0.205187	0.571078
Fbl	17.9426	-0.184282	0.205595	0.571753
Gatad2b	14.5093	0.41251	0.205801	0.571871
Mbnl2	17.8646	-0.134423	0.206141	0.572357
0610010K14Rik	14.9712	-0.583744	0.207507	0.574453
Atg3	15.357	0.763523	0.208674	0.574453
Atp9b	14.9432	0.836732	0.207356	0.574453
Pdcd10	16.4195	-0.265019	0.208559	0.574453
Prdx5	19.6512	0.265763	0.207303	0.574453
Rmdn3	16.4333	-0.213197	0.208484	0.574453
Sdhc	14.7877	1.01509	0.208712	0.574453
Sphk2	14.9887	0.400303	0.208262	0.574453
Srsf3	18.9401	-0.185608	0.207847	0.574453
Srsf5	18.7837	-0.237874	0.208433	0.574453
Sypl	16.0555	0.994337	0.208309	0.574453
Erlin2	17.9543	-0.108706	0.20943	0.575541
Man2c1	14.4715	0.565197	0.209934	0.575541
Ssbp1	15.2168	0.706288	0.209919	0.575541
Stk4	15.3493	-0.366488	0.209656	0.575541
Xpnpep1	16.2502	0.363508	0.209449	0.575541
Ptprf	16.5431	0.263339	0.211066	0.578187
Aldh16a1	14.6247	0.539243	0.211373	0.578572
Hint2	19.0938	0.205917	0.211723	0.579077
Cdc73	14.4369	0.400365	0.21207	0.579177
Mrps10	15.2677	-0.744351	0.212182	0.579177
Napg	14.0467	-0.802228	0.212259	0.579177
Nmt2	14.5737	-0.420984	0.212454	0.579253
Gsr	17.6537	0.343702	0.213161	0.58027
Sdf2	15.7376	-1.17793	0.213134	0.58027
Txndc17	15.4623	0.412361	0.213504	0.58075
Msn	20.6543	-0.270864	0.213733	0.580919
Mrps35	14.8069	-0.438923	0.214067	0.581374
Ptpn6	15.0418	0.780412	0.214527	0.582168
Lmnb2	18.5016	-0.232121	0.21558	0.583661
Nemf	14.7189	-0.571486	0.215492	0.583661
Rab27a	18.3011	0.388087	0.215305	0.583661
Ndufs3	18.7454	0.134634	0.215816	0.583843
Mtpn	17.5126	0.399772	0.216415	0.584556
U2af2	16.6782	-0.212261	0.216303	0.584556
Ankfy1	16.1337	-0.208427	0.216897	0.584693
Gstt3	18.1874	0.30718	0.217138	0.584693
Slc44a1	14.9591	-0.505172	0.216636	0.584693
Ubac2	14.4125	-0.667878	0.216993	0.584693
Mycbp	14.3944	0.719493	0.217471	0.585136
Poldip3	16.4845	-0.199925	0.217962	0.585553
Wdr61	16.906	-0.183985	0.217904	0.585553
Abracl	16.4521	0.264427	0.218649	0.586492
Pdlim5	16.5711	-0.295228	0.21855	0.586492
Faah	17.4767	0.121665	0.219357	0.587387
Mvd	14.8273	-0.620716	0.219489	0.587387
Trmt10c	15.3531	-0.384318	0.219296	0.587387
Cwc15	14.8526	0.829877	0.219709	0.587524
Copb1	17.9079	0.196933	0.220679	0.587857
Gtf3c4	14.7453	-0.335091	0.220233	0.587857
Hist3h2ba	14.8274	-0.364115	0.220625	0.587857
Lrrc8d	14.3349	0.311029	0.220576	0.587857
Prkar1a	16.9583	-0.114144	0.220651	0.587857
Efr3a	16.1116	0.171895	0.220952	0.588136
Rcor1	14.9277	-0.599318	0.221221	0.588401
Aldh1l2	16.622	0.399793	0.223099	0.58855
Cdc5l	16.0174	-0.434988	0.222334	0.58855
Coasy	15.0602	-0.525999	0.223192	0.58855
Crip2	21.4081	-0.180251	0.221959	0.58855
Fbn1	15.3006	-0.987439	0.222107	0.58855
Gdpd2	14.2498	-0.569085	0.223307	0.58855
Jup	17.586	-0.205717	0.222973	0.58855
Ncln	17.2645	-0.156543	0.222391	0.58855
Sh2d4a	15.0984	1.36194	0.222559	0.58855
Sms	15.1894	0.263006	0.222771	0.58855
Srrm2	17.4497	-0.1881	0.222026	0.58855
Tns3	14.6352	0.584362	0.222984	0.58855
Cyb5b	19.9723	0.358881	0.223632	0.588959
Ppp2r2a	16.0743	0.320624	0.223806	0.588971
Crebbp	13.8881	0.488921	0.224367	0.589557
Snf8	14.5732	-0.415206	0.224345	0.589557
Sec11a	16.694	0.264476	0.224857	0.590399
Tfrc	17.2072	-0.220884	0.225161	0.590752
Psmd13	16.5435	-0.245602	0.225736	0.591368
Tjp2	18.0575	-0.191019	0.225608	0.591368
Gmpr	14.4015	0.362692	0.226593	0.593165
Adgrf5	15.6432	0.404038	0.227913	0.593296
Ephx1	18.3337	0.31913	0.227541	0.593296
Fabp5	19.7022	-0.530716	0.227154	0.593296
Ggact	14.4557	0.414671	0.228007	0.593296
Hnrnpab	18.3893	-0.183044	0.226931	0.593296
Mesdc2	16.3617	0.269403	0.227991	0.593296
Pi4k2b	15.4508	-0.433845	0.227442	0.593296
Prkacb	14.8459	-0.53642	0.227335	0.593296
Acot1	16.6599	0.364257	0.228886	0.595139
Psmc4	17.1567	-0.147117	0.229405	0.596041
Usp39	15.7491	-0.581631	0.229639	0.596204
Lsm5	16.2887	-0.476294	0.23021	0.596791
Rad23b	14.3716	0.469673	0.23038	0.596791
Vma21	14.8157	-0.780917	0.230207	0.596791
2310036O22Rik	14.4608	0.25505	0.230732	0.59714
Nipsnap1	19.0989	0.239638	0.230858	0.59714
Htatsf1	13.3978	1.26624	0.231557	0.598356
Polr2a	16.3493	-0.360033	0.231672	0.598356
Crip1	15.4379	-1.0008	0.232629	0.599084
Myh10	16.0534	-0.302741	0.232978	0.599084
Strip1	14.0221	1.29665	0.232378	0.599084
Tns1	16.6981	0.564784	0.232726	0.599084
Utrn	16.6831	0.206425	0.232426	0.599084
Zfp422	14.8372	0.735843	0.232987	0.599084
Acadsb	18.3616	0.159615	0.23336	0.5996
Ccbl1	15.3487	0.513747	0.233722	0.599645
Ddah2	17.6234	0.221805	0.233619	0.599645
Eif4g1	17.1535	-0.202255	0.233903	0.599667
Luc7l3	15.7897	-0.205814	0.234136	0.599823
Add1	16.6282	-0.175083	0.234904	0.600999
Ddx20	14.5423	-0.379934	0.234941	0.600999
Akap13	15.9797	0.255282	0.235782	0.60104
Antxr1	14.5635	-0.273754	0.235211	0.60104
Atp5b	22.085	0.279108	0.235432	0.60104
Nccrp1	14.2552	0.577218	0.235821	0.60104
Uchl3	15.7462	-0.573625	0.235765	0.60104
Arfgap3	16.3022	-0.817225	0.237784	0.603555
Bysl	14.5023	-0.342685	0.237848	0.603555
Ciao1	15.0677	0.804748	0.237492	0.603555
Lmbrd1	15.7202	-0.506054	0.237846	0.603555
Ssr3	18.2706	-0.194051	0.237273	0.603555
Tgm2	17.2562	0.122926	0.237418	0.603555
Eif1	17.7061	-0.256428	0.238237	0.603617
Hmgb3	18.3714	-0.164683	0.238567	0.603617
Pbrm1	14.7826	0.463657	0.238533	0.603617
Thnsl1	15.0183	0.643683	0.238109	0.603617
Nup210	15.3961	0.324694	0.239066	0.604441
Ap1g1	15.8701	-0.551606	0.240776	0.606409
Arpin	14.8291	0.678342	0.240812	0.606409
Cers2	17.3658	-0.902155	0.243073	0.606409
Chmp4b	17.112	-0.158048	0.241832	0.606409
Exoc8	15.0287	-0.502232	0.240465	0.606409
Hnrnpr	17.3375	-0.186445	0.242084	0.606409
Hsd17b12	18.4836	-0.187388	0.243048	0.606409
Lsm3	16.9155	-0.292347	0.241202	0.606409
Mical2	14.6932	0.925762	0.241684	0.606409
Mrpl14	15.1518	-0.218352	0.240076	0.606409
Mrpl43	15.8781	-0.309188	0.242841	0.606409
Ndufv2	16.8582	0.268717	0.242311	0.606409
Pex13	14.7759	0.404043	0.241975	0.606409
Pls1	16.33	-0.658615	0.243153	0.606409
Rpl13	19.2426	-0.19833	0.2431	0.606409
Rpl22l1	14.8069	-0.42104	0.242715	0.606409
Sgta	16.2477	-0.132741	0.241203	0.606409
Tpi1	19.5655	0.363677	0.243156	0.606409
Usp7	14.9828	-0.498471	0.242473	0.606409
Exoc4	14.5425	0.348593	0.243727	0.606961
Krt72	14.7584	0.411039	0.243707	0.606961
Actl6a	16.7096	-0.113434	0.244869	0.607197
Adam9	14.811	-0.525013	0.244693	0.607197
Hist1h2ao	20.6509	-0.451429	0.244085	0.607197
Snrpa	17.7931	-0.39421	0.244867	0.607197
Tceb1	16.635	0.212319	0.244185	0.607197
Ube2g2	14.9943	0.230592	0.24452	0.607197
Grn	16.6155	-0.256116	0.246002	0.609268
Prpf38a	15.5541	0.681603	0.246054	0.609268
Hccs	14.9498	0.581045	0.246499	0.609687
Rpl35a	18.3219	-0.326831	0.246573	0.609687
Mrps9	14.8609	-0.462298	0.248081	0.612979
Blvra	14.5447	0.560058	0.248997	0.613457
Clint1	16.7765	-0.0992494	0.24932	0.613457
Copz1	17.4368	0.183763	0.248763	0.613457
Hn1	14.5445	-0.668733	0.249343	0.613457
Npc1	17.7055	-0.76345	0.249496	0.613457
Psme2b	17.3351	0.275603	0.249509	0.613457
Rbbp4	17.9223	-0.181597	0.249067	0.613457
Psmd14	16.9195	-0.210806	0.249709	0.613514
Man2a2	14.8653	-0.756866	0.250064	0.613953
Hspd1	20.4978	0.237907	0.250677	0.615024
Rab2a	18.6421	0.163606	0.251129	0.615406
Wwox	14.8937	-0.714317	0.251186	0.615406
Dnm2	16.1508	-0.55293	0.252057	0.616671
Pex11b	14.4492	0.351338	0.251952	0.616671
Fdx1	15.0655	-0.561836	0.252383	0.617036
Krt42	16.9794	-0.536425	0.253452	0.619212
Actr3	19.1968	0.21897	0.254275	0.620353
Gnpda2	15.184	0.608302	0.254128	0.620353
Rpl35	17.8083	-0.315345	0.254866	0.621184
Sec23ip	15.9826	-0.527009	0.254973	0.621184
Cuta	15.9613	-0.496187	0.255466	0.621515
Rab3gap1	14.9684	0.495922	0.255312	0.621515
Ahsg	14.2215	-0.453834	0.255777	0.621837
Chd4	17.0881	-0.18631	0.256784	0.621897
Glyr1	16.4168	-0.113312	0.256602	0.621897
Hmgcl	17.3116	0.323082	0.256826	0.621897
Nup205	15.8656	-0.396301	0.256874	0.621897
Rhod	13.916	0.269661	0.256739	0.621897
Srsf9	14.1216	-0.64248	0.255998	0.621897
Parp3	15.9944	-0.483175	0.257597	0.622779
Snx9	15.8347	-0.384159	0.257552	0.622779
Ppp1ca	18.2313	-0.181904	0.257948	0.623196
Tmx2	14.6907	-0.468861	0.258164	0.623284
Ash2l	14.3426	-0.31863	0.258948	0.624742
Anpep	15.7743	0.322951	0.260785	0.625823
Atp5o	20.4681	0.2349	0.259956	0.625823
Col4a3	15.1571	0.52873	0.260436	0.625823
Eif1b	14.2169	-0.315544	0.261014	0.625823
Hacd3	19.4165	0.285086	0.260854	0.625823
Isyna1	15.8605	-0.626214	0.260409	0.625823
Ldha	21.0955	-0.219556	0.260493	0.625823
Slc25a29	14.3494	0.324109	0.260426	0.625823
Snx4	17.2716	-0.148371	0.260678	0.625823
Cltc	20.1269	-0.164716	0.261495	0.626543
Pitpnm2	16.9044	0.157801	0.261732	0.626679
Abhd11	16.6956	0.259126	0.264771	0.627814
Ccdc6	14.6013	-0.678478	0.263416	0.627814
Coq4	14.1765	0.952481	0.264343	0.627814
Dscr3	14.3503	-1.13372	0.263015	0.627814
Ehhadh	16.2534	0.187605	0.265274	0.627814
Gls	15.5671	-0.647183	0.264055	0.627814
Lyn	14.7103	0.348262	0.265259	0.627814
Myh14.1	14.7388	0.482141	0.262859	0.627814
Nhp2l1	16.7637	-0.185732	0.264474	0.627814
Nmt1	16.9787	-0.228716	0.263631	0.627814
Pelp1	15.4639	-0.459057	0.264463	0.627814
Rps15	18.0316	-0.172246	0.263735	0.627814
Rtn4	17.6635	-0.2858	0.264953	0.627814
Slc30a9	14.9011	0.575359	0.265116	0.627814
Spag7	14.4343	-0.689387	0.263116	0.627814
Tjp2.1	15.1525	-0.378662	0.264398	0.627814
Xrn2	16.5349	-0.154837	0.262387	0.627814
Akr1b8	17.5978	-0.275267	0.266188	0.628447
Coa3	17.4838	-0.157973	0.266721	0.628447
Ezr	18.728	-0.206771	0.266817	0.628447
H6pd	18.0191	0.193411	0.266434	0.628447
Pkm.2	20.3402	0.175492	0.266679	0.628447
Rhog	16.6708	-0.351625	0.26638	0.628447
Scgb1a1	14.7382	-0.924187	0.265927	0.628447
Uba6	19.8411	0.206046	0.266986	0.628447
Cdkn2aipnl	14.6689	-0.569942	0.268289	0.628538
Hdgfrp2	14.861	0.795694	0.268278	0.628538
Lamtor2	15.9134	-0.635764	0.267886	0.628538
Myof.1	18.9865	-0.171657	0.268025	0.628538
Rpl10	18.5298	-0.19237	0.267393	0.628538
Sco1	16.2655	0.310395	0.267682	0.628538
Surf4	17.9088	0.171602	0.26789	0.628538
Clic4	15.7542	-0.478803	0.26894	0.629045
Mrpl37	14.4545	0.515705	0.268845	0.629045
Sf3a1	16.306	-0.267155	0.269229	0.629045
Tmod3	18.1322	-0.231877	0.269058	0.629045
Bak1	15.1869	0.370641	0.27076	0.629663
Gna11	16.0737	-0.296359	0.270641	0.629663
Lmf1	15.3006	-0.337885	0.270439	0.629663
Mapre3	15.3959	-0.40646	0.270582	0.629663
Rplp1	19.9171	-0.273356	0.26998	0.629663
Sec24d	15.7667	-0.494061	0.269689	0.629663
Tusc3	14.475	0.557097	0.270673	0.629663
Etf1	16.755	-0.684008	0.271886	0.631437
Gne	14.21	0.250437	0.271836	0.631437
Ago2	14.6712	0.404882	0.273372	0.631524
Ank3.1	15.9601	0.219309	0.272973	0.631524
Eef2	20.0718	-0.176112	0.272982	0.631524
Nol7	15.3488	-0.757243	0.273109	0.631524
Osbpl10	14.5005	-0.45414	0.273376	0.631524
Snrpd3	19.0217	-0.179636	0.27266	0.631524
Sri	16.1622	-0.339493	0.272745	0.631524
Zfp207	15.4908	-0.318194	0.272505	0.631524
Cdk1	24.6818	-0.166542	0.274481	0.632717
Ckap4	18.6913	-0.169298	0.275327	0.632717
Drap1	14.2388	0.212185	0.274632	0.632717
Eif2s2	15.3566	-0.300379	0.275625	0.632717
H2-DMb1	15.7423	-0.382145	0.274242	0.632717
Mapk3	17.7771	0.245994	0.27451	0.632717
Ppat	15.8895	0.302707	0.27553	0.632717
Sel1l	16.62	-0.406778	0.275184	0.632717
Stat1	14.9156	0.838391	0.275711	0.632717
Usp33	14.6443	-0.562507	0.274969	0.632717
Csrp1	20.3958	-0.286015	0.276257	0.633025
Gcdh	16.9588	0.801755	0.276391	0.633025
Rars	17.2283	-0.22357	0.276385	0.633025
1810037I17Rik	17.5031	-0.288692	0.278113	0.636132
Lmbrd2	14.3858	0.322584	0.277962	0.636132
Plekhf2	14.578	0.351854	0.278357	0.63627
Aco1	18.5152	0.196517	0.279648	0.636296
Arhgdia	19.8444	0.192426	0.279132	0.636296
Atp5e	17.1861	-0.415709	0.278999	0.636296
Ctsd	17.1246	-0.263126	0.279493	0.636296
Igbp1	15.7572	-0.233626	0.279583	0.636296
Osbpl7	15.081	0.438584	0.279016	0.636296
Rpl30	19.9068	-0.112242	0.278921	0.636296
Gmds	14.7077	-0.370009	0.280121	0.636947
Prpf38b	14.6092	0.234558	0.280301	0.636947
Arpc5	17.2876	-0.397532	0.280846	0.636972
Cant1	14.769	-0.462515	0.280668	0.636972
Puf60	16.2876	-0.189406	0.280861	0.636972
Armc8	14.5728	-0.439878	0.281179	0.636996
Cdkn2aip	16.8389	-0.147636	0.281399	0.636996
Specc1l	14.3208	-0.321733	0.281421	0.636996
5330417C22Rik	14.8666	0.582114	0.284351	0.637809
Afg3l1	14.5273	-0.302468	0.28203	0.637809
Atp13a3	14.5788	0.470053	0.283464	0.637809
Atp1b3	14.9544	-0.604791	0.284181	0.637809
Cpox	16.081	0.194633	0.283944	0.637809
Eif3e	16.3034	-0.372325	0.28453	0.637809
Ergic2	14.7279	0.372733	0.28243	0.637809
Ndufa6	17.5872	0.319166	0.284192	0.637809
Nkx2-1	18.4975	-0.155938	0.283677	0.637809
Rab5c	17.8387	-0.151934	0.28433	0.637809
Scrib	14.8059	0.59257	0.283841	0.637809
Sec14l2	16.1633	0.201248	0.282997	0.637809
St13	16.7079	-0.603408	0.283354	0.637809
Trim25	15.3217	0.754345	0.282555	0.637809
Zfyve21	14.6989	0.630118	0.283442	0.637809
Rock2	14.2398	0.362341	0.284827	0.638064
Psma1	18.514	0.189311	0.285166	0.638413
Cct2	18.3432	0.150624	0.285737	0.638459
Nfya	15.0251	0.41985	0.285563	0.638459
Pik3c2a	14.4207	0.579507	0.285459	0.638459
Capns1	16.3375	-0.173895	0.287374	0.640261
Ccdc90b	14.7195	0.785993	0.286866	0.640261
Ganab	19.1105	-0.145437	0.286921	0.640261
Ranbp2	16.3188	0.161588	0.287464	0.640261
Tmed1	15.1563	0.404118	0.28731	0.640261
Akr1a1	19.0199	0.196203	0.289559	0.641469
Cggbp1	15.5249	0.318145	0.289666	0.641469
Fam168a	14.8496	-0.545205	0.288923	0.641469
Klc2	15.2136	-0.551054	0.28826	0.641469
Ranbp9	14.3452	-0.292035	0.289029	0.641469
Stx16	14.8248	0.612374	0.289362	0.641469
Tiprl	15.3523	0.421217	0.289146	0.641469
Tpp1	16.6357	-0.228943	0.288579	0.641469
Tsfm	15.378	0.620241	0.28878	0.641469
Mlec	18.5034	-0.130996	0.291033	0.642045
Nradd	13.4315	1.06674	0.290972	0.642045
Nudt21	15.7234	-0.487878	0.290499	0.642045
Rap1gap	14.6985	0.344126	0.290594	0.642045
Sirt5	14.914	0.911286	0.290837	0.642045
Sumo3	18.0621	-0.85546	0.290778	0.642045
Antxr2	14.4067	0.184296	0.291978	0.643378
Eci2	18.1247	0.191493	0.292144	0.643378
Ptk7	15.4253	0.477419	0.292193	0.643378
Pkm.1	20.2589	0.200464	0.292859	0.64403
Sucla2	18.3237	0.193233	0.2928	0.64403
Eif2b5	14.6526	0.650102	0.293588	0.64417
Hnrnpul2	19.2354	-0.0956576	0.293344	0.64417
Osbp	15.3134	0.81998	0.293663	0.64417
Rala	17.0331	0.133398	0.293457	0.64417
Psmd3	17.3121	-0.182425	0.294131	0.64479
Rcl1	14.6153	-0.36347	0.294357	0.64488
Dmxl1	15.1528	0.486572	0.294957	0.645787
Eif5	15.9488	-0.519874	0.29529	0.64611
Acsl5	20.6269	0.0973479	0.295716	0.646635
Srp72	15.8211	-0.36574	0.295935	0.646708
Acss2	16.1928	-0.411083	0.296127	0.64672
Inpp4b	14.5701	0.57688	0.296324	0.646746
Gstk1	17.5815	0.243203	0.296728	0.647221
4931406C07Rik	15.9787	0.243649	0.297318	0.648101
Eno1b	20.3889	-0.223923	0.297904	0.648159
Ppp1r14c	17.3764	0.299418	0.297728	0.648159
Set	17.067	-0.935092	0.297557	0.648159
Adam10	16.9445	0.160572	0.298164	0.64832
Arl8a	16.5634	-0.134552	0.299514	0.648418
Crkl	15.9239	-0.230803	0.298751	0.648418
Osbpl9	16.0248	-0.476041	0.299393	0.648418
Ppil1	14.7059	-0.328705	0.298778	0.648418
Ppp1r7	16.4726	0.138891	0.299355	0.648418
Slc27a4	15.9986	-0.241424	0.299024	0.648418
Tsta3	17.4527	-0.227748	0.298852	0.648418
March5	14.3835	0.509071	0.300149	0.648589
Rab7	19.0123	0.109027	0.300043	0.648589
Timm44	16.0299	0.124921	0.300152	0.648589
Atp11c	14.4259	-0.401792	0.301156	0.649913
Fxr2	16.3635	-0.191359	0.301375	0.649913
Get4	14.9041	0.386822	0.301512	0.649913
Lsm2	16.5562	-0.220829	0.301284	0.649913
Cenpv	18.4502	-0.138241	0.30219	0.650971
Akt2	14.4099	0.346317	0.30326	0.651224
Fam195b	14.5725	0.805783	0.303364	0.651224
Rbx1	16.5617	0.197774	0.303431	0.651224
Saraf	14.0887	0.394133	0.302921	0.651224
Spr	18.8804	0.161694	0.302715	0.651224
Tecr	18.1611	0.118135	0.30287	0.651224
Asna1	16.4017	0.143004	0.304081	0.651816
Sec22b	19.1948	0.0683149	0.304045	0.651816
Hnrnph3	16.6215	-0.165839	0.304528	0.652318
Ppox	15.2913	0.460465	0.30469	0.652318
Anks1	14.2072	-0.519633	0.305063	0.652715
Ccar2	16.7919	-0.198631	0.305794	0.653796
Dcaf11	14.954	0.315597	0.305944	0.653796
Magt1	17.0041	0.527951	0.306296	0.654145
Atp1a4	14.8032	-0.423305	0.306799	0.654416
Tln2	15.931	-0.312381	0.306661	0.654416
Ak2	14.6323	0.381692	0.307844	0.65621
Hprt	15.3811	0.471235	0.308017	0.65621
2210016L21Rik	14.2992	-0.263997	0.310076	0.657194
Ctsb	15.1794	-0.567735	0.309283	0.657194
Eif2d	15.0307	0.486968	0.309064	0.657194
Elavl1	18.9958	-0.127645	0.309996	0.657194
Ndc1	15.1075	-0.65677	0.310118	0.657194
Nup153	16.3099	-0.228259	0.310557	0.657194
Phldb2	14.324	0.365269	0.310342	0.657194
Srsf2	18.4812	-0.34995	0.308697	0.657194
Stip1	17.4853	-0.138237	0.309812	0.657194
Tpm2	14.0723	0.705222	0.309925	0.657194
Vkorc1l1	16.9401	0.289211	0.31043	0.657194
Tm9sf1	14.0894	0.306615	0.311173	0.658098
Erp44	18.5437	0.154084	0.31235	0.659728
Ntmt1	14.4039	-0.46845	0.312316	0.659728
Plekhd1	14.6818	0.744059	0.312513	0.659728
Aip	16.0559	-0.376608	0.313112	0.659759
Eva1b	15.2134	0.183441	0.313046	0.659759
Mybbp1a	16.2202	-0.437669	0.313031	0.659759
Nbas	15.3977	-0.387823	0.313286	0.659759
Ssfa2	14.7625	0.431899	0.3142	0.660883
Tmem109	16.858	-0.418861	0.31405	0.660883
Edf1	15.3542	0.494016	0.314742	0.661315
Lactb	15.1675	0.471539	0.314785	0.661315
Decr2	14.6468	0.364693	0.314999	0.661364
Rps12	19.2883	-0.135278	0.315364	0.661733
Cav1	14.5498	0.606218	0.316606	0.663763
Tomm22	16.7447	-0.535384	0.316713	0.663763
Letm1	17.6269	0.214284	0.31761	0.664258
Rp1l1	14.4999	-0.555887	0.317714	0.664258
Rps28	18.5244	0.137474	0.31745	0.664258
Tigar	14.2372	0.372234	0.317664	0.664258
Crot	14.7636	0.467817	0.317988	0.664433
Hsd17b11	19.0769	0.1893	0.318222	0.664523
Gadd45gip1	15.4935	-0.470989	0.318627	0.664969
Qdpr	16.3666	0.244501	0.318823	0.664979
Bpnt1	16.002	-0.492233	0.319915	0.6664
Tial1	15.1293	-0.176264	0.319824	0.6664
U2surp	14.9542	-0.379974	0.320079	0.6664
Akap8	14.659	0.845951	0.321306	0.667358
Dnajb1	14.965	0.49381	0.32117	0.667358
Emc6	14.4573	0.60392	0.321306	0.667358
Rsf1	14.4074	-0.399672	0.32105	0.667358
Pdk1	15.8168	0.391385	0.321543	0.667452
Pxn.1	14.7842	-0.575916	0.322431	0.668895
Nufip2	15.5333	-0.474391	0.322717	0.669089
Npnt	14.2901	-0.331392	0.323657	0.67064
Col6a1	15.9434	0.259655	0.324779	0.67126
Ddx23	15.4228	-0.298448	0.324881	0.67126
Galnt1	14.8067	0.539939	0.324774	0.67126
Hspe1	19.3395	0.27867	0.324922	0.67126
Rab10	18.183	-0.259624	0.324643	0.67126
Dynll1	16.0754	0.184487	0.3256	0.671332
Fam136a	17.0872	0.267682	0.325702	0.671332
Man2a1	16.8076	0.133791	0.325472	0.671332
Usp9x	14.8123	0.456903	0.325728	0.671332
Tmem214	15.4899	0.23166	0.32619	0.671886
Tfg	15.5833	-0.769342	0.3264	0.67192
Comtd1	15.1694	-0.668005	0.327811	0.672935
Irf2bpl	14.6043	-0.339287	0.328053	0.672935
Ndufa1	17.9999	0.143889	0.327232	0.672935
Smarca5	16.5719	-0.317784	0.327923	0.672935
Tmed2	14.8462	0.610367	0.327545	0.672935
Tmed7	18.2444	0.199562	0.327383	0.672935
Dsp	15.9885	-0.260317	0.328939	0.67356
Itfg1	15.4356	0.44725	0.328649	0.67356
Slmap	14.9973	0.803403	0.328906	0.67356
Col4a1	15.9686	-0.592092	0.330185	0.674919
Eif2a	16.4653	-0.107594	0.330052	0.674919
Rab3gap2	15.2857	-0.328868	0.329997	0.674919
Cmc1	17.528	0.227806	0.330517	0.675201
Agap3	14.7828	0.252982	0.331856	0.677539
Tmed9	18.747	-0.0813511	0.332456	0.678367
Pex6	14.2124	-0.3679	0.332688	0.678442
Serpinc1	15.4828	-0.24985	0.333172	0.67903
Pa2g4	17.3059	0.0804949	0.333641	0.679588
Dapk1	14.1857	0.376912	0.334083	0.68009
Psmd7	16.9138	-0.143612	0.33447	0.680279
Spred2	14.8317	-0.406141	0.334566	0.680279
Nfix	14.9641	0.388677	0.334788	0.680331
Slain2	14.7841	-0.358348	0.334986	0.680336
Ptpn13	15.8709	0.637307	0.335433	0.680847
Rsl1d1	16.1524	-0.304542	0.335897	0.681391
Fxr1.1	16.7038	-0.12945	0.336476	0.682168
Ufd1l.1	16.0319	-0.508302	0.337269	0.683378
Ahsa1	14.8246	-0.307513	0.341667	0.685082
Ak1	16.0033	0.228659	0.338592	0.685082
Ap2b1	16.9739	-0.221125	0.341428	0.685082
Atp2a3	18.0372	-0.127522	0.339607	0.685082
Atrx	16.4248	-0.159434	0.339628	0.685082
C77080	16.33	0.196075	0.340826	0.685082
Dlk1	14.6707	-0.598154	0.341851	0.685082
Eif3h	15.8069	-0.336086	0.341637	0.685082
Emc10	17.0603	-0.198409	0.340326	0.685082
Fermt2	15.9898	-0.40727	0.339782	0.685082
Memo1	14.9857	0.45576	0.340057	0.685082
Mgst3	16.2291	1.34434	0.338905	0.685082
Micu2	15.2178	0.394095	0.340197	0.685082
Nolc1	15.5385	-0.351273	0.339275	0.685082
Ogdh	19.1842	0.158008	0.338831	0.685082
Rbm15	15.1718	-0.280791	0.341852	0.685082
Sec14l4	14.4197	0.243855	0.341287	0.685082
Stat3	16.3739	-0.21752	0.341688	0.685082
Stoml2	17.0956	-0.129693	0.338594	0.685082
Ndufa13	18.904	0.142985	0.342293	0.685177
Pkm	16.0626	1.11224	0.3421	0.685177
Tmod1	14.7409	0.505396	0.342914	0.686025
Cdc23	14.5089	0.208886	0.343991	0.686207
Dpp3	16.8179	0.599999	0.343881	0.686207
Hmgb2	17.8906	-0.185436	0.343313	0.686207
Iars	16.1943	-0.247251	0.343887	0.686207
Krt5	16.5607	0.846302	0.34377	0.686207
Ubr1	14.8473	0.427109	0.345004	0.687833
Hnrnph1	20.4103	-0.11621	0.345239	0.687907
Polr2h	14.6389	-0.300748	0.345951	0.688145
St6galnac4	14.3419	-0.429728	0.345897	0.688145
Tor3a	15.4363	0.406083	0.345741	0.688145
Atp2c1	15.7452	-0.229307	0.346593	0.688632
Srrm1	14.4989	0.544748	0.346528	0.688632
Eefsec	14.4697	0.404288	0.347311	0.689608
Mogs	16.782	0.192744	0.347678	0.689608
Pdia4	19.0568	0.134096	0.347633	0.689608
Bcr	14.3404	0.562752	0.348947	0.689765
Gart	16.1299	0.182913	0.347969	0.689765
Lrrc8e	15.5519	0.210544	0.348764	0.689765
Psme4	13.9564	-0.314756	0.348572	0.689765
Srsf7	17.8442	-0.149453	0.348746	0.689765
Vipas39	16.8427	-1.28067	0.348643	0.689765
Asns	14.4089	0.266656	0.349551	0.689783
Dnajc19	14.9183	0.383574	0.349176	0.689783
Pdzd8	15.256	0.38006	0.349435	0.689783
Sntb1	17.0835	0.139276	0.349875	0.69003
2210011C24Rik	15.1883	-0.311034	0.350806	0.69084
Actr2	17.9888	0.112732	0.351675	0.69084
Itpa	14.742	-0.527406	0.35126	0.69084
Naprt	15.179	0.370285	0.351664	0.69084
Plin3	16.486	0.1691	0.351226	0.69084
Tmem115	14.6725	0.293909	0.351184	0.69084
Wars2	15.4353	0.703547	0.351593	0.69084
Krt6a	14.8911	-0.824202	0.352833	0.692723
C3	14.7342	-0.406523	0.353316	0.692969
Itga3	17.0062	-0.517444	0.353356	0.692969
Gm38495	15.1856	0.389183	0.353955	0.69357
Vps26a	16.52	-0.258751	0.354062	0.69357
Lclat1	14.8643	-0.353832	0.354594	0.693902
Nit2	15.7346	0.273131	0.35483	0.693902
Srsf10	17.1823	-0.61646	0.354823	0.693902
Acaa1a	19.5376	0.140568	0.35581	0.694227
Ebp	19.0463	0.252828	0.356393	0.694227
Ehd4	17.3352	-0.210603	0.355745	0.694227
Mocs3	17.6646	-1.32652	0.355656	0.694227
Myl12b	21.2032	-0.208473	0.356194	0.694227
Ppp1r9a	14.4619	0.391473	0.356201	0.694227
Sec31a	17.1262	-0.151388	0.35527	0.694227
Nedd4	16.8197	-0.188414	0.35665	0.694341
Sardh	15.4944	0.37428	0.357045	0.69472
Pcmt1	15.8665	0.151368	0.357838	0.695874
Arhgap17	15.575	0.557933	0.358413	0.696144
Psmd4	14.477	0.248208	0.358577	0.696144
Vcpip1	14.3232	0.481616	0.358239	0.696144
Ly6d	14.562	-0.598667	0.359315	0.696749
Nt5c	17.9929	0.0825121	0.35949	0.696749
Sf1	17.1494	-0.114732	0.359443	0.696749
Npnt.1	17.3095	-0.416689	0.35989	0.697019
Syap1	15.3571	-0.565381	0.36023	0.697019
Vbp1	16.1327	-0.295543	0.360041	0.697019
Cbx8	14.6144	0.520288	0.360599	0.697345
2210016F16Rik	14.0667	0.623719	0.360926	0.697549
Usp10	15.9001	-0.212291	0.361105	0.697549
Ano10	14.9673	0.34411	0.361846	0.697817
Prpsap2	14.5324	0.490361	0.361588	0.697817
Supv3l1	14.753	0.167577	0.361661	0.697817
Coro1c	18.5714	-0.124991	0.362532	0.698487
Csnk1d	14.8647	0.441718	0.362595	0.698487
Celf2	15.1827	-0.28561	0.363539	0.699918
Mapk14	14.5037	0.211889	0.364673	0.701483
Slc27a1	16.3414	0.141572	0.364755	0.701483
Fads3	15.4281	0.250132	0.365229	0.701619
Usp47	14.9613	-0.511906	0.365098	0.701619
Nfkb1	15.7441	-0.282171	0.365677	0.702092
Spg21	15.9239	-0.156585	0.366215	0.702736
Acot7	19.1043	-0.295383	0.366981	0.702909
Cyb5r1	16.3913	0.296802	0.36721	0.702909
Hexb	15.6481	0.584917	0.366864	0.702909
Pabpn1	17.3267	-0.153722	0.367315	0.702909
Zc3h4	14.7984	-0.330343	0.367077	0.702909
Atp1a1	21.4105	-0.0890855	0.367955	0.703651
Clptm1	15.6849	-0.157176	0.368524	0.703651
Csnk1a1	16.0085	-0.229843	0.369117	0.703651
Dnaja2	16.6822	-0.0767395	0.368722	0.703651
Dopey2	14.9371	0.287352	0.369109	0.703651
Nap1l1	15.2718	0.637729	0.369321	0.703651
Pfdn4	14.9418	0.344573	0.368908	0.703651
Rab11b	19.9272	0.110921	0.369273	0.703651
Pfdn1	15.8381	0.261758	0.369752	0.704088
Akr1b10	14.9384	-0.262399	0.370334	0.704809
Eif5a	18.2898	-0.225846	0.372777	0.705266
Gls.1	16.2883	-0.221586	0.372345	0.705266
Lnpep	15.2758	-0.296251	0.373382	0.705266
Nxt1	14.3657	0.395485	0.371299	0.705266
Pde4d	16.488	-0.312781	0.372337	0.705266
Ppl	17.5173	-0.242701	0.371656	0.705266
Ppp6c	14.8885	0.300796	0.371487	0.705266
Rtn3	18.8403	-0.249453	0.371942	0.705266
Sarnp	17.745	-0.0817477	0.373525	0.705266
Smc1a	16.8551	-0.179729	0.373615	0.705266
Tbca	16.581	0.280571	0.372551	0.705266
Timm8a1	17.3725	0.258657	0.372748	0.705266
Top3b	14.6782	0.442184	0.373059	0.705266
Ubqln1	16.3217	-0.283532	0.372166	0.705266
Ufm1	15.6215	-0.36076	0.37341	0.705266
Exoc5	15.3193	-0.241841	0.374124	0.705567
Ppig	14.7649	-0.407987	0.37418	0.705567
Baiap2l1	17.3332	-0.129847	0.374541	0.705799
Rbms1	16.3274	-0.284507	0.374709	0.705799
Ipo5	15.5937	0.509565	0.375302	0.706535
Flot2	15.7762	0.29611	0.376668	0.707405
Lamtor4	14.7482	-0.466926	0.376781	0.707405
Pef1	14.8962	-0.47671	0.376258	0.707405
Ppia	21.4856	-0.114602	0.376093	0.707405
Tmed10	19.8236	-0.0743566	0.376727	0.707405
Ahcyl1	14.741	0.456835	0.381131	0.7088
Aif1l	16.6645	-0.876185	0.380477	0.7088
Ap2a1	16.6965	-0.140305	0.378911	0.7088
Bzw1	14.5596	0.316899	0.378651	0.7088
Cdcp1	14.3976	-0.242339	0.381395	0.7088
Cfl2	17.0727	0.123262	0.378628	0.7088
Cnep1r1	14.7092	0.258688	0.378954	0.7088
Cxadr	16.1261	-0.610833	0.380881	0.7088
Ddx19a	16.4463	-0.225928	0.379997	0.7088
Dhx16	14.7404	-0.469014	0.38029	0.7088
Dnajc11	15.7793	0.476039	0.379699	0.7088
Khsrp	18.6722	-0.144696	0.377845	0.7088
Pde12	14.7875	0.258746	0.381341	0.7088
Pld1	15.304	-0.413911	0.379867	0.7088
Rbpms	14.9047	0.624954	0.380194	0.7088
Rpl26	17.9926	-0.19195	0.379677	0.7088
Sep15	15.2705	0.464641	0.378687	0.7088
Urah	16.2305	-0.403339	0.379305	0.7088
Wapl	14.7979	0.32665	0.380824	0.7088
Pick1	14.3744	0.229354	0.381737	0.709057
Acox1	17.5093	-0.179416	0.382356	0.709631
Ndufaf2	14.1857	0.459624	0.382454	0.709631
Capzb	18.0482	-0.0886427	0.383718	0.709705
Ddrgk1	15.5592	-0.201169	0.383545	0.709705
Gtf3c2	14.5544	0.282522	0.383104	0.709705
Mdh1	19.6476	0.0985356	0.383283	0.709705
Mrpl38	14.349	0.423516	0.383575	0.709705
Strap	17.0258	0.204158	0.382818	0.709705
Cacybp	15.2996	-0.17772	0.384101	0.710037
Ktn1	15.8426	-0.279912	0.38483	0.711005
Glg1	17.7586	0.0915821	0.385094	0.711116
Cd81	15.7156	0.473786	0.386988	0.712252
Cecr5	15.834	0.354306	0.38644	0.712252
Epcam	16.4582	0.223976	0.387056	0.712252
Lgals1	14.7227	-0.242196	0.386065	0.712252
Pfkm	14.859	0.461838	0.387143	0.712252
Sec61b	18.0901	-0.24312	0.386974	0.712252
Wdr81	16.0275	0.320143	0.386189	0.712252
Bag3	15.4259	-0.597789	0.388746	0.714823
Hist2h2ab	14.8464	0.22292	0.389138	0.715167
Rfc1	14.4661	-0.538052	0.389651	0.715354
Tmem135	14.7254	-0.278178	0.38952	0.715354
Pgls	17.6404	-0.150234	0.390137	0.715868
Camk2g	15.764	-0.415435	0.391515	0.716466
Gnai3	16.6048	-0.0711177	0.39076	0.716466
Ldlr	14.1623	0.790146	0.391828	0.716466
Mrpl23	15.974	-0.226134	0.39208	0.716466
Napa	17.569	0.0935217	0.39211	0.716466
Rab1a	20.1516	0.097443	0.391623	0.716466
Snrpn	16.6754	-0.393637	0.39111	0.716466
Stx12	17.3802	-0.081838	0.39159	0.716466
Mal2	20.1864	-0.235387	0.393212	0.717229
Opa1	16.3999	0.122178	0.393338	0.717229
P2rx4	14.9929	-0.255422	0.393293	0.717229
Snx12	14.8227	-0.172593	0.393352	0.717229
Inpp1	13.9494	-0.600989	0.393862	0.717407
Lmnb1	20.5908	-0.181595	0.393769	0.717407
Arpc1b	17.7072	0.0839084	0.394331	0.717885
Hnrnpk	20.2979	-0.0794939	0.39508	0.718496
Tpt1	17.5292	0.216967	0.394946	0.718496
Pi4k2a	15.9463	-0.104515	0.395811	0.719449
Arl15	14.5756	-0.485018	0.396637	0.720383
Gnpat	17.407	0.11461	0.396739	0.720383
Timm8b	16.1074	-0.247556	0.397578	0.72153
Ablim1	15.6784	-0.355575	0.400326	0.721541
Aspscr1	15.1892	0.32803	0.398236	0.721541
Atxn10	15.7657	-0.617799	0.400277	0.721541
Eef1d	18.8617	-0.186314	0.400461	0.721541
Hsdl2	15.2506	-0.431046	0.400487	0.721541
Lrpap1	14.3555	-0.371089	0.398138	0.721541
Pgam1	18.2989	-0.123485	0.399839	0.721541
Rbp1	14.7209	-0.497685	0.400105	0.721541
Srp14	16.6946	0.164448	0.399864	0.721541
Ssb	16.6826	-0.399551	0.398597	0.721541
Stx4a	15.8569	-0.200192	0.399191	0.721541
Tcp1	19.0787	0.101439	0.398809	0.721541
Vdac1.1	15.3996	0.607642	0.39805	0.721541
Ywhae	19.8704	0.145034	0.399962	0.721541
Cct4	17.8489	0.132811	0.401321	0.722493
Itpr1	15.9885	-0.0729323	0.401521	0.722493
Yme1l1	15.631	0.115109	0.401639	0.722493
BC003331	17.2575	0.57142	0.403274	0.724685
Nap1l4	16.3155	0.126721	0.403258	0.724685
Vat1	17.4915	-0.414606	0.403676	0.725033
Car2	15.2066	0.504096	0.404176	0.725556
Ccs	14.1852	0.476379	0.404754	0.725857
Ube2l3	15.0414	-0.359848	0.404761	0.725857
Cnpy2	18.5438	0.177663	0.40517	0.726216
9430016H08Rik	14.5359	-0.349977	0.405707	0.726804
Inpp5k	15.4318	-0.490781	0.406572	0.727543
Qars	16.8231	-0.112445	0.406494	0.727543
Ythdf2	14.983	-0.298082	0.406747	0.727543
Isoc1	16.4426	0.320404	0.407422	0.727759
Pex3	15.0443	0.454586	0.407495	0.727759
Rps6ka3	18.3933	0.262864	0.407225	0.727759
Mrpl11	14.9853	0.359055	0.408207	0.728656
Sart1	15.822	-0.323742	0.408781	0.729306
Bcas2	16.1653	0.18134	0.409381	0.729885
Gnb1	18.2776	-0.109115	0.40961	0.729885
Prkcsh	18.7283	0.104054	0.409734	0.729885
Fgfr2	14.757	0.318855	0.410025	0.730029
Acaca.1	17.3891	0.22969	0.411646	0.730825
Ago1	15.6396	-0.440415	0.411076	0.730825
Atp6v0c	15.5281	-0.486489	0.412235	0.730825
Hint1	19.128	-0.14348	0.411201	0.730825
Hnrnpd	19.7526	-0.122937	0.412281	0.730825
Hsdl1	14.9208	-0.505617	0.412443	0.730825
Pkp4	14.5057	0.285365	0.410817	0.730825
Prnp	14.3412	-0.419588	0.412531	0.730825
Tln1	18.0291	-0.0511612	0.412573	0.730825
Tspan11	16.4591	0.160058	0.411675	0.730825
Pdia6	20.104	0.166323	0.41299	0.731192
Myh7	15.3127	0.326702	0.413684	0.732018
Urod	14.8473	0.444648	0.413878	0.732018
Gak	15.0526	-0.500938	0.414386	0.73244
Psmd1	16.4668	-0.144046	0.414537	0.73244
Ptgr2	15.5052	-0.437635	0.41502	0.732922
Irf2bp1	15.177	-0.792223	0.415929	0.734154
Fryl	14.9869	0.418495	0.416321	0.734166
Nedd8	14.72	0.675366	0.416358	0.734166
Cnbp	16.5538	-0.457277	0.417075	0.73445
Cnot2	14.0417	-0.376983	0.417153	0.73445
Gpam	15.2522	0.503967	0.416901	0.73445
Mat1a	16.2164	0.0920143	0.417621	0.734807
Nploc4	16.0693	-0.330399	0.4182	0.734807
Sec22a	15.5981	-0.295968	0.417937	0.734807
Stambp	14.7353	-0.52655	0.41804	0.734807
Ola1	15.8801	-0.354787	0.418542	0.735037
Ddx39b	19.023	0.137134	0.41931	0.735272
Lpp	18.0938	-0.180768	0.419262	0.735272
Nfib	15.1644	-0.176976	0.419274	0.735272
Coq5	14.8178	0.336107	0.419636	0.735472
Bcap31	18.3839	0.182095	0.420704	0.736915
Rab3d	15.0893	0.330016	0.420882	0.736915
Agpat1	15.0429	0.375252	0.421313	0.736927
C1galt1c1	15.2479	0.305925	0.421176	0.736927
Srp68	16.3595	0.0927805	0.421617	0.737088
Hsp90ab1	20.5172	-0.159858	0.422477	0.73785
Lsm12	17.0212	-0.161572	0.422403	0.73785
D2hgdh	15.497	0.423342	0.423101	0.738247
Faf2	17.3378	-0.125157	0.423308	0.738247
Mrps11	14.7866	0.315691	0.423469	0.738247
Nudcd1	15.2669	1.03283	0.423553	0.738247
Srrt	17.6479	-0.175582	0.426165	0.742428
Hnrnpul1	17.2552	-0.100149	0.42729	0.744014
[truncated: 1,481 more rows]
