# Supplementary material for: LKB1 drives stasis and C/EBP-mediated reprogramming to an alveolar type II fate in lung cancer
Source: Nat Commun. 2022 Feb 28;13:1090. doi: 10.1038/s41467-022-28619-8 (PMC8885825; doi:10.1038/s41467-022-28619-8)
Supplement: Supplementary file 11 — Supplementary Data 8 [file 41467_2022_28619_MOESM11_ESM.xlsx]

## Sheet: Sheet1
Supplementary Data 8. RLE-normalized (DESeq2) counts for C/ebps and Lkb1 knockout RNA-seq experiment.
Gene	sgInert_1	sgInert_2	sgInert_3	sgInert_4	sgInert_5	sgInert_6	sgInert_7	sgCebps_1	sgCebps_2	sgCebps_3	sgCebps_4	sgCebps_5	sgCebps_6	sgCebps_7	sgLkb1_1	sgLkb1_2	sgLkb1_3	sgLkb1_4	sgLkb1_5
0610005C13Rik	0	0	0	0.617612	0	0	0	0	0	0	0	0.418601	0.889612	4.41117	0.411936	0	0	0.783333	0.386777
0610009B22Rik	130.273	125.67	157.011	122.184	135.828	137.786	140.499	174.314	150.575	235.16	131.782	105.671	129.445	71.7525	147.777	128.221	128.164	135.398	140.52
0610009E02Rik	21.0869	9.21603	3.22669	15.4513	4.71025	4.43333	7.9758	19.4048	16.6865	3.92885	14.3083	0	19.2141	7.07535	0	15.9855	5.73908	11.3532	9.22918
0610009L18Rik	2.24872	1.06448	3.04957	1.39061	3.08003	4.18878	0	6.45581	8.47181	3.91088	1.00835	8.2733	10.0737	15.3959	1.8469	1.3861	2.7093	1.78501	0.867391
0610009O20Rik	132.176	86.2581	69.5882	114.873	102.214	76.1726	93.2678	96.7654	68.8097	109.841	67.1048	56.2788	89.7113	132.318	98.7719	77.5687	114.418	74.314	108.341
0610010F05Rik	225.235	248.358	303.494	381.577	227.629	339.631	245.176	276.303	213.706	173.683	368.157	286.21	223.085	397.859	223.002	340.637	299.022	235.232	318.799
0610010K14Rik	21.7829	14.8747	5.79822	15.7425	9.66214	11.1974	24.7203	19.4325	17.422	13.9192	25.0342	11.9972	7.7348	27.3373	16.8744	10.9579	17.5398	20.6934	10.2351
0610012D04Rik	0	0	0	0	0	0	0	2.15237	0	0.979713	2.02114	1.82644	0	1.91274	0	0	0	0.598252	0
0610012G03Rik	54.9231	67.0851	46.2777	41.5554	73.3496	50.6904	53.0728	51.6153	48.9131	40.8673	45.1238	51.4059	62.9138	79.1339	55.3899	60.2616	74.8098	65.1413	66.747
0610025J13Rik	0	0	0	1.31941	0	0	1.36074	0	2.59247	0	0	0.986599	1.07811	0.917601	0	0.742417	3.86917	0	0
0610030E20Rik	184.28	161.03	260.794	163.604	168.502	234.894	116.315	134.147	178.249	96.1631	212.281	219.231	220.218	277.821	167.031	111.267	103.883	160.642	175.903
0610033M10Rik	1.61884	0	0	0	1.10447	4.56565	0	0	0	0	0	0	0	0	0.666292	0	0	0	0
0610037L13Rik	173.989	159.354	183.957	209.595	138.668	200.079	185.507	197.326	178.564	190.733	167.122	184.987	219.173	188.57	185.477	125.9	146.659	96.8168	109.793
0610038B21Rik	4.73147	1.12385	1.62861	2.59762	0	8.4241	0	4.2868	6.08886	4.905	2.11626	9.86916	6.7967	1.8349	2.9229	3.97928	1.6905	1.7188	3.35387
0610039K10Rik	0	0	0	0	0	0	11.4761	0	0.604653	0	0	0	0	0	0	0	0	0	0
0610040B10Rik	6.18809	0.984352	4.54722	3.487	5.98999	2.60782	1.78995	0	8.33573	9.81452	9.86459	0	6.33336	5.9651	12.0111	8.37422	15.9461	15.9723	1.08558
0610040F04Rik	0	0	0	0	0	2.66529	0	0	0	0	0	0	0	0	0	1.76905	0	0	0
0610040J01Rik	92.4329	76.2141	66.0517	105.957	59.1523	79.8831	78.4396	91.9156	105.611	89.8855	102.579	55.149	80.2993	128.486	59.6441	90.8082	79.7133	109.441	64.6184
0610043K17Rik	0	0	0	0	2.29376	0	1.06632	1.60237	0	2.18426	0	1.69002	2.25065	0	0	0	0	0	0
0710001A04Rik	4.48412	4.25931	12.3346	8.31249	16.8149	9.501	1.4343	15.0549	25.3647	21.4111	46.1377	6.53786	22.9771	16.5975	2.76954	4.84876	5.40841	12.9185	5.20121
1010001B22Rik	0	0	0	1.39126	4.62424	0	0	4.30415	0	0	4.03597	1.83493	4.03358	0.960506	0.923498	1.38622	2.70986	0	0
1010001N08Rik	4.94432	4.2091	17.4336	8.85004	31.1061	2.66638	18.1268	14.5344	14.3818	11.6473	22.1917	20.9463	14.0477	19.3028	14.52	4.44377	14.4789	7.17898	8.9529
1110002E22Rik	0	0	0	0.907064	0.999047	0	0	0	0.791474	0	4.59331	0	0	0	0	4.99647	0	3.44447	1.13686
1110002J07Rik	0	0	0	0	0.441251	0	0	0	0	0	0	0	0	0	0	0	0	1.35415	0
1110002L01Rik	73.9325	79.6098	56.2711	39.6125	102.058	71.2433	42.7676	49.3562	29.0343	49.3912	23.4938	182.279	28.4808	95.0505	64.2063	60.106	28.2192	53.566	51.2861
1110003F10Rik	0	0	0	0	0	4.20277	0	4.3029	0	0	0	0	0	0	4.61667	1.38579	0	0	0
1110004E09Rik	67.9638	68.6942	39.1325	66.3876	83.7518	84.7689	52.0864	81.9953	69.6756	67.5768	94.4433	66.7414	48.875	77.1663	44.2192	83.619	70.0299	80.6524	67.2092
1110004F10Rik	189.515	208.585	170.613	197.321	178.377	151.943	242.683	212.922	180.206	166.339	237.525	176.85	131.679	254.842	137.314	203.488	201.141	225.101	268.081
1110006O24Rik	0	0	0	0	1.53525	0	2.86601	2.15145	0	0.975821	3.01833	0	0	0	0	0	1.80481	2.36692	0.86717
1110008F13Rik	437.783	572.444	289.354	445.805	510.396	482.219	512.53	469.37	644.124	585.463	513.048	350.921	500.469	345.258	542.182	458.484	524.106	642.344	470.625
1110008L16Rik	158.859	114.544	124.697	100.362	123.288	107.911	110.215	101.164	88.1958	152.253	113.756	88.078	116.061	85.1312	123.54	129.912	87.5884	93.3943	91.3562
1110008P14Rik	101.095	147.67	102.16	124.363	107.906	81.5189	93.3392	101.483	140.698	112.539	122.21	61.5492	69.8598	94.3957	71.4231	102.822	122.861	133.949	116.632
1110012L19Rik	16.8234	36.2023	23.0866	11.0899	13.7739	22.1406	7.16974	32.2635	16.9152	21.4266	15.0576	20.4957	13.0042	20.4555	36.0057	32.5587	19.837	29.4216	39.8798
1110017D15Rik	0	0	0	2.12839	1.82366	11.3747	0	0	0.873019	0	0	0	6.14151	0	0	0	1.30231	4.75358	9.80855
1110018N20Rik	0	0	0	0	0	0	0	0	0	0	0.992705	0	0	0	0	6.16283	0	0	0
1110019D14Rik	22.2112	37.4087	5.55947	23.4825	14.5145	38.8446	31.0109	19.3723	50.0413	12.2696	24.3852	37.8992	44.07	105.636	43.1501	13.1025	25.1677	30.1235	10.9316
1110020A21Rik	8.97958	3.19406	10.7414	6.93832	8.43432	5.26005	15.7669	10.7561	3.62667	4.87573	6.03178	7.42096	1.00258	0	2.76985	11.0855	4.51073	3.54325	3.46833
1110025M09Rik	1.12244	8.51749	3.06906	0	4.60043	1.05204	1.43336	10.7561	11.4844	1.95026	4.02112	0	1.00255	2.91089	0	6.92841	0	3.5431	0
1110028F11Rik	0	0	0	0	0	0.728085	0	0	1.52504	0.675106	0	0.641869	0	0	0	0	0	0.408929	0
1110032A03Rik	128.055	176.939	191.656	169.819	185.928	150.681	247.339	159.02	173.647	166.03	102.061	91.0237	160.898	116.283	255.599	166.878	193.241	121.439	162.319
1110032F04Rik	0	6.38953	0	0	0	0	0	0	0	0	0	2.81488	0	0	0	0.692569	0	0	0
1110034G24Rik	1.65988	8.07274	6.61611	10.2563	4.18771	4.56714	9.29213	6.98897	3.926	5.2747	7.61141	7.06158	11.1238	8.43828	10.9941	4.50186	13.6729	11.4742	15.963
1110035H17Rik	0	3.20358	1.54517	6.94856	0	0	1.43827	0	1.81718	3.86675	4.0248	0	3.00716	0	2.77752	2.08406	1.80819	2.91769	0
1110038B12Rik	182.914	180.599	136.373	152.506	183.958	468.997	109.343	186	124.487	194.192	205.647	105.779	179.671	121.052	177.172	167.938	202.16	190.253	175.989
1110038F14Rik	19.5495	17.2282	42.472	32.84	29.7682	46.2765	15.9516	13.0504	33.3179	31.0912	32.8278	24.9778	28.4287	34.5642	24.4221	32.2239	42.0718	20.224	36.9273
1110046J04Rik	18.3744	0.764643	5.55432	6.95521	15.772	6.0791	14.0107	20.4007	2.60015	24.5025	49.5255	25.6096	2.14642	7.04183	1.9884	7.06764	0.646836	6.85098	10.3345
1110051M20Rik	55.8345	34.1807	25.4096	12.6178	17.6312	9.85682	37.1664	25.483	33.8057	56.1543	19.9736	13.4465	56.9197	74.2305	42.6044	62.9896	76.2058	20.9346	26.6503
1110059E24Rik	197.315	419.236	371.593	383.601	335.976	320.816	411.973	334.363	267.973	300.229	375.799	195.484	214.416	345.252	319.272	288.331	308.951	271.24	322.454
1110059G10Rik	174.913	126.382	103.573	108.516	77.2325	76.6154	111.445	88.5923	126.011	106.962	114.744	109.095	55.593	163.365	101.984	128.541	123.423	166.766	93.62
1110065P20Rik	19.4142	32.1435	33.8114	13.205	29.5983	30.2092	47.6545	29.1457	39.0313	46.9652	47.9259	17.4484	29.1496	15.2088	39.2262	29.5483	38.1665	22.5575	40.8047
1190001M18Rik	0	0	0	0	0.764539	0	0	0	0	0.973407	0	0	0.999332	1.95152	0.923189	0	0	0	0
1190002N15Rik	692.001	466.449	614.726	877.077	570.833	557.012	830.949	604.202	728.364	564.453	656.614	898.399	794.665	873.819	620.301	653.057	602.583	583.665	494.864
1190005I06Rik	0	0	0	0	0	1.68252	0	1.72048	1.45026	0.779936	0	0	0	0	2.21523	0.554113	4.32913	4.72381	2.0804
1190007I07Rik	10.7766	8.31939	18.1813	3.24197	9.17825	7.25449	4.5304	6.65347	11.2297	3.14914	5.43141	7.25622	8.40615	10.8406	5.90296	9.06925	10.999	5.84701	11.266
1200007C13Rik	2.24023	4.25967	4.63955	2.76797	16.7807	5.29004	8.60942	0	3.01793	12.6362	12.0184	0.938077	0	0	5.5386	4.15545	9.9101	1.1702	4.33361
1300002E11Rik	135.762	72.0945	142.035	130.676	130.97	130.852	134.892	138.521	98.9278	90.3735	121.355	223.014	107.154	184.06	98.1359	73.2731	122.104	112.128	146.521
1300014J16Rik	20.1788	13.8427	9.25051	11.0835	6.11469	13.7232	27.2515	19.3563	0.603925	36.0102	9.02713	7.47137	14.9856	22.4541	21.2331	10.3902	3.60564	13.5064	13.0031
1300017J02Rik	7.15402	11.1479	0	0	0.379483	0	4.28884	0	0	0	0	0	0	0	1.5021	0	0	0	0
1500002C15Rik	0	4.2842	4.66345	0	5.37238	4.25455	0	0	6.07141	0.977879	8.06092	0.942652	2.00592	1.97017	2.78535	2.08979	0.906222	2.94455	0.871759
1500002F19Rik	0	3.57768	2.39138	2.49886	0.600586	3.28167	0	10.5167	0.472714	0	5.12394	4.33097	3.14191	6.01091	11.6663	3.08258	0.917565	0.926609	2.71141
1500004A13Rik	49.5033	53.3396	134.271	84.167	43.2014	223.574	125.672	42.3648	64.8457	88.3556	87.5345	82.9523	98.9885	108.392	76.5446	69.4331	29.6173	55.546	129.062
1500005C15Rik	3.36042	1.06491	6.18553	0	0	6.34765	0	0	0	0.972049	0	0	0	0	1.84621	0.692578	0	1.75548	0
1500009L16Rik	4.29984	0	23.6487	0	0	1.01132	0	0	0	1.86673	11.5436	0	6.7087	4.39939	0	0.664075	5.18569	5.63565	19.9458
1500011B03Rik	18.1126	20.5008	8.65849	15.7389	28.5361	7.17419	11.169	23.4502	18.2508	12.246	27.3413	6.42424	12.3034	23.1137	40.0864	15.3641	41.541	39.1458	25.0601
1500011K16Rik	66.2425	89.4302	96.5768	58.3011	82.0986	62.0241	78.8226	58.0866	59.2458	54.6311	70.4039	37.0516	53.176	49.4181	43.3958	69.9798	55.9432	91.0506	80.6435
1500012K07Rik	0	2.55767	0	0	0	0	0	0	0	0	0	0	0	0	0	1.20599	0	0	0
1500015A07Rik	57.8639	29.6653	59.6578	56.5293	42.3958	115.371	61.6181	50.2903	32.3541	54.959	44.9151	66.6209	27.2169	22.8901	40.4777	43.8677	14.9266	18.8387	37.1621
1500015L24Rik	0.724275	0.686702	0	0	0	0	0	0	0	0	0	1.79132	0	0	0	0.893839	0	0	0
1500015O10Rik	0	2.12942	0	0	0	1.05261	0	0	0	3.89932	10.0492	0	1.00199	0	4.61632	0	0	0	0
1500026H17Rik	1.11993	11.7143	1.54749	15.2206	3.04975	7.40944	7.17513	2.15026	1.20703	0.971763	5.00614	2.81678	1.99254	15.6966	0	1.38511	0.900818	5.84667	2.60008
1500035N22Rik	0	0	6.13916	1.38757	0	0	1.43339	2.1512	0	6.82545	4.02079	7.42312	4.00971	1.94102	1.84656	0	0	0	0
1520401A03Rik	0	0	0	0	2.17787	0	0	0	0	0	0	0	0	0	0	0	0	0	0
1600002D24Rik	0	0	0	0	0	0	0	0	0	0	0	0	0	0	0	0	0	0.338347	0
1600002K03Rik	34.8348	15.9681	10.6971	11.1169	19.2225	33.5632	20.0549	17.2137	16.937	16.6061	9.06572	11.9876	7.03982	4.82499	30.4717	15.2453	18.0557	6.52815	12.1419
1600010M07Rik	0	0	0	0	0	0	0	0	0	0	0	0.485614	1.04084	4.98262	0	0	0	0	0
1600012H06Rik	258.231	296.271	275.049	282.364	238.037	283.46	129.5	252.577	256.06	232.533	286.87	162.295	206.877	293.756	252.231	289.311	255.3	332.995	291.722
1600014C10Rik	14.1094	38.515	52.3284	54.8738	41.8324	37.0009	51.8748	30.1003	26.7703	22.8056	26.9031	43.745	16.2763	31.3158	13.9241	25.8512	31.5027	12.9223	49.5017
1600014C23Rik	0	0	0	0	0	0	0	0	1.2113	0	0	0	0	0	0	0.693298	0	0	0
1600020E01Rik	39.4496	17.1849	53.8597	39.5545	40.4437	10.0421	75.5318	21.247	28.667	21.8736	29.5268	24.1903	47.2683	46.1157	38.5275	66.5252	70.9225	47.7021	39.5825
1600023N17Rik	1.12182	0	6.15107	6.93327	0	0	5.73509	2.151	0	0	2.00852	0	0	0.972959	0	0	6.31273	1.17808	0.866992
1600029O15Rik	0	0	0	3.87965	0.534771	5.26733	0	0	2.5375	0	0	3.44328	21.6653	0	0	2.91113	2.52498	0.410477	0
1700001C02Rik	0	0	5.82367	0	0	0	0	0	3.45151	0	0	0	0	0	0	0.706387	0	0.604542	0
1700001C19Rik	0	0	0	0	1.14501	0	0	0	0	0	0	0	0	0	0	0	0	0	0
1700001D01Rik	1.1252	0	0	0	0	0	0	0	0	3.91537	0	0.915867	0	0	0	0	0.903411	0	0
1700001G17Rik	0	1.07123	0	1.39605	0.771316	0	4.32663	2.16443	0.608125	0	0	0	0	3.90629	0.928946	0	1.81528	0.593965	0.872393
1700001J11Rik	0	0	0	0	0	0	0.983523	0	0	0	0	0	0	0	0	0.474709	0	0	0.594075
1700001K19Rik	0	0.761858	0	0	0	0.753585	0	0	0.432386	0.697321	0	1.99557	0	0	0	0	0	0	0.620391
1700001L05Rik	15.7107	43.4722	41.9109	33.7098	59.3427	56.8306	2.05988	35.9204	31.848	12.69	56.12	18.1458	40.8323	131.286	21.1968	27.0743	14.8108	35.1731	27.9392
1700001L19Rik	0	0.741945	1.07622	0	8.09844	0	0	0	0	2.29092	1.39642	0	2.78037	11.639	1.85006	2.09478	3.61617	1.18526	0.60392
1700001O22Rik	0	0	0	0	0	0	0	0	0	0	0	1.05262	0	0	0	0	0	0	0
1700001P01Rik	2.24861	1.0645	0	0	1.53981	0	0	0	0	0.977643	0	0	0	0	0	0.693051	2.70923	0.594857	0
1700003D09Rik	0	0	0	0	0	2.11169	0	0	0	0	0	0.93429	3.99533	0	0	0	0	0	2.60057
1700003E16Rik	0	0	0	0	3.02811	5.2456	0	4.26668	5.98865	2.89366	0	0.929772	0	2.99555	2.76514	0.6871	0	2.92967	1.71975
1700003F12Rik	0	0	1.5059	0	0	0	0	0	0	0	0	0	1.03527	0	0	0	0	0	0
1700003G13Rik	0	0	0	0	0	0	0	0	0	0	0	0	0	0	1.16358	0	0	0	0
1700003G18Rik	0	0	0	0	0	0	13.5941	0	0	0	0	0.900081	0	0	0	0	0	0	0
1700003I16Rik	0	0	0	0	1.53078	0	0	0	0	5.84443	0	0	0	0	0	0	0	0.588669	0
1700003M07Rik	0	0	0	0	0	0	0	0	0	0	0	0	0	0	0	0	0.93426	0	0
1700006E09Rik	0	0	0	0	0	0	0	0	0	0	0	0.744472	0	0	0	0	0	0	0
1700006J14Rik	0	0	0	0	0	0	0	0	0	0	0	0	0	0	3.28644	0	0	0	0
1700007E05Rik	2.23588	0	0	0	1.53231	1.05359	2.86162	2.14513	0	0.970438	3.00018	0.94282	1.99174	1.94971	4.60405	2.76356	2.70682	0	7.79111
1700007G11Rik	0	0	0	1.07133	0	0	0	0	0.466664	0	0	0	0	0.749239	0	2.45206	0	0.455867	0
1700007J10Rik	1.0127	0	0	0	0.690904	0	1.29485	3.8844	2.72743	1.75878	2.71914	0	5.41899	0	1.66729	1.87657	3.2567	0.531246	0
1700007K09Rik	0	0	0	1.94932	0	0	0	0	0	0	0	0	5.64303	0	0	0	0	0	0.608313
1700007K13Rik	1.19064	0	1.61836	3.31949	0	4.44354	1.51761	0	1.92271	0	0	3.90561	0.799685	1.5454	0	3.86636	1.78197	7.53902	0
1700007L15Rik	7.8623	0	0	4.1664	8.44827	4.20057	0	2.15151	5.44235	1.95227	16.1035	12.9414	3.01323	0	1.84669	3.46457	4.51267	5.92261	3.46879
1700008A23Rik	1.12359	0	0	0	0	0	0	0	0	0	0	0	0	0	0	0	0	0	0
1700008B11Rik	4.4967	6.38701	0	0	0	6.28589	1.43219	0	0.605062	2.93241	13.1046	0	0	1.92601	0	0	2.70909	0	0.867364
1700008H02Rik	0	1.06487	0	0	0.763587	0	0	0	0	0.972664	0	0.935888	0	0.97814	0	0	0	0	0
1700008J07Rik	63.8471	96.9074	44.8475	22.144	65.5985	41.2613	51.6563	21.5034	48.2872	60.2657	42.0649	30.9551	56.8154	36.2669	46.1551	41.5546	51.3526	49.7353	95.3396
1700008O03Rik	0	0	0	0	0	0	3.37788	2.5344	0	1.14843	0	0	0	0	0	0	0	0	0
1700010B08Rik	0	0	0	0	0	0	0	0	0	0	0	0.9286	0	0	0	0	0	0	0
1700010H22Rik	0	0	0	0	0	0	0	0	0	0	0	0	0	0	0	0	0	0	0.69557
1700010I14Rik	3.31148	1.18542	3.43654	0	2.55066	11.123	7.06627	0	3.38447	3.63451	2.80887	14.5792	3.72838	1.08843	0.862528	11.5024	4.43853	2.73711	6.76577
1700011H14Rik	0	2.82335	0	0	1.51569	4.21034	0.951168	0	0	0	1.32701	0.622599	0.660167	0.650496	1.83543	0.918025	0	0	3.44657
1700011I03Rik	0	0	0	0	0.721729	0	0	2.0177	0	0	0.946184	0.869537	0	0	0	0	0	0	0
1700011L22Rik	0	0	0	0	0	0	0	0	0.409396	0	0	0	0	0	0	0	0	0	0
1700012B09Rik	0	0	0	0.950052	0	0	0	0	0	0	0	0	0	0	0	0	0	0	0
1700012C08Rik	0	0	0	0	0	6.19453	0	0	0	0	0	0	0	0.932303	0	0.694945	0	0	0
1700012C14Rik	0	0	0	0	0	0	0	0	0	0	0	0	0	0	0	0	0.798142	0	0.766406
1700012D14Rik	6.97789	2.41304	24.2898	7.79606	8.20822	28.4903	52.9677	2.43608	30.6949	0	3.4025	17.3594	6.20653	6.53061	8.30916	7.84612	5.61287	16.944	9.81897
1700012D16Rik	0	7.45092	0	0	2.31306	2.09149	2.86338	0	1.81595	2.93564	3.02784	0.916687	0	0	3.6941	0.69314	0	0	1.73497
1700013A02Rik	0	1.06451	0	0	0	1.04797	2.86454	0	0	0.97729	6.04714	0	0	2.89061	0	0	0	0	0.867339
1700013F07Rik	1.90279	0	0	0	0	0	0	0	0	0	0.85244	0.783755	1.70113	0	0.782226	0	5.35172	2.16623	0.734649
1700013H16Rik	0	0	0	0	0	0	0	0	0	0	1.00335	0	0	0	0	0	0	0	0
1700014D04Rik	0.75859	0	1.04842	0	1.03282	3.68505	0	0	3.67922	0	0.678165	0	5.39823	1.32937	1.25057	0.938246	0	2.148	0
1700015F17Rik	0	0	0	0	0.758171	0	0	0	0	0	0	0	0	0	1.07346	0	0	0	0
1700015I17Rik	0	0	0	0	0	0	0	0	0	0.972248	0	0	0	0	0	0	0	0	0
1700015O11Rik	0	0	0	0	0	0	0	0	0	0	0	0	0	0	0	0	0	0	1.73455
1700016A09Rik	1.12255	0	0	0	0	0	0	0	0.604472	0	0	0	1.00282	0	1.84659	0	0.902198	1.18153	0
1700016B15Rik	0	0	0	0	0	2.10013	0	0	0	0	0	0	0	0	0	0	0	0	0
1700016C15Rik	0	0	0	0	0	0	0	0	0	0	0	0	0	0.968107	0	0	0	0	0.86717
1700016F12Rik	0	5.32263	0	0	6.15443	7.33781	4.29705	8.60711	5.44476	4.88571	4.03071	0	1.00628	2.89203	0.923415	1.38601	0.902901	0	1.73465
1700016G22Rik	3.49819	5.51289	0	1.44245	3.99897	6.48976	0	0	1.25452	0	0	0	0	0	0	2.15429	0	0	0.898732
1700016H13Rik	1.77431	3.37122	3.66284	10.9634	0	10.4184	1.13531	5.35224	3.34564	4.29815	0.793659	5.12186	7.90395	18.5582	0	1.09646	2.85352	6.48969	1.90627
1700016J18Rik	0	0	0	0	0.798952	0	0	0	0	0	0	0	0	0.881429	0	0	0	0	0
1700016K05Rik	0	1.06462	0	4.19809	0	7.24118	0	2.15357	0.606221	0	4.07183	5.36834	2.04645	0.937434	2.77754	3.4721	0	0.608162	2.60768
1700016K19Rik	3.36643	0	0	8.32297	0	3.15845	2.86712	0	0	0	1.00478	1.85805	0	0	0.92327	2.07841	3.60791	5.30816	0.867031
1700017B05Rik	62.4597	64.3486	71.8227	74.5426	48.0659	61.9926	29.0674	84.2394	44.2486	42.6762	37.9553	39.0531	29.6529	65.5192	88.315	73.8106	64.5755	94.4966	50.1859
1700017M07Rik	0	0	0	0	0	0	0	0	0	0	0	0	0	0	0	1.38559	0	0	0
1700018A04Rik	0	0.555373	1.44975	0	2.89967	0	0	2.04084	0	0	0	0	0	0	0	0	0	0	0
1700018B08Rik	0	0	0	0	0	0	0	0	0	0	0	0	0	0	0	0.573136	0	0	0.717271
1700018L02Rik	2.2402	4.25967	29.385	16.6076	3.05094	4.23216	0	2.15033	1.81074	3.88799	7.01057	5.6288	4.98354	2.94084	2.7693	9.00346	0	17.5521	2.60016
1700019A02Rik	0	0	0	0	0	0	0	0	0	1.0644	0	0	0	0	0	0	0	0	0
1700019A23Rik	0	0	0	0	0	0	0	0	0	0	2.13215	0	0	0	0	0	0	0	0
1700019D03Rik	84.2983	31.6792	16.3409	13.2759	59.9773	124.969	42.8154	49.5196	41.115	17.7145	31.6992	18.9314	22.9375	14.1282	34.3537	15.2847	27.6593	12.8979	17.4646
1700019J19Rik	0	0	0	0	0	0	0	0	0	0	0	1.46162	0	0	0	0	0	0	0
1700020A23Rik	0	0	0	0	0	0	0	0	0	0	0	0	0	0	0	0	4.41322	0	0
1700020D05Rik	0	0	1.538	1.38658	4.59352	8.43008	0	0	1.20838	0	5.02094	0	13.0112	1.94631	4.6162	1.38553	0.901794	0	1.73397
1700020G03Rik	0	1.0647	4.6062	0	0	0	1.43347	2.15119	0	0	0	0	0	0	2.76981	0	0	1.77038	0.867054
1700020I14Rik	1199.41	1138.77	1090.03	1438.34	950.2	1171.37	983.745	1275.95	1245.13	1197.13	932.153	1138.91	1237.31	1234.53	1106.52	1022.29	899.839	1026.13	978.276
1700020M21Rik	2.24811	0	0	0	0	0	0	0	0	0	0	0	0	0	0	0	0	0	0
1700020N01Rik	0	0	0	0	0	0	0	0	0	0	0	0	0	0	0	0.732186	0	0	0
1700020N18Rik	0	0	0	0	0.771848	0	0	0	0	0	1.01008	0	0	0.957643	0	0	0	0	0
1700021F02Rik	0	0	0	0	0	0	0	0	0	0	1.02139	0	0	0	0	0	0	0	0
1700021F05Rik	17.9644	35.2129	26.9644	24.3806	46.6639	20.1054	22.9438	22.2337	32.197	24.1873	30.1298	47.3351	21.7584	28.0827	26.9007	40.0233	38.2279	32.3439	64.4754
1700021F13Rik	0	0	0	0	0	0	0	0	0	0	0	0	0	0	0	0	0	0.821563	0
1700021N21Rik	0	0	0	0	0	1.05263	0	0	0	0	0	0	0	0	0	0	0	0	0
1700022H01Rik	0	0	0	0	0	0	0	0	0	0	0	0	0	0	0	0	0.902257	0	0
1700022I11Rik	0	1.86401	10.2475	8.87887	10.6726	51.8637	3.34925	14.8644	1.05626	7.06003	16.3077	9.54536	13.5681	13.3299	7.11821	6.86895	3.15319	1.02277	25.4624
1700022N22Rik	0	1.06459	0	5.55661	0	3.14866	0	0	0	1.95288	0	0	3.01495	0	0	0	4.51325	0	0.867229
1700023F06Rik	0	0	0	0	0	0	0	0	0	0	0	0	0.727109	0	0	0	0	0	0
1700023H06Rik	15.7038	9.58283	26.1523	16.6376	13.0129	22.1328	4.30156	8.60383	9.06249	20.4567	15.0611	14.8957	19.0129	11.6815	39.699	20.7826	27.0527	22.9619	11.2707
1700024G13Rik	1.12246	0	3.0688	0	0	3.15591	0	0	0	0	1.00532	0	0	0	0	1.38569	0.902154	4.72462	0
1700025A08Rik	0	0	0	0	0	1.04688	0	4.30393	0	0	0	0	2.01538	0	0.923473	0	0.90316	0	0.867402
1700025G04Rik	54.9224	148.871	43.5735	141.98	48.4019	32.0125	83.1465	35.8571	91.0664	40.2977	51.2145	40.93	23.7116	75.2547	74.7848	131.239	66.7727	124.305	99.8465
1700025N21Rik	0	0	0	0	0	2.09808	0	0	0	0	0	0	0	0	0	0	0	0	0
1700026D11Rik	0	0	0	0	0	0	0	0.786392	4.02751	0	0	0	0	0	0	0	0	0	0
1700026F02Rik	0	0	0	0	0	0	0	0	0	13.0855	0	0	0	0	59.2497	0	9.71238	24.5271	0
1700027A07Rik	1.12779	0	0	0	0	0	0	0	0	0	0	0	2.03108	0	0	0	0	1.80668	0
1700027I24Rik	0	0	0	0	0	0	0	0	0	0	1.85881	0	0	0	0	0	0	0	0
1700027J07Rik	0	0	0	0	0	0	0	0	2.95158	0	0	0	0	0	0	0	0	0	0
1700027J19Rik	9.96582	8.82148	13.6643	5.47481	9.06846	6.24133	2.83069	12.7397	5.36765	8.65494	8.73312	5.51238	12.8432	5.76405	2.73404	9.57375	8.87048	5.8132	6.84654
1700028E10Rik	0	4.92981	2.24398	5.02181	6.08932	1.82578	16.8629	1.79819	0	0	3.46014	8.28132	9.81729	9.82678	4.37545	4.02058	1.9475	7.38161	0.628945
1700028J19Rik	0	1.10097	0	0	1.58278	1.08993	0	0	3.12344	0	1.03812	0.9629	0	0	0	0	0.932389	2.4346	0
1700028K03Rik	13.7498	22.1334	5.85393	11.7601	10.0764	11.0081	22.6332	8.12482	14.2506	4.58803	24.5401	27.5399	16.9274	9.28097	13.952	35.9817	5.10499	4.413	16.3741
1700028N14Rik	0	0	0	0	0	0	0	0	1.20935	0	0	0	1.00422	0	0	0	0	0	0
1700028P14Rik	0	0	0	1.38755	0	0	0	0	0	0	0	0	0	0	0	0.692834	0	0	0
1700029B24Rik	0	0	13.6218	0	0	0	0	0	0	0	0	0	0	0	0	0	0	0	0
1700029H14Rik	0	0	2.84992	0	0	0	0	0	0	1.03526	0	0	0.924569	0	0	0.640712	1.66772	0	0
1700029I15Rik	2.50755	5.55429	1.14665	4.9238	2.85172	4.71319	2.1371	10.1159	10.6767	2.17758	2.99265	12.2771	22.2008	27.623	11.1351	7.90583	0	0	12.9213
1700029J07Rik	5.39408	8.57972	3.31132	4.45331	1.63222	11.3257	0	1.53416	2.58366	3.17275	9.71351	4.68736	2.13286	3.49839	8.90239	4.4531	4.34621	10.3963	16.0775
1700029P11Rik	0	0	0	0	0	0	0	0	0	0	0	0	0	0	0	0	0	2.94456	0
1700030C10Rik	0	0	0	6.91939	0	0	0	0	0	0	0	0	0	0	0	0	0	0	0
1700030C12Rik	2.70642	5.03838	0	3.34745	6.68386	13.5989	9.37161	6.25112	2.1955	2.29601	0	2.5389	2.91316	1.40986	3.96887	5.01078	0	2.14944	0
1700030C14Rik	0	0	0	0	0	2.101	0	0	0	0	0	0	0	0	0	0	0	0	0
1700030J22Rik	7.48557	0.79088	0	7.92471	2.26498	15.4531	4.64317	6.38763	5.88796	8.6604	1.62784	0	0	0	10.5141	3.3728	4.01402	4.79405	14.1062
1700030K09Rik	21.3995	32.5568	26.6081	48.9135	67.7475	21.2342	176.276	28.7602	34.019	42.7082	25.8281	27.8024	30.4606	46.8545	33.5117	25.8042	31.8433	25.6981	35.6046
1700030M09Rik	0	0	0	0	0	0	0	0	0.865142	0	0	0	0	0	0.704301	0	0	0	0
1700031A10Rik	0	0	0	0	0	1.04828	0	0	0	0	0	0	0	0	0	0	0	0	0
1700034H15Rik	3.18045	0	0.558906	1.66743	0	0	1.03587	0	2.115	29.5827	1.44477	0	0	0	0	5.7579	0	0.632407	2.08699
1700034I23Rik	2.24032	0	0	0	3.05135	25.3893	0	0	4.22522	12.637	13.0208	0	22.9276	3.92011	0.923104	0	4.50472	0	9.53403
1700034J05Rik	16.799	42.5974	49.5187	34.5924	19.8236	51.8654	25.8304	25.8031	36.2111	21.3789	11.0136	43.1895	7.97028	5.88608	178.155	15.2362	18.9172	18.7097	7.80023
1700034P13Rik	0.724321	0	0	1.41762	0.493394	0.683617	5.87053	2.20068	1.75481	0.995856	0	0	1.28957	0	2.25063	0.89555	0.922354	0.600861	1.77403
1700036A12Rik	0	0	0	0	0	0	0	0	0	0	0	0	0.559217	0	0	0	0	0	0
1700037C18Rik	11.1729	2.09148	2.58018	2.33024	28.1654	1.76843	3.52273	3.61352	1.48174	1.90887	7.01278	6.00032	1.68292	4.99254	0	2.32758	1.76933	12.8783	2.12776
1700037F03Rik	0	0	0	0	0	0	0	0	0	0	0	0.890444	0	0	0	0	0	0	0
1700037H04Rik	29.7795	8.40899	13.6895	5.4716	10.701	14.2316	21.0801	3.0358	13.117	9.02334	11.8564	2.76345	20.7745	2.88896	13.6699	19.2984	9.85908	14.8893	10.9074
1700039M10Rik	0	0	0	0	0	2.08769	0	0	1.21114	0.979693	0	0	0	0.956465	0	0	0	0.598187	0
1700039M15Rik	0	1.06478	1.53946	4.15841	0.765101	0	0	0	0	1.94769	4.01492	0.931927	0	0	0.923216	0	1.80329	0	0
1700040D17Rik	4.4874	0	0	12.4803	0	3.16069	0	0	0	0	0	0	0	1.94566	0	0	0	0	6.93598
1700040F17Rik	0	0	0	0	0	0	0	0	0.60451	0	0	0.926738	0	0	0	0	0	0	0
1700040L08Rik	0	0	0	0	0	0	0	0	0	0.979434	0	0	0	0	0	0	0.903563	0	0
1700041C23Rik	0	0	0	0	0	0	0	0	0.606248	0	0	0	0	0	0	0	0	0	0
1700041G16Rik	0	7.36857	0	0	0.586919	0.812726	2.20607	0	0	4.48621	0	0.719978	1.53406	0	0.709746	0	0	1.35149	0.66642
1700045H11Rik	0	1.06444	0	0	0	0	0	0	0	0	0	0	0	0	0	0	0	0	0
1700047A11Rik	0	0	0	0	0	0	0	0	0	0	0	0	0	1.48064	0	0	0	0	0
1700047G03Rik	0	2.4473	0	0	5.23996	2.05265	0	0	0	4.8573	0.981335	0	0	0	4.6036	0.676192	0	0	0
1700047I17Rik1	0	67.092	0	87.1548	48.0144	133.427	90.414	0	0	0	63.0594	59.203	62.7374	123.707	173.537	130.196	112.59	109.841	54.5998
1700047I17Rik2	535.243	689.023	704.503	1227.1	580.757	1074.81	516.649	479.492	491.815	510.058	467.447	639.928	424.234	222.86	409.843	695.996	456.669	617.583	506.999
1700047K16Rik	1.12228	6.3882	4.60599	0	0.766477	1.05242	14.3346	0	1.20877	0	6.0302	8.35503	1.00217	2.91281	0.92327	3.46412	0	1.18032	0.867057
1700047M11Rik	0.87713	0.833954	0	0	1.19449	19.0591	0	0	0.472659	0	0	0.734828	0	0	2.16866	12.4743	0	2.74856	3.39367
1700047N06Rik	4.48859	5.32357	7.68049	6.93584	10.7272	0	1.43356	4.30226	6.04329	23.3934	1.00479	0.929005	4.00717	4.85787	2.76981	0	2.70594	1.76942	0.867032
1700048M11Rik	0	0	0	1.3943	0	0	0	0	0	0	0	0	0	0	0	2.08034	0	0	0
1700048O20Rik	0	0	0	0	0	0	0	0	0	0	0	0	0	0	4.02768	0	0	0	0
1700049E15Rik	0	0	0	0	0	0	0	0	0	0	0	0	0	0	0	0	0	0	2.57324
1700051K13Rik	0	0	3.05798	0	0.768606	0	0	6.45495	0	0	1.00703	0	0	0	3.6935	0	0	0	0
1700052K11Rik	42.5517	30.8835	18.5787	27.6693	22.8658	52.943	55.9697	34.4032	38.6217	31.0903	34.0339	28.1872	28.8816	62.8258	49.8458	29.7791	48.6401	50.8373	61.5335
1700054O19Rik	0	0	0	0	0	0	0	0	0	0	1.00517	2.78387	0	0	0	0.692834	0	0	0.867071
1700055D18Rik	8.17204	25.914	11.2541	1.6831	25.063	5.09534	8.71032	13.0679	6.61926	11.8227	7.31	1.10645	25.4677	2.37621	1.1219	2.26995	4.36949	1.42553	2.10688
1700056E22Rik	0	3.7349	1.79723	0	1.90255	1.23158	2.37938	0	3.53274	0.807441	0	0	0	1.13696	0	0.574593	1.05456	0.689137	3.03294
1700056N10Rik	1.1217	5.3238	0	5.54589	3.06188	10.5394	12.9047	8.60384	3.625	7.79306	10.0408	13.0336	3.00206	2.92034	15.695	2.07827	7.21406	9.42038	20.8074
1700057G04Rik	0	0	0	0	0	0	0	0	0	0	0	0	2.04183	0	0.937914	0	0	0	0
1700058P15Rik	0	0	0	0	0	0	0	0	0	0	0	0	0	0	0	0	0	0	0.868654
1700060J05Rik	3.36496	1.06476	0	0	3.06153	5.27034	1.43388	2.15094	0.604148	1.94813	0	0.931195	0	0	0.92323	0	0	0	1.73393
1700061E17Rik	0	0	0	0	0	0	0	0	0	0	0	0.931285	0	0	0	0	0	0	0
1700061G19Rik	1.58986	0	0	0.982175	3.7888	2.25319	0	0	2.14183	0	0	0	14.528	0	2.14515	1.47462	0	0	0
1700061H18Rik	0	7.06362	4.33884	6.58973	4.37782	5.36592	0	2.03985	7.45634	1.85317	0	2.78984	8.98612	1.82575	3.16318	0	1.8874	2.72567	9.86654
1700061I17Rik	0	0	0	2.76879	0	0	0	0	0	0	0	0	0	0	0	0	0	0	0.866765
1700061N14Rik	0	0	0	0	0	0	0	0	0.605994	0	1.0132	0	0	0	0	0	0	0	0
1700063D05Rik	0	0	0	0	0	0	0	1.48045	0	0.670607	0	0	0	0	0	0	0	0	0
1700064H15Rik	0	1.06455	0	0	0	0	0	0	0	0	0	0	0	0	0	0	0	0	0
1700065D16Rik	0	5.90201	0	5.11286	0.909116	2.51451	0.883655	0	0	0	0	0	0	0	1.09872	2.13239	1.07266	0	0
1700065J18Rik	1.28093	0	0	0	0	0	0	0	0	0	0	0	0	0	0	0	0	0	0
1700066B19Rik	14.0096	12.9531	4.10198	1.87169	5.15111	1.76449	3.87776	8.71981	21.4743	5.26771	12.3591	9.03062	1.66214	0	0	10.304	0	3.9027	8.24047
1700066J03Rik	2.39865	0	0	0	2.5753	0	0	0	0	0	0	1.0167	0	2.01346	0	0	0	0	0
1700066M21Rik	73.7554	45.011	94.306	63.9243	147.57	97.7997	55.0112	120.474	60.5088	77.3706	90.5423	50.7588	101.846	56.8925	52.6256	72.1584	72.6073	76.4357	109.896
1700066O22Rik	0	0	0	0	0	0	0	0	0	0	0	0	0	0	0	2.29194	0	0	0
1700067G17Rik	0	6.38668	0	0	0	0	5.72776	0	0	0	1.00869	7.34664	0	0	0	0	0	0	0
1700067K01Rik	6.21994	0	2.91298	0	2.40288	0	0	8.02446	3.03959	2.42506	4.09258	0.881429	0	0	0	0.705721	1.12173	0	1.26207
1700069B07Rik	0	0	0	0	0	0	1.56403	0	0	0	0	0	0	0	0	0	0	0	0
1700071M16Rik	0	8.34602	0	0	0	0	0	0	0	0	0	0	0	1.46326	1.39563	0	0	0	1.25085
1700072G22Rik	0	7.45074	0	8.35372	2.31548	2.08912	1.43139	0	0.60548	0.979265	2.02014	15.5481	6.06049	1.91541	0.923621	2.07959	0.903512	0.597508	0
1700081N11Rik	1.21431	2.29484	0	0	0	0	0	1.90777	0	0	0	4.91098	1.09118	0	0	0	0.974237	0	1.87093
1700082M22Rik	0	0	0	0	0	0	0	0	0	0	0	0	0	0	0	0	2.15051	0	0
1700084C06Rik	0	0	0	0	0	0	0	0	1.20933	0	0	0	0	0	0	0	0	0	0
1700084E18Rik	0	0	0	0	1.76397	0	1.10379	0	1.10831	0	0	0	0	0	2.84159	2.6651	2.08079	0	0.667059
1700084J12Rik	0	0	1.64328	7.65491	1.41251	0	0.762873	0	0.320982	7.18102	5.55315	15.182	9.23653	1.0413	0.490836	2.54867	0	1.08932	0
1700086D15Rik	22.4313	15.9716	24.6253	26.3388	0.765227	21.086	10.0376	2.1509	14.4988	7.79155	13.05	15.8372	4.00134	10.7145	9.23222	11.7766	13.5253	8.82667	12.1373
1700086O06Rik	0	7.15128	0	7.13399	4.11665	1.27805	0	0	0	1.17974	3.44269	0	7.26858	2.51786	0	1.1893	4.36953	2.72655	11.1627
1700086P04Rik	4.48725	1.06475	3.0756	2.77329	0	1.05366	0	8.604	0.604206	15.5884	0	0	0	0	0.923242	0.692767	2.70544	1.17805	0.866991
1700088E04Rik	44.7027	2.47876	34.8684	9.51575	7.35488	16.2018	0	0	6.93058	1.33022	3.82055	9.35572	6.77222	11.0277	4.06591	10.3656	8.99535	5.39074	22.2987
1700092C10Rik	0	0	0	0	0	0	0	0	0	0	0	0	0	0	0	0.69312	0	0	0
1700092M07Rik	0.934644	0	0	0	0	0	0	2.67251	0	2.44251	0	0	0	0	1.53206	0	1.11921	0	4.3152
1700093J21Rik	1.12403	0	0	6.95042	0	1.04805	0	0	1.20999	0.977239	0	0	0	0	0	0.693008	0	0.594195	3.46932
1700093K21Rik	0	0	0	2.56553	0	0	0	0	0	0	0	0	0.925887	0	1.70828	1.28183	0.834289	0	0
1700094J05Rik	10.9603	16.2143	0	6.87284	7.45955	17.5359	3.36488	0	9.18739	21.2959	7.85845	7.42336	4.25455	2.68062	22.8027	1.95105	0	11.2843	5.85649
1700094M23Rik	0	0	0	0	0	0	2.82048	0	1.19078	0.961347	0	0	0	0	9.08958	0	0.88861	0	0
1700094M24Rik	0	0	0	0	0	2.09703	0	0	0	0	0	0	0	0	0	0	0	0	0
1700095A21Rik	0	0	0	0	0	2.10827	0	0	0	0	0	0	0	0	0	0	0	0	0
1700095B10Rik	0	0	0	1.12742	0	0	0	0	0	0	0	0	0	0	0	0	0	0	0
1700095J03Rik	0	0	0	0	0	0	0	0	0	0	0	0	0	0	0	0	0.901118	0	0
1700095J07Rik	0	12.1156	0	0	1.46286	1.78258	0	0	4.59352	0	0	1.73849	0	0	0	0	0	0	0
1700095J12Rik	1.12319	0	0	0	0	7.351	0	0	0	0.976136	1.00647	1.84877	1.00441	0	0	0	0	0.592261	0
1700096K18Rik	38.1095	35.1399	23.1398	19.3922	28.2694	15.8412	64.5483	34.4101	24.1544	46.7047	41.112	17.7594	42.9398	7.81612	42.4656	20.7798	53.1777	37.5571	65.8801
1700097N02Rik	0	0	0	1.38773	3.06732	0	0	0	1.81335	3.90081	0	3.70975	0	0	0	0	0	0	0
1700099I09Rik	1.1409	6.4849	1.55144	0	1.56135	7.45406	1.45439	2.18462	1.84244	0	1.0227	6.55324	1.02109	0	4.68753	1.40714	1.83319	1.20514	0.880542
1700101I11Rik	0	1.89808	0	0	1.11405	0	0	0	1.32165	2.12892	2.19373	1.36694	8.73548	0	1.64593	0	0	6.91176	0
1700102P08Rik	3.41749	3.23689	1.16035	5.50685	2.33903	4.76905	0	3.24295	3.18789	0.734194	0.756734	6.96928	1.5298	6.60937	2.78392	2.08891	0	0.903007	6.59309
1700104B16Rik	0	0	0	0	0	0	0	0	0	0	0	0	0	0	0	0	1.08916	0	0
1700105P06Rik	0	0	0	0	0	0	1.43463	0	3.62241	0	0	0.936247	0	0	0	0.692622	0	0	0.866788
1700108J01Rik	0	0	0	0	0	0	0	0	0	0	0	0.908749	0	0	0	0	0.903749	0	0
1700109H08Rik	14.5818	19.4774	11.3196	37.4858	21.7242	35.2817	43.243	17.4945	19.1522	30.8452	10.5942	42.2751	40.2811	30.1251	41.4561	30.0733	22.4636	47.4684	30.7741
1700109K24Rik	10.1645	24.3056	41.4068	15.2648	11.5045	29.7397	22.7977	10.674	11.5255	15.5231	13.9989	49.3911	29.0614	13.6713	28.6011	13.8114	15.2584	13.6607	27.8931
1700110C19Rik	1.16181	0	0	0	0	0	0	0	0	0	0	0.953499	3.11936	0	0	0	0	0	0
1700110K17Rik	0	2.77569	4.00495	0	0	0	1.70479	0	5.9929	0	0	3.22964	0	5.75365	1.09859	0	0	0	3.01375
1700112D23Rik	0	0	2.75028	0	0	0	4.19654	0	8.02507	0	0.523083	0.947075	0.523108	0	8.85098	3.97366	0	5.89143	1.65777
1700112J05Rik	0	2.12928	0	0	0	1.05113	0	0	0	0	0	0	0	0.9688	0.923319	0	0	0.591341	0
1700112J16Rik	1.49866	0	0	2.77762	7.25057	0	0.959769	0	0	2.60115	0.67005	1.88146	0	0.655362	3.70485	4.63277	0	0.391549	0
1700113A16Rik	12.629	13.9655	41.4901	30.7414	22.29	26.3991	12.4367	10.366	9.31793	4.69561	17.4245	26.8948	47.4975	32.8116	4.44921	8.31282	20.448	24.7509	9.4202
1700119H24Rik	0	0	0	0	0	0	0	0	0	0	0	0	0	0	0	0	0	0.595993	0
1700120C14Rik	0	0	0	0	2.61518	0	2.14586	0	3.18027	2.58877	1.50019	0.699048	4.17317	2.46151	2.42808	0.25906	3.37103	4.28529	0.64841
1700120E14Rik	2.14502	8.13597	5.85731	2.65201	4.9809	30.1252	5.47598	8.2203	2.61436	6.5232	1.08788	6.19366	10.8569	14.8107	1.99594	3.3093	2.92649	3.84135	3.31331
1700120G07Rik	0	1.54444	1.11354	0	0	1.52661	0	0	0	0	0	2.0199	0	0	2.00892	0	0.654257	0	0
1700121C08Rik	0	0	0	0	0	0	1.43249	0	0	0	0	0	0	0	0	0	0	0	0
1700122E12Rik	0	0.899943	0	0	0.654698	0	0	0	0	0	0	0	0	0	0.781298	0	0	2.03244	0
1700122O11Rik	0	7.4524	0	0	0	0	0	0	0	0	0	0	0	0	0	0	0	0	0
1700123K08Rik	0	1.50024	0	0	0	0	0	0	0	0	0	0	0	0	0	0	0	0	0
1700123M08Rik	7.68112	3.91155	3.16239	1.45073	1.88533	6.52533	2.98192	0	11.103	0	4.21039	0	22.5586	6.55595	6.73539	2.54767	3.36105	0.623008	0
1700123O20Rik	91.006	99.216	105.609	90.4994	124.447	92.818	167.959	144.122	127.792	120.49	126.114	141.616	135.282	87.8456	117.979	116.898	97.5812	118.231	147.249
1700124L16Rik	0	0	0	0	0	0	2.0179	0	0	0	0	0	0	0	1.42487	0	0	0	0
1700125H03Rik	0	0	0	0	0.656228	0	0	0	0	0	0	0	0	0	0	0	0	0	0
1700125H20Rik	0	2.5478	0	0	0	0	0	0	1.44759	0	1.2052	4.41567	0	0	0	0	1.08027	0.709915	0
1700126G02Rik	0	0	0	0	0	0	0	0	0	0	0	0	2.00931	0	0	0	0	0	0
1700128F08Rik	0	0	0	0	0	0	0	0	0	0	0	0	2.7585	0	0	0	0	0	0
1700129L04Rik	0	0	0	0	0	0	0	0	0	0	0	0	0	2.39776	0	0	0	0	0
1810008B01Rik	1.12258	1.06467	0	0	0	2.10337	0	0	4.23139	0	0	0	0	0	0.923296	0	0	0.590845	0
1810008I18Rik	12.1686	1.44254	2.07782	3.76108	7.2753	1.42475	1.94188	5.82968	0	0	8.73278	2.51575	0	0	3.75299	7.51008	10.0161	4.00364	0
1810009A15Rik	26.6755	12.6479	14.1418	2.85644	25.0358	15.6124	35.3832	21.2981	19.1515	8.69166	17.8254	38.492	23.8365	1.93661	18.5885	18.5201	10.7191	21.6537	26.7758
1810010D01Rik	0	0	0	0	0	0	0	0	0	0	0	0	0.499034	0	0	0	0	0.293866	0.863534
1810010H24Rik	259.976	261.776	177.677	287.904	222.731	143.87	215.811	107.903	103.041	88.9251	60.4297	100.958	59.2133	85.0328	98.1877	138.331	128.464	74.9943	153.092
1810011H11Rik	0	0	0	1.27412	0.702755	0	0	0	0	0	0	0	0.459247	0.898924	0	2.86724	0	0	0
1810012K08Rik	0	0	0	0	0	0	0	0	0.605332	0	0	0	0	0	0	0	0	0	0
1810013D15Rik	0	0	0	0	2.86618	0	0.763954	0	1.12501	0	0	0	0	0	0	0	0	1.10856	0.520645
1810013L24Rik	810.306	585.733	830.359	847.927	704.236	731.226	842.031	918.847	952.148	914.876	1036.52	962.207	870.606	954.554	1126.06	866.088	856.863	1004.77	1133.53
1810014B01Rik	63.0409	84.6268	55.0822	69.6786	49.1133	86.6839	112.933	61.6412	74.6869	15.9629	64.7628	35.8646	30.6659	41.5268	55.3851	24.0304	47.7074	56.3864	44.5445
1810019D21Rik	141.098	56.8687	66.2479	47.8417	66.5102	65.4744	73.104	81.9833	55.792	46.7598	97.5097	52.549	117.612	42.0798	69.6759	111.591	70.7687	91.4802	85.2066
1810019N24Rik	0.720891	0	0.992278	0	0	0	0.92258	0	3.10703	0	4.5143	0	0	0.62846	1.78125	0	0	0	8.82364
1810020O05Rik	0	0	0	0	0	0	0	0	0	0	0	0	0	0	0	1.38551	0	0	0
1810021B22Rik	0	0	2.54042	2.85852	1.35626	6.37263	4.76214	4.40636	1.43057	2.01399	7.39886	0	0	3.19253	3.19985	4.74896	1.63591	8.58507	5.33196
1810022K09Rik	256.328	306.765	268.166	282.458	289.431	212.977	264.804	194.291	194.412	187.768	202.99	216.833	170.692	139.122	160.73	223.113	207.861	312.812	261.402
1810024B03Rik	13.4418	5.32457	7.73157	4.15214	6.10259	13.7528	7.17438	2.15035	6.036	6.80447	6.00955	12.1927	9.96836	13.7208	15.6928	6.23322	9.00939	11.7038	4.33364
1810026B05Rik	240.856	278.57	288.055	333.073	254.091	353.379	664.822	400.587	247.367	353.817	464.525	449.081	344.625	338.914	375.959	241.711	387.803	390.967	261.459
1810030O07Rik	301.286	282.205	238.236	254.627	426.295	198.949	246.814	285.99	316.865	220.62	325.45	320.963	213.254	203.968	344.313	319.272	336.025	335.142	289.48
1810032O08Rik	20.1881	13.155	12.5699	9.32048	11.9356	9.16019	6.56904	6.72945	5.15286	9.15778	16.066	2.52989	19.6614	12.2398	19.933	8.99537	25.001	17.7309	18.7971
1810034E14Rik	8.13857	0	1.1352	3.05286	6.73291	1.55377	2.0805	4.7416	1.75339	2.14431	0	8.10288	5.11856	1.43848	2.01811	4.58146	1.32459	0	2.54823
1810037I17Rik	326.325	450.407	315.692	306.302	370.993	226.769	355.647	455.978	416.796	424.54	429.53	374.81	490.954	283.661	301.889	358.829	284.002	325.189	351.105
1810041H14Rik	0	6.09593	3.63275	0	0	0	0	4.35249	10.4079	5.78259	5.00952	5.01705	4.84853	5.31627	8.29456	9.47164	4.74808	5.51049	2.82455
1810041L15Rik	0	0	0	0	0	0	0	0	0	0	0.558714	0	0	0	0	0.386671	0	0	1.62938
1810043G02Rik	11.6565	26.1474	11.7143	21.4718	18.717	15.5049	31.7519	29.6854	22.4645	16.5867	38.1317	32.8702	19.2769	34.0441	27.3704	16.5351	23.8116	24.218	27.6704
1810044D09Rik	4.50775	0	3.0241	0	0	5.20754	0	4.30527	0	2.94384	0	0.90897	4.05399	2.85645	1.84791	1.38687	0.903771	4.20359	1.73576
1810046K07Rik	0	0	0	0	0	0.662483	0	0	0	0	0	0	0	0	0	0	0	0	0
1810049I09Rik	0	0	0	0	0	0	0	0	0	1.17377	0	0	0	0	3.31204	0	0	0	0
1810055G02Rik	60.5035	69.2176	55.6155	89.9915	98.4658	53.9167	73.1693	77.4166	67.011	68.0708	66.1347	60.8818	78.8048	30.3447	42.4639	118.437	72.9881	82.0167	69.3419
1810058I24Rik	167.123	162.488	162.564	208.954	146.764	90.9884	152.105	149.129	86.3034	128.372	115.224	79.8826	159.284	138.395	129.542	103.769	182.84	106.229	142.255
1810059C17Rik	0	1.06435	0	0	0	0	0	0	0	0	0	0	0	0	0	0	0	0	0
1810059H22Rik	3.28849	10.2695	18.6729	7.00115	6.07138	2.3841	2.40581	0	7.29951	7.27038	13.0135	54.7972	27.2081	24.0914	6.08369	12.5258	9.36707	1.97766	14.9701
1810062G17Rik	2.24437	4.25884	4.6077	2.77446	8.42923	4.21083	0	8.60459	3.02171	5.84865	5.02425	5.573	8.01511	10.6855	0.923273	1.38562	9.01999	5.89896	5.20223
1810062O18Rik	0	3.05799	10.1481	7.28832	0.896518	3.13546	0	1.2417	14.3121	5.64513	12.5254	10.5268	2.28716	7.19988	11.5374	6.97649	3.31462	3.66559	2.57235
1810063I02Rik	0	0	0	0	0.793176	1.02423	0	0	0	0	1.03352	0	0	0	0	0.700413	0	0	0.876515
1810064F22Rik	41.5756	5.96936	39.4805	48.6031	10.66	42.2509	19.34	27.4204	12.3106	22.8787	7.00929	86.5987	22.0721	9.77909	7.31916	3.63304	9.79521	2.76301	8.80469
2010001A14Rik	0	0	0	0	0	0	1.00357	0	16.338	0	1.24315	2.41289	1.24427	1.17213	0	0	0.96955	2.2108	0.930971
2010001K21Rik	170.57	37.7763	32.805	47.5173	126.508	28.5221	122.21	52.9836	25.3404	23.829	42.2182	11.5863	0	0.599256	14.376	46.0285	41.5725	17.7942	17.033
2010001M07Rik	1.13202	0	0	1.401	0	5.16269	1.42917	0	0	0.989572	0	0	0	0.932566	0.926819	0	0	0.610585	0
2010003K11Rik	0	0	1.54002	0	0	0	0	0	0	0	0	0	0	0	0	0.692719	0	1.17604	0
2010005H15Rik	0	0	0	0	0	0	0	0	0	0	0	0	0.617254	0	0	0	0	0	0
2010007H06Rik	58.7786	12.7075	40.3488	101.449	102.669	47.3893	49.1674	37.8757	50.4975	13.2465	18.1962	42.3229	51.812	17.3029	38.3318	17.2701	7.16464	34.4798	62.5813
2010008C14Rik	0	0	0	0	0	0	0	0	0	0	0	0	0	0.960758	0	0.693106	0	0	0
2010010A06Rik	0	0	0	6.86362	0	0.661504	0	0	0	0	0	4.13015	0	0	0	0	0	0	0
2010015M23Rik	0	0	4.62124	0	1.52957	3.16489	0	2.1508	0	0.973598	0	0	0	0	6.46241	0.69271	0.901547	2.93921	1.73382
2010016I18Rik	69.3487	54.3037	76.6287	54.3536	23.7089	76.4712	36.8068	26.808	35.2303	23.7232	35.1061	94.9195	46.8438	39.426	48.1714	13.9785	33.2645	21.5439	25.9679
2010103J01Rik	0	0	0	0	0	1.03462	1.42935	0	0.606226	0	0	0	0	0	0	0	0	0	0
2010106E10Rik	0	0	0	0	0	0	0	0	0	0	0	0	0	0	4.6561	0	0	0	0
2010107E04Rik	278.527	401.845	443.188	293.393	391.304	274.975	326.498	384.032	362.487	362.649	368.478	330.856	404.288	301.569	329.324	362.509	355.771	396.441	432.162
2010109A12Rik	0	0	2.77186	15.1856	8.98784	11.5018	6.46731	3.88186	0	0.87949	0.90662	0	0	10.519	4.16525	7.03376	4.06922	2.12879	3.91154
2010109I03Rik	3.04119	0	3.53134	3.78775	0	0	0	0	0	0	0	0.714252	0	0	0	11.3693	0	0	1.18569
2010110E17Rik	0	0	0	0	0.766534	0	0	0	0	0	0	0	0	0	4.61636	0	0	0	0
2010110K18Rik	12.6046	3.09113	0	0	0	0	0	2.49672	0	0	2.66349	0	0	0	0	0	0	1.64658	0
2010111I01Rik	150.318	148.697	159.267	198.4	147.404	249.238	158.665	153.916	146.985	133.546	175.157	311.658	222.033	254.873	225.478	155.259	103.334	131.049	208.515
2010204K13Rik	4.42617	1.52708	7.39746	1.47703	0.940361	3.81553	5.2298	0	2.87077	0	1.17472	2.22639	2.46139	2.33142	2.24992	4.22937	5.50255	1.45631	0
2010300C02Rik	51.3411	37.4209	83.5435	90.0692	21.6655	20.9537	45.463	66.7307	73.9744	76.0156	59.5176	69.5405	53.8607	76.7288	38.1454	48.1139	24.496	38.7068	91.5184
2010300F17Rik	0	0	1.11185	2.98479	1.52429	0.760632	0	3.09175	0	2.03475	0.719983	1.9431	0	4.22841	1.99085	2.8936	1.29533	1.20823	0
2010308F09Rik	1.33656	0	0	0	0	0	0	0	0	0	0	0	1.20274	0	0	0	0	0	0
2010310C07Rik	2.19238	28.1974	6.12315	13.2114	16.3262	22.7664	0.86664	16.8065	12.0315	11.3207	46.9346	2.83156	104.474	47.9146	1.80329	5.1451	1.63257	16.6602	14.8666
2010315B03Rik	88.2721	218.087	116.484	143.043	134.233	116.594	177.876	72.4654	122.407	50.0094	65.3144	177.444	111.373	102.869	85.0157	103.233	97.9399	108.882	66.7041
2010320M18Rik	7.85269	8.51798	4.61341	11.0931	22.204	14.7512	21.5067	21.51	4.22945	7.79422	14.0595	5.58291	4.00383	21.4057	17.5416	5.54214	16.2327	10.0134	11.2709
2010320O07Rik	0	1.06435	0	0	0	0	0	0	0	0	0	0	0	0	0	0	0	0	0
2200002A13Rik	0	0	0	0	1.53683	1.04955	0	0	0.604785	0	0	0	2.00997	0	1.84672	0.692949	0	0	0.867229
2200002D01Rik	22.1317	48.7288	23.7514	19.5115	19.1425	12.2849	12.6502	23.9567	52.7212	36.7873	47.5451	41.8694	52.4384	72.2088	54.5993	57.7867	42.266	54.2922	57.1941
2210008F06Rik	0	0	0	0	0.765274	0	0	2.15092	0	0	3.01168	0	0	0	0	0	0	1.17702	3.46783
2210011C24Rik	3.82654	23.1185	9.14844	5.05959	4.38848	9.79105	2.59916	20.2018	15.1512	1.8983	16.3796	12.7922	12.2702	11.9376	13.6913	11.34	16.1125	8.68117	4.32645
2210011K15Rik	0	0	0	0	0	0	0	0	5.43371	0	0	0	0	0	0	0	0	0	0
2210016F16Rik	88.4736	207.662	91.3037	141.135	152.485	155.601	177.944	118.264	216.058	130.215	132.161	129.576	190.285	114.784	160.616	157.209	152.238	142.655	216.673
2210016L21Rik	30.5967	9.14277	29.8925	11.4637	25.5072	11.5623	42.623	41.6502	15.5455	16.7901	16.5948	22.0671	21.0014	6.12203	28.5518	14.0541	19.6941	39.1235	20.5095
2210017I01Rik	0	0	0	0	0.76705	0	0	0	0	0	0	0	0	0	0	0	0	0	0
2210039B01Rik	0	2.12952	0	2.77294	0.765464	0	2.8677	0	0	0	1.00407	0	0	0	0	2.77102	0	0	0
2210406H18Rik	6.72912	1.06478	6.1572	8.31711	0.765154	2.10882	0	8.60355	1.2082	3.89555	0	0	0	4.87115	0	0	6.31163	0	0
2210406O10Rik	2.18346	0	1.00305	0	0	4.93123	0	0	1.96073	0	0	0	4.15302	10.7458	0	0.89975	0	1.1907	1.126
2210407C18Rik	0	0	0	0	1.46922	0	0	0	6.37133	0	0	0.889444	0.960517	0	0	0	0	0	0
2210408F21Rik	17.0871	13.4449	36.6855	17.7255	37.349	23.1379	16.6613	6.63943	10.3413	11.6677	14.4585	27.0036	22.6695	20.3413	19.5693	13.8591	6.32627	23.1346	8.4496
2210408I21Rik	15.2148	50.6989	82.3029	48.9241	71.0444	29.4854	105.608	44.3633	85.367	29.6271	92.7797	156.744	95.1427	38.4128	57.0454	36.3862	37.9797	105.5	29.2528
2210411M09Rik	0	0	0	0	0	0	0	0	0	0	0	0	0	0	0	0	0.902972	0	0
2210412B16Rik	2.25324	0	0	0	0	0	0	0	0	0	0	0	0	0	0.923864	0	0	0	0
2210417A02Rik	1.12544	8.51517	1.51938	8.35336	0	1.04465	7.15709	4.30455	4.84374	3.91673	3.03002	0	0	1.91573	5.54171	4.85234	1.80704	0.597418	5.20551
2210418O10Rik	74.19	80.5938	177.167	33.8094	89.8781	75.261	94.0524	66.7383	98.3146	34.3581	111.702	35.5404	4.76382	75.6534	80.3009	34.0709	109.037	129.239	80.2187
2300009A05Rik	45.3543	28.018	69.6958	11.8728	57.7641	21.2691	55.1836	31.9964	27.5822	20.2509	30.3421	69.7801	24.2902	61.6223	56.8302	61.2135	24.4818	67.3849	58.2084
2310001H17Rik	8.49159	22.7257	5.52161	0	7.00713	7.3288	2.02326	5.05218	2.15481	3.37071	6.67565	30.8233	39.9924	20.5221	38.5693	84.4367	8.78387	43.466	35.4191
2310001K24Rik	7.62248	5.74665	0.950713	0	3.14357	0	1.93341	0	0	0	0	0	1.37268	0	3.74819	2.8128	0	1.74037	3.63661
2310002F09Rik	0	0	0	0	0.858636	9.55779	0	0	8.33424	0	1.69114	1.58405	0	6.35052	0.519573	3.8982	0	6.58641	0
2310007B03Rik	143.96	111.395	110.904	187.528	111.72	83.2539	65.7549	162.812	209.867	109.766	155.685	91.555	213.529	196.224	165.534	145.585	153.205	172.001	202.052
2310008N11Rik	0	0	0	0	0	0	0	0	0	0	0	0	0	0	0	0	0	1.51377	0
2310009A05Rik	62.1838	49.6011	95.8627	69.3013	85.0992	54.3439	71.5865	117.336	99.3051	64.3764	92.1724	104.154	102.732	68.9623	32.1017	80.3869	76.2481	103.11	82.8428
2310009B15Rik	45.2198	26.2375	38.689	24.8915	46.4428	56.0313	44.3747	30.2202	21.5091	47.8557	38.6828	32.1903	58.2478	33.3429	63.4144	46.705	67.3824	55.7084	56.2528
2310010J17Rik	20.5964	22.491	20.9894	17.9765	17.625	11.9333	10.9248	16.3687	12.8048	16.2104	6.59918	46.3564	57.1468	35.5994	17.5569	17.7846	26.816	15.3721	27.488
2310011J03Rik	42.5842	28.7514	18.526	24.9264	45.8188	54.9468	43.0368	40.8603	47.6984	29.1813	39.0923	4.67866	42.9154	18.5818	51.6961	21.4717	45.0598	39.8685	32.9386
2310014F06Rik	0	3.1978	7.72457	9.69618	1.52459	28.5432	11.4876	15.0436	0.604422	16.5375	8.02822	35.4758	13.9629	7.82578	5.5335	20.076	12.6274	4.10363	6.93899
2310015A10Rik	45.4984	9.01794	13.9612	9.62861	0.392415	7.88717	19.2369	9.20442	5.12192	14.2182	6.36946	27.8838	14.135	5.51696	21.8831	12.5097	9.72931	11.4924	6.4554
2310015D24Rik	0	0	0	0	0	1.27133	0	0	0.724937	0	0	0	0	0	0	0	0	0	0
2310015K22Rik	0	0	0	1.38515	0	0	0	0	0	0	0	0	0	0	0	0	0	0	0
2310016G11Rik	0	1.31573	0	0	0	0.863882	0	0	0	2.41287	0	0	0	0	0	0	0	0	0
2310022A10Rik	4.79874	9.8102	20.5563	8.95236	35.4652	11.3754	17.1629	21.7789	18.9457	11.8974	6.74209	91.4992	10.1712	6.0021	8.72008	14.3289	19.3623	19.5458	19.1835
2310022B05Rik	66.0717	68.1562	103.705	116.221	109.774	49.7571	63.1431	75.2581	135.182	82.5923	85.0952	93.9228	76.7002	145.236	80.3078	105.267	102.689	87.677	104.002
2310026L22Rik	1.13009	2.12897	2.99093	0	0	8.28486	0	2.15344	3.03121	0.986201	2.0337	0.897276	3.0642	1.8802	3.70175	4.85943	0.902737	2.42716	3.47557
2310030A07Rik	1.12449	1.06448	3.04831	0	0	0	0	0	0	0	0	0	0	0	0	0.693071	0	0	0
2310030G06Rik	94.0137	92.6403	156.957	143.896	145.168	204.116	120.776	138.502	143.283	92.5831	117.923	112.804	161.856	168.982	163.718	118.908	193.318	119.816	132.963
2310031A07Rik	2.24375	0	4.61241	0	3.06306	0	0	0	1.20846	0	0	0	0	0	0	0	0	1.17835	0
2310033P09Rik	20.1804	31.9445	15.4129	31.8683	36.6956	24.2742	34.4216	45.1655	33.2177	36.0147	37.1169	31.7396	36.9727	49.7698	37.8507	25.6296	27.9452	29.3723	25.1397
2310034G01Rik	2.24197	2.12966	0	2.77069	0.764238	2.11156	5.73732	0	1.81171	1.94634	1.00292	2.80254	0	0	1.84635	0.692674	0	1.17421	0.866862
2310035C23Rik	851.664	801.621	892.85	882.707	1164.23	749.756	916.511	1055.73	1116.81	869.5	1140.89	1545.87	919.337	1085.37	1387.06	820.881	906.177	942.011	883.11
2310039H08Rik	14.5981	15.9694	10.7246	6.94199	16.8864	26.2699	8.59815	0	10.883	5.85464	14.0847	18.5105	7.02633	7.74599	8.30997	13.1649	20.7553	13.6079	13.8746
2310039L15Rik	0	0	0.853257	6.58153	2.52026	20.96	0	0	2.66058	0	4.65969	0	0	0.54101	1.52613	3.02583	4.19369	0.322025	0
2310040G07Rik	8.93321	2.16007	6.033	2.83098	9.18078	13.2979	10.2064	6.62245	7.81762	12.7302	2.98461	9.92825	7.10747	20.2212	14.0362	4.08842	8.05043	9.64685	23.4177
2310040G24Rik	9.49536	5.1294	5.48326	8.07197	8.27254	3.4939	6.89692	2.59314	4.24428	8.251	8.52193	6.15494	1.21816	1.15181	4.45153	13.3283	8.70945	4.50864	8.10676
2310043L19Rik	0	0	0	0	0	0	4.29787	6.45493	0	0	0	0	0	0	0	0	0	0	0.867251
2310043M15Rik	1.12071	0	4.63036	9.69442	1.52754	17.9602	5.73804	4.30114	3.62283	11.6737	1.00248	0	23.9572	6.84375	8.30836	0.692643	4.50617	1.75941	1.73364
2310043O21Rik	0	0	0	0	0	0	0	0	0	0	1.00827	0	0	0	0	0	0	0	0
2310043P16Rik	1.11975	8.51961	12.387	2.76684	6.09715	5.29466	2.87028	4.30038	2.41381	1.94307	2.0019	23.4925	12.946	1.96355	21.2306	5.54026	6.30509	4.08991	4.33332
2310044K18Rik	0	0	0	0	0	1.04717	0	0	0	0	0	0	0	0	0	0	0	1.19007	0
2310047D07Rik	0	0	0	0	0	0	0	0	0	0	0	0	0	0	0.948602	0	0	0	0
2310057M21Rik	58.8107	101.855	64.1501	42.791	55.3415	107.585	72.7207	64.4988	95.0617	102.815	83.359	54.638	35.2888	114.081	78.6682	35.6062	155.675	69.6731	81.8591
2310058D17Rik	3.35965	4.25976	3.09542	5.53448	8.386	14.8204	10.0454	6.45072	1.207	1.94341	0	6.57384	6.97316	5.88732	1.84616	2.77019	6.30557	7.59938	7.80016
2310061I04Rik	33.084	36.5461	49.9148	43.6133	54.1343	56.5657	49.5966	26.3993	50.6523	49.4606	30.4826	32.852	23.5274	44.0445	55.2246	43.6952	41.5523	54.0811	35.9001
2310068J16Rik	1.12146	0	0	1.3861	6.88552	0	1.43401	2.15087	3.0204	0.973811	0	0.932039	0	2.92341	6.4625	0	1.80326	0.588214	9.53631
2310069B03Rik	0	0	0	0	0	0	0	0	3.48365	0	0	0	0	0	0	0	0	0.562312	0
2310074N15Rik	0	0	0	0	0	2.09186	0	0	0	4.89225	0	0	0	0	0	0	0	0	0
2400006E01Rik	0	0	0	0	0.587011	0	1.09257	0	2.30764	0	0	0	0	0	0	0	0	0	0.661636
2410002F23Rik	81.6629	182.797	52.025	73.2741	139.874	147.768	105.703	282.44	74.0312	162.165	65.2495	268.441	105.718	102.837	225.203	82.2821	151.717	101.952	115.026
2410003L11Rik	0	0	0	0	0	0	1.46651	2.20384	0	2.00283	1.0328	0	2.06372	0.985038	0.945713	0	0	0	0
2410004B18Rik	67.1463	77.2939	59.6195	122.105	141.694	84.4886	87.6175	93.0033	125.981	100.025	126.682	77.852	71.7656	60.5528	83.6681	65.4186	157.838	43.3925	62.4503
2410004I01Rik	0	0	1.54028	2.77177	0	0	0	0	0	1.94727	0	0	0	3.90016	0.923203	0	0	0.587903	1.73383
2410004P03Rik	0	3.97802	0	13.2462	3.9864	6.32771	0	0	0.450853	0.725897	0	2.8071	5.20889	2.19966	1.37923	2.06955	0	3.49308	3.88489
2410006H16Rik	131.934	145.818	107.101	107.435	172.835	93.605	153.043	161.458	84.2342	112.965	153	123.25	155.329	117.726	136.786	94.3262	184.365	148.687	153.648
2410015M20Rik	20.2148	28.7448	33.6919	31.9374	45.2995	27.3125	27.2261	36.5747	51.3955	26.3506	19.119	26.8243	38.1552	26.1286	10.1566	22.1731	36.0984	28.4131	54.6319
2410017I17Rik	0	0	0	0	0	0	0	0	0	0	0	0	0	0.794977	0	0	0	0	0
2410018L13Rik	0	0	0	0.739504	0.407444	0.565866	0	0	0	0.519343	0.53508	0	0	0	0	0.370159	0	0	0
2410022M11Rik	4.48165	8.51911	0	8.3067	12.9755	11.6297	2.86941	8.60181	16.2998	11.6689	3.00602	8.43065	1.99495	3.91581	2.76938	4.15566	9.91184	5.85785	8.6677
2410080I02Rik	0	1.06444	1.49895	0	0.777609	0	0	0	0	0	0	0	0	0	0	0	0	0	0
2410089E03Rik	180.402	371.757	176.151	246.398	313.374	273.908	253.995	336.221	266.61	251.247	137.428	685.735	185.611	182.314	402.411	237.778	202.233	125.397	188.609
2410131K14Rik	24.6305	25.5592	6.19729	35.9614	29.7114	63.5643	21.5289	15.0508	22.9287	15.5406	30.0197	37.6213	31.8526	15.721	35.999	17.3128	45.9321	28.0249	20.7992
2500002B13Rik	2.24166	0.710441	7.2236	0	2.03514	17.5335	4.78647	0	0	0.648403	1.33616	15.9086	11.9673	0.654118	12.3165	0.462032	0	3.12193	5.78209
2500004C02Rik	16.9937	30.5659	30.832	7.73628	14.0141	17.2241	26.3351	54.329	12.9654	5.43383	31.7274	61.0962	43.7447	17.9731	13.9324	9.39918	6.47379	11.6909	23.1243
2510002D24Rik	15.5197	57.0613	42.4498	35.6183	25.0553	41.8649	61.0212	35.542	41.8793	19.8268	29.4718	30.8525	38.3136	23.7344	25.9988	41.0647	25.2181	27.5063	32.3193
2510009E07Rik	570.999	665.603	377.988	551.892	596.564	758.465	475.063	905.204	732.527	820.782	827.593	672.359	541.544	420.469	585.217	542.932	593.528	474.157	534.717
2510016D11Rik	0	4.25896	0	0	0	0	0	0	1.81271	2.92316	5.02192	0	0	1.94528	0.923249	1.38555	0.901858	2.94609	0.867004
2510017J16Rik	24.6658	29.8148	67.8074	8.31385	22.1723	41.1565	11.4736	19.3568	30.1987	25.309	25.0806	49.4667	29.9809	29.2711	12.9247	29.7859	11.7192	24.6767	38.1432
2510039O18Rik	131.041	83.0643	125.31	96.8677	99.1359	114.293	121.972	113.966	130.97	141.894	102.139	74.1443	121.571	89.2403	104.309	135.05	140.535	108.785	89.2707
2510046G10Rik	4.48671	18.101	7.69248	1.38643	12.2468	2.10801	17.2064	10.7547	12.0831	4.87048	3.0121	10.242	24.0148	2.92069	22.1576	4.15651	11.7227	6.47581	13.8715
2600006K01Rik	0	0	0	1.38527	0	0	0	0	0.603886	0	0	0	0	0	0	0	0	2.34795	0
2610001A08Rik	0	0	0	0	0	1.05219	0	0	0	0	0	0	1.0024	0	0	0	0	0	0.867072
2610001J05Rik	227.685	138.786	202.556	197.921	161.013	245.575	112.995	192.87	273.032	314.519	230.656	123.947	319.545	293.292	223.485	175.143	240.198	167.823	206.141
2610002M06Rik	595.854	399.853	356.837	482.781	542.57	416.447	412.497	601.298	596.725	546.342	448.637	511.527	274.509	327.097	338.875	448.435	398.216	489.523	339.238
2610005L07Rik	413.135	460.857	320.936	423.19	421.066	310.714	352.193	342.891	330.346	340.226	322.877	315.562	359.171	289.942	344.849	471.631	352.212	663.027	548.824
2610008E11Rik	199.218	185.336	226.373	184.959	192.154	245.726	260.894	265.283	232.306	240.322	208.716	180.815	393.997	276.004	360.155	210.991	323.196	284.659	180.937
2610011E03Rik	0	0	0	0	0	0	0	0	0	0	0	0	0	0	0	0.692587	0	0	0
2610012C04Rik	0	0	0	0	0	0	0	4.30197	1.81257	0	1.00418	0	4.00337	2.91954	8.30915	2.07829	3.60716	1.76676	13.0048
2610017A05Rik	0	5.32434	1.54389	2.76957	2.29088	3.1701	1.43457	0	0	11.6723	0	0	0	0	0	0	2.70357	1.17255	0
2610020C07Rik	17.0772	25.6394	39.7383	18.8783	14.6859	39.0738	30.9443	52.5404	50.2302	33.5357	37.9729	42.1926	54.4292	38.0739	41.6484	18.6484	34.0888	39.999	44.9224
2610020F03Rik	0	0	0	4.17379	0	0	0	0	0	0	0	0	0	0	0	0.693101	0	0	0
2610021A01Rik	265.527	214.654	168.514	160.06	333.924	277.918	246.893	293.525	304.315	291.625	174.59	378.559	255.674	135.291	160.436	211.078	224.643	253.555	173.2
2610024D14Rik	0	1.06667	1.44522	0	3.94759	2.05159	2.86086	4.31381	0.603756	2.0015	4.11764	14.7889	4.17838	2.7278	3.73381	0.698366	5.33734	0.622	1.74812
2610027K06Rik	0	1.94767	5.00763	0	0.494482	1.37057	0	2.78697	5.08526	0	0.649196	0	0.646199	5.02292	0	1.34643	8.25091	2.23123	4.29559
2610028D06Rik	10.0852	0	0	0	1.52708	19.0229	2.8692	2.15052	0	0	8.01813	2.80803	3.99151	0.978257	0.92314	3.46314	0	7.62006	0
2610028H24Rik	119.724	50.807	125.739	107.62	131.279	83.1578	108.228	20.8866	52.1902	28.342	21.4178	48.1646	78.5162	93.2168	57.4874	63.9377	46.0684	83.1399	20.2523
2610034O05Rik	0	0	0	0	0	0	0	0	0	0	0	0	2.00511	0	0	0	0	0	0
2610035D17Rik	0	0	9.61614	1.46339	2.71083	0	0	12.2183	0	1.02797	0	0	2.11007	0.794289	13.6585	2.92705	2.85662	6.18305	2.11062
2610037D02Rik	143.352	108.623	174.861	103.778	96.0687	140.777	109.062	146.218	68.8012	109.81	144.179	242.234	185.31	184.428	120.924	139.203	90.9831	101.15	152.538
2610044O15Rik8	133.783	68.8024	61.4672	40.9465	114.888	77.3381	51.605	60.0685	53.9481	85.2972	71.2179	76.735	157.712	152.97	119.294	54.2093	102.52	125.459	76.3697
2610203C20Rik	5.69824	0	4.3784	6.67844	0	0	0	0	0	14.0663	5.79182	1.81159	17.2224	11.1054	24.954	8.36497	1.24044	4.02231	15.9173
2610203C22Rik	0	0	0	0	0	9.04454	12.2558	0	1.94135	0	0	7.22703	2.14164	0.661866	5.93472	12.6168	4.96894	0	0
2610204G07Rik	1.12187	0	9.22504	2.77347	0	66.3712	7.1687	2.15102	6.04228	1.94871	15.0652	0	6.00661	0	1.84649	0	0.901845	4.71329	11.271
2610206C17Rik	1.83829	0.582307	0	0	0.417525	2.88956	0.784487	1.17597	0	0	0	0.51185	0	0	0.504802	0	13.4621	0	0
2610300M13Rik	0	0	0	0	0	1.41922	0	2.88745	0	0	2.69119	0	0	0	0	4.64989	0.60497	0	0
2610301B20Rik	159.006	246.196	173.641	176.15	201.532	236.465	194.801	100.106	196.647	122.841	165.101	223.07	201.714	107.925	132.408	225.737	139.194	124.953	119.869
2610306M01Rik	11.2171	4.25903	0	6.93239	6.12379	4.21572	2.8677	6.45288	1.20834	10.7155	0	0.930954	7.00486	29.203	2.7697	7.62031	6.31232	5.88781	3.4679
2610306O10Rik	2.24891	6.38684	13.7186	1.39076	6.93153	4.18786	5.72801	2.15198	2.4206	7.82279	2.017	11.0263	4.03031	6.73301	12.005	6.23758	0.903152	3.57135	7.80667
2610307P16Rik	4.07005	0.948842	2.36482	2.46869	9.9201	0.344022	2.22598	14.7322	2.10995	6.29095	2.58869	0	0	1.72818	4.76455	0	3.01286	13.2371	8.67542
2610318N02Rik	0	2.12963	0	0	0.764555	0	0	0	0.603972	0	0	0	0	0	0	0	0	0	0
2610507B11Rik	1413.58	898.264	1362.6	1003.45	919.692	1160.85	880.273	952.912	1145.38	1004.45	1244.01	1023	864.431	953.935	850.385	883.438	1021.44	891.284	826.984
2610507I01Rik	0	1.06483	0	0	0	0	7.17158	2.15069	4.22738	3.8928	12.0355	19.6159	15.9831	2.92927	5.53906	11.7755	9.91528	8.80725	9.53551
2610509F24Rik	0	0	0	0	0	0	0	0	0	0	0	0	0	0	4.61646	0	0	2.36291	0.867096
2610524H06Rik	2.24407	14.9061	4.60997	4.16098	6.89434	0	0	6.45326	6.64717	5.84745	17.0784	16.7308	1.00152	2.91611	17.5419	6.23513	8.11739	4.12684	6.93621
2610528A11Rik	0	0	1.57399	1.42969	0	1.08005	0	0	1.24485	0	0	0	1.03436	2.9826	0	5.70506	0	0	2.67752
2610528J11Rik	50.4897	54.3012	10.7581	31.8993	55.1495	30.5427	68.8155	79.5896	44.7162	61.3947	66.2998	34.3981	61.086	23.3332	41.5466	43.6456	48.7032	65.4288	48.5531
2700012I20Rik	4.49455	2.12912	0	1.38951	0	0	2.86511	4.30335	0	0.976746	1.0072	0	0	1.93047	0	1.38595	3.61108	0	2.60179
2700016F22Rik	40.3128	9.58452	23.222	0	10.6711	3.17644	0	10.751	22.3284	80.6424	21.0215	19.7294	41.8303	38.2815	47.9998	48.4777	0	25.7126	12.1334
2700029L08Rik	0	6.38907	0	8.31082	1.52802	0	5.73767	0	0.603856	0.972995	1.00271	0	15.977	6.83954	0.923164	0.692659	1.80262	0.586796	0.86684
2700033N17Rik	0	0	0	0	0	0	0	0	0.604755	0	0	0	0	0.966612	0	0	0.902589	0.592554	0
2700038G22Rik	38.5121	16.3045	11.1114	9.98212	4.81837	4.7547	11.627	9.68549	25.0208	5.25915	11.7431	10.0971	11.6959	16.7114	12.5473	14.3918	10.5542	22.7381	3.1231
2700046G09Rik	2.24129	1.06487	1.54379	5.53926	1.52732	10.5665	12.911	4.30109	2.41512	4.86361	2.00476	9.35696	1.99611	6.8457	1.84629	18.7012	0	2.9316	17.3362
2700049A03Rik	102.954	181.336	83.1152	180.474	156.974	75.6964	195.232	183.622	155.671	168.848	193.837	109.348	155.95	214.467	101.93	170.805	138.677	152.171	110.256
2700062C07Rik	28.0428	100.087	30.7662	85.9622	48.991	21.0783	50.1846	38.7173	45.9169	58.4487	48.1964	18.6185	28.0199	27.2554	56.3173	61.6553	68.534	50.6364	57.2204
2700078F05Rik	2.23975	0	0	0	0	4.23451	0	0	0	0	1.00114	0	0	0	1.84616	0	0	0	0
2700080J24Rik	0	0	0	1.38478	0	0	0	0	1.20755	0	0	0	0.998	0	0	1.38527	0	0	0
2700081O15Rik	28.8787	1.1894	20.116	22.411	15.088	41.7438	12.9187	48.0991	28.0553	25.5473	15.6611	13.592	15.2335	15.2195	65.0606	31.1674	31.1601	13.9002	29.5593
2700097O09Rik	44.7566	80.8183	106.608	70.103	91.8818	152.48	108.418	67.4666	111.982	80.0236	65.8173	100.794	91.5314	180.897	72.0435	116.151	55.481	62.7278	44.6366
2700099C18Rik	12.4326	30.2284	10.7158	19.6342	8.41264	11.0032	7.89092	32.1867	15.1811	21.7826	22.0777	2.65802	8.63985	11.1221	3.42155	4.45255	18.1792	18.2712	14.9507
2810001G20Rik	5.61334	26.6284	56.843	36.0843	48.6933	24.2195	18.6431	8.60814	19.3473	22.4302	10.0533	12.0772	20.0481	11.6594	36.9455	24.2583	9.92625	41.3166	28.624
2810002D19Rik	14.5642	1.0649	21.636	22.149	2.28935	12.6896	11.4781	21.5042	42.2564	9.72296	10.0187	28.1139	4.98631	3.91729	6.46183	26.3188	15.3175	35.1351	1.73351
2810004N23Rik	176.747	171.089	147.382	168.141	167.94	169.943	174.594	143.645	170.568	165.986	129.031	98.1621	119.16	132.642	158.134	168.368	338.654	150.069	149.637
2810006K23Rik	41.4171	28.7512	10.796	24.8983	25.3275	68.9876	37.3392	25.7781	34.377	29.1482	17.0531	9.34831	65.822	71.3238	26.7418	16.6049	18.0039	19.3602	29.4911
2810013P06Rik	70.5769	35.1418	55.6461	56.7532	80.1169	38.0741	35.87	77.4142	42.255	46.6665	50.0888	33.7459	86.7493	121.467	59.0793	54.0222	48.654	70.2543	56.3386
2810021J22Rik	28.5392	23.2649	71.2508	20.1481	72.1494	40.4832	65.3166	31.3153	70.8588	63.6725	26.4224	41.0569	68.8919	50.938	42.0111	38.453	52.4727	36.165	58.6892
2810025M15Rik	7.59003	0.398855	20.0112	10.2044	0.8866	4.68219	4.93746	0.805654	25.7821	4.35283	8.21817	7.25499	0	29.5592	6.42282	7.15405	11.869	0.440409	6.20391
2810029C07Rik	0.942557	0	0	2.32935	1.85583	1.77901	1.74186	0	5.90142	0	1.68586	3.38969	6.06402	0	2.24213	5.9005	2.27414	0	2.10535
2810030D12Rik	0	0	0	0	0.814987	0.869199	0	0	0	0	0	0	0	0	0	0	0	0	0
2810032G03Rik	0	2.38778	0	0	4.80772	0	0	0	0	0	0	0	0	0	0	0	1.01016	0.526826	0
2810039B14Rik	10.2937	2.93676	10.6664	22.8157	16.1299	1.45927	15.4844	6.05068	2.94138	13.1788	1.38069	9.05962	4.29835	5.50902	1.32457	5.25217	2.53535	3.22552	7.21901
2810402E24Rik	17.9188	28.7533	9.28503	13.8368	32.7845	22.2285	41.6158	19.3523	34.4004	38.8704	34.0415	5.63365	15.9402	22.5642	24.0002	44.3234	48.6441	26.8943	36.401
2810403A07Rik	1149.45	979.442	1136.21	1046.21	771.188	741.846	700.063	803.82	995.518	954.53	793.519	692.016	1027.68	745.353	720.738	777.546	865.233	669.92	1009.58
2810403D21Rik	47.7818	22.9417	44.2637	10.5319	53.5577	24.3888	18.1114	19.0619	19.2407	40.1289	16.2709	110.85	78.2377	34.0744	38.5176	23.8198	59.4176	37.124	24.4142
2810404F17Rik	0	0	0	0	0	0	0	0	0	0	5.0114	0	0	0	0	0	0	0	0
2810405F15Rik	0	0	0	0	0	0	0	0	0	0	0	0	1.00167	0	0	0	0	0	0
2810405F17Rik	3.36449	1.06478	33.8673	5.54459	0	0	7.16995	2.15088	0	2.92157	3.01123	0	10.0017	1.94866	9.23217	4.84912	0.901649	4.11804	0
2810407A14Rik	0	0	0	3.5297	1.29708	0	0	0	0.677587	0	0	1.0504	0	5.48908	0	0.777324	2.02273	0	4.86395
2810408A11Rik	8.59857	24.0352	10.5271	25.1326	20.7961	13.6885	7.17744	14.9844	8.48404	17.6306	12.9304	7.84669	26.2853	13.6606	15.2144	13.2989	29.4474	11.4007	6.19441
2810408I11Rik	0	8.74625	10.3281	0.812592	2.81479	3.23273	0.841572	7.88856	9.3936	16.749	5.23967	0	3.68094	0	0.541604	0.40637	4.17017	4.68396	10.556
2810410L24Rik	1.78307	1.6953	26.7407	1.10154	0.607051	1.68454	0	3.42318	0.960841	4.39297	0.797112	2.24072	0.793256	0.780446	20.1718	1.10253	0	0.931222	0.68988
2810414N06Rik	7.84681	6.389	1.54211	6.92663	3.82108	0	30.1211	10.7534	0.6039	1.94631	7.02031	0	0	3.90626	0	3.46337	7.21098	10.5673	6.06802
2810425M01Rik	10.0841	0	0	0	4.58005	3.17138	0	0	5.43341	0	0	0	0	0	0	0	0	0	5.20067
2810428J06Rik	29.1206	10.6493	23.2047	2.76769	15.2521	10.5824	14.3496	21.503	16.8995	22.3536	29.0402	11.2618	11.9582	22.5541	12.9233	29.7803	12.6122	15.7921	46.8022
2810429I04Rik	0	0	0	0	0	0.493832	0	0	0	0.672838	0	0.876397	0	2.28912	0	0.322986	0	0	2.00944
2810430I11Rik	0	0	0	0	0	0	0	0	0	0	1.00108	0	0	0	0	0	0	0	0
2810433D01Rik	0.846918	0	0	1.04682	0	0	0	3.24808	0	0	0.758103	3.51066	7.55539	0	6.27363	2.61526	8.17024	1.38941	0
2810442N19Rik	0	1.74559	2.51838	2.27426	0.628117	0.863024	1.17515	0	0.990794	1.59806	0	0	0	0	0	1.70377	0.739394	0	0
2810454H06Rik	2.23979	13.8442	3.09529	1.38364	12.1982	3.17571	10.0453	8.60098	3.62103	2.91517	2.00236	0.939064	5.97718	14.7175	3.69232	6.23295	2.70241	23.3839	3.46675
2810455O05Rik	5.60298	9.58384	1.54404	1.38474	6.87218	2.11355	5.73835	2.15053	4.22634	0.972655	6.0138	1.87184	5.98758	7.82535	3.69257	5.54104	0.901173	8.20689	0.8668
2810459M11Rik	0	0	0	0	0.683721	0.949528	0	9.64272	9.74288	4.35745	0.897899	4.21208	3.57359	9.68187	4.96746	4.34801	4.03956	17.8242	9.32792
2810474O19Rik	4931.13	3777.89	5350.13	5721.18	3049.51	3324.88	2874.5	4250.06	4902.09	4296.04	3864.94	6489.8	6361.49	6442.77	3782.77	4146.15	4037.7	3704.92	4323.57
2900005J15Rik	1.20921	8.04443	4.61012	3.95475	2.18012	0	3.09652	6.41632	1.95459	4.62948	9.54059	1.78471	0.94968	1.86507	2.98869	0	3.4321	6.49331	20.5941
2900009J06Rik	2.27591	2.14832	0	1.40793	8.60236	1.04982	5.7741	13.0352	10.4881	0.9912	5.1122	1.82994	7.17039	0	2.79802	7.69935	0.912057	1.82196	0.876033
2900011O08Rik	0	1.74376	1.6881	0	2.91448	0	0	0	0	0	0	0	0	0	0	0	0	0	0
2900018N21Rik	0	1.06486	0	0	0	0	0	0	0.603804	0	0	0	0.998215	0	0	0	0	0	17.3364
2900026A02Rik	141.707	137.375	165.948	131.686	125.29	157.011	136.644	172.139	194.308	169.168	154.182	185.264	164.408	181.829	193.827	165.901	170.151	247.97	168.018
2900035J10Rik	12.3841	7.45068	15.176	15.32	7.72321	12.5262	8.58726	4.30477	12.7169	7.83755	11.116	10.0465	14.1519	8.60818	1.84734	4.15949	1.8072	4.7855	13.0145
2900041M22Rik	0	0	0	0	1.52687	0	0	0	0	0	0	0	0.997723	0.978526	0	2.77048	0	0	0
2900042K21Rik	0	4.25811	3.05364	0	0.769328	2.09637	0	2.1518	2.41994	1.95435	1.0077	4.60496	4.02537	11.5671	0	0	0	0	3.46925
2900045O20Rik	0	0	0	0	0	0	0	0	0	0	0	0	1.99846	0	0.923186	1.38538	0	0	1.73377
2900052L18Rik	5.60351	1.06486	6.17399	1.3849	9.16508	7.39552	0	4.30114	1.2076	1.94559	2.00494	13.0962	9.98193	1.95543	17.5399	2.07793	3.60492	8.79676	3.46727
2900060B14Rik	2.09058	1.97917	4.25187	0	5.72717	0	1.33128	12.0033	3.93788	15.4527	0.937441	1.7088	6.55592	16.993	6.00937	15.4631	0.839561	12.7243	0.806351
2900064K03Rik	0	0	0	0	0	0	0	0	0	0	0	14.0854	8.96596	16.6792	0	4.84785	0	0	1.73338
2900076A07Rik	24.2936	4.08703	14.7906	17.7653	7.78134	11.1306	3.13505	0	6.62457	17.0774	15.3645	18.8549	7.47476	10.4382	5.4079	17.0526	11.6362	28.1788	12.6321
2900076G11Rik	0	0	0	0	0	1.04756	0	0	0	0	0	0	2.01398	0	0	0.693039	0	0	0.867352
2900078I11Rik	0	1.06474	9.22578	0	2.29714	13.6965	2.86751	0	3.62531	5.84593	7.03014	15.8157	13.0135	14.5927	3.69298	3.46385	15.3312	3.53463	35.5469
2900089D17Rik	13.3158	34.5264	33.2084	27.6702	33.872	60.4733	67.6153	37.2959	24.2616	38.6778	72.0234	87.1238	71.8282	49.9378	36.1029	24.2627	75.5644	11.0654	103.375
2900092N22Rik	2.24186	0	0	0	0	0	0	0	7.24661	0	0	33.6392	6.99131	0	1.84634	15.9314	0	0	1.73371
2900092O11Rik	0	0	0	0	0	0	0	0	0	0	0	0	0	0	0	0	0	0.591939	0
2900093K20Rik	2.25029	8.51524	6.08353	0	2.31386	6.27218	5.72635	0	4.84304	0.978776	6.05731	4.57999	5.04625	0.959078	8.31213	1.38632	9.93743	2.98375	4.33759
2900097C17Rik	1388.34	1325.88	1442.13	1717.96	1421	1315.59	1406.52	1672.81	1755.92	1768.86	1467.1	1437.66	1548.06	1863.44	1515.66	1498.61	1598.67	1459.97	1710.75
3000002C10Rik	3.5392	5.61006	10.7949	0.728759	3.25635	4.50017	0	0	11.1931	9.69675	2.89763	3.98914	11.3547	22.2459	9.56777	8.85996	20.5545	9.81196	0
3010001F23Rik	0	0	0	0	0	0	0	0	0	0	0	0	0	0	0	0	0	0	1.7717
3010003L21Rik	6.774	5.30114	7.77927	2.75723	3.84633	4.2593	4.33624	2.16671	6.61219	0.968342	0.997843	9.32064	1.9869	5.84472	2.75733	4.13761	3.63176	1.75059	8.63009
3110001I22Rik	39.4819	23.4717	35.157	38.387	52.3049	14.1397	43.8319	13.3849	29.4694	23.7435	21.4398	39.3691	58.9097	34.1941	24.9018	14.8864	21.4772	36.1261	13.3125
3110002H16Rik	120.764	105.222	129.95	197.751	118.652	124.258	172.565	167.845	150.131	100.189	110.313	147.893	153.934	179.877	105.134	138.046	107.71	109.488	207.22
3110006O06Rik	0	0	3.09706	0	0	0	0	4.30035	0	1.94299	0	0	0	1.9638	0	0	0.900711	1.16841	0
3110009E18Rik	12.8167	3.42283	4.30018	1.94568	5.86831	6.65609	3.97792	2.97096	4.59387	5.86498	3.83718	6.24331	0	9.98205	0.875755	0.657231	14.593	15.0436	8.226
3110009M11Rik	0	0	0	0	6.13152	0	0	0	0.604375	0	1.00499	0	2.0042	0	0	0	0	0	0
3110021N24Rik	3.36147	4.25952	0	2.76914	3.05357	1.05705	2.86931	4.30097	2.41489	0.972513	1.00213	2.80919	2.99299	0	0	0	0.901117	1.17192	0.866783
3110035E14Rik	0	0	0	0	0	0	0	2.15024	0	0	0	0	0	0	0	0	0	0	0
3110040N11Rik	13.7411	10.6465	12.8717	17.3365	18.9423	14.061	24.7526	12.6661	13.3367	23.6166	10.5375	3.74811	25.2541	34.2677	28.7486	14.5453	8.01223	24.6726	5.60098
3110043O21Rik	87.1986	27.037	66.9479	44.1185	51.8035	41.2904	71.8492	119.784	86.0025	73.5806	70.0345	71.7565	65.6438	119.586	47.5408	61.7974	49.1253	50.6733	82.202
3110045C21Rik	0	1.13047	0	0	2.93213	1.119	5.49613	2.06089	3.84868	11.1967	7.46215	0	0.958222	0	17.6696	2.655	5.7444	16.3438	3.32268
3110053B16Rik	10.9236	0	0	0.711277	0	0	0	0	0.620331	0	0	0	0	0	0	0.355858	0	0	0
3110056K07Rik	40.8453	107.071	45.3552	15.5743	30.1808	43.2278	35.9616	56.5248	56.6811	53.0873	46.3353	40.8686	54.9165	101.096	38.9855	64.8775	54.8072	17.0156	38.471
3110062G12Rik	0	0	3.08481	19.3933	0.76412	16.8953	0	17.2052	3.62327	10.7039	1.00281	0.934488	0	23.4433	13.8475	11.7753	8.11208	4.1086	17.337
3110062M04Rik	21.7598	13.6428	21.8799	7.33191	27.6025	18.6509	21.5493	18.9995	54.2999	20.5961	10.61	36.9711	16.7139	27.7457	48.0308	24.2455	25.4594	5.1614	51.9708
3110067C02Rik	0	0	0	6.92121	3.05215	4.23034	0	0	0.603646	0.972234	0	0	0.997147	0	0	4.84816	0	0	0
3110070M22Rik	0	0	3.079	0	0	1.05451	0	2.15087	0	0	1.00372	0	4.00052	0	0	0	0	1.17651	0
3110079O15Rik	0	0	0	0	0.891683	0	0	1.89845	0	0	0	0	0	0	0	0	0	0	0
3110080E11Rik	0	0	0	6.91764	0	6.35251	0	2.15022	0	4.85814	6.00639	0.939385	2.98806	54.9625	62.7691	0.692541	0.900764	2.92217	60.6673
3110080O07Rik	11.2177	11.7123	19.994	4.15974	5.35911	17.9139	5.73522	8.60394	3.02096	10.7165	7.02931	43.7411	26.0223	11.6779	8.30915	11.777	20.7413	11.1898	10.4038
3110082I17Rik	26.5564	47.1658	15.8888	11.3823	22.8255	15.2287	7.89235	26.5842	29.6636	26.3858	17.5603	12.5147	12.5342	6.03754	34.2339	9.27557	18.2037	35.065	16.9657
3110082J24Rik	0	0	0	0	0	0	0	0	0	0	0	0	0	0	0	0	0	0	1.07489
3110083C13Rik	0	0	0	0	0	0	0	4.4239	0.6215	1.00264	3.10091	0	0	0	0	0	1.8552	0	0
3200001D21Rik	1.12019	0	0	0	0	0	0	0	0	0	0	0	0	0	0	0	0	0	0
3222401L13Rik	51.6495	78.2348	82.7752	60.6737	67.4574	46.3078	73.1872	26.1039	111.454	34.8012	58.3104	75.3787	35.6232	55.2678	88.6846	61.3668	77.7026	68.0382	47.3553
3300002A11Rik	0.807183	0	0	2.18975	0	0	0	0	0.434478	0.701767	3.18318	0	0	0	0	5.54707	0	0	0
3300002I08Rik	15.3638	41.9507	13.2957	8.7779	22.707	14.2822	15.2834	16.9556	8.89813	19.0367	11.8534	4.63423	2.4158	2.36258	24.8621	9.54249	20.754	32.7561	31.9401
3300005D01Rik	0	0	0	0	0	0	0	0	0	0	0	0	0	0	0	0.687563	0.447435	0	0
3425401B19Rik	0	0	0	0	0	0.586019	0	0	0	0	0	0	0	0	0	0	1.49461	0	0
3632451O06Rik	0	0	0	0	0	0.530304	0	0	0.301907	4.3897	0	5.18054	0	0	4.14549	0	0	0.875167	0
3632454L22Rik	3.1558	0	1.45226	6.49873	0	12.9091	0	0	0	2.392	1.23241	0	0	3.96535	1.13536	6.21048	5.33861	1.81954	0.813954
3732407C23Rik	0	0	0	0	0	0	0	0	0	0	0	0	0	0	0	0	0	0	0.866673
3830403N18Rik	0	0	0	0	0	0	0	0	0	0	0	26.9896	14.0119	0	0	0	0.901793	0	0
3830406C13Rik	155.439	208.017	90.6224	110.306	160.68	166.678	239.33	108.679	173.043	110.29	165.269	176.652	183.356	157.236	103.392	106.319	86.0023	149.36	165.622
3830408C21Rik	2.77185	0.95053	0	2.47211	2.98171	2.78822	0	0	4.31147	4.31538	1.77611	13.132	0	2.11676	13.4012	3.07302	2.81602	1.03876	3.86864
3830432H09Rik	0	1.7583	6.20729	3.42774	6.29724	4.24888	0	0	0	1.60495	1.34395	0	0	0	0.762074	0.928562	0.743767	0.483066	0
3930402G23Rik	6.04746	0	5.96913	0	1.17628	1.63315	8.85615	1.65875	4.65562	2.24887	5.40645	1.44872	2.30555	0.756843	1.42417	17.0707	11.436	4.96098	2.67433
4430402I18Rik	5.41491	4.563	4.95172	4.61828	17.8493	1.47228	24.4518	0	1.68059	6.07579	25.2199	0.791157	6.3566	8.76158	3.89975	7.49948	0	0.937089	0
4631405J19Rik	1.2525	5.23935	1.72104	0	0.854202	3.51714	2.24996	2.40255	0	2.17497	1.12079	1.04221	2.69542	0	1.03126	0.77379	6.85931	1.97522	0.722608
4631422I05Rik	0	0	0	0	0	0	0	0	2.41495	0	0	0.936212	0	0	0	0	0	0	0
4632404H12Rik	44.7397	46.1838	81.7227	46.1967	44.8201	97.1101	56.1993	49.0925	55.9419	63.6566	39.7987	66.459	27.55	42.1748	45.3067	61.5749	42.9711	90.4862	114.755
4632404M16Rik	0	0	0	2.7675	0	0	0	0	0	0	0	0	0	0	0	0	0	0	2.60009
4632411P08Rik	5.59937	24.4936	26.3118	6.91804	43.4539	4.23449	17.2207	10.7512	27.7609	21.3773	19.0218	18.7832	10.9576	18.6439	11.077	11.0808	23.4206	15.7828	32.934
4632415L05Rik	30.6017	40.5389	47.9036	47.2589	23.8032	52.7165	33.6192	16.7896	24.7378	47.4119	30.2852	62.379	37.9054	62.2958	36.0387	37.1773	69.4527	51.3196	57.522
4632418H02Rik	11.2002	1.06493	4.64107	2.76766	6.10072	69.8452	12.9147	2.15029	10.8639	66.0881	13.0178	221.491	7.97196	11.7678	3.69237	18.0067	18.9182	5.26386	6.06695
4632427E13Rik	333.122	190.894	466.693	400.581	170.309	389.507	344.048	356.281	365.239	406.291	346.896	601.767	405.123	409.166	445.671	274.421	223.136	322.502	374.544
4632428C04Rik	3.36038	13.8439	34.0222	6.92	9.91607	33.8554	1.4349	10.7517	24.7472	18.4685	7.01082	25.3268	26.9126	64.692	17.5389	16.6218	20.7213	1.75537	25.135
4632432E15Rik	0	0	6.18593	2.76799	6.86492	0	0	0	0	0	0	0	0	0	0	0	2.70277	0	0.866723
4633401B06Rik	39.2566	11.7125	103.1	30.4994	9.18381	61.1415	30.1121	17.2074	11.4786	27.2724	13.0512	82.8912	13.0061	31.1624	9.23227	14.5477	14.4274	23.5427	26.0088
4731419I09Rik	0	0	1.54719	5.53512	3.05014	3.17502	2.86998	0	4.82831	0.971841	1.00132	0.938662	0	0.980784	0.923089	0.69256	2.70255	8.18722	0
4732414G09Rik	0.442545	0	20.7468	0	3.59276	14.356	0	0	0	1.1521	5.08904	0	0	0.387249	0	0	0.711883	6.7288	8.02391
4732416N19Rik	38.074	24.4937	35.6043	85.7787	16.7698	12.705	7.17547	10.7511	5.43131	15.546	14.0149	23.4847	70.7173	49.0737	13.8461	42.9376	23.4199	33.8971	11.2668
4732419C18Rik	0	0	3.09614	0	0	0	0	2.15021	0.603475	0	0	0	0.995992	0	0	0	0	0.584407	1.73335
4732440D04Rik	113.078	87.3273	181.261	77.4567	116.564	58.2649	94.7264	60.2034	70.5968	145.697	86.0588	157.057	83.6163	127.724	66.4599	92.7968	69.3491	51.9661	97.0633
4732463B04Rik	0	0	0	5.53491	2.28744	0	1.43501	0	0	0	0	0	0	0	0	1.38511	0	0	0
4732465J04Rik	6.70943	2.1324	6.17852	1.38547	3.80685	1.05954	2.87337	0	0	0	0	1.87935	1.99533	0	1.84327	0.693389	8.10245	1.75178	3.47096
4732471J01Rik	8.61152	1.65978	15.3583	19.3355	1.02217	7.07039	8.47428	1.44079	0.940871	12.0595	10.3317	1.25702	5.06185	4.59726	7.62384	0.928095	4.95084	4.22793	3.72287
4732487G21Rik	20.1606	5.32462	63.4239	20.7579	9.15147	15.8732	11.4796	27.9539	39.8347	21.382	34.0477	42.2295	19.9308	24.5142	27.6928	27.7026	37.8368	39.1895	9.53381
4732490B19Rik	0	0	0	0	0	0	0	0	0.603587	7.77616	0	0	0	0	0	1.38515	0	3.51065	0
4732491K20Rik	1.1199	0	0	5.53457	9.91103	2.11713	5.74018	0	0.603506	0	3.00354	1.87811	0	0	1.84616	4.1553	0.900803	4.6768	0.866687
4732496C06Rik	153.453	222.568	222.712	206.209	181.529	266.63	232.456	199.98	275.232	161.35	106.159	274.881	170.435	162.731	184.62	159.292	131.533	112.331	130.875
4831440D22Rik	22.399	5.32466	0	0	2.28744	25.4021	4.30503	0	3.01763	0	6.00762	15.9597	4.98169	9.80921	6.4616	2.07767	0	1.16946	0
4831440E17Rik	13.461	5.32377	23.0718	1.38655	3.0622	1.05382	1.43382	0	2.41674	0	4.01661	0	10.008	6.81275	7.3859	1.38552	0	1.76665	3.46793
4833403J16Rik	0	0	0	0	0	0	0	0	1.81254	0	0	11.1696	0	0	0	8.31311	0	0.58886	0.86698
4833404L02Rik	0	0	1.53583	0	0	0	0	0	0	0	0	0	0	0	0	2.77124	0	0	0
4833407H14Rik	4.4833	1.06485	0	6.92548	0	0	0	0	0	0	0	0.934891	0	0	0	0	0	0	0
4833412C05Rik	0	0	0	0	0	10.0914	0	0	0	0	0	0	0	1.15769	0	0.602827	0	0	0
4833412K13Rik	2.24167	4.25939	1.54283	0	0	16.8987	17.2132	0	8.45389	1.94594	3.00804	0	1.99704	11.7259	2.76949	0.692657	0	0.586753	1.73368
4833413E03Rik	0	0	0	0	0	0	0	0	0	1.67563	0	0	0	0	0	0	0	0	0
4833413G10Rik	35.8524	14.9085	47.8984	29.0726	35.1082	45.4642	27.2597	30.1062	16.9032	24.3095	20.0393	29.9792	24.9354	16.644	23.0781	50.5603	35.1415	26.3577	46.8054
4833417C18Rik	0	0	15.4114	2.77125	0.764542	2.11065	0	0	3.01985	5.84046	1.00321	12.134	1.99867	0	0.923189	1.38539	0.901472	0	4.33445
4833418N02Rik	25.8018	31.3407	18.2096	26.2065	19.8318	50.4681	51.5858	7.54798	17.4382	20.4388	8.64546	26.0188	28.7816	27.9479	16.5615	23.5165	21.8326	13.1636	34.5252
4833420G17Rik	223.762	298.094	327.702	305.635	190.792	293.568	208.392	272.226	235.451	148.126	204.427	284.201	171.874	276.842	321.132	208.678	281.55	189.571	262.524
4833421G17Rik	2.24499	1.06468	18.4109	2.77548	0	21.0378	1.43332	2.15125	20.5514	0.975211	0	4.63707	3.0081	0.970039	7.38631	2.77139	0	7.08783	15.6076
4833422C13Rik	21.9922	11.4166	3.02314	7.74054	0.746289	51.7241	38.5485	12.2673	21.4254	24.4566	13.5687	35.6032	3.12674	20.9812	47.1406	12.4684	25.8849	5.29049	25.4861
4833422M21Rik	0	13.33	0	24.9257	20.0014	75.0108	8.97992	1.85347	1.04052	0	3.13529	0.808493	7.10098	9.91809	1.59132	23.7835	0.939903	3.53051	11.9913
4833427G06Rik	0	0	0	1.38684	0	1.05334	0	0	0	0	0	0	4.00508	6.80719	0	0	0	0	0
4833439L19Rik	689.707	668.704	611.939	647.743	555.888	527.153	510.186	606.757	600.046	531.961	515.985	416.813	418.6	373.321	450.499	436.125	544.194	468.479	524.592
4833445I07Rik	1.02614	8.77561	0	2.53607	11.8874	8.70791	14.4494	0	3.31719	9.79761	2.75354	0	0.913886	2.68647	7.60769	4.43959	9.90243	3.22125	9.39409
4921501E09Rik	0	0	0	0	0	0	0	0	0	0	0	0	0	0	0	2.0776	0	0	17.3333
4921501I09Rik	0	2.12928	1.49087	0	3.1184	2.06861	0	0	0	0	0	4.47162	2.04704	3.74797	0	0.694456	0	0	0
4921504A21Rik	0	0	0	0	0	0	0	0	0	0	2.27873	0	0	0	0	0	0	0	1.08337
4921507G05Rik	0	0	0	0	0	0	2.86912	0	0	0	0	0	0	0	0	0	0	0	0
4921507P07Rik	50.4067	77.7387	43.2977	37.369	32.801	44.4328	57.3952	58.0594	24.7475	55.4073	37.0585	16.8827	32.8951	24.5021	45.2321	27.0106	46.8487	17.5553	33.8024
4921508M14Rik	0	0	3.07836	1.38622	0	0	0	0	1.20822	0	0	0	0	0	0	0	0	0	0
4921509C19Rik	2.24006	0	0	0	0	0	0	0	0	0	0	0	0	0	0	0	0	0	0
4921509O07Rik	0	0	0	0	0	0	0	0	0	0	0	0	0	0	0	0	0	0.584998	0
4921511C10Rik	8.96684	2.12969	4.62815	1.38514	3.05606	0	0	4.30126	6.03857	0.972999	2.00543	5.60857	5.99142	0	4.61582	2.77064	2.70393	5.28122	1.73368
4921511I17Rik	0	0	0	0	0	0	0	0	0.603923	0	0	0	0	0	0	0	0.901405	0	0
4921513H07Rik	0	0	0	0	0	1.05775	0	0	0	0	0	0	0	0.9798	2.76933	0.692587	1.80194	4.0973	8.66738
4921513I03Rik	7.84535	1.06485	10.8022	9.695	3.81931	7.39441	2.86895	2.15059	1.20765	9.72879	2.00514	13.0923	11.9802	8.79705	15.6937	29.0913	6.30884	5.86594	18.2034
4921514A10Rik	7.84369	0	3.09199	1.38456	1.52642	0	2.87023	8.60349	0	0.972455	0	0.937534	13.9633	16.6554	8.30986	0	0	0	0
4921515L22Rik	0	0	1.5432	0	0.763856	0	0	0	0	0	0	6.54626	0	0	0	0	0	0	0
4921517D22Rik	0	0	0	0	0	0	0	0	0	0	2.47472	0	0	0	0	0	0	0	1.09962
4921518K17Rik	4.47936	1.06494	9.28753	5.53422	1.52459	5.29354	1.43508	8.60089	5.43137	0	1.00109	12.211	0.996063	0.981398	0	0	1.80155	9.35157	5.20007
4921522P10Rik	0	2.1298	4.63686	0	6.10443	7.40293	15.7827	2.1504	4.22555	13.6115	8.01447	5.62376	7.97736	11.7538	13.8467	3.46298	4.50505	1.7565	5.2005
4921523L03Rik	0	0	0	0	0	0	0	0	0	0	0	2.79788	0	0	0	0	0	0	0
4921524J17Rik	108.318	91.2494	101.505	96.5955	76.8628	41.0557	71.4684	96.4283	149.205	157.028	153.827	99.7327	90.5185	151.976	65.3085	101.453	63.7577	127.972	50.9587
4921531C22Rik	7.86569	26.5808	3.61537	9.71933	15.4798	14.6038	33.947	11.742	13.1853	40.571	21.5157	9.49876	15.5615	19.4149	43.9644	15.1273	40.9353	19.9819	7.43723
4921534A09Rik	2.2402	0	0	1.38396	0	0	0	0	0	0	3.00451	0	0	0	0	0	0	0	0
4921534H16Rik	0.884925	0	0	1.09335	6.75144	5.85364	0	0	0	0	0	0	0	0	27.4642	1.64163	1.42357	1.38617	10.5962
4921536K21Rik	0	3.19477	0	0	3.05067	9.52329	5.73975	8.60125	9.0535	2.91583	11.0159	0	3.98643	0	1.84619	1.38514	0	2.92489	1.73343
4921539H07Rik	1.60121	0	0	0	0	0	0	0	0	0	0	0	0	0	0	0	0	0	0
4930402F06Rik	0	0	0	0	0	0	0	0	0.672328	0	0	0	0	0	0	0	0	0	0
4930402H24Rik	101.154	77.621	108.243	102.313	182.593	207.224	215.796	158.221	128.006	194.314	155.532	152.591	139.731	121.124	64.5548	138.969	142.244	144.471	79.7085
4930403P22Rik	1.12337	2.12918	0	1.3891	0	3.14892	0	4.30315	0	1.95279	7.04744	4.61762	5.02448	6.76437	0	0	0.902632	0.592718	5.20334
4930404A12Rik	13.7727	1.1843	0	6.19527	0	0	3.18548	14.3679	0.673613	0	0	8.14703	0	0	0	0	0	9.96611	0
4930404I05Rik	6.18347	10.7786	0	6.36665	10.5256	16.553	5.28141	5.93569	0	2.68284	0	23.3145	42.1794	39.6997	21.2342	24.2156	4.14462	18.8368	59.6983
4930404N11Rik	0	0.781793	0	2.03437	0.561178	0	3.15915	0	0	1.42912	0.736414	4.49805	0	0.716761	0	2.54282	4.72059	0	0.636455
4930405A10Rik	0	1.03833	9.3887	15.453	1.49371	2.10865	2.94457	0	1.17852	0	5.02897	4.77203	9.76408	0.998109	6.30246	0	10.1892	2.32958	6.05322
4930405A21Rik	3.37863	2.40495	2.31525	0	2.78614	5.55245	0	3.88417	0	3.66794	0	0	0	5.85924	0.695117	1.25099	0.679001	0	0
4930405H06Rik	0	0	0	0	0	0	0	0	0	0	1.00586	0	0	0	0	0	0	0	0
4930405J17Rik	0	0	0	0	0	0	0	0	1.21024	1.9554	7.05826	0.919308	0	1.92458	2.77033	0.693047	0	0.59497	0
4930405N21Rik	0	0	3.08085	6.92921	0	4.21988	0	0	3.0201	0.973595	0	0	0	0	1.8464	0	2.70464	0	0
4930405O22Rik	4.70769	8.37708	9.6496	1.45502	0	3.69227	13.5244	2.25547	3.4332	8.6472	2.10833	1.94417	1.75549	8.53338	6.77611	2.17924	0	1.85819	3.44484
4930407I10Rik	0	0	0	0	0	4.23676	0	0	0	0	0	0	0	0	0	0	0	0	0
4930408O17Rik	0	0	1.25046	0	0.621374	0	0	0	0	1.58185	0.815192	1.51402	2.43679	0	0	0	0	0	0.704124
4930412C18Rik	0	0	2.40296	0	0	0	0	0	0	0	0	0	0	0	0	0	0	0	1.27701
4930412F12Rik	0	2.12969	0	1.38512	0	3.16842	1.43442	0	0.603853	0.972985	0	3.73924	0	0.977112	0.923163	2.07798	0	1.76033	12.1357
4930412L05Rik	0	0	0	0	0	0	0	1.56791	0	0	0	0	0	0	0	0	0	0	0
4930412M03Rik	7.85059	5.32389	1.53934	1.38617	12.2422	7.381	10.0379	2.15088	4.83278	3.8955	10.0377	10.2501	27.0056	25.3309	12.9251	2.0782	2.70497	6.4716	16.4719
4930413G21Rik	0	0	0	0	0	0	0	0	0	1.9487	0	0	0	0	0	2.77109	0.901844	0	0.867
4930415O20Rik	0	0	0	1.39198	0	0	0	0	0	0	0	0	0	0	0	0	0.903466	0	0
4930417O13Rik	0	0	0	0	0	0.848509	0	0	0	0	0	0	0	0	0.369891	0	0	0	0
4930417O22Rik	0	0	0	0	0	1.05488	0	0	0	0	0	0	0	0	0	0	0	0	0
4930421C12Rik	0	0	1.54342	0	0	0	0	0	0	0	0	2.80612	0	0	0	0	0	0	0
4930421P07Rik	0	0	0	0	0	0	0	0	0	0	0	0	0	0	0	0	0.902714	0	0
4930422M22Rik	1.12203	5.32362	15.3668	4.16096	0.766032	4.21239	0	2.15109	0	4.87285	7.03223	0	5.00753	2.91616	1.84652	0	0.901931	2.94769	3.4681
4930423D22Rik	44.8245	25.5569	1.54396	45.6972	38.1802	21.1347	45.9064	25.8064	34.4148	103.104	35.0814	37.4338	5.98782	102.7	36.9257	47.7916	36.0473	32.8297	26.0041
4930426I24Rik	0	0	0	0	0	0	0	0	0	0	0	0	0	0	0	0.495443	0	0	0.620035
4930428O21Rik	2.2411	0	0	0	0	0	0	0	0	0	0	0	0	0	0	0	0	0	0
4930429F24Rik	45.952	40.4644	47.8358	60.9412	38.1946	26.4075	15.7791	51.6144	20.5302	43.7806	24.0623	45.8193	51.9162	14.6607	48.9274	54.0268	34.2483	28.1584	74.5473
4930429P21Rik	0	0	0	0	0	0	0	0	0	0	0	0	0	0	0.983501	0	0	0	0
4930430E12Rik	0	0	0	0	0	0	0	0	0	0	0	0	0	4.97962	0	0	0	0	0
4930430F08Rik	63.2167	59.9563	124.803	32.8347	104.329	90.541	73.408	84.0773	64.7571	95.3715	60.4069	75.5356	42.3374	139.525	70.9015	79.4124	54.953	29.091	89.0609
4930431P03Rik	0	0	0	0	0	0	0	0	0.567719	0	0	0	0	0	0	0	0	0	1.87649
4930431P19Rik	11.8136	19.0544	40.2434	7.29796	5.74483	0.797488	6.4873	0	1.36418	10.9829	4.5264	9.19587	2.25203	1.47821	4.86851	5.36544	7.74706	8.81101	2.61206
4930432B10Rik	0	0	0	0	12.5112	12.2733	1.28088	2.57336	0	0	0	0	1.78045	0	1.10464	0	0.804367	1.04543	0
4930432E11Rik	2.80981	4.45545	1.29715	4.62816	3.82303	20.3969	7.20603	0	0	1.62497	0	0.787663	1.66495	13.5028	2.11498	4.63533	0	0.48816	8.7012
4930432L08Rik	0	0	0	0	0	0	0	0	0	0	0	0	0	0	0	0.69264	0	0	0
4930432O09Rik	0	0	0	0	0.763176	0	0	0	0	0	0	0	0	0	1.84624	0.692603	0	0	1.73352
4930434F21Rik	0	0	0	0.740631	0	0	0	0	0	0	0	0	0	0	0	0	0	0	0
4930435F18Rik	0	0	3.08896	0	1.52686	1.05699	0	0	0	0	0	0	0	0	0	1.38524	1.80226	0	0
4930438A08Rik	0	0	0	0	0	1.88069	0	0	0	0	0	0	0	0	0	0	0	0	0
4930439A04Rik	0	0	2.78229	0	0	1.9258	0	0	0	0	1.34203	0.616351	0	0.644869	1.71995	0	0	0	0.578176
4930440I19Rik	0	0	0	0	2.03382	6.93517	0	0	0	0	1.56585	0	0	0	0	0	0	0	0
4930442H23Rik	0	3.19443	3.0818	0	1.52924	3.16562	0	0	1.81196	0	0	2.79953	5.99671	8.78001	9.23193	2.7708	0	1.17524	0.866897
4930442L01Rik	0	0	0	0	0	3.17257	0	0	0	9.72266	0	0	0	0	0	0	0	0	0
4930443O20Rik	2.24176	6.38906	0	5.54074	0	4.22418	0	0	3.6232	0	1.00276	0	6.99047	4.88475	2.7695	0	3.6053	1.17373	3.46738
4930444A19Rik	0	0	0	1.01119	0	0.772564	0	3.14173	0.440963	0	0	3.42361	0	0	0	2.52969	0.658183	0	0
4930444E06Rik	0	3.19443	0	0	0.764638	5.27591	7.17087	2.15077	3.01995	5.84091	6.01978	0	0.999476	0	1.84639	4.15621	0.901502	2.93822	4.33449
4930444F02Rik	6.71699	0	1.54968	0	3.04685	0	0	0	6.0336	0.971196	10.0055	10.3493	0	3.93146	0	1.38501	0.900592	8.17168	0.866622
4930444M15Rik	0	0	0	0	0	1.05669	0	0	0	0	0	1.87155	0	0	3.69258	0.692634	0.90119	0	0
4930444P10Rik	0	0	4.55325	2.05811	0	0	0	0	0	0	0	8.91683	0	0	0	0	0	8.75671	0
4930445N18Rik	0	0	0	0	0	0	0	0	0	0	0	0	3.24827	0	0.997512	0.748534	0.974595	0	0.936778
4930447F24Rik	0	0	0	0	0	0	0	0	0	0	0	0	0	0	0	0	0	0	0.389721
4930447N08Rik	0	0	0	0	0	0	0	0.905302	0	0	0	0	1.6835	0	0	0	0	0	0
4930448D08Rik	0	1.06481	0	6.92845	3.05846	1.05522	0	6.4523	10.8717	0	3.00982	12.1315	49.9721	0	8.30874	4.1562	15.3254	0.587613	6.06827
4930448E22Rik	0	0	0	0	0	0	0	0	0.553027	0	0	0	0.796052	0	0	0	0	0	0
4930448H16Rik	0	0	0	0	0.770938	0	0	0	0	0	0	0	0	0	0	0	0	0	0
4930449I04Rik	0	0	0	0	0	0	0	0	0	0	0	0	0	0	0	0	0	1.17651	0
4930451E10Rik	0	0	0	0	0	1.32982	0	0	0	1.08894	0	0	0	0	0	0	0	0	0
4930451G09Rik	1.3796	0	5.24978	26.8116	0	5.74063	5.8658	7.93687	1.40976	10.7786	0.584725	18.4007	0	0	2.15618	1.6177	1.10938	4.35071	2.02446
4930452B06Rik	0	1.14837	35.2977	0	0	6.03653	0	0	0.650897	0	0	1.01146	3.78972	8.635	7.89852	5.26755	12.8473	20.1926	11.5361
4930452L12Rik	0	0	0	0	2.30232	0	0	0	0	0	0	0	1.00356	0	0	0	0	0	0
4930453C13Rik	5.61485	8.51701	10.7226	12.4964	11.5149	6.30395	4.29898	15.0602	27.2086	6.83095	4.02458	48.1148	10.039	36.7848	35.0862	0	14.4387	6.50959	19.0775
4930453N24Rik	444.488	368.049	419.692	323.594	351.375	355.683	608.985	402.471	522.497	290.771	297.313	405.912	368.526	504.187	743.478	338.246	504.604	661.041	358.576
4930455C13Rik	2.24357	0	0	1.3866	0	0	1.4338	0	0	1.94847	0	0	0	0.973113	0	2.77106	2.7054	0.588957	0.866987
4930455G09Rik	1.12423	3.19345	0	2.78083	0.769777	0	0	0	0.605071	0	0	0	0	0	0	0.693028	0	0.594681	0
4930455M05Rik	3.19353	0	1.61019	7.89113	1.58624	37.2395	0	4.47402	0.627853	2.02183	2.08311	14.6064	0	0	0	5.04347	0	0	3.29548
4930456G14Rik	0	4.2593	0	4.15636	0	11.6116	0	0	0	0	0	0	0	0	0	3.46341	0	0	0
4930456L15Rik	0	1.0648	0	0	0	0	0	0	0	0	0	0	0	0	0	0	0	0	0
4930458D05Rik	0	0	0	1.38368	0	0	2.87006	0	0	0	0	0	0.996254	0	0	2.07766	3.60326	2.3386	0.866691
4930461C15Rik	0	0	0	0	0	1.05548	2.8685	0	0	0	0	0	0	0	0	0.692688	0	1.76213	3.46752
4930461G14Rik	1.1225	0	3.06843	6.93875	0	0	0	0	0	0.975218	2.01077	0	0	0	0	0	0	0	0
4930463O16Rik	0	0	0	0	0.45047	0	0	0	0	0	0	0	0	0	0	0	0	0	0
4930465K10Rik	0	0	0	0	0	0	0	0	0	0	0	0	0	0	0	2.77081	0	0	0
4930466I24Rik	0	0	0	0	0	0	0	0	0	0	0	0	0	0	1.84622	0	0	0	0
4930466K18Rik	34.7885	59.6237	24.5726	29.1325	49.8116	24.211	11.4681	36.5697	48.9524	22.4205	19.0928	58.5105	25.0486	21.369	23.0816	34.6406	27.0603	5.89947	32.0805
4930467E23Rik	7.84064	0	0	5.53579	0	0	0	0	0	0	1.00149	4.69092	5.98008	0	0	2.77029	0	3.51027	0
4930467K11Rik	0	0	0	0	0	0	4.29832	0	0	0	0	0	0	0	0	0	0	0	0
4930470B04Rik	5.60201	1.06489	13.9053	0	4.57947	0	0	4.3009	5.43322	6.80678	6.01193	27.1668	4.98725	1.95799	2.76938	4.84826	0	0	0
4930470G03Rik	0	0	0	1.38399	0	2.116	0	0	0.603587	2.91606	0	0	1.99349	1.96042	0	2.07773	1.80184	0	0.866723
4930471E19Rik	0	0	0	0	0	0	0	0	0	0	0	0	0	0	0	0	0	0.418056	0
4930471M09Rik	0	0	0	0	7.26554	1.67775	0	0	0	0	0	0	0	6.21469	2.92943	1.09198	0	4.18169	0
4930473A02Rik	0	0	3.0928	0	0	0	0	0	0.605506	0	0	0	5.00732	0	0.925644	0	0	0	0
4930473H19Rik	0	0	0	0	0	3.33497	0	0	0	0	0	0	0	0	0	0	0	0	0
4930474N09Rik	0	0	0	0	0	0	0	0	0	0	0	2.79758	0	0	1.84641	0.692716	0	0	0
4930477O15Rik	1.12157	22.3602	12.3123	5.54506	7.65241	20.0313	11.4715	10.7545	19.3318	3.89582	6.02318	8.38405	9.00319	6.81809	30.4664	2.77096	3.60675	3.53078	14.7382
4930478M09Rik	0	1.06478	0	0	0.765131	0	2.86796	0	0	0	0	0.931846	0	0	0	0	0	0	0
4930479D17Rik	0	0	0	0	0	1.0502	0	0	0	2.92831	0	5.54693	0	0	0	0	0	0.592206	0
4930480C01Rik	5.61108	0	3.07136	15.2603	0	0	0	0	0	0	1.00492	0	0	0	0	0.692815	0	1.77	3.46818
4930480G23Rik	0	0	0	2.77324	0	0	0	0	0	0	0	0	0	0	0	0	0	0	0
4930480K02Rik	0	1.06476	0	0	0	0	2.86775	0	0	0.974088	0	3.72446	0	0	0	1.3855	0	0	0
4930480K15Rik	0	0	0	0	0	0	0	0	0	0	0	0	1.99407	0	0	0	0	0	0
4930480K23Rik	26.2418	11.9481	5.34344	15.1221	30.4145	25.583	13.6238	29.3675	13.9954	25.9963	6.91201	7.93567	19.7724	35.5713	9.55984	13.2962	21.7675	7.06231	15.4462
4930480M12Rik	0	0	0	0	0	0	0	0	0	0	0	0	0	0	0	0	0	0	0.867585
4930481A15Rik	0.609655	7.53369	3.56093	10.3023	5.01082	3.60732	1.56161	3.68998	0	3.47986	7.23403	1.53024	12.1517	9.24993	2.96188	3.01526	17.8292	8.19707	3.30177
4930481B07Rik	19.4867	18.3932	6.29518	5.76159	0.778724	9.65568	16.3259	5.6267	5.67228	6.03594	12.0279	5.21386	11.7331	10.9382	7.24888	14.9076	9.96792	8.82925	0.441114
4930483J18Rik	0	0	0	0	0	0	0	2.45876	0	0	0	3.18282	0	0	0	0	0	0	0
4930483K19Rik	0	0	0	1.38572	0.764648	3.1655	0	4.30155	0	0	0	0	0	0	0	0	0	0	4.3345
4930484H19Rik	0	0	0	0	0	0	0	0	0	0	0	0	0	0	0	0	0	0	0.866793
4930486F22Rik	2.25057	1.06442	0	0	0	0	0	0	0	0	0	4.5771	0	0	0	2.07954	0.903446	0	2.60262
4930486L24Rik	0	0	0	0	0	0	0	0	0	0	0	0	0.998676	0	0	0	0	0	1.7337
4930500F10Rik	0	0	0	1.38576	1.52939	0	0	0	0	0	0	0	0	0	0	0	0	0	0
4930500M09Rik	0	0	0	0	0	0	0	0	0	0	0	0	0	2.70189	0	0	0	0	0
4930502E09Rik	0	0	0	0	0.767787	2.10096	0	0	0	0	4.02506	0	0	0	2.76999	0	0	0.591939	0.867173
4930502E18Rik	0	0	0	0	0	0	0	0	0	0	0	0	1.99739	0	0	0	0	0	0
4930503L19Rik	10.8621	90.5308	43.4329	7.16509	26.9033	58.1676	70.0484	44.143	31.6476	48.4238	64.7512	72.5486	48.0304	55.62	58.7296	54.265	24.8756	76.7084	77.1165
4930505A04Rik	0	7.77176	0	0	3.19651	7.6836	0	0	0	1.01652	0	0.968424	0	0	0	0	0.9406	0	0
4930505N22Rik	0	2.12945	0	0	0	1.05307	0	0	0	0	0	0	0	0	0	0.692793	0	0	0
4930506C21Rik	9.34459	13.4231	3.5414	10.4738	9.03141	13.1948	5.29685	7.27188	2.31452	4.47687	10.233	5.57361	10.1825	9.86229	3.41217	13.3862	3.4546	7.20839	7.579
4930507D05Rik	0	0	1.54468	1.38454	2.29009	3.17128	0	4.30095	0	0	9.0189	0	0	0.978701	0	0	0.901107	0.585919	0
4930507D10Rik	0	0	0	0	0	2.10938	0	0	0	0	0	0	0	0	0	0	0	0	0
4930509E16Rik	0	0	7.70161	0	0	0	0	0	0	0	0	0	0	0	0	0	1.80311	0	0
4930509G22Rik	5.60052	1.06492	0	0	4.57643	5.29017	10.0444	2.15033	1.20716	9.72	1.00151	1.87625	7.9737	0	0	1.38515	0	9.3612	0
4930509H03Rik	26.9105	3.19441	32.3523	8.31475	14.5298	5.27525	2.86828	4.30158	6.64409	12.6562	14.0473	0	5.99762	9.75297	8.30878	5.54165	22.5382	21.1595	1.73381
4930510E17Rik	5.60324	0	0	0	0	0	0	0	0	0	0	0	0	0	0	0	0	0	0
4930511M06Rik	0	0	9.15197	0	1.65841	5.25514	3.09127	0.908707	0	2.51792	0	1.58627	0	15.8186	0	0	0.761414	0	0
4930512B01Rik	2.33931	0	0	0	6.80026	6.39912	0	11.0582	0	2.10566	2.0943	3.87871	0	0	0.500064	1.50071	4.32046	2.85026	5.2986
4930512J16Rik	0	0	0	0	0	22.9771	0	0	0	0	0	0	0	6.93808	0	0	0	0	0
4930512P04Rik	0	0	4.50379	0	0	9.3373	0	0	0	0	1.01528	0	3.0559	0	0	0	0	0	0
4930513D17Rik	0	0	0	2.9211	0.807224	1.10648	0	0	4.16259	1.02643	0	0	3.16665	1.02008	0	0	0	0.784383	1.82492
4930513N10Rik	9.8578	8.33171	25.7221	4.05989	14.387	2.07001	14.4551	12.6344	2.3679	8.97207	11.7512	2.75387	0	2.87745	6.31924	4.65059	7.04801	5.71927	11.1651
4930513N20Rik	3.36351	5.32407	13.8699	6.92818	15.2911	10.5531	8.60524	4.3015	3.01986	3.89368	17.0547	12.1336	7.99484	5.85433	7.38552	4.15617	3.60591	3.52519	6.06824
4930515G01Rik	8.96964	12.7777	15.4092	0	6.11691	2.11043	2.86837	15.0554	22.3474	9.73466	2.00655	7.46557	3.99777	10.7313	32.3118	36.7131	18.0299	27.6178	5.20138
4930515G16Rik	0	0	0	0	0	1.05526	0	0	0	0	0	0	0	0	0	0	0	0	0
4930516B21Rik	6.72787	10.648	7.70184	4.15758	3.82399	9.49447	12.907	2.15081	7.85231	0.973609	8.02758	2.79815	4.99855	17.5521	1.8464	6.92711	7.21241	5.29076	4.33457
4930517G19Rik	8.96489	6.38922	3.08794	8.30856	3.0544	1.05674	5.73831	4.30106	0	2.91802	4.00929	18.7171	0	11.7373	10.1546	17.3158	3.60472	9.96608	26.0041
4930517L18Rik	0	0	0	0	0	1.04127	0	0	0	0	0	0	1.01376	3.80689	2.77204	0	0	0	0
4930518C09Rik	0	1.06436	1.51091	0	0.774331	2.08208	0	0	3.02951	1.96318	1.0125	1.81621	4.05616	0	0	0	0	0	0
4930518I15Rik	15.6947	9.58343	6.1668	0	5.35048	7.38925	10.04	17.2056	6.64322	5.83958	10.0303	10.2726	5.99437	6.83356	23.0795	9.00487	5.40849	5.28534	14.7368
4930518J20Rik	0	0	0	0	0	0	0	0	0	2.91892	0	0	0	0	0	0	0	0	0
4930519P11Rik	0	2.12872	3.0281	0	0	0	0	0	0	0	0	0	1.01255	0	0	0	0	0	0
4930520O04Rik	23.5714	0	4.37999	11.7549	8.64535	8.23966	3.04723	9.5808	3.92284	0.687974	7.93345	3.69596	1.41082	0.694097	6.26521	10.382	15.5364	0.953898	4.47519
4930521E06Rik	0	0	0	1.38727	0	0	0	0	0	0	0	0	0	0.9713	0	0	0	0	0
4930522L14Rik	22.2934	57.9664	40.9717	54.5334	43.4476	25.3035	21.1182	40.3517	71.6548	43.5303	21.3703	30.6354	53.1506	20.3341	35.8394	54.7354	29.2842	18.5886	111.607
4930523C07Rik	1075.44	984.026	887.23	1353.53	876.304	943.333	926.026	941.822	792.149	762.152	787.676	1247.98	1392.25	1475.65	1281.47	1179.46	952.788	1147.86	1027.69
4930524B15Rik	0	1.06489	0	0	0	0	0	0	0	0	0	0	0	4.89607	0	0.692602	0	0	5.20056
4930524J08Rik	0	2.12889	0	1.39094	3.0815	1.04667	5.72776	0	3.63121	3.91212	9.0782	10.1016	4.03151	5.76814	3.69393	2.07921	1.80641	1.19099	2.60225
4930524O07Rik	0	2.35812	1.14124	0	3.94174	7.02723	4.23642	3.17448	1.5591	7.17544	12.5688	5.14828	6.6227	1.44659	8.85782	0	5.71195	6.89832	0
4930524O08Rik	0	0	0	0	0	0	0	1.28758	0	0	0	0	0	0	0	0	0	0	0
4930525G20Rik	24.6386	3.1948	37.1384	5.53482	4.57473	41.2801	14.3502	2.15026	21.1232	6.80244	0	0	9.96298	6.86693	33.2311	11.7734	13.5124	33.3274	13.8671
4930526A20Rik	12.3273	17.0378	10.806	12.4635	16.801	15.8492	12.9109	8.6022	16.906	14.5911	22.0528	20.584	15.9694	17.6022	15.6935	13.8528	8.11086	14.6588	11.2685
4930527J03Rik	0	0	0	1.29937	0	0	0	0	0	0	0	0	0	0	0	0	0	0	0
4930528D03Rik	0	0	0	0	0	7.18476	0	0	0	0	0	0.996517	1.9427	0	0	0	0	0	0
4930528J11Rik	38.0731	84.1308	23.2221	16.6019	59.4532	82.5877	83.2363	58.0556	82.6754	40.807	73.0748	81.7364	54.7777	35.3369	55.3844	51.2478	36.03	21.6219	39.8669
4930532G15Rik	3.81186	1.81068	0	0	0.649584	18.9883	1.21955	12.0524	1.33197	4.96356	20.2933	0.794711	0	0.83068	0	2.94453	2.29891	0.997839	2.21099
4930533B01Rik	0	0	0	0	0	0	0	0	0	0	0	0	0	0	0.923237	0	0	0	0
4930533D04Rik	1.12283	0	0	0	0	0	0	0	0	0	0	0	0	0	0	0	0	0	0
4930533I22Rik	0	0	0	0	0	0	0	0	0	0	1.00146	0	0	3.92165	0	0	0	0	0
4930533K18Rik	1.08826	1.08149	3.13035	8.06965	1.5531	5.33343	0	0	0	1.88963	0	0.943412	7.07099	0	2.79945	0	0	0.593875	0
4930533N22Rik	0	0	0	0	0	0	0	0	0	1.43025	1.47358	0	0	0	0	0	0	0.43014	0
4930535G08Rik	0	0	0	0	0	0	0	4.30632	0	0	0	0	0	0	0	0	0	0	0
4930537H20Rik	0	3.19461	0	0	0	0	0	0	0	0	0	0	0	1.95627	0	0.692631	0	0	0
4930539J05Rik	6.17278	12.6423	0	10.8977	5.41035	2.49201	2.25679	6.68644	0.47507	6.88977	7.9901	15.4266	11.2244	0.768378	18.8824	9.79075	9.81718	8.77374	3.40972
4930540M05Rik	0	0	0	1.38429	2.28926	17.9777	5.7391	0	0	0	1.00184	7.49765	1.99444	1.95879	0	3.46299	0.901021	0	0.866754
4930544D05Rik	0	0	0	0	0	0	0	0	0	0	0	0	0	0	0.834455	0	0	0	0
4930544I03Rik	0	0	0	0	0	0	0	0	0	0	0	0	0	0	0	0	0	0.333845	0
4930545L23Rik	0	0	0	0	0	0	0	0	0	0	1.0015	6.56714	0.996691	2.94093	2.7693	3.46286	0	1.17011	1.73344
4930546K05Rik	0	0	0	0	0.416366	0	0	2.34906	0	0	0	0	0	0	0	0.378292	0	0	0
4930547M16Rik	0	0	0	0	0	1.33568	0	0	0	0	0	0	0	0	0	0	0	0.369384	0
4930548H24Rik	1.67837	0	0	0	0	1.40337	0	0	0	0.728194	0	0	0	0	0	0	0	0	0
4930549C15Rik	0	0	1.54105	4.15695	0	1.05528	1.4342	0	0	0	1.00323	0	0	0	0	0	0	0	0
4930550C14Rik	28.382	8.90231	21.4699	15.4041	17.7179	23.2721	31.2131	4.84544	10.9185	4.92754	10.4559	3.09468	11.2631	13.0412	6.28036	29.071	10.076	2.96533	2.92953
4930551L18Rik	5.61748	1.06456	1.52917	0	0	3.14807	4.2979	2.15164	3.02409	1.95311	0	2.76909	2.01038	1.93174	0	0.692949	4.5134	1.18596	5.20348
4930551O13Rik	5.60819	3.1943	3.07739	8.31822	9.18428	11.5952	2.86779	4.30187	15.1036	10.7145	6.02383	3.72504	5.00261	9.73726	2.76969	5.54198	36.0689	8.2407	2.60089
4930552P12Rik	0	0	0	1.38396	3.05091	0	0	0	1.20716	0	0	0	0	0	0	1.38515	3.60364	0	3.46688
4930553I21Rik	0	2.12885	0	2.78293	2.31281	0	2.86346	0	0	0.978484	3.02761	3.66759	3.02621	0	0.923524	0	4.51672	6.55902	0
4930553M12Rik	0	0	0	0	0	0	0	0	0	0	0	0	1.01272	0	0	0	0	0	1.73561
4930554C24Rik	0	0	0	0	0	0	0	0	0	0	1.62333	0	0	0	0	0	0	0	0
4930555A03Rik	4.29267	0	0	0	0	2.09106	0	0	0	0	0	0	4.23179	5.75324	0.989181	0	0	1.19506	0
4930556I23Rik	0	2.12882	0	0	0	6.27045	0	4.3044	0	0	1.00974	0	0	0	0	2.77267	0	0	0
4930556J24Rik	0	1.0648	0	0	0	0	0	0	0	0	0	0.932953	2.99873	0	0.923197	0	0	0	0
4930556M19Rik	66.0311	137.868	56.0256	71.2192	173.163	85.0481	146.683	46.7454	76.2447	99.8745	63.9728	59.2846	64.3878	72.1676	160.183	94.4468	110.999	119.641	164.001
4930556N13Rik	0	0	0	0	0	0	0	0	0	0	0	0.930844	0	0	0.923236	0	0	0.588838	0
4930557J02Rik	0	0	0	0	0	1.05418	0	0	0	1.94801	0	0	0	0	0	0	0	0	0
4930557K07Rik	0	0	1.48368	0	0	0	0	0	1.21215	0.989682	1.02002	0.890015	0	1.86461	0	0.694945	0	0	0
4930558C23Rik	0	0	0	0	0	0	0	0	0	0	0	0.924182	0	0	0	0	0	0.592373	0
4930558J18Rik	2.24064	2.1298	0	0	1.52621	0	5.73908	0	3.0183	0	0	0	0	0	0.923118	0	0	0	0
4930558J22Rik	3.3625	8.51878	0	0	5.34784	0	11.4754	0	0	0	0	36.4596	32.951	1.95432	2.76949	0	0	4.10725	2.60051
4930560O18Rik	0	2.12972	0	1.38489	2.29123	3.16957	0	0	0	0	2.00491	0.935477	0.998174	0.977749	2.76945	1.38528	2.70368	2.34573	0
4930562A09Rik	2.24642	0	0	0	0.768051	3.15026	0	0	0	0	3.01952	0	0	0	0	0	0	0	0
4930562C15Rik	15.7394	4.97235	4.81994	10.2633	3.44578	9.85899	17.8894	0	3.34217	28.2646	12.1218	20.1658	8.807	5.23197	7.82093	27.231	12.4425	11.1416	5.6597
4930562D21Rik	1.12054	0	0	2.7693	9.1618	11.6261	7.17311	0	0	0	0	2.80848	18.9581	0	0	2.7705	9.01145	0.586081	2.60037
4930562F07Rik	0	8.49407	6.10974	2.76967	5.35978	3.14312	4.28732	15.0196	19.8996	15.5727	9.03168	46.1289	9.01195	13.5129	13.8126	7.60144	4.50009	14.1673	5.18901
4930563D23Rik	0	0	0	0	0	1.05819	0	0	0	0	0	0	0	0	0	0.692567	0	0	0
4930563E18Rik	0	0	0	0	0	0	0	0	0	0.972849	0	26.1874	0	0	0.923154	10.3897	0	0	0
4930563E22Rik	1.49924	0	0	0	0	3.54329	5.76371	2.87867	1.0371	21.1438	7.3715	11.3168	23.9683	10.4721	7.94444	4.73016	1.54796	0.782528	4.46619
4930563J15Rik	0	0	0	0	0	0	0	0	0	0	0	0	0	0	0	0	0	0	0.734781
4930564D02Rik	0	0	0	0	0	0	0	0	0	0.976136	0	0	0	0	0	0	0	0	0
4930565N06Rik	39.2046	34.0773	119.075	40.1363	38.902	103.681	64.5701	70.9612	80.2777	33.0492	39.0607	105.994	76.752	150.944	137.542	31.166	72.9751	51.4921	47.6699
4930566F21Rik	0	7.30316	0	0	0	0	0.983816	0	0	0	0	0	2.0541	0	0.633134	1.42513	0	0	0
4930568A12Rik	0	0	0	0	0	0	0	0	0	0	0	0	0.711057	0	0	0	0	0	0
4930571N24Rik	0	0	0	0	0.84026	0	0	0	0	0	0	0	0	0	0	0	0	0	0
4930573C15Rik	0	0	0	0	0	0	0	0	0	0	0	0	0	0	0	0	0	0	0.86716
4930577N17Rik	8.9653	18.1027	7.71851	12.4636	25.2017	8.45284	24.3872	15.0539	11.4719	20.4276	5.01203	33.6824	29.9428	9.77886	37.849	25.6276	18.9254	28.7316	13.0022
4930578C19Rik	1.62005	1.50807	0	0	0	1.49721	8.12716	3.04543	0	0	1.41904	10.8723	4.32279	30.7052	12.0663	19.3122	13.3237	3.34147	8.58953
4930578G10Rik	0	0	0	0	0	0	0	0	0	0	0	0.922159	0	0	0.672564	1.51416	3.04198	1.19445	0
4930578I07Rik	0	1.06483	3.08408	5.54139	0	6.33466	0	0	1.81171	0.973174	0	0	0	0.976505	0	0	0	0	0.866862
4930578M01Rik	0	2.06209	0	0	0.491753	0	1.85269	8.17873	1.55781	0.626934	2.58359	0	0	0	5.9577	0	0.581308	0.753786	1.11872
4930578M07Rik	0	0	0	0	0	0	0	0	2.86382	6.15712	0	0.735092	0	2.306	0	0	5.69923	0	0.684897
4930579C12Rik	0	0	2.07015	0	0	0	0	0	0	0	2.00771	0	0.665844	0	0	0.463006	0	0	0
4930579F01Rik	0	0	0	0	0	0	0	0	0	0	0	0	0	0	0	0	0	0	0.650062
4930579G18Rik	0	0	1.53707	0	0	1.05329	4.30104	0	4.83407	0	0	0	0	0.972377	1.84651	0.692783	0	0	0
4930579G24Rik	1.12037	36.2063	16.9972	5.53754	14.5007	15.8602	4.3042	25.8052	13.8846	21.3918	47.0912	24.36	14.9606	8.81215	2.76937	5.54084	12.6148	15.2279	5.20058
4930579H20Rik	0	0	1.54307	0	0	0	0	0	0	0	0	0	0	0	0	0	0	0	0
4930579J19Rik	0	0	0	0	0	1.38199	0	0	0	0	0	0.665226	0	0	0	0	0	0	0
4930579K19Rik	0	1.42263	0	9.67697	3.37206	0	0.922855	0	4.27605	2.72116	1.40308	10.1992	8.40723	4.21822	0	3.56631	5.22189	7.5669	2.53308
4930579O11Rik	0	0	0	0	0	0	0	0	0	0	0	0	0	0	0	0	2.83754	0	0
4930580E04Rik	0	1.06456	0	0	0	0	0	0	0	0	0	0	0	0	0	0.692964	0	0	0
4930581F22Rik	25.5943	45.8069	37.6355	27.6077	34.0923	22.387	14.2043	50.2823	50.1199	25.9913	25.0728	46.1349	45.8275	94.5075	34.116	42.3241	25.5806	35.7686	23.1208
4930583K01Rik	0	3.19415	0	0	0	0	0	0	0	1.94939	2.00951	0	4.00695	0	0	0	0	0	0
4930583P06Rik	0	0	0	0	0	0	0	0	0	0	0	0	0	0	0	0	0	0	0.867235
4930584E12Rik	0	0	0	0	0	0	0	0	0	0	0	0	0	0	0	0	0	0.589251	0
4930587E11Rik	0	0	0	0.909189	0	0	0	0	0	0	0	0	0	0	0	0	0	0	0
4930588G17Rik	0	0	0	0	0	2.1123	2.86885	0	0	0	0	0	0	0	0	0	0	0	0
4930589L23Rik	0	0	0	0	0	0	0	2.15068	0	0	1.00294	0	0	0	0	0.692676	0	0	0
4930589O11Rik	0	2.12943	6.14439	1.38717	3.06491	0	11.4685	2.15113	1.81299	1.94945	6.02873	0	0	1.94315	0.92327	6.92805	0.901979	0.589806	1.73406
4930590J08Rik	0	3.36978	3.25929	7.64866	1.61022	10.6285	3.02669	2.26833	1.91037	6.15433	1.05694	2.96419	1.60906	6.19554	1.94746	2.19173	12.0251	1.23581	14.3102
4930592C13Rik	0	0	0	1.38986	0	0	0	2.15179	0	0	0	0	0	0	0	0	0.902882	0	0
4930594C11Rik	0	0	0	0	1.52514	1.05829	0	0	1.20709	2.91561	5.00677	83.5328	20.9258	0	7.38473	1.38512	0.90086	0	13.0006
4930594M22Rik	44.0144	10.113	38.3075	1.55523	5.67876	13.3709	6.8781	14.4099	5.68532	1.09238	6.75386	19.5584	5.84405	2.2202	1.47718	10.5347	14.5227	13.3258	8.78386
4930596I21Rik	0	0	0	0	0	0	0	0	0	0	0	0	0	0	0	0	0	0	0.868065
4930597A21Rik	0	0	0	1.38932	0	0	0	0	0	0	0	0	0	0	2.77012	0	0	0	0
4930597L12Rik	0	25.553	0	0	6.13035	9.47438	21.503	6.45344	6.04343	4.87388	7.03395	0	0	2.91423	1.84655	1.38562	3.608	2.35958	0.867038
4930597O21Rik	7.42828	4.69602	0	0	5.07619	0	6.32148	0	0	0	24.3985	0	0	6.41193	0	0	0	0	0
4930599N23Rik	3.36694	0	1.53518	1.38745	0.766526	4.2094	0	0	0.604395	1.94993	0	0	0	0	2.76982	0.692826	0	0	1.73412
4930599N24Rik	0	0	3.0754	0	3.06276	3.16082	1.43376	2.15101	0.604214	7.79443	2.00857	4.65198	3.00302	3.89161	3.69298	1.38554	1.80365	1.17815	5.20197
4931403E22Rik	0	0	0	0	0	4.19435	0	2.15173	0	0	3.02237	0	0	0	0	0	0	1.18741	0
4931403G20Rik	1.12059	0	0	4.15418	0	0	0	2.15052	2.41504	0	0	0	0	0.978201	0	0	0.901169	2.34475	0
4931406C07Rik	377.841	384.658	392.034	292.797	375.067	338.121	370.296	375.625	285.761	286.28	373.637	299.304	343.667	368.886	338.164	313.128	351.645	275.242	266.886
4931406P16Rik	246.231	270.089	368.963	608.616	289.612	411.01	375.689	448.534	569.15	416.088	346.481	636.874	663.816	404.495	565.777	552.58	356.029	483.401	982.788
4931413K12Rik	1.12114	3.19445	4.62378	0	0	7.38771	1.43423	2.15074	0.60396	0	7.02218	6.53445	1.99855	1.95171	0.923187	0.692692	2.70438	1.17492	4.33443
4931414P19Rik	0.882007	16.7722	9.74548	2.17953	9.00824	66.686	23.4088	16.4002	5.61893	7.6536	9.46302	2.95603	16.7279	1.54437	30.5217	2.18153	3.54712	3.22426	4.09511
4931415C17Rik	0	0	0	0	0	0	1.11436	0	0	0	0	0	0	0	0	0	0	0	0
4931422A03Rik	0	0	0	0	0	0	0	0	0	0	0.793354	0	0	0	0	0	0	0	0
4931423N10Rik	0	0	0	0	4.49456	11.178	1.21871	0	0	0	0	1.59107	7.04946	0	0	0	0	10.3579	2.20891
4931428F04Rik	7.65287	36.2819	12.6867	79.2933	7.1428	28.4448	1.80961	0	3.83857	2.08015	8.57366	14.3865	2.51215	7.60425	4.07396	10.4745	4.1453	2.94824	17.0631
4931431B13Rik	3.53431	1.67792	0	6.55238	6.63006	2.49298	1.1299	0	0	0	0	0	0	0	0.72741	5.45806	4.97271	0	0
4931431C16Rik	0	0	0	0	0	1.05827	0	0	2.41419	0	0	0	8.96835	0	0	0.692563	1.80173	0	0
4931440F15Rik	0	1.06494	0	4.15078	0	0	0	2.15023	1.81048	0.971684	0	2.81758	1.99225	0.981292	0	0.692546	2.70236	0	2.60005
4931440P22Rik	7.90894	10.2318	0	12.3293	10.9932	1.24322	9.65826	3.44344	2.64333	0.778278	5.51782	6.60671	7.04283	7.84806	5.17372	9.29074	12.8085	13.7898	4.16378
4932413F04Rik	0	0	0	0	0	0	0	0	0	0	0	0	0	0	4.61545	0	0	0	0
4932422M17Rik	29.1211	56.441	49.5001	63.6582	48.8088	61.3749	54.5281	53.7576	44.6634	84.5571	127.18	61.934	62.7835	77.4618	70.1552	58.1756	57.6564	77.2118	79.7374
4932430I15Rik	0	0	0	2.76717	2.28697	25.4079	5.74028	0	0.603492	0	1.00112	0	0	0	0.923078	1.38509	0	0	5.20009
4932431P20Rik	0	0	0	0	0	0.613561	0	0	0	0	0	0	0	0	0	0	0	0	0
4932438A13Rik	2128.28	1502.41	1541.98	1531.44	1277.05	1964.38	1466.27	1401.98	1366	1655.15	1673.28	1923.39	1497.15	2180.34	1875.17	1543.1	1479.82	1570.24	1679.56
4932438H23Rik	2.74779	0	0	2.2634	0	0	0	0	0	0	0	0	0	0	3.77412	0	0	0.478454	2.12617
4932442E05Rik	12.3202	3.19478	10.8291	0	7.62592	26.4564	1.43497	4.30059	1.2071	2.91566	2.00275	0.938514	8.96848	5.88386	3.69237	14.5438	3.60347	17.5463	26.0012
4932443I19Rik	0	0	0	0	0	0	0	0	0	0	0	0	0	4.55235	0	0.572391	1.15674	0	0
4932443L11Rik	0	0	0	0	0	0.546957	0	0	0.31191	0	0	0	0	0	0	0	6.2677	0	0
4932702P03Rik	3.02065	0	1.04317	0	0.514154	0.713577	0	0	1.62776	1.96583	0	0	0	0	0	0	0	0	1.77669
4933400A11Rik	0	3.4264	0	0	0.820778	0	0	0	2.59199	0	0	0	0	0	0	0	2.90154	0	0
4933400F21Rik	15.2583	15.4745	15.4534	39.0605	11.082	49.9739	5.21285	17.5761	52.5191	30.0117	41.8363	60.7065	30.1009	7.16734	31.0189	21.2967	21.2726	19.7058	15.0134
4933401H06Rik	2.09073	1.98539	18.6697	1.29199	1.15856	0	1.33701	4.0103	0	4.5383	1.87095	1.73923	4.65988	0	1.72137	0	0.840492	1.09604	5.65743
4933402D24Rik	1.12053	0	0	0	0	0	0	4.301	0	4.86287	0	0	15.9644	0	0	0.692623	0.901141	0	2.60037
4933403L11Rik	0	0	0	0	0	2.10899	0	2.15087	3.62453	0	2.00745	0	0	0	0	0	0	0	4.3347
4933404O12Rik	1.08869	3.10628	10.5386	2.69008	6.66892	5.02604	1.39536	8.36227	3.5203	9.44581	1.94636	2.74111	14.5231	0	1.79495	4.71331	0.875746	3.40826	0.842632
4933405D12Rik	0	0	0	0	0	0	0	0	0.953852	0	0	0	2.96319	0	0	1.02744	0	0	0
4933405E24Rik	0	0	0	2.77262	0	0	0	0	0	0	0	0	0	0	0	0	0	0	0
4933406B17Rik	0	0	0	0.944519	0	0	0	0	0	0	0	0	0	0.670528	0	0	0	0	0
4933406C10Rik	1.22892	1.16749	1.69134	5.28971	1.45853	4.03606	0	8.21457	2.3918	2.7867	1.0994	11.6155	1.9062	1.07118	0.881549	4.16458	12.0483	10.9047	11.7112
4933406J10Rik	1.12197	0	3.07394	2.7738	0	1.05324	0	0	1.8128	0	1.00451	0	0	0	0	0	0.9019	0	1.73403
4933406L23Rik	0	1.06485	1.54302	1.38505	3.81957	2.11253	0	10.753	0.603835	0	2.00524	0	0	2.93196	0	0	0.901278	2.93332	0
4933406P04Rik	23.5307	29.8166	3.08899	15.2306	3.81713	3.171	28.6929	12.9029	28.979	42.7917	34.0734	2.80894	6.98398	6.84981	17.5396	36.7089	26.1327	13.4781	6.0675
4933407I05Rik	3.1666	0	10.6434	0	4.65252	6.15111	1.51863	0	0.639225	3.185	5.83723	9.28087	6.72556	16.4072	0.488647	0.733268	5.41247	1.63435	0.45883
4933407K13Rik	15.2129	36.779	27.9351	28.7935	19.766	100.061	59.6478	56.3003	38.1376	32.9148	99.3083	47.1198	52.9012	58.7408	69.648	51.5863	30.4863	24.0686	42.4298
4933407L21Rik	0	5.5417	2.30047	1.02869	10.7702	1.5736	3.08545	0	12.0656	0.722454	4.4662	0	0	5.83331	3.96849	9.26728	1.33937	0	1.93292
4933408A14Rik	0	0	0	0	1.53624	0	0	0	1.20946	0	0	0	0	0	0	0	0	0	0
4933408B17Rik	0	4.37538	1.58794	4.26532	4.70209	18.1885	0	2.20881	2.48012	5.5709	7.20251	31.3545	3.07233	11.2333	23.7049	3.30763	1.85092	7.21519	9.10654
4933411E06Rik	0	0	0	1.38508	0	0	0	0	0	0	0	0	0	0	0	0	0	0	0
4933411E08Rik	0	0	0	0	0	0	0	0	0	0	1.0023	0	0	13.6942	0	0	0	0	0.8668
4933411K16Rik	2.24195	0	3.08421	0	0	2.11162	5.73735	0	0.6039	0	0	6.5396	0	2.92967	0	4.84871	0	0.587078	0
4933411O13Rik	0	0	0	0	0	4.73146	0	0	0	0	0	0	0	0	0	0	0	0	0
4933412A08Rik	0	0	0	0	0	0	1.4343	0	0	1.94647	1.003	0	0	0	0	0	1.80281	2.34885	0
4933412E12Rik	0.861925	0.819068	8.31361	5.32546	2.34925	2.43856	0	0	0	0	1.54186	1.43981	0.767566	7.24249	1.42011	0.53275	0.693153	1.61921	3.33358
4933412L11Rik	0	4.25904	1.53837	0	0.765464	0	0	0	0.604166	0.974128	1.00407	0	0	0	1.84647	0	0	0	4.33487
4933413C19Rik	3.36068	1.06491	0	1.38416	1.52589	7.40407	1.43483	2.15038	1.20725	2.91648	11.0188	1.87516	11.9641	38.2104	4.61555	7.61847	0.900977	1.75606	0
4933413G19Rik	0	0	0	0	0	1.9024	0	0	0	0	0.903301	0	0	3.51966	0	0	1.8685	0	0
4933413J09Rik	9.19195	15.5401	8.47048	16.404	9.03804	42.3941	3.92651	19.6107	6.60476	22.1544	35.608	5.99671	12.7182	25.0617	19.4121	17.0537	4.92919	21.8554	26.0844
4933413L06Rik	0	0	0	0	0	0	0	0	0	0	0	0	0	0	0	0	0	0.544595	0
4933415A04Rik	3.36104	7.45427	0	2.76869	2.28945	4.22966	15.7823	2.15043	10.2624	2.91697	9.01709	1.87408	1.99462	6.85467	4.6156	6.23341	9.01041	2.34252	0
4933415F23Rik	0	0	0	0	0	0	0	0	0	0	0	0	0	0	4.61567	1.38524	0	0.586019	0
4933416M07Rik	0	0	0	0	0	0	0	0	0	0	0	14.7123	0	0	0	0	0	0	0
4933417C20Rik	1.12044	2.12977	0	2.76899	1.52662	2.11435	2.86938	2.15046	1.20741	0.972448	10.0205	1.87323	2.99263	0.978834	2.76939	6.23351	6.30764	2.34339	1.73355
4933417D19Rik	1.12124	0	0	0	1.52935	3.16537	0	0	0	0	0	0.933035	0	1.95084	0	0	0	0	1.7338
4933417G07Rik	1.23043	1.89368	0	1.52096	0	0	3.14452	0	0	0	1.10161	0	0	0	0	0	0	0	0
4933417O13Rik	3.3915	5.37044	0	5.58814	0	1.06547	0	2.16925	1.17474	1.96267	2.02257	0.943215	0	0.985871	0.898018	0.698659	0.909086	0	1.74869
4933421A08Rik	0	0	1.54377	1.38482	3.81833	0	2.8691	0	0	1.94545	1.00238	0	0	0	13.8472	4.15582	0.901201	7.03593	3.46723
4933421D24Rik	0	0	0	0	0	1.05541	0	0	0	0.973368	12.0379	3.7341	0	0.975887	0	2.07807	1.80291	0	0
4933421I07Rik	0	0	0	0	0	0	0	0	0	0	0	0	1.58338	0	0	0	0	0	0
4933421O10Rik	17.9161	28.7537	24.7735	12.4508	23.6267	28.5908	50.2297	12.9011	13.8795	22.3455	8.00769	19.7332	37.8427	3.927	17.5383	28.3939	9.90803	17.5285	33.7999
4933422A05Rik	0	0	0	0	0	2.11142	0	0	0	0	0	0	0	0	0	0	0	0	0
4933423P22Rik	18.9711	6.64788	16.5746	4.93424	4.0771	50.5872	6.39932	15.3395	10.3258	55.1147	10.7098	38.5649	13.3179	19.2691	30.1178	9.26354	5.62237	20.3131	27.326
4933424G06Rik	0	0	0	0	0	0	0.702942	0	0	2.498	0	0	0	1.08873	2.03746	0	0	0	0.424973
4933424L21Rik	0	0	0	0	0	0	0	0	0	0	0	0	0	0	0	0	0.901562	0	0
4933424N20Rik	0	0	0	0	0	1.05611	0	0	0	0	0	0	0	0	2.76949	0.69266	0	0	0.866841
4933425D22Rik	0	0	0	0	0	11.6253	0	0	0	0	0	0	0	0	0	0	0	0	0
4933425L06Rik	2.24051	0	0	0	0	0	0	0	0	0	0	0	0	0	0	0	0	0	0
4933425M03Rik	0	4.25942	3.08648	12.4648	3.81921	4.2255	11.4759	8.60235	3.62292	2.91859	10.0255	4.67609	1.99664	0	21.2326	2.77059	5.40754	9.97163	1.73365
4933426K07Rik	0	0	1.54326	0	0	0	0	0	3.62291	0	0	1.87048	0	0	0.923155	0	0	0	0
4933427D06Rik	0	0	0	0	0	0	0	0	0	0	0	0	0	0	0	0	0	1.64308	0
4933427D14Rik	135.938	191.157	50.1801	38.5762	50.9775	27.7326	92.8143	27.1786	82.6022	60.2644	85.1061	121.109	42.8892	111.67	37.2145	86.5225	76.3908	93.5948	221.126
4933427E11Rik	0	0	21.5827	0	0	0	2.87025	0	0	0	6.02449	0	8.00248	0	7.3907	0	0	0	5.20504
4933427G23Rik	0	0	0	1.02918	0	1.57368	0	1.59911	5.45443	0	0.744766	0	2.22356	0	0.68647	1.03007	0	0	1.28908
4933427I04Rik	0	0	0	0	0	0	0	0	0	0	0	0	0	0	3.69245	0	0	0	0.866743
4933427I22Rik	0	0	0	0	0	0	0	0	0	0	0	0.553084	0	0	0	0	0	0	0
4933427J07Rik	0	0	0	1.385	0	1.05634	0	0	0	0	1.00257	0	0	0	0	0	0	0	0
4933428G20Rik	2.24181	2.12968	0	1.38522	3.05642	6.33587	0	0	9.05814	0	2.00559	2.80358	2.9961	5.86105	8.30851	1.38533	1.80268	0.586923	4.33425
4933428M09Rik	0	0	0	0	0	0	0	0	0	0	0	0	1.00082	0	0	0	0	0	0.866983
4933428P19Rik	0	0	1.54207	0	0	3.16738	0	0	0	0	0	0.934201	0.998882	0	0	2.07802	0	0	0.866861
4933429H19Rik	0	0.705368	0	0	0	0	0.949824	0	0	0	0	0	0	0	0	0	0	0	0
4933430A20Rik	0	0	0	0	0	4.22567	0	0	0	0	0	0	0	0	0	0	0	0	0
4933430H16Rik	0	0	0	0	0	0	0	0	0	0	0	0	0	0	0	0.692684	0	0	0
4933430I17Rik	15.6872	2.12976	0	1.38461	3.81717	1.05699	0	0	0	0	3.0065	0	1.99545	17.6134	0	0	0	0.586015	0.866786
4933430L12Rik	4.48526	18.1016	0	0	5.35361	1.05494	0	0	0	0.973612	1.00345	8.39436	14.9957	1.95021	0.923202	0.692712	6.31087	0	3.46765
4933431C10Rik	15.6964	4.25926	10.7877	1.38563	7.64552	0	8.60525	8.603	7.24766	7.78734	1.00322	0.933359	10.9929	21.466	12.0015	1.38539	1.80295	5.87528	5.20134
4933431E20Rik	4.49169	0	0	0	0.872243	2.66957	0	0	0	0	1.1449	0	1.86	0	0	0	0	2.24528	0
4933431G14Rik	11.3798	0.973999	0	0	4.88914	9.42018	5.24862	27.5383	16.1025	9.78647	10.1826	13.1293	7.30255	13.6175	7.59931	11.6066	3.29713	6.43471	8.72119
4933431K14Rik	4.48407	7.4538	4.62563	2.7708	6.87865	20.0582	4.30292	2.15069	6.64308	0.973217	5.01487	6.53822	6.99284	0.97637	12.9245	2.77071	8.11256	7.04616	3.46747
4933431K23Rik	0	0	0	0	0	0	0	0	0	1.02483	0	0	0	0	0	1.13559	0	0	0.91361
4933433G15Rik	0	0	0	3.2162	0.655396	0	1.66384	0	0	0	0	3.208	1.16018	3.35316	5.35572	0	0	2.02362	7.04091
4933433G19Rik	11.4612	0	0	7.72547	9.2317	11.7845	0	3.99864	1.1227	0	0	2.60817	11.1375	0	10.2987	1.93179	0	2.18132	12.8937
4933433N18Rik	0	0	0	0	0	0	0	0	0	0	0	0	0	0	0.923197	0	0	0	0
4933434E20Rik	381.345	281.209	421.648	281.261	223.934	325.25	328.26	309.835	315.776	355.397	269.234	301.136	338.661	296.722	239.775	293.157	383	334.168	247.388
4933437G19Rik	5.60675	0	0	0	2.29459	0	0	0	0	0	3.01052	0.932548	2.99941	0.974955	1.84641	3.46358	1.80314	1.1759	0.866919
4933439C10Rik	2.83726	17.0021	9.66661	18.7333	12.7044	10.3364	21.6344	14.0112	5.59133	14.2093	25.268	12.7879	15.748	16.603	8.71356	12.9656	13.3317	18.1757	7.68993
4933439K11Rik	20.3794	11.4243	17.0323	7.82669	4.97472	9.80974	11.9595	5.40365	21.2667	9.05261	1.57361	13.1866	5.61998	1.43078	8.89403	4.93426	9.411	14.3902	5.74019
4933440N22Rik	14.565	26.6223	3.09026	17.9973	23.6597	7.40123	17.2167	34.4071	19.9216	38.8949	27.0529	47.7803	15.9585	22.5187	32.3093	14.5447	43.2509	9.37149	24.2694
5031415H12Rik	1.1201	3.19475	0	5.53587	2.28822	0	2.86982	0	3.01791	6.804	0	0	3.98685	3.92109	0.923099	0.692574	1.80183	0.585075	3.46688
5031425E22Rik	37.4277	107.618	79.7883	34.6985	73.9766	40.3842	63.0381	35.5823	38.7968	36.3506	39.6403	81.7696	77.7065	96.3865	60.9421	42.2219	68.4687	36.4847	80.8716
5031434C07Rik	1.17213	8.86901	1.43222	1.4482	2.39405	1.1077	0	0	0.558448	1.79832	1.04793	6.95247	9.38495	18.4782	2.89825	2.17445	14.1703	2.44795	10.8848
5031434O11Rik	19.6232	21.0245	4.68953	9.32007	23.4498	3.60715	15.1155	2.16561	6.30466	7.08721	14.1008	25.3673	19.1377	43.5434	29.9409	14.4623	5.93856	5.66163	6.00017
5031439G07Rik	58.9133	47.0369	52.4258	64.4971	36.4455	65.7172	75.7129	70.0532	29.1642	51.109	51.2585	38.9169	59.2759	49.6004	33.3215	33.8397	46.5471	35.3527	67.5942
5033403F01Rik	0	9.58383	4.63193	5.53903	13.7448	9.51069	28.6916	6.45159	6.03767	6.8087	11.0255	5.61517	0	2.93434	4.61571	2.0779	1.80236	5.27612	2.60041
5033403H07Rik	14.136	29.4992	18.7579	11.8963	20.5422	40.2523	12.4994	13.4951	8.64478	8.78967	14.5594	12.6102	17.3846	4.67353	10.1259	10.3533	18.129	2.97725	19.8383
5033406O09Rik	9.97248	0	5.33234	14.4196	2.64969	0	1.24	3.82137	1.04418	0.84134	2.75351	14.8747	5.24711	0	1.64003	1.7965	6.22468	1.61053	0
5033417F24Rik	29.1333	2.12976	4.63346	11.0768	3.81715	0	2.86929	0	1.81119	0	0	2.80891	0	14.6781	1.84627	0	0	0	7.80107
5033421B08Rik	0	0	0	0	0	0	0	0	0	0	0	0	0	0	0.78442	0	0	0	0
5033423K11Rik	0	0.886891	0	0	0	0	0	1.79148	7.0776	0	0	31.8408	0	12.7097	1.27983	0	0	0	2.16625
5033424D13Rik	0	2.12902	1.52655	4.17025	0	0	0	2.15184	1.81499	0	1.0078	3.68303	0	1.92735	1.84683	0.693008	0	0.594195	0
5033425B01Rik	0	0	0	0	2.29331	0	0	0	0	0	0	0	0	0	0	0	0	1.17474	0
5033430I15Rik	5.50217	2.08593	4.49801	2.72138	6.02013	3.08597	2.80739	4.21568	2.96223	0	1.97225	3.62136	2.9525	11.9954	2.71379	10.8615	7.07388	1.74113	11.3569
5330406M23Rik	39.2103	92.6463	103.555	45.6807	38.9161	124.791	54.5219	40.8577	49.4994	79.7247	50.0907	84.3548	63.8195	79.3365	75.6955	40.1705	22.5253	19.3218	45.0711
5330411J11Rik	0	0	0	0	0	0	0	0	0	0	0	0	0	0	0.556016	0	0	0	0
5330411O13Rik	1.12075	0	0	0	1.52768	2.11275	2.86897	0	0	0	0	0	0	0	0	0	0	0	1.73365
5330413P13Rik	5.14078	19.2202	18.599	24.0637	19.8775	4.06508	5.8068	0	0.704825	0	0	0	0	4.75807	6.59859	38.7626	6.47265	54.2152	8.14848
5330417C22Rik	469.978	328.29	320.015	584.269	288.229	331.338	207.913	332.219	217.158	250.186	284.942	315.635	295.819	275.631	352.831	390.914	528.353	222.6	325.596
5330426L24Rik	0	0	0	0	0	6.34601	0	0	0	0	1.00174	0	0	0	0	0	0	0	2.60023
5330431K02Rik	1.12038	4.25957	0	4.15318	0.763202	4.22935	0	0	0.603682	0.972363	1.00195	0	5.98431	5.87464	15.6931	3.46303	0	0	0
5330438D12Rik	30.1012	11.1859	26.2117	14.8309	4.94019	9.64219	11.4819	16.6743	15.9066	16.7259	3.00977	20.6161	34.9391	6.62552	4.85431	13.6658	8.07423	11.9845	8.03507
5330438I03Rik	25.7595	0	0	0	0	0	0	0	0	0	0	0	0	0	0	0	0	0	0
5330439B14Rik	0	0	0	0	0	0	0	0	0	0	0	0	0.998821	0	0	0	0	0	0
5330439K02Rik	0	0	0	0	0	8.46276	0	0	0.603609	0	0	0	0	4.89978	0	0	0	0	0
5430400D12Rik	2.24119	0	0	1.38474	0.763578	3.17032	0	0	2.41505	0	1.0023	3.74365	2.9938	0	1.84628	0	0	0	3.4672
5430402O13Rik	0	0	1.44357	1.30313	0	2.19422	0	0	2.83871	2.03327	1.04805	0	0	6.07202	3.85067	1.44478	5.64354	0	0
5430403G16Rik	53.7529	39.4029	52.6276	67.795	72.4195	28.5844	60.2731	47.305	47.6757	41.7816	25.0277	47.9023	54.7849	19.6271	28.6154	45.7079	51.3444	37.9923	28.6004
5430405H02Rik	15.1231	20.3989	6.1199	5.73451	37.0516	13.6924	4.54566	3.40656	18.3641	8.03135	14.3232	19.596	29.7314	26.2657	31.9533	20.8873	18.3866	13.5952	5.06808
5430414B19Rik	12.3539	22.357	6.12506	2.77728	10.7499	7.35273	2.86586	4.30294	7.86067	9.76	6.03784	0	14.0582	7.74059	10.1567	11.0866	18.0496	10.6565	9.53898
5430416N02Rik	75.0989	65.4972	30.8579	34.9709	51.5628	22.2115	55.7529	90.1068	49.7136	37.7469	55.7701	75.4382	68.2156	61.2464	52.1061	60.4919	60.8333	70.1448	78.5098
5430419D17Rik	0	0	0	0	0	0	0	0	0	0	0	0	0	0	0.465803	0	0	0	0
5430420F09Rik	20.169	41.5303	57.1479	38.7684	22.9024	61.3073	35.8662	62.3641	42.8646	39.8736	37.0794	88.0168	15.9631	85.1365	66.4656	26.3195	34.2426	17.5795	15.6021
5430421F17Rik	0	0	0	0	0	3.86501	0	0	0	0	0	0	0	0	0	1.26463	0	0	0
5430425K12Rik	0	0	0	2.26302	3.12433	0	0	0	9.86006	0.795039	0	5.31103	0	0	24.1047	0.565233	3.10492	0	0
5430427M07Rik	0	0	0	0	0	0	0	0	0	0	0	0	5.75937	0	0	0	0	0.67779	0.498908
5430427N15Rik	1.12014	9.58423	6.18552	0	0	1.05794	0	4.30069	0	2.91615	10.0157	14.0694	2.99041	2.94034	1.84621	3.46289	1.80186	2.34064	4.33363
5430427O19Rik	1.11977	0	0	0	0	1.05888	0	0	0	0	1.00098	3.75844	10.9549	4.90843	0	4.84775	0	0	0
5430430B14Rik	0	4.25946	0	0	0.76368	11.6228	2.86909	4.3011	13.2833	0.972736	0	0	1.99616	0	4.61574	0.692637	0	2.34539	11.2685
5430431A17Rik	0	0	0	0	0	0	0	0	0	0	2.01164	10.1877	0	0	0	0	6.31629	0	0
5430433H01Rik	0	0	0	0	0	5.22151	0	0	0	0	0	0	0	0	0	0	0	0	0
5430434F05Rik	61.5895	87.3256	68.1158	6.91753	22.1049	135.525	48.7935	83.8582	47.071	55.3817	41.0427	92.0662	67.7269	93.2458	90.4612	29.0867	30.6257	13.4412	83.2006
5430437J10Rik	0	0	0	0	0	0	0	0	0	0	0	2.21158	0	0	3.35667	0	0	0	2.93713
5530601H04Rik	176.711	135.26	97.0553	109.536	130.465	90.1437	103.087	141.822	104.06	113.974	163.985	69.7459	104.433	71.2304	204.679	133.992	105.482	145.282	50.0376
5730403I07Rik	0	0	0	0	0	12.6895	0	0	0	0	0	0	0	0	0	0	0	0	0
5730405O15Rik	16.2807	5.0124	1.13219	0	5.44335	0.77486	5.91494	0	1.04846	0.713036	1.7842	0	0	5.73838	9.76156	9.49216	5.94596	0.859358	1.27095
5730408A14Rik	0	0	0	0	0	0	0	0	0	0	0	0	0	0	0	0	0	0	9.53459
5730409E04Rik	15.699	7.46371	0	8.31283	5.34421	5.29837	7.18383	0	19.3369	3.89211	13.033	27.2562	2.99286	3.92816	3.69691	4.85389	14.4313	4.09849	18.011
5730416F02Rik	0	10.6465	0	0	2.30146	0	2.86638	0	1.20905	0.975458	4.02261	6.48628	0	0	3.69324	1.38572	0.902272	1.18214	0
5730419F03Rik	10.0827	5.3245	4.63678	0	0	0	0	0	0	2.91676	0	0	1.99437	0	0	0	0	0	0
5730420D15Rik	1.12134	10.648	3.08044	1.3859	3.05939	2.10974	10.0387	4.30164	0.604034	0.973648	0	0	3.99912	5.84996	2.76961	0.692715	5.4094	3.52757	1.73384
5730422E09Rik	0	0.531916	0	0	3.59175	0	0	0	0	0.971642	0.500622	0	0.49842	0	4.42604	3.31924	0	0	0
5730435O14Rik	0	0	0	0	0	3.28202	0	0	0	0	0	0	0	0	0	0	0	0	0
5730455P16Rik	237.558	315.862	255.037	354.017	236.586	184.913	229.208	309.265	297.854	262.068	229.328	190.238	313.077	236.743	274.691	313.163	379.711	361.689	362.572
5730480H06Rik	50.2194	95.5656	104.222	58.0802	67.9908	66.2141	63.8514	57.0521	126.648	74.2637	66.3264	106.946	135.208	54.4276	81.6409	113.187	187.511	51.6095	55.6963
5730507A11Rik	104.146	17.0391	133.12	81.6302	47.2626	121.75	27.2665	73.1077	42.2441	68.9876	96.1055	152.165	62.7526	64.7711	71.0769	61.6364	27.0233	32.731	45.934
5730507C01Rik	2.27565	0	1.5709	0	0	0	0	0	0	0	0	0	0	0.995672	0.937687	0.70352	0	0.594368	0.880419
5730522E02Rik	0	0	0	0	1.4857	2.64991	0	0.67285	0	0	0	0	0	0	1.73309	0	0	0	0
5730559C18Rik	19.9086	81.0587	13.5377	37.09	38.531	22.8022	27.6737	34.279	26.8538	48.6998	45.6187	9.93044	26.8548	13.5438	46.9708	21.7811	47.5679	51.3609	22.2513
5730596B20Rik	3.35955	0	0	0	0	1.05869	0	0	0	0	0	0.939273	0	0	1.84615	0	0.900777	9.93634	1.73336
5830408C22Rik	1.18517	2.25392	0	0	0.403431	1.12011	0.759301	0	0.319336	0	0	0	0	4.15252	3.02812	6.33979	0	0.964806	0
5830411K02Rik	0	0	0	0	0	0	0	0	0	0	0	0	0	0	1.84649	2.07831	0	0	0
5830411N06Rik	0	0	0	0	0	0	0	0	0	0	0	0	0	5.83972	0	0	0	0	0
5830416I19Rik	0	0	0	0	0	0	0	0	0	0	0	0	0	0	0	1.38513	0	0	0
5830417I10Rik	127.627	120.342	136.356	121.711	133.31	169.519	186.587	141.907	198.51	156.37	174.105	258.689	145.315	137.58	92.3049	135.039	116.179	192.645	205.391
5830428M24Rik	210.02	200.886	326.532	172.643	151.136	499.52	179.266	210.175	137.168	212.018	138.476	276.517	271.45	266.413	114.979	129.081	129.115	103.41	163.48
5830432E09Rik	0	0	1.61701	3.95918	0	0	0	6.14884	0	1.33912	0	2.60906	5.21122	2.02924	3.98465	3.34074	1.56277	1.86952	7.84739
5830444B04Rik	1.78746	0	0	0	0	1.74558	0	1.71587	3.68838	0	4.58943	5.73687	3.04459	0.749284	0	38.4918	4.12899	0	8.5836
5830444F18Rik	0	0	0	0	0	0	0	0	0	0	0	0	0	0	0	0.692603	0	0	0.866761
5830454E08Rik	4.52862	1.07301	1.49284	1.39992	4.64534	3.17475	0	2.16857	8.53327	0	0	1.86267	0	0	2.79197	0.698406	0	1.79141	0
5830462I19Rik	3.35953	3.19483	3.09583	6.91779	4.57377	7.41093	10.0456	2.15022	9.65578	1.94331	15.0164	0	0	10.7953	4.61538	9.69561	0.900774	5.26029	6.06675
5830462O15Rik	3.36189	3.1946	1.54386	0	3.81818	4.22674	11.4765	0	0	1.9454	0	5.61456	3.99207	1.95604	10.1546	4.84844	5.40715	1.75886	4.33403
5830468F06Rik	0	1.06478	0	0	0	0	0	0	0	0	0	0	0	0	0	0	0	1.76511	0
5830473C10Rik	0	0	0	0	0	0.908974	0	0	0	0	0	0	0	0	0	0	0	0	0
5830487J09Rik	0	0.884179	2.1027	0	3.12981	0	0	5.35656	0.824124	0	4.99174	0	8.10618	8.94135	0.766472	0	0	1.45909	0
5930403N24Rik	0	0	0	1.6726	0	0	0	0	0	0	3.54744	0	0	0	0	0.690874	1.79754	0	0
5930420M18Rik	43.6875	53.2455	32.4684	11.0729	39.6703	51.8326	37.3061	19.3533	10.8651	24.303	9.01489	18.7545	17.9448	40.1756	12.0004	6.23326	36.9394	25.167	26.0021
5930422O12Rik	0	0	0	2.77555	1.53375	0	0	0	0	0	2.01082	7.41855	0	23.2788	0.923291	0	0.902183	0	5.20256
5930430L01Rik	80.6149	62.2891	92.4471	84.3523	63.4745	79.9586	24.6062	71.3737	91.0423	66.3716	34.2071	129.238	133.823	142.323	68.6073	70.0499	41.7222	67.7799	91.6315
6030400A10Rik	20.183	51.1105	30.8111	12.4722	22.9421	43.2564	17.2096	21.5079	28.3885	23.3655	86.2914	44.7782	91.9649	82.898	15.6944	31.1718	30.6521	24.6867	81.4893
6030407O03Rik	0	0	0	0	0	0	0	0	0.483558	0	0.802509	0	0	0	0	0.554807	0	0	0
6030408B16Rik	1.65648	2.55189	0	0	1.12995	1.68915	4.5842	0	0	0	0	2.24506	1.59346	12.5131	0	0	1.3318	1.8715	7.72561
6030419C18Rik	3.87925	1.63218	7.65481	0	7.13008	1.01726	13.812	3.27181	2.66299	6.5563	0	0.900729	0	1.88286	2.66649	3.33446	17.1462	4.51694	4.69678
6030442K20Rik	14.1904	2.69652	0	3.93621	4.51335	13.3488	5.10518	0	0	0	0	0	3.02639	12.3763	2.02522	3.05291	0	2.47564	2.92674
6030443J06Rik	38.0059	11.8104	19.0315	26.0929	6.02018	26.1953	4.77461	18.8737	17.4795	38.8947	33.3843	21.8708	27.6116	24.136	30.7141	17.6287	7.11552	10.2549	19.2366
6030458C11Rik	141.849	125.538	149.078	130.042	158.744	197.299	119.767	210.826	156.373	121.371	145.125	143.729	93.718	213.574	191.926	131.241	123.01	184.205	163.055
6030460B20Rik	5.6083	0	0	0	2.29618	3.16216	2.86776	0	0	0	3.01201	1.86234	0	0	0.92323	7.62025	0	0	0
6030468B19Rik	0	0	0	1.38634	0	0	0	0	0	0	0	0	0	0	0	0	0	0	0
6030469F06Rik	0	0	0	0	0	0	0	0	0	0	0	0	0	0	0	0	4.33029	0	0
6230400D17Rik	18.6563	34.8219	42.1227	30.4579	52.4327	25.0684	20.1362	17.0506	39.0433	26.6589	39.2109	15.2436	23.748	30.9072	40.7792	18.396	12.678	22.0434	39.452
6330403K07Rik	0	0	7.71462	0	0.763947	0	2.86889	0	0	0.972945	1.00265	0	6.98929	0	0.92316	0.692655	3.60515	0	1.73367
6330403L08Rik	43.6641	6.38985	3.09857	16.5979	31.9978	23.3065	7.17631	23.6515	11.4645	39.8236	28.019	30.0958	26.8764	6.87771	18.4612	39.4736	18.9108	11.0937	52.8652
6330403N20Rik	0	6.38879	0	1.38588	0	3.16472	1.4341	2.15081	0	4.86813	5.01734	17.7205	0	0	8.30883	0.692713	0.901558	0.587893	1.73383
6330409D20Rik	2.92299	0	0	0	0.664708	3.66445	0	0	0	0	0.872026	3.23852	0	0	0	1.20366	0.783332	1.02217	0
6330411D24Rik	1.12072	0	0	0	0	0	0	0	0	0	0	0	0	0	0	0	0	0	0
6330418K02Rik	6.66719	4.12832	7.82246	4.83101	10.6203	10.5627	5.50919	4.25724	9.70798	1.93139	7.52003	2.6898	4.01379	0	6.5927	3.67956	11.194	5.59164	2.7542
6330537M06Rik	2.24129	0	0	8.30888	3.81829	1.05665	5.73822	2.15054	4.83024	9.7272	13.0309	4.6785	3.9922	2.93388	0	1.38527	1.8024	8.20845	1.73361
6330549D23Rik	0	0	0	0	1.81499	3.3588	3.37016	0	1.41979	0	0	4.70762	0.790559	4.86912	3.80946	1.64844	2.09934	1.85592	1.37529
6330562C20Rik	0	2.29823	0.980562	0	0	0	0.916973	0	2.61455	0	0	0	2.18022	0	3.98846	3.74174	0	0	3.74646
6430500D05Rik	2.24271	0	0	0	3.05948	1.05483	0	0	6.64443	0	12.0422	0	0.999814	0	0	0.692716	0	0	1.73384
6430503K07Rik	0	0	0	0	0	0	2.86104	0	0	0	0	0	0	0	0	0	0	0	0
6430511E19Rik	123.174	89.4558	63.4818	37.3526	112.037	130.246	130.597	146.213	86.8977	126.301	99.0954	281.901	210.127	218.929	195.691	144.74	108.988	119.195	185.466
6430531B16Rik	0	0	0	0	0	7.17957	0	0	0	0	0	1.41613	0	0	0	0	0	1.15395	0
6430548M08Rik	6.32585	16.9889	1.02985	5.96518	10.9386	6.68995	7.96058	3.91486	18.6008	11.7679	30.0666	42.3478	42.9234	24.6515	26.884	51.9764	2.73784	21.5012	13.9894
6430550D23Rik	5.42328	6.4182	3.49454	2.71821	12.075	22.2027	3.47057	5.20319	0.730458	10.253	19.4201	1.413	13.1082	11.3351	11.9884	2.60886	0	10.5918	5.87676
6430562O15Rik	4.42442	1.75949	4.68688	15.2379	6.22091	11.0791	4.74224	0	0.997	17.924	13.2322	0.77634	2.11699	12.1424	26.4304	1.14418	0.957141	1.24231	0
6430571L13Rik	0	0.666095	0	0	0	0	0	0	0.377522	0	0	0	0	0	0.577384	0	0	0	0.542117
6430573F11Rik	56.7909	0	29.9943	53.9623	10.4087	33.8183	12.577	0	1.41931	1.33167	0	0	0	0	7.75737	1.88419	2.0163	0	0
6430573P05Rik	36.7429	0.441058	29.397	4.50677	1.57956	3.37229	9.25588	0.890606	15.6508	0	2.44695	2.1622	5.77947	2.84188	2.1656	0	0	1.31377	0
6430584L05Rik	0	0	0	0	0	0	0	0	0	0	0	0	0	0.508812	0	0	0	0	0
6430590A07Rik	20.4469	19.9247	22.2411	41.4661	11.9173	39.4987	14.6844	28.5888	12.6308	25.8084	13.5438	29.9858	25.254	42.642	21.2199	34.1393	2.02847	32.3482	21.4759
6430710M23Rik	3.36396	3.1944	6.16129	12.4729	7.64813	5.27459	2.86821	10.7541	4.83222	3.89448	3.01038	4.66338	19.9946	2.92523	7.38562	2.77085	4.50778	0	12.1368
6530401F13Rik	0	0	0	0	6.88713	0	0	0	0	0	0	7.45259	0	0	1.84645	1.38548	0	0	0.866953
6530402F18Rik	0	0	0	0	2.29064	0	2.157	0	0	1.46005	0	5.65088	2.24474	5.90374	0	1.04083	0	0.438967	1.30254
6530409C15Rik	1.7416	5.79176	17.748	21.1297	2.37384	15.5965	9.25058	20.5646	8.8835	10.5823	18.9229	61.2314	25.3379	20.7181	19.3668	17.7171	4.41958	5.78817	3.57426
6530411M01Rik	0	0	0	0	0	0	0	0	0	0	0	0	0	0	2.76971	0	0	0	0
6530437J22Rik	0.780845	0	0	0	0	0	0	0	0	0	0	0	0	0	0	0	0	0	0
6720427I07Rik	209.474	121.4	166.985	73.3569	144.183	78.2795	86.0914	135.473	71.2261	141.928	186.305	128.474	99.6909	133.271	126.466	87.958	158.568	108.858	190.681
6720464F23Rik	22.3964	14.9092	13.9323	11.0682	9.90934	59.2907	24.3966	25.8026	15.0869	43.723	7.00741	110.849	31.8723	54.9634	23.0769	29.0867	30.6259	19.286	71.934
6720469O03Rik	0	0	4.6213	0	0	0	0	0	0	0	0	0	0	0	0	0	0	0	0
6720475M21Rik	7.84004	9.58435	1.54708	17.9896	14.4889	14.816	35.8744	2.15029	2.41418	8.74683	9.01219	21.5871	8.96822	0.980694	15.6925	11.081	9.00861	3.5091	30.3347
6720482G16Rik	0	1.0648	4.621	4.15761	0	13.714	7.17054	4.30162	2.41611	4.86809	10.0346	0	0	0	5.53921	3.46356	2.70466	3.52726	2.60074
6720483E21Rik	7.85043	0	1.53946	0	3.8255	0	1.43399	0	0.604089	0.973845	0	7.45541	0	5.84617	0.923216	0	0	0	0
6720489N17Rik	21.4371	116.425	62.7561	77.0349	50.6267	21.9999	27.8728	78.2637	65.4579	36.192	66.7797	6.98032	72.0932	47.3775	138.402	33.1447	99.5144	9.29484	29.1168
6820402A03Rik	138.885	348.23	100.549	87.1835	242.516	293.122	179.369	215.03	149.682	261.445	242.341	320.001	189.345	211.799	171.695	166.216	164.861	167.874	213.211
6820408C15Rik	0	0.928265	0	0	0	0	4.47355	0	0	0.8482	4.44624	0	0.870494	3.61585	0.682509	1.81145	3.33134	0	0
6820431F20Rik	3291.14	3022.26	2840.1	3013.03	2839.64	3413.03	3010.06	2759.4	2864.96	2689.61	2951.55	2747.47	2646.89	2505.32	3079.99	3719.84	2641.89	4429.64	3759.99
7420461P10Rik	0	0	0	0	7.89084	2.66915	0	0	0	0	0	0	5.16342	2.44695	0	0	0	0	0
7420701I03Rik	0	0	0	0	0	2.10029	0	0	0	0	0	0	0	0	2.77003	0	0	0	0
7530416G11Rik	0	0	1.53997	0	0	0	0	2.15084	0.604052	0.973712	1.00357	0	0.9999	0	0	0	0	0	0
8030423F21Rik	0	0	0	1.38377	0	11.642	0	2.15028	0	0	0	7.50964	0	1.96165	2.76926	4.84791	5.40507	0	0.8667
8030442B05Rik	0	0	3.07646	0	0	0	0	0	0	0	2.00823	1.86172	0	0	0	1.38552	0	3.53299	0
8030443G20Rik	0	0	0	0	0	0	0	0	0	0.974823	0	0	0	0	0	0	0	0	0
8030451A03Rik	0	0	0	0	1.62928	0	0	0	0	0	0	0	0	0	1.09882	0	0	0	0
8030462N17Rik	148.938	132.053	147.055	139.738	80.0397	110.107	101.891	118.262	147.853	129.229	110.119	136.203	64.7432	110.901	183.692	104.574	110.795	116.308	100.535
8030487O14Rik	0	0	0	0	0	0	0	0	0	0.974823	0	4.6434	1.00198	0	0	6.23533	2.70606	0.589979	0
8430408G22Rik	55.4011	57.9547	99.4405	79.6135	35.494	61.5381	49.6	54.1927	71.5768	24.5246	41.4507	70.1304	51.3662	96.44	45.5933	53.06	46.3127	38.8723	44.577
8430422M14Rik	0	1.06467	0	1.38791	0	0	0	4.3026	0	0	0	0.92688	8.02406	1.93906	1.8466	0	2.70671	0	0
8430423G03Rik	0	0	0	0	0	0	0	0	0	0	0	0	1.00675	0	0	0	0	0	0
8430429K09Rik	12.8332	9.14609	5.89378	17.1797	13.1171	10.0847	6.84527	42.3973	17.8619	4.64125	7.65235	7.08746	22.8573	11.2011	5.28588	31.0669	13.7603	17.3434	21.465
8430432A02Rik	2.24241	0	4.62279	1.38569	0	0	15.776	4.30153	4.83187	0	2.00654	0.933205	1.99887	4.87791	0	0.692699	0	8.81412	0
9030204H09Rik	0	0	0	0	0	0	0	0	0	0.977176	0	0.920993	0	0	0.923421	0	3.61167	0	0
9030407P20Rik	2.80506	7.99755	0	2.31078	0	0.882081	0	7.74139	4.54405	0	0	1.5628	3.33011	0.816639	0	0.577972	2.25588	1.11562	3.12045
9030607J07Rik	0	0	0	1.38485	0	0	0	0	0	0	0	0	0	0	0	0	0	0	0
9030616G12Rik	0	0	0	0	0	0	0	0	0	0	1.00785	0	0	0	0	0	0	0	0
9030622O22Rik	17.624	14.0734	58.7483	25.8785	10.1006	17.7739	7.28996	8.05253	15.862	28.2244	52.338	56.4558	23.5736	28.8347	22.694	19.8997	18.1358	21.985	7.61114
9030624G23Rik	0	0	3.09204	0	0.76292	1.05776	2.86968	0	0	3.88857	0	0.937646	1.99395	1.95963	0.923109	0	1.80194	1.75596	3.46695
9030624J02Rik	114.05	151.455	188.415	122.817	84.0565	230.899	109.938	209.727	128.534	160.192	155.856	116.763	174.823	83.3605	166.638	107.082	148.217	151.851	114.621
9130008F23Rik	38.0887	9.58413	30.9158	51.2156	15.26	2.11529	22.957	19.3535	13.8837	23.3329	23.0404	11.2493	8.9738	3.91848	4.61556	21.4703	15.3169	16.3919	6.06722
9130011E15Rik	77.2774	55.3764	52.6083	70.571	115.9	49.7447	45.9201	60.2076	58.5424	71.914	92.1182	17.8365	87.6798	44.1396	32.308	42.246	68.4636	48.5342	39.0014
9130015G15Rik	35.8537	60.6986	30.8981	52.61	32.8215	61.3179	20.0858	161.284	188.958	215.88	161.327	136.754	127.682	62.6487	67.3883	52.6384	52.2629	49.7947	17.3355
9130017K11Rik	21.7967	19.711	7.93554	26.9334	23.0981	26.4438	27.6732	12.7106	12.1905	10.2758	12.1432	10.2163	7.44089	11.5828	8.04409	15.7432	11.5044	18.2765	29.0114
9130019O22Rik	32.2735	12.2386	9.77508	11.1216	12.3051	10.8634	9.88515	17.4039	11.7672	18.9692	15.008	18.3775	28.6022	18.0149	13.913	12.713	24.9776	14.1014	25.3051
9130019P16Rik	0.627542	0	0	0	0	1.18723	0	0	0	0	0	0	0	0	6.72551	1.16441	0.504805	0	2.91438
9130023H24Rik	39.1932	52.1824	29.414	31.8205	32.0137	28.5876	30.1372	15.0515	34.3979	7.77283	23.0238	11.2736	13.9436	16.6864	23.0768	12.4657	47.74	38.5698	24.2668
9130024F11Rik	0	8.58755	0	0	0	0	0	0	0	0	0	0	24.275	0	0	1.53041	1.99163	0	0
9130208D14Rik	0	0	0	0	0.761681	0	0	6.45023	0	0.971172	0	7.52745	6.96622	8.84651	0.923044	0.692501	0	0	2.59986
9130213A22Rik	0	1.06486	0	1.38492	2.29131	6.3389	0	2.15057	9.05706	0	1.00248	0	3.99285	8.79914	2.76945	1.38529	0	0.586469	1.73364
9130221F21Rik	0	0	0	0	0	0	0	0	0	0	0	0	0	0	0	0.692567	0	0	0
9130221H12Rik	14.0342	35.5545	12.1393	20.4274	31.9141	16.6192	37.4154	6.34388	29.6436	27.4115	31.5453	49.7658	20.3392	17.3303	12.7081	12.9403	19.7528	9.22826	25.5699
9130230L23Rik	24.6654	45.3834	37.3324	28.469	44.9765	84.9379	15.9514	68.368	48.8512	34.9583	58.1327	69.4063	34.3683	98.4941	47.1832	74.7698	11.4619	36.0786	82.568
9130230N09Rik	10.1147	5.32261	6.1095	13.8982	7.69163	11.5331	7.1621	15.0624	9.67917	4.88518	4.03011	0.921469	2.01215	13.501	12.9275	4.15792	3.61146	5.93817	15.6114
9130401M01Rik	54.1031	77.1592	63.5578	50.1472	52.2575	44.579	62.0109	67.0351	66.1864	48.9273	74.6269	43.1959	52.8168	42.5563	59.9031	71.735	49.8476	68.1399	65.7205
9130409I23Rik	0	0	0	11.0757	0	0	0	0	0	0	0	0	0	0	0	0	0	0	0
9130604C24Rik	3.366	0	0	4.16082	8.42576	2.10635	1.43365	6.45322	5.43848	3.89812	3.01366	0.929646	3.00429	0	0.923257	6.23509	3.60766	5.89467	3.46808
9230104L09Rik	0	2.63339	3.77813	0	1.26853	0	0	3.54869	0	0	1.66166	0	0	0	0	0	3.72254	0	0
9230104M06Rik	0	7.45424	0	2.76879	0	0	0	0	0	0	0	0	0.997386	5.87464	0	0	0	1.7571	0
9230109A22Rik	0	0	1.58423	0	0	0	0	0	0	0	0	0	0	0	0	0	0	0	0
9230110C19Rik	24.4253	9.49431	33.6406	4.11592	41.6142	17.7931	34.1072	36.2184	42.4697	9.63712	36.745	22.2416	27.6883	46.4933	41.5289	13.0374	30.3558	38.9248	12.0222
9230111E07Rik	0	2.1293	1.5333	0	0.767162	0	0	0	0.604525	0	0	0.926585	0	0	0	0	1.80455	3.54649	0.867125
9230112D13Rik	0	1.06463	0	0	0	0	0	0	0	0	0	0.925671	0	0	0	0	0	0	0
9230112E08Rik	19.7858	7.72522	10.5027	7.80622	8.3775	56.3354	10.0894	23.7021	36.0205	12.7979	62.7215	31.7967	40.1079	4.4804	20.3454	13.955	9.94871	10.3644	19.5595
9230112J17Rik	29.0495	27.0334	28.4573	24.8797	5.74347	20.3542	24.0069	19.7878	22.3814	66.9778	5.02742	41.5812	26.6859	42.6307	24.7112	6.37319	17.3349	51.2085	11.7103
9230114K14Rik	11.7767	14.431	14.7505	7.93459	6.08252	7.5875	30.8811	29.1707	8.66151	3.10005	29.7838	31.2981	4.76922	6.24663	20.3442	18.5104	13.1252	11.5702	33.3545
9230116N13Rik	8.51283	0	0	0	9.65814	1.91447	14.7552	5.04228	1.09195	1.75837	2.71759	2.54664	0	0	1.67004	0	1.05635	0	0
9230117E06Rik	10.1398	13.8366	9.08119	6.9692	13.9241	14.5895	18.6003	4.30512	7.26939	1.96168	1.01175	0	0	1.90658	4.6195	2.08014	2.71126	4.79938	5.20686
9330020H09Rik	1.12026	4.25961	3.09151	0	11.4451	2.11526	2.86961	0	1.81092	0.972212	0	2.81224	3.98842	0	0.923113	1.38518	2.70299	0.58544	0.866746
9330102E08Rik	0	0	1.54834	1.38343	0	0	0	0	4.82764	5.82925	0	0	0	0	0.923069	0	1.80146	1.75286	0
9330104G04Rik	0	0.955999	4.88436	8.32035	1.60847	2.84874	1.2881	2.26599	0.636124	2.8548	3.16742	3.68009	10.5101	1.03165	3.8909	5.10875	0.94948	1.57639	6.77956
9330111N05Rik	0	0	0	0	0	1.44019	0	0	0	0	0	0	0	0.894181	0	1.99015	0	0.336266	3.17288
9330118I20Rik	0	0	0	0	1.97945	0	0	0	1.5675	0	0	0	1.93978	0	0	0	0	0	0
9330121J05Rik	1.11993	0	0	0	0.762444	0	0	0	1.20704	1.94354	0	0	0	1.96203	0.923084	0	0	0	0
9330136K24Rik	4.48042	0	10.826	0	0.762741	31.741	17.2189	4.30066	1.81075	10.692	3.00454	78.8021	0.996715	0	5.5386	0	0.900913	2.34031	10.4007
9330151L19Rik	67.2047	94.7779	71.1482	44.2857	71.6934	38.0916	55.9621	53.758	78.4645	82.6172	58.0854	92.8856	99.665	92.1558	28.616	14.544	31.5315	53.8216	62.4036
9330154J02Rik	0	2.03507	0	0	0	2.02113	0	0	0	0	0	0	0	0	1.33375	1.00072	0.860923	0	3.31277
9330154K18Rik	19.0449	18.1033	4.63689	4.15276	2.28915	12.6908	22.9566	6.45121	7.24379	1.94449	7.01264	8.43572	2.9915	1.95898	5.53869	13.1593	9.91111	4.68397	0.86675
9330159F19Rik	0	0	0	0	0	1.26341	0	0	0	0	1.33164	0	6.62532	0	0	0	0	0	2.33928
9330159M07Rik	5.54239	14.6009	5.59515	20.0842	14.4051	18.5446	45.8337	41.4191	4.65993	13.2309	10.8049	12.295	22.0896	17.6097	7.54178	29.4641	10.3959	19.6742	19.038
9330160F10Rik	12.32	0	0	1.38381	4.57539	0	8.60986	4.30058	6.03544	5.83118	2.0027	6.5701	1.99292	4.90356	0.92309	3.46281	0.900858	2.33936	4.33352
9330161L09Rik	15.7058	0	0	0	0	3.16072	0	2.15101	0	0	0	0	0	0	0	0.692771	0	4.71284	0
9330162012Rik	6.71856	1.06495	3.09667	0	2.28647	0	1.43513	2.15019	0.603456	0.971544	0	0	0.995864	0	2.76921	0	0.900731	0.584289	0
9330162G02Rik	438.748	391.919	583.154	471.48	365.424	751.688	529.686	490.197	350.5	517.475	534.084	760.153	560.965	484.086	690.422	511.739	319.664	348.715	400.361
9330171B17Rik	0	1.08396	0	0	0	1.07631	0	0	0	0	0	0	0	0	0	2.115	0	0	1.76455
9330175E14Rik	15.0042	2.6144	10.7922	0	2.33814	32.7425	0	6.2066	0.740663	8.94246	5.52779	30.0067	18.3301	0	4.36361	13.1756	7.80476	9.55645	30.9665
9330182L06Rik	437.907	179.303	707.98	341.117	150.167	151.734	171.104	159.379	144.213	139.025	105.468	120.773	128.689	121.805	115.97	128.07	66.9689	76.1302	121.176
9330198I05Rik	0	0	0	0	0	0	0	0	1.81234	0	0	0.931634	1.00031	2.92225	0	0	0	0	0.866951
9430002A10Rik	0	2.10388	0	0	0	0	0	2.17837	0	2.91082	2.04998	0	0	0	0	0	0	0	0
9430015G10Rik	18.1499	11.4337	7.54818	12.1572	11.3777	11.4067	28.0113	16.7907	16.2549	30.9521	17.5882	29.6882	45.7218	15.3101	17.1189	23.8155	11.4313	17.2744	16.9193
9430018G01Rik	0	5.32475	27.8689	35.9697	41.9198	6.35329	18.6566	17.2016	9.05191	3.88624	8.00787	13.1546	27.8851	22.5789	78.461	16.6208	5.40442	10.5177	4.33334
9430025C20Rik	0	5.32451	7.72831	19.3794	12.2086	56.0518	1.43479	2.1504	1.81094	5.83341	13.0233	25.3079	10.9686	3.91806	11.0774	15.2371	18.0201	7.61126	6.93399
9430031K09Rik	31.4195	5.32358	13.8258	11.0971	9.1943	14.74	5.73428	12.9067	0.604321	10.7216	22.1046	21.3692	12.0209	10.6883	44.3169	2.07841	3.60792	10.6156	13.0054
9430034N14Rik	29.114	12.7794	17.0312	27.6689	12.1947	55.0624	33.008	60.2054	39.2248	29.1466	52.0508	77.0499	43.8189	43.1952	35.0767	13.8507	36.0294	20.4508	19.9333
9430037G07Rik	18.8364	2.91248	3.00069	34.7877	3.83792	18.5496	13.7115	14.4267	4.71789	0.844043	9.2397	10.6283	2.50767	10.2274	4.8108	1.48152	8.53585	0	17.2363
9430037O13Rik	1.12182	0	0	0	0	0	0	0	2.41683	0	1.00426	0	0	0	0	1.38553	0	0	0.866992
9430038I01Rik	53.4481	52.4887	27.916	14.2695	47.1386	59.2419	31.5543	26.3063	64.0132	44.7245	31.786	31.9532	50.4791	28.7032	88.8682	33.0873	28.2625	34.5501	26.9156
9430053O09Rik	5.60035	11.7141	26.2947	8.30348	6.86412	64.5455	33.0034	6.45095	17.5035	10.6915	37.0539	10.3211	0.996626	11.7651	47.0779	7.61827	5.40537	1.75499	6.93372
9430060I03Rik	1.1206	1.06487	0	0	0	1.05677	1.43459	0	1.20753	0	1.0023	0	0	0	0	0	0.901174	4.68969	1.7336
9430062P05Rik	0	0	0	0	0	27.5258	11.4806	0	15.6907	0	0	0	0	0	0.923077	0.692544	0	0	0
9430064I24Rik	0	0	0	0	3.8131	0	0	0	1.20711	0	1.0014	7.50753	1.99308	7.84459	0	2.0777	2.70263	0	0.866709
9430065F17Rik	0	0	0	0	0	1.81211	0	1.50587	0	0	0	0	0	0	0.793455	1.19074	1.5499	0	0
9430081H08Rik	2.24529	4.25869	0	0	0.76709	0	5.73283	2.15131	4.83607	1.95082	1.00559	0	1.00307	0	1.84661	0.692856	0.902251	8.86491	1.73423
9430085M18Rik	0	0	0	0	0	0	0	0	0	0	0	3.73019	0	0	0	0	0	0	0
9430087B13Rik	2.24316	0	4.61695	2.77256	0.76526	11.5967	0	0	0	0	0	0	0	0	0	0	0	0	2.60087
9430087J23Rik	5.60705	2.12958	4.6196	11.0881	4.58979	25.3126	1.43405	15.0559	0.60406	4.8687	2.00721	62.4627	26.9987	48.7349	9.2321	6.2345	10.8192	2.35236	22.5401
9430091E24Rik	1.10362	2.21599	3.02802	15.0051	1.59336	1.03719	4.23261	0	0.594439	1.91679	1.04497	0	13.7822	8.62301	0	5.45298	2.66172	2.45142	39.2399
9430092D12Rik	5.60577	14.9074	3.08237	15.2417	3.0581	12.6642	5.73687	12.9045	19.9309	9.73397	8.02553	30.8031	2.99794	0	20.3102	13.1612	9.01467	11.7499	3.46755
9430097D07Rik	0	1.06485	0	11.0805	0.763932	12.6749	5.73779	4.30122	3.62303	9.72933	16.0421	15.8947	18.9705	2.93183	10.1548	2.07796	1.80257	3.52013	15.603
9430098F02Rik	0	0	0	0	0	0	0	0	0	0.971778	0	0	0	0	0	0	0	0	0
9430099M06Rik	0	0	6.12375	0	0	7.35168	0	2.1515	0	0	0	0.924554	4.01725	0	0	1.38582	0	0	0
9530003J23Rik	14.3252	11.5114	24.5986	5.44757	21.7937	31.2871	14.0949	21.1377	13.2421	5.74052	11.8327	2.75105	1.96463	1.91734	19.0535	14.9773	16.2886	10.5902	5.11191
9530003O04Rik	6.73319	9.58238	4.6075	1.38725	14.56	16.8428	1.43352	17.2092	7.25217	18.5211	15.0731	0	10.0192	32.0547	6.46292	12.4706	6.31404	9.43882	2.60112
9530013L04Rik	1.12287	2.12927	3.06477	0	0	38.885	4.29919	8.60561	3.62755	14.6354	1.00596	7.4063	10.0361	0.968501	2.76997	22.8651	1.80474	4.73206	0
9530018F02Rik	2.24012	2.12984	7.73402	4.15169	6.86396	2.1163	20.0892	8.60124	0.603565	4.8597	6.00864	4.69165	0	11.7656	31.3852	11.7737	8.108	8.77456	6.06699
9530020I12Rik	0	0	0	0	0	0	0	0	0	0	0	0	0	0	0	0	0	0.670403	0
9530022L04Rik	2.27159	0	4.37131	2.8131	0	6.1637	18.5855	0	1.20933	1.99459	5.13358	5.25425	0	0.916002	1.8626	0.69717	0.89375	0	4.36318
9530026P05Rik	82.9437	37.3008	91.2497	49.4442	61.9537	44.7753	102.28	51.1226	97.2786	16.0181	96.6318	121.902	103.64	59.628	141.673	46.077	50.8825	38.402	23.4174
9530027J09Rik	0	0	1.54401	0	20.6169	3.17027	0	2.15053	1.20753	0.972664	9.02079	1.87178	7.98357	0	2.76943	4.84842	7.20941	0	0
9530034A14Rik	0	0	0	0	0	0	0	0	0	0	0	6.52041	0	0	0	0	0	0	0
9530034E10Rik	2.25302	0	0	1.39368	0	1.04238	0	0	1.81727	0	1.01157	4.55304	3.03746	0	0	0	0.90372	0.599655	0
9530036O11Rik	38.0077	33.8088	20.4214	30.1945	29.4702	14.9665	20.2915	12.1622	31.2917	17.406	16.99	20.355	20.6633	27.7411	31.3267	26.2949	16.2556	23.1512	21.2427
9530046B11Rik	3.3642	1.06479	6.1597	2.77199	7.64945	0	0	2.15084	10.2689	1.94745	0	0.932332	0.999923	0.974749	3.69284	0	11.7208	3.52837	10.4031
9530051G07Rik	1.11968	21.2992	3.09749	0	0.762022	0	5.74074	0	0	0	1.00084	0	1.99134	0	0	0.692525	0	1.16822	0
9530052C20Rik	0	3.1945	0	0	0.764241	0	7.17164	4.30136	0.603905	2.91952	0	0	0	0	10.1549	4.84872	0.901379	2.93553	0
9530052E02Rik	0	3.33197	0	0	0	0.826328	0	0	5.12062	0	0	0	0	0	0	0.976026	0	0	0
9530053A07Rik	3.01514	7.6491	6.95751	7.1436	0.686209	4.75696	0	13.5123	7.61025	0	21.4189	4.01132	6.9149	1.77137	9.29568	3.73035	7.30239	3.68058	4.26068
9530056K15Rik	0	2.13018	0	0	3.81495	0	0	0	0	4.8613	1.00179	14.0631	0	0	0	2.77081	0	0	0
9530059O14Rik	0	0	0	0	0	0	0	0	0	0	0	1.58673	0	1.74072	0	0	0	0	2.71623
9530062K07Rik	0	0	0	0	0	0	0	0	0	0	0	0	0	0	0	0	2.70706	0	0
9530068E07Rik	996.08	948.064	1000.22	1067.73	934.073	842.564	810.577	1131.39	1040.37	1005.99	1002.57	482.189	826.669	612.45	936.98	901.365	1165.31	1126.45	895.317
9530077C05Rik	95.1022	59.0399	240.568	213.245	48.0458	119.365	27.5284	74.3146	87.2601	108.376	80.5934	72.7305	116.465	142.996	85.1735	53.3117	67.8535	40.6841	50.262
9530078K11Rik	0	0	0	1.38935	0	2.09845	0	0	1.20968	0	0	8.30516	17.0903	0	0	2.07887	0	0	0
9530080O11Rik	2.54865	2.1765	0	6.29918	0	1.60104	1.08724	0	2.59501	0.737478	0	0	0	8.22747	4.19832	3.15004	4.0989	0	0
9530082P21Rik	39.2599	21.3463	12.6132	20.6886	24.4951	17.3481	4.29441	19.2077	36.4225	24.6121	36.5676	26.1291	19.414	61.3518	55.5645	36.0495	30.2983	29.1909	34.3358
9530085L11Rik	52.6532	36.2066	27.8219	41.5273	8.39344	32.785	43.0438	43.008	27.7678	45.6951	7.01257	17.8093	9.9715	9.79515	20.3085	22.163	9.01007	35.1289	36.4035
9530085P06Rik	0	0	0	2.77573	1.534	1.05165	0	0	0	0	1.00552	0	0	0	0.923297	2.07858	1.80444	0.590871	0
9530086O07Rik	0	0	1.54696	1.38385	6.10088	4.23292	7.1748	0	7.8462	15.5504	0	6.56926	12.9548	0	16.6157	9.69591	11.7113	2.33961	3.46683
9530097N15Rik	32.5273	7.45337	76.9369	26.3408	11.4801	31.6238	22.9424	34.4149	28.9987	33.1171	46.1821	88.4733	42.0211	104.193	10.1555	13.8549	6.31203	35.3161	28.6098
9630010A21Rik	1.12002	17.0388	7.73496	1.38384	3.813	20.1066	10.0447	10.7515	16.8995	1.94378	3.00414	56.3096	4.98255	17.6512	5.53855	0.692564	0.900869	5.84887	3.46683
9630013D21Rik	10.9765	6.77864	15.9603	1.268	9.08702	4.80164	5.91788	10.1515	6.15812	2.22628	4.58755	4.47068	26.5084	46.7385	0	3.61611	4.81473	9.45367	2.07178
9630013K17Rik	1.12162	0	0	0	0	0	0	0	0	1.94804	0	0.931349	0	0	0	0	0	0	0
9630028B13Rik	1.11984	8.51955	0	1.38355	9.14745	13.7633	12.9158	12.9013	3.62091	4.85823	1.00109	22.5437	8.96449	5.88847	0	2.07763	1.80154	5.26019	10.4001
9830004L10Rik	0	0	0	0	0	5.02692	0	0	0	0	0	0.742597	0	0.77601	0	0.548643	0	1.85131	2.7464
9830144P21Rik	8.71274	4.14279	1.50538	2.69114	5.93094	1.74766	5.58267	4.18235	14.0859	12.2847	3.89443	10.9618	2.90617	0.954422	1.79545	7.40877	3.50416	6.25279	2.52863
9930004E17Rik	2.25324	6.38616	3.02733	20.9078	4.64108	2.08435	11.4465	17.2204	11.5097	27.4625	6.07023	9.10206	10.1272	32.4155	19.4011	15.9477	1.80748	2.9993	12.1493
9930012K11Rik	31.8781	60.1673	67.7706	38.0318	49.4203	64.1756	46.3061	78.1995	65.9394	95.2134	63.3667	125.239	146.889	156.544	79.8237	75.8754	58.9711	91.9313	78.8366
9930014A18Rik	203.99	148.083	89.28	107.543	175.647	81.9247	156.303	100.742	35.0935	108.314	61.4581	43.2091	75.0875	38.7449	160.93	69.3552	164.869	81.1257	84.7401
9930021J03Rik	1244.26	1300.34	1236.41	1480.69	1111.88	1115.88	1237.36	1155.65	1090.56	967.013	944.119	964.711	1282	902.895	825.212	1138.9	843.642	1137.92	965.984
9930022D16Rik	0	4.2597	1.547	4.15151	0.762598	12.699	2.86993	4.30059	6.63907	5.83134	1.00138	0.938498	3.98603	7.84502	0	3.46282	0.900869	1.16977	2.60012
9930024M15Rik	3.36019	26.623	0	2.76781	2.28801	12.6976	4.30481	12.9019	10.8642	2.91584	16.0232	4.69152	15.9458	44.1199	8.30786	6.92569	5.40535	1.75495	3.46686
9930038B18Rik	1.25483	0	0	0	0	0	0	2.40931	0	0	0	0	0	0	0	0	0	0	0.971108
9930104L06Rik	23.5189	6.3896	3.09474	22.1396	11.4371	2.11686	10.0451	8.60107	11.467	16.5205	3.00379	0.938823	14.9449	30.409	14.7694	9.00322	25.2233	12.2791	11.267
9930111J21Rik1	101.67	52.4526	155.482	161.404	99.4014	34.7987	64.7795	107.975	100.705	134.245	174.094	67.0904	126.068	130.75	165.136	126.025	125.205	185.608	118.19
9930111J21Rik2	444.906	502.5	607.082	610.833	427.082	240.423	382.733	456.17	288.839	726.307	671.467	496.458	550.999	467.404	729.382	532.078	509.687	735.891	544.572
9930120I10Rik	1.12239	0	1.53479	2.77514	0.766652	0	0	0	0	5.85039	1.0052	1.85578	0	3.88204	0.923279	0	0	0.590398	1.73415
A030001D20Rik	2.24151	1.06486	0	1.38499	3.05539	8.45095	1.43448	6.45177	2.41528	0	0	27.121	15.9732	1.95498	5.53893	8.31178	9.91383	8.79858	10.4019
A030003K21Rik	0	0	0	0	0	0	1.43327	0	0	0	0	0	0	0	0	0	0	0	0
A030005L19Rik	0	4.25859	1.53315	0	2.30164	39.9513	2.86633	6.45403	1.20907	0.975506	3.01713	1.8529	1.00323	17.4445	5.53987	5.54292	5.41374	4.72922	9.53842
A030014E15Rik	1.12278	2.12929	0	1.38816	0	3.15353	0	2.15137	0	0	1.00581	1.85237	0	0	3.69327	0	2.70697	0	0
A130006I12Rik	0	0	0	0	0	0	0	0	0	0	0	0	0	0	0	0	0.902987	0	0
A130010J15Rik	54.6271	46.2845	39.3621	77.8753	44.1564	88.672	39.1683	40.7779	22.6376	82.8632	23.3953	18.6418	43.1849	36.432	49.5986	27.3623	53.7761	64.3346	35.4803
A130012E19Rik	32.4771	51.117	61.9051	44.2767	23.6341	44.4596	71.7522	30.1035	37.4174	57.3319	32.0379	64.7944	60.7685	90.2661	59.0772	18.6988	11.7104	41.5069	65.0016
A130014A01Rik	3.36052	1.06491	0	5.5363	0.762856	7.40501	1.43486	2.15036	1.81082	9.72092	9.0146	15.9429	0.996882	14.6997	12.9235	4.84807	8.10854	26.9207	1.73346
A130048G24Rik	6.72004	9.58435	23.2061	4.15144	3.81287	11.6411	17.2197	6.45087	9.05319	19.4374	16.0217	11.2628	13.9506	18.6331	7.38473	7.61819	1.80172	4.67881	4.33352
A130050O07Rik	5.4954	20.74	11.3901	6.78993	4.64412	28.3425	17.465	17.5853	33.8464	76.9445	13.4128	49.1233	24.2879	51.3008	52.844	19.4017	23.0157	26.3791	14.8848
A130051J06Rik	10.0805	4.25969	17.0152	5.53554	11.4398	10.5817	8.60966	12.9019	16.8998	2.91579	9.01286	4.6918	23.918	7.84397	17.5388	9.00338	7.20708	8.18937	10.4005
A130071D04Rik	0	0	0	0	3.80904	0	0	0	0	0	3.0019	47.9704	15.9257	23.583	0	2.77004	0	0	10.3996
A130077B15Rik	0	0	0	0	0	0	0	0	0	0	3.00441	0	0	0	0.923097	0	0	0	0
A230001M10Rik	0	0	0	0	0	0	0	0	0	0	0	0	0	0	0	0	0	2.19114	0
A230009B12Rik	9.43608	0.635534	3.68731	0	2.3569	7.03444	15.2067	0	3.10182	0	0	0	0	0	1.68042	0.826727	1.64251	2.15535	0
A230020J21Rik	0	0	3.5552	5.31498	0	0	3.30357	0	0	0	0	0	0	0	0	0	0	0	3.32687
A230028O05Rik	0	0	0	9.68655	0.76255	0	0	0	19.9169	0	0	0	0.996437	35.3069	7.38472	0	0	0	0
A230050P20Rik	37.7686	62.0407	36.5343	24.405	23.7772	34.4147	18.0879	36.8004	21.3484	26.0689	35.4041	44.5303	20.9736	40.9773	152.94	26.044	32.5677	47.5674	30.2462
A230052G05Rik	0	0	0	0	1.52575	0	0	0	0	0	0	0	0	0	0	0	0	0.585256	0
A230056P14Rik	1.00882	0.958984	1.39208	1.24651	0.687091	9.52469	2.5842	1.9365	8.1539	6.0938	11.7273	0.844239	0.897891	0.882221	1.66259	0	4.86823	4.2174	0
A230057D06Rik	0	0	10.3362	11.875	2.90769	10.131	0	10.4891	2.30217	15.2519	2.12887	2.79091	2.11819	14.0436	27.3923	1.32099	2.57719	4.71505	1.84302
A230060F14Rik	0	0	0	0	0	0	0	1.51169	0	0	2.11317	0	0	0	3.24462	0	1.90029	0.823622	0.609309
A230065N10Rik	0	0	0	0	0	0	0	0	0	0	0	0	0	0	0	0	0	1.76665	0
A230072C01Rik	4.09177	2.50856	4.22258	7.58498	7.68381	5.78177	17.3849	27.7849	6.4041	0.888032	21.5224	3.95792	4.55722	14.9248	6.73978	5.68907	10.3502	2.14263	6.20597
A230072E10Rik	10.9085	10.2785	23.9498	37.7644	47.3696	11.3868	18.6701	6.25757	15.8715	12.9999	22.3503	2.73328	25.1029	57.2389	34.8357	50.954	16.5432	6.99793	1.34278
A230072I06Rik	0	0	0	0	0	3.17131	0	2.15047	2.41486	0	0	0	0	0	0	0	0	0	0
A230083G16Rik	2.24375	1.06474	1.53749	2.77348	1.53152	4.21401	1.43374	2.15102	2.41692	2.92308	4.0174	9.30213	2.00222	8.75455	0.923247	1.38555	5.41108	4.71335	3.468
A230083N12Rik	3.37519	3.19325	0	0	7.71144	3.13665	4.29495	8.60863	2.42141	0	5.0471	12.8288	10.0904	2.87829	1.84708	0	3.61356	0	6.94006
A230085B16Rik	0	0	0	0	0	0	0	0	0	0	0	0	0	0	0	0	0	0	0.866777
A230087F16Rik	1.82975	0	0	2.26089	1.86943	10.2547	0	0	0.492966	1.37963	0	19.8511	0.814334	0	0	6.48493	2.20741	1.91259	12.2875
A230103J11Rik	1.13921	4.33057	10.9915	0	0.776174	2.14922	2.91714	4.37273	9.18729	5.93263	7.13221	1.90379	3.04312	0	9.38534	4.92922	2.74849	5.95797	10.5749
A230103L15Rik	21.2753	41.5331	4.6451	26.285	41.9181	58.2411	45.9244	10.7509	3.62072	25.2599	19.0181	77.9947	32.8631	49.0884	14.7691	20.776	2.70218	28.0452	27.7332
A230107N01Rik	7.02742	0.835101	0	7.98135	0	8.32683	0	8.4774	4.73344	0	2.63488	20.3472	0	0	0	0	4.2391	0	1.13898
A230108P19Rik	11.201	0	0	0	2.28818	0	0	0	0	0	0	0	0	0	0.923099	0	1.80182	0	0.866719
A2m	0	0	0	0	0	0	0	0	0	0.549296	0	0	3.3779	0	0	0	0	0	0
A2ml1	67.2346	121.225	8.85419	77.7609	44.5199	70.8863	8.29521	0	19.8845	1.88481	2.85363	2.13161	0.205207	0	1.78216	3.46492	33.1023	8.01139	0.178629
A330008L17Rik	0	3.51018	0	0	0	0	0	0	0	0	0	0	0	0	0	3.04377	0	1.28542	0.95228
A330009N23Rik	0	0.717973	0	0	0	0	1.44049	2.90021	0.607039	2.93654	4.25576	5.53778	4.05436	1.63603	3.73473	0	0.906043	1.18359	1.74211
A330015K06Rik	0	0	0	19.8351	0	4.91394	0	0	0	0	1.54795	0	0	0	0	3.21321	0	0	1.34038
A330023F24Rik	59.475	61.3689	122.911	46.2481	71.8342	173.724	132.982	63.8299	65.0197	91.932	77.4216	131.095	81.7615	64.1874	78.8479	40.6974	56.8158	55.1373	70.1094
A330032B11Rik	5.60204	5.32445	20.0852	16.6133	6.10603	11.6298	4.30413	17.2036	7.84801	2.91721	9.01797	6.55735	6.98223	54.8227	4.61563	11.7743	0	2.92886	5.20062
A330035P11Rik	30.9647	20.5291	1.25212	3.35857	47.7955	12.6772	14.6439	12.1784	13.3128	12.5946	14.7719	6.37987	15.8276	11.9069	15.6909	14.7629	41.4016	23.37	13.9925
A330040F15Rik	2.77602	3.95333	0	0.892883	0.946972	16.9641	0	7.98588	0.747642	0	0	0	0	0	0	0.857335	1.11591	0.728156	0
A330041J22Rik	11.2048	11.7137	20.0804	33.2293	6.10701	6.34246	22.9546	30.1067	16.3004	21.395	39.0823	4.68222	34.9174	10.7654	35.079	18.7007	19.8244	7.03123	6.93425
A330044P14Rik	0	0	0	0	0	0	0	0	0.491031	0	0	0	0	0	1.502	0	0	0	0
A330058E17Rik	0	2.1299	1.54838	0	0	1.05894	0	0	0	1.94307	0	0	0	0	0	0.692533	0	0	0
A330069E16Rik	2.24456	3.1941	0	1.3874	10.7306	0	0	2.15119	1.81315	2.92476	6.03016	0	2.00432	0	1.84654	0	7.21646	2.3606	0
A330074K22Rik	0	0	0	0	0	0	0	0	0	0	0	0	0	0	0	0.692573	0.900911	0.585068	0
A330076H08Rik	0	10.2051	115.445	17.1141	5.97732	1.86667	46.0639	14.6465	10.9661	9.79696	19.465	74.5738	11.2976	23.0046	38.6797	11.3193	10.3429	30.6784	27.5507
A330084C13Rik	0	0	1.5402	0	0	0	0	4.30164	0	0	0	0	0	0.974974	0	0	0.901569	7.05527	0
A330087D11Rik	0	0	0	1.38544	0.764345	0	0	0	3.01964	0	0	5.60339	0	0	0.92318	0	0	0.587248	0
A330093E20Rik	0	0	0	0.948198	3.16029	12.3202	0	0	0.413518	0.665957	0	10.2797	0	0	1.2648	0.948945	0	0	14.8445
A330094K24Rik	0	0	0	1.38655	0	0	0	0	0	0	0	0	0	0	0	0	0	0	0
A330102I10Rik	0	0	0	0	0	0	0	0	0	0	0	0	0	4.52039	0	0	0	0	0
A3galt2	8.60063	10.2367	0	6.64126	13.9046	41.6719	2.75544	0	8.11108	1.86562	13.4551	17.1334	18.1687	28.2651	5.88422	13.9621	5.1886	4.48888	9.98442
A430005L14Rik	36.3603	4.94981	34.9515	20.9458	31.6156	25.0346	34.0592	9.28236	33.3689	12.6769	19.5257	29.2709	17.326	14.4908	20.9638	18.925	30.3155	35.1709	40.258
A430010J10Rik	1.0084	0	0	4.63199	0	0	0	0	0	0	0	0	0	0	0	0	0.661296	0	0
A430018G15Rik	33.5024	5.573	6.01404	2.90308	8.23957	40.4213	12.4346	10.8059	14.157	12.4447	0	31.3332	11.0529	9.97407	20.2641	9.98154	14.3815	5.98009	27.6644
A430027C01Rik	4.48257	7.45406	3.08761	0	16.8004	14.7932	10.0419	8.60218	10.868	4.86358	80.1899	65.4997	23.9531	29.3391	25.8481	13.1601	40.5539	2.34525	1.73361
A430027H14Rik	12.4128	15.0048	0	0.809154	4.68559	9.63993	0	3.95401	0	1.79651	0.58575	0.546074	5.76229	10.6412	0	0	0.526517	2.16699	0
A430028G04Rik	8.96296	5.32446	9.27124	11.0751	6.86871	22.2045	10.0431	6.45131	7.24415	0.972354	0	8.4324	9.97369	1.95827	6.46186	2.07781	0.901053	0	12.1347
A430033K04Rik	69.5457	56.6618	2.69959	48.241	62.446	60.3826	41.4552	100.857	106.064	133.32	64.0993	96.1049	108.303	58.7625	42.8166	84.9996	65.2156	55.6727	15.6976
A430034D21Rik	0	0	0	0	0	0	0	0	0	0	0	0	0	0	0	0	0	0	1.73357
A430035B10Rik	38.8203	76.1221	10.7063	24.6697	24.9345	62.7974	56.8116	2.12884	6.57391	30.8044	18.8468	21.7876	13.8243	20.3515	27.4155	36.2277	34.3426	15.6572	22.9812
A430046D13Rik	2.24071	5.32447	12.3623	8.30615	21.3686	23.2627	12.9127	8.60172	11.4698	13.6127	8.01529	1.87401	7.97863	4.89602	14.7699	18.7003	9.01045	8.19907	5.20057
A430050A11Rik	2.24811	0	0	0	0	8.384	0	0	0	2.93182	1.00784	0	1.00653	0	7.38736	0	0	0	0
A430057M04Rik	6.80877	8.50796	1.37442	19.6486	6.76546	3.75988	10.1915	9.54334	0.990852	3.19166	18.3937	0	5.30402	12.2005	3.15404	23.7898	0	16.5971	6.92384
A430072P03Rik	0	0.635411	0	0	0	0	0	0	0	0	0	0	0	0	0	0	0	0	0
A430073D23Rik	0	0	0	0	0.769124	3.14554	0	0	0	0	1.00751	0	0	0	0	0	0.902852	0	0
A430078G23Rik	0	0	0	0	0	0	0	0	0	0	0	0	0	0	0	3.09069	0	0	0
A430078I02Rik	3.16402	0	4.78831	0	4.72596	1.99231	5.92538	2.22008	1.86957	1.00366	0	0	0	6.06929	3.81212	0	3.39312	1.20861	0
A430090L17Rik	11.1979	5.32474	7.74105	12.4512	0	5.29426	4.30535	2.1502	5.43118	4.85788	5.00501	10.3351	9.95925	1.96328	4.61536	2.77015	1.80149	4.67476	1.73334
A430093F15Rik	0	0	0	0	0	18.3823	0	0	0	0	0	0	0	0	0	0	0	0	0
A430103D13Rik	0	6.38813	0	11.1011	4.60033	7.36444	15.767	4.30244	0.604438	4.87559	3.01579	24.1205	4.01011	7.76272	14.7725	2.07852	9.02135	3.54296	12.1391
A430105I19Rik	43.3403	82.4467	41.5083	45.3066	26.4698	54.667	49.8572	34.1455	61.6877	52.0637	30.7927	35.4597	67.5222	60.4429	114.417	103.79	106.38	162.328	128.166
A430105J06Rik	0	0	0	0	0	0	0	6.45223	2.41586	0.973395	0	0.933435	0.999308	0	0	0	0	1.76247	0
A430106G13Rik	5.59921	11.7144	0	0	6.86064	4.23483	4.30524	12.9013	9.05229	19.433	31.0339	29.1184	8.96458	52.014	20.3077	16.621	14.4124	6.42922	27.7337
A430110C17Rik	41.4285	99.041	196.685	78.8492	39.6259	210.76	74.6294	129.01	100.773	126.288	118.1	236.877	151.345	116.864	46.1531	76.1778	33.3256	95.7967	59.7991
A430110L20Rik	0	0	1.57353	7.04132	0	4.30602	1.3976	0	1.84251	0	1.95089	0	9.12823	0	0	0	5.26485	1.19078	4.40957
A4galt	0	0	0	1.09093	0.641983	4.44716	0	0	0	0.817928	4.21406	9.60254	2.51691	1.64727	5.82002	0.582608	0.757952	9.85336	2.91643
A530001N23Rik	4.456	0	0	3.30337	0	0	0	0	0	0	0	0	0	0	0	0.993129	0	6.78357	0
A530013C23Rik	0	8.9762	1.62966	2.91626	7.11551	2.2297	1.51187	0	2.54375	3.80327	1.05517	6.91997	4.20033	2.50984	8.75336	13.8644	10.4413	2.46551	9.52129
A530017D24Rik	20.1141	32.7099	37.5768	33.9481	45.4564	16.2607	47.8382	24.5339	22.5418	73.6816	73.4308	28.3302	40.8749	46.3295	47.496	38.263	30.0997	70.2987	43.5506
A530020G20Rik	190.112	256.048	364.638	205.01	157.079	191.194	185.904	163.369	106.734	75.3241	111.353	160.432	156.693	124.268	156.714	173.305	134.361	134.478	191.973
A530030E21Rik	0	0	0	0	0	0	0	0	0	0	0	0	0	0	0	15.9318	0	0	0
A530032D15Rik	0	0	0	0	0	0	0	0	0	0	0	0	0.541875	0	2.35498	0	0	0	0
A530040E14Rik	0	0	0	0	0	0	0	0	0.351779	0	2.15478	1.09212	1.01909	2.94446	0	6.08136	0	0	0
A530041M06Rik	3.36057	10.6491	0	13.841	1.52577	25.3876	12.9137	17.2029	2.41445	42.773	40.066	72.2061	6.97846	6.85934	11.0773	11.7739	5.40575	17.5581	3.46694
A530053M12Rik	0	0	0	4.1554	0	4.22451	2.86884	2.15063	0	5.83795	0	1.86957	0	0	0	0.692659	2.70392	0	0
A530064D06Rik	0	0	0	0	0	0	0	0	0	0	0	0	1.05175	0	0	0	0	0	0
A530064N14Rik	12.329	10.6485	32.4011	11.0807	7.63951	43.3046	4.30332	25.8074	7.24611	21.4049	15.0398	8.41438	6.98933	9.77228	19.3864	16.6237	4.50645	15.2546	26.8719
A530065N20Rik	0	0	0	0	0	0	0	0	0	0	0	0	0	0	0	0	0	0	6.06835
A530072M11Rik	3.36137	0	0	5.53808	2.29002	0	0	0	0	0	3.00623	4.6827	2.99276	0	0	0.692614	0	1.17177	1.73356
A530076I17Rik	19.8906	22.692	9.64775	15.9747	11.9749	6.01391	3.41258	0	1.60773	0.863042	3.55701	2.49842	16.2521	12.5275	5.76807	2.45966	0	3.11718	0.769536
A530083I20Rik	14.0292	1.08712	0	17.3409	9.57457	0	3.26324	2.19537	0	4.28376	0	56.3038	25.0338	19.34	1.11011	0	0	1.19623	0.694848
A530083M17Rik	125.423	208.729	130.024	42.8904	169.992	128.103	242.528	103.211	51.2964	68.0158	53.0581	20.6645	24.9018	0.981386	112.615	13.8509	32.4279	35.0688	19.9336
A530095I07Rik	0	0	0	0	0	0	0	0	0	0	0	0	0	0	0	0.692847	0	0	0
A530099J19Rik	0	0	0	0	0	0	0	0	0	0	0	0	6.97522	0	0	0	0	0	0
A630001G21Rik	10.1074	13.4647	24.1568	52.7853	30.4795	19.1635	25.2456	59.0389	22.8128	72.2069	31.5964	25.9019	45.6744	38.4125	22.2903	3.26165	15.9851	24.5797	52.3185
A630001O12Rik	4.48098	1.0649	0	4.15256	0.762976	0	0	2.15039	0.603633	0.972186	1.00174	0	3.98823	0.979675	0.923112	0	0	1.17079	0.866743
A630014C17Rik	1.11994	1.06493	0	4.15112	1.52491	1.05846	0	0	1.81056	0	1.00125	0	0	0	0	0	1.80165	0	0.866694
A630019I02Rik	5.59968	0	1.54744	1.3837	0	0	21.5253	0	0	0.971776	15.0186	4.69441	0	39.2397	0	0	2.70247	0	0
A630052C17Rik	12.3226	8.51925	29.3723	1.38417	14.4962	8.46165	30.1313	10.7519	6.63992	7.77737	16.0275	8.43794	16.9495	0.979723	22.1547	20.7777	9.91079	11.122	2.60022
A630072L19Rik	3.59042	1.70721	1.24075	2.21797	1.22202	23.7611	1.15029	0	0.483722	3.11529	2.7703	17.7111	0	4.71989	0.739891	3.2806	1.7732	0	0
A630072M18Rik	0	0	27.8862	0	0	0	0	0	0	0	0	0	0	0	0	0	13.5096	0	8.66637
A630081D01Rik	0	0	0	0	0	0	0	0	0	0	0	2.80942	3.99049	0	0	0.692616	0	0	0
A630095N17Rik	0	0	0	1.16515	0	0	0	0	0	0.819111	1.87726	0	0	0	0	0	0	0	2.18096
A730011C13Rik	32.0137	48.2626	21.0491	58.6554	46.3347	39.5806	57.6745	25.4251	26.3534	30.6595	38.193	49.8322	45.2103	28.1158	58.7949	12.9656	23.6828	26.5515	40.9918
A730013G03Rik	0	0	3.61256	0	0	0	0	0	0	0	3.52015	0	1.16842	0	0	0	0	0	0
A730015C16Rik	0	0	0	0	0	0	1.43415	2.15079	0	1.94707	1.00336	0	0	0.97535	0	0	0	2.93867	5.20143
A730017L22Rik	41.1482	69.6249	25.4289	79.4192	71.4338	48.487	58.3871	29.3417	30.6564	31.0529	31.1459	30.8379	53.1473	8.03239	39.8639	47.2226	36.2698	53.1698	31.5883
A730020E08Rik	8.72387	23.9792	23.8569	21.5028	23.8724	26.4509	3.6289	47.1661	35.8572	12.1871	10.9696	9.38258	4.63302	9.1698	33.0592	21.6157	21.1939	4.72948	39.2926
A730020M07Rik	2.45862	0	0	0	0.558103	0	2.09961	1.57326	0	0.711193	0	0.686207	0.729312	0.717051	0	0	0	0	1.90238
A730032A03Rik	0	0	0	1.41424	0	0	0	0	0	0	0	0	0	0	0	0	0	0	0
A730036I17Rik	0	0	0	0	0	0	0	0	0	0	0	0	0	0	0	1.25559	0	0	0
A730049H05Rik	26.0537	127.695	27.43	63.7236	81.6875	139.866	39.6008	81.2164	48.3356	85.8452	148.726	134.086	28.351	39.9224	42.7655	39.5954	24.8663	66.9159	31.7916
A730061H03Rik	0	0	0	0	0	0	0	0	0	0	0	0.906628	0	0	0	0	0	0	0
A730071L15Rik	13.4481	0	0	2.76971	0.763707	0	8.60721	2.15056	0	0	1.00242	0	0	0	41.5417	0	3.60486	0	0.866812
A730081D07Rik	3.36149	0	7.72279	4.15374	0	17.9695	0	0	0	1.94504	1.00214	0	0	0	0.923133	4.15571	0	1.75792	11.2682
A730085K08Rik	0	19.1681	6.18137	4.15302	38.1573	9.5168	25.8256	4.30085	8.45137	2.91696	0	5.62231	5.98382	18.6057	4.6156	2.77041	16.2187	2.3425	5.20056
A730089K16Rik	12.3214	0	0	0	1.52555	0	0	0	0	0	0	0	0	0	0	30.4734	0	0	0
A730090N16Rik	0	0	1.5253	0	0	1.04745	0	0	0	0	0	0	0	0	0	0	0	0	0
A730091E23Rik	8.9581	6.3897	4.64499	2.76687	4.57295	9.53019	0	4.30038	5.43111	2.91464	0	0	3.98347	7.85389	5.53842	0	0.900732	3.50576	1.73333
A730098A19Rik	0	0	0	0	0	0	0	0	0	4.8721	0	0	0	0	0	0	0	0	0
A830005F24Rik	0	0	0	0	0	5.25507	0	0	0	0	0	0	0	0.968611	0.923323	0	0	1.77434	0
A830009L08Rik	0	0	0	0	0	0	0	0	0	0	0	1.87729	0	0	0	0	0	0	0
A830018L16Rik	0	0	0	0	0	3.91409	1.26325	0	0	0	0	0	0	0	0	0	0	0	0
A830019P07Rik	0	0	0	0	0	0	0	0	0	0	0	0.936266	0	0	4.61568	0	0	0	0.866787
A830035O19Rik	2.24085	4.25955	0	1.38447	0	5.2861	4.3041	4.30091	3.62219	1.94485	0	5.62018	7.98	4.89455	3.69251	0	0	2.34323	0.866772
A830036E02Rik	0	4.56645	0	0.788897	0	4.82944	0	0	0	0	0	0	0	0	0	2.3747	0	0	0
A830073O21Rik	15.6117	3.95878	0	6.4295	8.50247	5.90248	0	3.99666	8.95748	0	0	1.74532	10.1842	1.82358	2.57359	4.50534	2.51149	17.5521	29.6052
A830082K12Rik	0	0	0	0	0	2.1537	0	0	0	0	1.02234	4.76574	0	0	0	0	0.580519	0	0
A830082N09Rik	13.6136	3.04732	0	12.6907	9.2623	62.4813	3.08028	3.07609	6.47402	18.1039	2.14708	2.69264	32.7454	0.703212	7.92355	2.47688	7.08643	2.68868	4.33952
A930001A20Rik	2.24199	0	0	2.77073	0	0	0	0	0	0.973187	0	0	0	0.976465	0	0	0.901384	0	0
A930001C03Rik	1.01588	0	17.1639	9.87575	2.14987	1.88208	4.02494	5.74975	6.45785	12.1404	8.04297	4.15754	8.90017	5.46097	7.40426	9.2592	12.1457	11.5072	20.8577
A930002H24Rik	0	0	0	0	0	0	0	0	0.605817	0	0	0	0	0	0.923933	0	1.80752	0	0
A930003A15Rik	0	0	1.53111	0	0	0	0	0	0	0	0	0	0	0	0	0	0	0	0
A930003O13Rik	0	0	0	0	0	2.71055	0	3.6707	0	0	0	0	0	25.3585	3.15159	1.96234	0	0	0
A930004D18Rik	10.6565	19.9857	12.05	13.1661	3.29745	22.8942	4.96568	14.8808	10.9634	4.20293	8.66063	5.68691	6.03219	16.2033	17.2624	24.5631	6.23397	4.04546	7.49739
A930004J17Rik	59.3419	48.9882	182.765	112.045	76.1985	138.752	81.8064	103.207	112.839	100.055	79.0634	40.4254	122.461	137.505	133.844	79.64	63.9481	98.7058	64.132
A930005H10Rik	19.3167	25.3958	18.3923	7.29965	4.13737	38.483	10.8017	12.8462	8.15779	13.4275	7.58715	29.1286	21.2929	34.8481	15.0491	2.77647	16.5915	17.155	18.8941
A930005N03Rik	0	17.037	0	0	16.8215	4.22087	0	0	1.20797	3.89386	0	0	0	0	0.923193	0	6.31046	0	0
A930006K02Rik	0	0	0	0	0	1.05085	0	0	0	0	0	0	0	0	0	0	0	2.36641	2.60148
A930006L05Rik	1.11999	13.8441	26.302	8.3027	2.28762	19.05	1.43499	8.60113	4.22477	10.6903	17.0225	10.3252	29.8926	0.980776	2.76927	6.9256	2.70255	4.09364	5.20021
A930007I19Rik	0.947074	3.01767	2.61454	0	9.56911	2.89229	0	5.88053	6.63432	2.46563	0.846844	11.3339	4.31328	0	1.77377	6.70202	3.89798	2.64878	20.6042
A930009A15Rik	0	0	0	0	0	0	0	0	0	0	0	2.7911	0	0	0	0	0	0	0
A930012L18Rik	0	7.19834	0	0	0	0	0	0	0	0	0	0	0	0	0	0	0	0.986224	1.9476
A930012O16Rik	0	0	6.2428	0	0	1.06838	0	0	0	0	0	0	0	0	6.53646	3.50311	0	7.7148	1.75361
A930014E01Rik	0	0	0	0	0	0	0	0	1.81633	0	0	0	0	0	0	0.696081	0	0	0
A930015D03Rik	14.5797	10.6478	30.7868	13.8617	22.9542	14.762	24.3776	17.2071	32.0171	23.373	24.0904	40.0684	26.0054	2.92279	15.6947	29.0948	18.9348	24.7097	16.4719
A930015P04Rik	0	0	0	0	0	2.10156	0	0	0	0	0	0	0	6.77755	0	2.77156	0	0	0
A930016O22Rik	0	0	0	0	0	0.808333	0	0	0.461213	0	1.64423	0	0	0.74884	1.41069	0	0	0	0
A930017K11Rik	0	0	0	0	0.7627	1.05809	0	0	0	0	3.00443	0	0	0	0	0	0	0	0
A930018P22Rik	1.12262	0	0	0	0	0	0	0	0	0	0	0	0	0	0	0	0	0	0
A930019D19Rik	29.1718	9.58256	7.68437	6.93464	1.53193	12.6383	4.30097	6.45321	7.85554	0	1.00454	16.7342	3.00423	23.3332	0	2.07836	1.80382	2.3578	6.93616
A930023M06Rik	11.2156	9.58297	23.0864	0	2.29567	53.7696	4.30184	12.9054	3.62469	6.81758	7.02692	15.8374	5.00164	4.8703	6.46255	3.4637	1.80336	2.35375	5.20171
A930024E05Rik	1.12042	10.6489	7.72464	2.76894	3.05313	7.40051	8.6082	6.45137	17.5073	16.5312	17.0344	9.3669	6.98252	6.85233	0.923127	10.3892	1.80216	0	3.46709
A930024N18Rik	21.2751	0	17.0327	17.9842	4.57275	2.11792	0	12.9011	5.43104	17.4874	5.00467	6.57826	0.995819	0	0.923068	4.15519	2.70216	2.92124	11.2666
A930027P06Rik	0	0	0	0	0	3.17537	0	0	0	0.971782	0	20.655	9.96306	9.80976	1.84617	0.692555	1.80165	0.584699	0
A930028O11Rik	0	0	7.6965	0	3.06061	1.05441	1.43397	6.45266	0	3.89555	0	0	0	0	0	2.0782	0.901661	0	0
A930029G22Rik	0	0	3.08827	4.15413	0	0	0	0	0	0	1.00227	0	0	0	4.6157	0	7.20931	0	0
A930030B08Rik	1.11974	3.19486	3.09688	5.5336	9.14547	4.23586	0	0	6.03449	3.88607	5.00466	5.63855	9.95815	17.6729	2.7692	3.46266	0	2.92122	3.46665
A930032L01Rik	1.122	0	0	0	2.29792	1.05319	0	0	0	0	0	3.71865	1.00142	0	0	0.692788	0	0.589458	0
A930033H14Rik	3.35982	8.51947	10.8319	16.6046	23.6363	17.9937	8.6101	32.254	4.22466	7.77427	18.0225	11.2663	19.9262	26.4862	12.0001	8.31066	14.4132	14.0329	26.0008
A930033M14Rik	0	0	0	0	1.55698	0	1.4295	4.30688	0	0	1.01685	4.48638	1.0214	0	0	0	0	0	1.73778
A930036K24Rik	0	0	0	0	0	0	0	0	0	0.973595	0	1.86553	0	0	0	0	3.60618	0	2.60073
A930037H05Rik	43.6475	48.3116	33.6352	35.3035	26.253	94.6473	69.4106	35.4426	31.2173	65.2719	56.6642	99.5723	38.2192	31.6531	31.7591	19.2038	38.5189	34.3035	86.2323
A930038B10Rik	0	0	3.49718	0	7.82907	33.068	4.02096	0	9.169	8.04383	6.09032	8.13983	24.1793	3.32588	18.9655	5.8209	1.01753	0	12.1408
A930040O22Rik	1.12194	9.58261	1.53716	4.16052	5.36109	29.4935	4.30108	0	4.22976	10.7189	6.02671	9.29928	1.00127	2.91737	0	8.31337	4.5094	8.25046	26.8773
A930041C12Rik	3.37718	1.06439	0	1.39257	0	0	1.43128	0	0	0.979551	0	1.82747	0	0	0	0.693235	0.90358	0	3.47046
AA386476	1.56948	4.1071	7.58907	0	0	0	0	0	0.989275	0	0.821163	1.30313	0	3.20509	0	0.567437	0	0	0
AA413626	0	2.12873	0	1.39398	0	1.04196	0	0	0.605795	0	0	0	0	0.952975	0	0	0	3.00037	0
AA414768	0	0	0	2.77132	1.52916	0	0	0	1.81193	3.89376	0	0	0.999393	0	0	0.692697	6.31039	0	0.866893
AA414992	0	0	0	0	0	4.22588	0	0	0	0	0	0	0	0	0	0	0	0	0
AA465934	51.0529	63.0133	58.3159	47.7348	54.8833	65.8044	25.8087	30.2473	50.0924	49.5388	85.3146	35.8766	17.4571	14.7377	11.147	31.4916	31.7519	6.70712	14.1799
AA467197	0	0.941963	0	0	0	0	0	0	0	0	2.46086	2.45488	19.3849	6.84898	5.71867	1.83924	5.58949	10.1969	13.921
AA474408	39.1948	21.2988	57.2711	51.1922	64.7964	55.0514	61.7082	30.1032	51.2966	24.2916	53.0588	85.4725	40.8397	56.9184	88.6154	24.9316	51.3444	66.0482	59.8009
AA543186	5.60296	3.19461	0	4.15419	3.81784	10.5679	0	0	0	0	2.00458	4.6797	0	0	0.923141	0.69263	0	5.86195	0
AA914427	1.12138	2.12959	1.54003	1.38596	2.29473	9.49297	21.511	4.30166	7.24857	2.92109	7.02486	6.52698	5.99923	3.89935	8.30886	2.77087	0.901586	1.76404	3.46769
AA986860	590.55	427.059	788.263	917.605	494.497	438.309	356.243	381.726	651.788	414.279	436.772	550.174	700.137	551.553	516.93	983.191	562.279	663.073	779.62
AB124611	0	0	0	0	0	0	0	0	0	0	3.29633	0	2.91397	2.13531	0	3.03401	0	0	0
AC022775.1	0	0	0	0	0.762603	0	0	0	0	0	0	0	0	0	0	0.692564	0	0.584891	0
AC022775.2	0	1.06451	0	2.78025	0	2.096	0	0	0.605008	0	0	0	0	0	2.77026	1.38603	0.90295	1.78275	0.867338
AC034099.1	0	0	0	0	0	0	0	0	1.78495	0	0	0	0	0	0	0	0	0	0
AC061963.1	0	2.10111	0	0	0	0	0.943556	0	0.397078	0.639656	0.659141	1.2315	0.656228	1.28706	0	0	0.592678	0	0
AC079680.1	0	0	0	0	0	0	0	0	0	0	0	1.49696	0	0	0	0	0	0	0
AC087902.3	0	0	0	0	0	0	0	0	0	0	0	0	0	0	0	0.692772	0	0	0
AC093022.1	0	0	0	0	0	0	0	0	0	0	10.0394	0	0	0	0	0	0	0	0
AC093022.3	0.697837	0	0	0	0	0	0	0	0.752012	0	0	4.66779	0	0	0	6.47082	0	0	0
AC093022.4	0	0	0	0	0	0	0	0	1.32357	0	0	0	0	0	0	0	0	0	0
AC093043.1	0	0	1.53561	0	0	0	0	0	0.604365	0	0	0	0	0	0	0.692816	0	0	0.867048
AC093043.2	1.12034	6.38937	3.09071	5.53735	19.0785	13.7466	4.30426	10.7521	3.62201	15.557	5.00945	28.1119	3.98919	8.81334	25.8474	22.8558	11.7135	24.0104	50.272
AC099934.1	5.60711	0	4.61941	0	0	3.16398	0	6.45255	3.62438	5.84254	1.00362	0	6.99988	0	0	4.15634	3.60644	8.82176	0
AC099934.2	17.9527	17.0356	12.2929	19.4181	19.9173	2.10613	14.3362	32.2663	19.3373	34.1105	18.0832	12.0829	8.01228	24.3001	36.0072	12.4703	23.4504	33.6053	26.8778
AC101945.2	0	0	0	0	0	0	0	0	0	0	0	0	0.998878	4.88269	0	0.692674	0	0	0
AC102198.1	3.36803	0	4.60009	0	4.60285	3.15436	1.43319	0	1.81356	0.975449	0	3.70654	3.00937	17.4476	11.0797	4.85002	1.80454	0	6.06986
AC102262.1	0	0	1.3231	0	0	0	0	0	0	0	0	0	0	0	0	0	0	0	0
AC102327.1	0	0	0	0	0	0	0	0	0	0	0	0	0	0	0.923341	0	0	0	0
AC102334.1	0	0	0	2.47406	0.813627	0	0	0	0	0	0	0	0	0	0	0	0	1.79798	0
AC102815.2	0	1.06439	0	0	0	0	0	0	0	0.979434	0	0	0	0	0.923646	0	0.903563	0	0
AC102847.1	0	0	0	0	4.83176	3.7557	0	1.52658	0.954171	4.61364	0.710993	2.66409	3.20115	3.08235	0	0	0	0	4.92246
AC102847.2	0	0	0	2.76748	7.62493	15.8761	0	4.30054	2.41412	0	4.00512	101.388	22.9161	2.94268	10.154	0	4.50418	1.75423	5.20018
AC102914.1	0	0	0	0	0	0	0	0	0	1.95532	0	0	4.02888	8.66196	0	0	0	0	0
AC103674.1	0	1.06492	0	1.38394	0	1.05808	0	0	0.603575	0	0	0	0	0	0	1.38514	0	0	0
AC103674.4	1.12189	0	0	0	0	0	0	2.15103	0	0	0	0	0	0	0	0	0	0	0
AC104200.1	0	0	0	4.15397	0	0	0	0	0	0	0	0	0	0	0	0	0	0	0
AC104325.1	0	0	0	0	0	1.04818	0	0	0	0	0	0	0	0	0	0	0	0	0
AC105358.1	7.84199	4.2596	3.09129	5.53699	7.63045	11.6333	8.60875	10.752	7.24377	0	2.0036	11.2478	9.97157	10.7745	24.9241	4.15557	4.50504	4.6839	1.7335
AC106830.2	1.12205	0	0	0	0	0	1.43362	0	0	0	0	0	0	0	0	0	0	0	0
AC107369.1	0	0	0	0	0	0	0	0	0	0	0	0	2.00498	0	0	0	0	0	0
AC107453.1	0	7.45458	1.54779	6.91798	0	10.5864	15.7857	8.60094	5.43146	11.6602	14.0159	23.4797	4.98064	11.7754	6.46155	2.07764	7.2063	0	2.60005
AC107453.2	0	0	0	0	0	0	0	0	0	0	0	0	1.00628	0	0	0	0	0	0
AC107453.4	0	0	0	0	0	3.17118	0	4.30096	0	0.972507	0	21.5376	0	0.978643	0	0	0	0	6.06747
AC107645.1	0	0	0	0	5.73709	1.44435	0	0	0	0	0	0	0	0	0	0	0	0	0
AC107711.1	11.2111	6.38892	44.7	2.7711	2.29338	17.9426	10.0397	15.0551	10.8711	1.94669	8.02504	2.80079	0	0	11.0782	0	6.31013	8.81106	13.8701
AC107711.2	0	0	1.38072	0	0	0	0	0	0	0	0	0	0	0	0	0	0	0	0
AC107711.3	10.0956	0	3.07646	0	3.82756	0	0	0	0	0	0	0	0	0	4.61618	0	1.80354	0	0
AC107711.4	0	3.19311	1.50455	0	0	0	2.86005	0	1.21224	0.983477	1.01435	2.71029	0	1.89302	1.84907	2.77492	4.51778	0.603491	1.73662
AC107711.6	0	0	0	0	3.06098	0	0	0	0	0	1.00387	0	0	0	0	0	0	0	0
AC107757.1	0	0	0	0	0	2.06371	0	0	0	0	0	0	0	0.930868	0.927199	0	0	0	0
AC108416.1	0	0	0	0	0	0	0	0	0.713293	0.841763	0	0	0	0	0	0	0	0	0
AC108802.1	0	0	0	0	0.762387	4.23426	11.4804	0	0	0	0	4.69529	0	3.92464	0	0.69255	0	25.1378	2.60006
AC110211.1	0	0	0	0	0	0	0	0	0	0	0	0	8.01197	0	0	0	0	0	0
AC112142.1	598.29	1237.08	469.21	560.102	418.072	684.944	473.566	820.637	533.96	762.372	721.615	1158.53	1059.09	1001.36	591.139	500.151	491.397	326.519	645.377
AC112680.2	0	1.06434	0	0	0.773922	0	0	2.15257	0	0.981183	0	0	0	0.952362	0	0	0	0	0
AC112935.1	1.14134	0	0	0	0	0	0	0	0	0	0	0	0	0	0	0	0	0.634596	0
AC112943.1	2.26637	2.13022	1.47632	1.40269	5.48104	6.18446	1.42911	0	1.21169	2.97542	13.2853	27.4597	10.3036	10.2036	0.928005	0	1.79838	5.51743	6.09354
AC112943.2	0	0	0	0	0	1.04658	0	0	0.605213	0	0	0	0	0	0	0.693086	0	0	0
AC112972.2	0	0	0	0	0	0	0	0	0	0	0	1.87513	0	0.979738	0	0	0	0	0
AC113060.1	0	0	0	0	0	0	0	0	0	0	0	0.935368	0	0	0	0	0	0	0
AC113063.1	0	0	0	0	0	0	1.43027	0	1.81811	0	0	0	0	0	0	0	0	0	0
AC113125.1	1.12052	0	0	0	0.763448	0	1.43464	0	0	0	0	0	0	0.97849	0	0	0	0	0
AC113178.1	23.5638	10.6472	26.119	44.3862	10.7257	12.6356	12.9024	12.9066	24.7765	18.5182	13.0609	22.3027	19.0311	35.9579	12.9257	11.0848	19.8431	20.0484	16.4734
AC113587.1	0	0	0	0	0	1.05685	0	0	0.603752	0	0	0	0	0	0	0	0	0	0.866795
AC113595.1	32.4743	8.51957	18.5775	9.68447	32.7758	0	17.2213	34.4033	46.4673	26.2332	29.0299	51.6714	19.9194	66.7463	1.84615	21.4687	10.809	32.7256	25.1335
AC113595.2	0	0	0	0	0	0	0	0	0	0	0	0	0	0	0	0.69257	0	0	0
AC113595.3	3.35955	0	0	0	0	0	0	0	0	0	0	13.1498	0.996081	0.981367	0	0	0	0	0.866679
AC114585.1	0	0	0	0	0	0	0	0	0	0	0	0	0	3.5254	0	0	0	0	0
AC115304.1	0	2.95214	1.0634	0	0.531617	2.91642	0	0	0	0	0	0	0	0	0	0	0.625399	2.04751	1.20214
AC115304.2	0	0	0	0	0	0	0	0	1.21105	0	0	0	0	0	0	0	0	0	0
AC115735.1	4.5317	1.06499	2.95703	0	0	2.06235	0	0	1.21184	0	3.06416	6.20922	6.17577	2.78704	5.566	1.39065	0	1.22467	4.35173
AC115735.2	0	1.06499	0	0	0	3.09387	0	2.15425	0	0	0	0	0	0	0	2.78121	1.79962	3.67328	0.870314
AC115735.3	4.50498	13.8367	15.155	4.17997	1.54592	1.04295	1.43101	0	5.4512	0.980293	3.03354	4.55821	13.154	0.954801	3.69517	0.693311	0.9037	0.599084	0
AC115735.5	1.13026	1.06453	0	0	0	0	0	0	0	0	0	0	1.02178	0	0	0.694229	0	0	0.868973
AC115746.1	7.83858	12.7794	15.4815	6.91744	35.8243	34.941	33.0075	25.8025	13.2763	21.375	20.0204	80.7973	21.911	38.2818	88.615	31.1642	18.9158	37.3999	65.867
AC116487.2	0	1.06478	0	0	0	0	0	0	0	0	0	0	0	0	0.923219	0	0	0	0
AC116487.3	0	2.12957	6.15841	9.70265	0	4.21824	0	0	3.02039	3.89523	8.02949	1.8641	4.00032	7.79584	7.38571	2.07818	4.50815	0	5.20162
AC116596.2	0	0	0	0	0	0	0	0	0	0	0	0	0	0	0	0.936603	0	0	0
AC116950.1	0	0	0	0	0	1.05863	0	0	0	0	0	0	0	0	0	0	0	0	0
AC117245.2	0	1.39067	2.02188	4.56479	0	1.74156	2.81111	7.08892	9.93111	0	4.91988	8.93818	0	2.89387	0	2.26087	1.48533	1.14451	1.99451
AC117588.1	0	1.06474	0	0	0	0	0	0	0	0	0	0	0	0	0	0	0	0	1.73399
AC117588.2	0	2.13184	0	2.81282	0	13.3564	0	0	0	0	0	0	0	0	0	0	0	0	0
AC117831.1	0	0	0	0	0	0	0	0	0.606224	0	0	0	0	0	0	0	0	0	1.73775
AC117831.2	3.41104	0	0	1.40491	2.3232	2.04072	1.45629	0	0.612668	1.97348	7.72961	2.85454	0	0.994322	0.936927	0	0	0	3.51886
AC118008.1	0	0	0	0	0	0	0	0	0	0	0	0	0	0	0.924401	0	0	0	0
AC118227.1	0	0	0	0	0	1.02431	0	0	0	0	0	0	0	0	0	0	0	0	0
AC118646.1	0	0	0	0	0	0	0	0	0	0	0	0	0	0	0	0	1.80704	0	0
AC118646.2	0	1.07404	0	0	0	1.02464	2.89057	4.34511	1.18436	0	2.10258	4.12079	2.17705	4.26357	1.9101	0	0	0.648454	0.890854
AC119264.1	1.11998	0	0	0	0	0	0	0	0	0.971831	3.00392	0	0	0	0	0	0	0	0
AC120011.1	0	0	0	0	0	0	0	0	0	0	0	0	0	0	0	2.07872	0	0	6.07032
AC120375.1	11.198	4.25979	1.54814	4.15047	3.04888	1.05882	0	2.15021	3.62082	16.5171	34.0348	53.5515	18.9232	0	17.5384	6.92538	8.10676	5.25938	10.4001
AC120375.2	4.78397	20.5422	5.27648	12.0171	7.66807	3.61088	20.8107	5.50906	0.515528	4.15211	15.045	3.19898	0.851869	0.835799	7.09461	4.72426	3.84739	3.00183	17.764
AC121567.1	0	0	0	0	0	0	0	0	0	0	0	0.927366	0	0	0	0	0	0	0
AC121574.1	0	0	0	0.915807	0	0	0	0	0	0	0	0	0	0	0	0	0	0	0
AC121577.1	0	1.06458	0	0	0	0	0	0	0	0.976463	0	0	0	0	0	0	0.90266	0	0
AC121598.1	0	2.1295	0	2.77318	0	1.05374	0	0	0	0.974233	0	0	1.00087	0	0	0	0	0	0.866986
AC121598.2	1.12017	0	6.18489	4.15222	6.86569	7.40503	8.60919	4.30071	19.919	3.88836	0	5.62692	1.99376	5.87989	0.923105	4.15549	0	3.51139	11.2675
AC121598.3	0	5.32433	7.71899	2.76962	12.9822	5.28327	0	4.30109	13.2832	0	34.0808	29.0069	14.9707	1.95593	14.7703	1.38527	7.20959	13.4853	4.33404
AC121960.2	0	0	0	0	0	0	4.30527	4.30044	0.603481	0	2.00215	0	1.99207	0	0	0	0	0	6.06673
AC121960.3	0	0	0	0	0	0	0	0	0.605101	0	0	0	0	0	0	0	0	0	0
AC121965.1	231.207	363.401	249.056	216.173	261.028	226.494	268.789	274.52	302.14	241.041	281.912	231.641	285.371	309.187	205.853	259.696	318.515	255.398	229.14
AC121997.1	0	0	0	0	0	0	0	0	0	0	0	0	0	0	0	0	0	0.591341	0
AC121997.2	0	0	0	0	0	0	0	0	0	0	0	0	0	0	0	0	1.08507	0	0.522029
AC122018.1	0	1.06487	0	0	0	0	0	0	0	0	0	0	0	0	0	0	0	0	0
AC122035.1	0	0	0	0	0	0	0	0	0	0	0	0	6.0054	0	0	0	0	0	0
AC122035.2	0	0	0	0	0	0	1.43031	0	0	0	0	0	0	0	0	0	0	0	0
AC122251.2	0	0	0	0	0	0	0	0	0	0	1.00869	0	6.04726	0	0	0	0.903205	0	0.867417
AC122263.1	0	0	0	0	0	0	0	0	0	1.9437	0	0	0.996428	3.92306	4.61545	0	0	0	0.866702
AC122291.1	29.1086	38.3389	55.7769	62.2404	50.2801	189.636	84.6805	66.6534	36.203	47.5927	67.0433	60.196	113.473	55.0253	59.0753	49.8608	24.3169	66.5573	77.9969
AC122335.1	12.3149	12.7797	10.8465	1.38308	1.52355	12.7139	0	6.4503	1.81012	9.71244	3.00181	0	4.97654	4.91355	5.53829	4.15504	3.60244	7.00529	0
AC122341.1	0	0	0	0	0	0	0	0	0	0	0	0.915487	0	0	0	0	0	0	0
AC122350.1	0	0	0	0	0	0	0	0	0	1.95935	0	0	0	0	0	0	0	0	0
AC122355.1	0	0	0	0	0	0	0	0	0	3.88591	4.00353	0	0	0	0	0	0	23.9511	0
AC122397.1	8.95988	21.2986	13.9247	22.1405	8.3879	55.0337	4.30496	2.15028	15.0885	15.5495	20.0264	11.2639	9.96418	1.96157	5.53853	22.8545	11.711	6.43282	26.001
AC122397.2	0	0	0	0	0	0	0	0	0	0	0	1.84491	2.01102	0	0	0	0	0	0.867259
AC122397.3	0	0	0	0	0	0	0	0	0	0	0	0	0	0	0	0	0	0.598426	0
AC122418.1	0	0	0	0	0	0	0	2.1525	0.6057	0	3.03374	0	0	0	0	0	0	0	4.33873
AC122459.2	0	0	0	0	0	0	0	0	0	0.977415	0	0	0	0	0	0	0	0	0
AC122459.3	0	1.06476	0	0	0.765474	1.05393	0	0	0	0	0	0	0	0	0	0	0.90176	0	5.20185
AC122769.1	0	0	0	0	0	0	0	0	0	0	0	0	0	0	0	0.692628	0	0	0
AC122769.3	0	0	0	1.3836	0	9.52765	0	0	0	0	0	0	0.99614	0	0	0	0	0	0
AC122774.1	0	0	0	0	0	0	0	0	0	0	0	0	0	0.967932	0	0	0	0	0
AC122821.1	0	0	0	0	0	0	0	0	0	0.976489	0	0	0	0	0	0.692941	0	0	0
AC122858.2	0	0	6.16784	4.15612	6.87841	2.11147	7.17159	0	5.4352	1.94639	0	0	0.998937	0	0	0.692676	0.901388	4.11	0
AC122901.1	2.24102	0	3.089	1.3846	5.34397	2.114	7.17322	8.60196	0	5.83522	10.0216	0	2.99313	0.978548	8.30821	4.15572	2.70338	2.93001	1.73357
AC122937.3	3.36304	2.12966	7.70947	2.77078	6.11431	1.0557	8.60586	6.45207	1.81175	0.973212	2.00594	7.47236	3.99587	6.83468	1.84635	1.38536	2.70418	1.76152	2.6006
AC123061.1	0	0	1.53763	0	0	0	1.43376	0	1.20844	0.974322	0	0	0	0	0	0.692771	0	0.589105	0.866997
AC123611.1	0	3.19332	1.5224	0	2.31234	0	0	0	0.605272	1.95672	0	0	5.04252	0.960334	0	1.38622	2.70991	2.98036	0
AC123665.1	0	1.06437	0	0	0	0	0	2.15303	0	1.96719	0	0	1.01726	0	0	1.38755	0	1.20725	0
AC123665.3	6.72761	10.648	29.2713	15.2437	11.4708	6.33033	15.7756	10.7539	6.64408	5.8413	16.054	6.53041	2.99879	10.7284	8.30878	3.46353	5.40917	2.93879	2.60072
AC123665.6	1.12569	2.12876	4.55463	2.78513	1.54425	1.04414	2.86255	2.15231	1.81661	0	5.05182	4.56906	0	5.7416	1.8473	7.62548	0	1.79377	2.60289
AC123705.1	3.36093	1.0649	0	4.15286	16.7879	10.5751	0	0	0	0	7.01287	6.56046	0	8.81459	4.61559	0	0	2.34218	5.20052
AC123724.1	2.24752	1.06454	3.05556	0	0	2.09732	0	4.30342	0.604911	0	2.01481	2.76547	3.01763	1.92943	2.7702	3.46493	0	0	2.60189
AC123724.2	71.6846	54.311	112.912	80.2672	54.1506	35.976	48.7876	49.4573	40.4392	24.2989	43.0628	109.778	71.7576	40.1968	70.1553	58.1759	65.7654	72.5402	98.8056
AC123724.3	0	0	0	0	0	0	0	0	0	0	0	0	0	0.479545	0	0	0	0	0
AC123870.1	0	0	2.22083	0	0	0	0	3.10187	0.87115	0	0	0.67229	0	0	0	0	1.51891	1.00055	0
AC123917.1	0	0	0	0	0	17.9176	0	0	0	0	0	0	0	0	0	0	0	0	0
AC124426.1	92.3693	233.643	33.4948	65.912	59.9477	117.464	77.3056	127.604	83.6378	111.173	125.911	97.9614	75.0473	166.433	104.687	95.939	157.036	66.7028	78.1395
AC124484.1	1.12397	14.9034	36.6423	13.9003	14.6176	23.0594	12.891	17.2144	12.7048	12.7035	10.0771	8.2885	12.0764	23.133	3.69369	5.54409	0.902922	6.53506	0.867314
AC124561.1	0	0	0	0	0	0	0	0	0	0	0	0	2.30635	0	0	0	0	0	0
AC124601.2	0	0	0	0	2.30321	0	0	0	1.81392	0	3.01865	0	0	0.967844	0.923326	0.692904	1.80488	1.77565	0.867167
AC124675.1	0	0	0	2.77061	0	0	0	0	1.20779	4.86569	19.0547	0	0	0	0	0	0	0.587042	4.33429
AC124709.1	1.12437	6.38686	0	0	0.770002	0	4.2963	0	0.605122	0	0	0	0	0.962291	3.69377	0	0	1.18994	0
AC124709.2	2.26419	2.1297	1.48368	5.60442	0.781314	1.03242	4.28734	2.15394	4.24251	0	1.02002	2.67005	4.10763	3.72921	0.926896	0	3.60341	0	0
AC124709.3	0	0	0	0	0	0	0	0	0	1.10704	0	0	0	0	0	0	1.49279	0	0
AC124712.1	0	0	0	0	0	0	0	2.15287	0	0	0	0	0	0	0	0	0.903623	0	0
AC124715.1	0	0	0	0	0	0	0	0	0.604656	0	0	0	0	2.90309	0	0.69291	0	0	0
AC125095.1	0	0	0	0	0	0	0	0	0	0	0	0	0	0.979268	0	0	0	0	0
AC125311.2	0	0	0	0	0	0	0	0	0	0	1.00197	2.81049	0	0.97904	0	0	0.901065	0	0.866767
AC125328.1	6.72121	0	1.54607	1.38412	0.762903	0	0	8.60147	0.603617	6.8049	0	8.43922	0	0	10.1542	0.692585	0.900964	1.17059	0.866736
AC125351.1	76.1751	38.3366	100.488	153.641	67.1387	104.716	88.9596	38.7068	39.2356	40.8306	66.1123	59.0685	35.8921	74.4623	62.7715	47.7885	48.6527	90.1433	61.5385
AC125455.1	13.4383	2.12988	13.9306	0	0.76232	2.11733	0	2.15023	3.62095	0	0	1.87847	20.9182	0.981329	0.923078	0.692545	2.70235	8.18314	0
AC126028.1	2.24055	0	3.09137	1.38424	0	0	2.86959	10.752	1.81094	0.97223	1.00179	1.8747	0	2.9386	0	3.46297	0	5.85471	0
AC126028.2	1.12047	2.12977	0	0	0	0	0	0	0	0	1.0021	0	0	0	0.923131	0	0	0	0
AC126033.1	0	0	0	0	0	0	4.3059	0	0	0	0	0	0	0	0	0	0	0	0
AC126250.1	0	19.1678	21.6216	18.0002	25.1941	23.253	28.6926	10.7525	13.2822	19.4512	7.01531	7.48985	37.9147	85.1267	7.38509	13.1598	9.9125	23.4418	6.06752
AC126251.1	3.36006	2.12985	1.547	0	4.57559	23.2815	0	12.9018	4.82841	1.94378	0	18.77	3.98603	5.88377	9.23092	6.92564	6.30608	4.09419	0
AC126253.1	0	0	0	0	0	2.12144	0	0	0	0	0	0	0	0	0	0	0	0	0
AC126682.1	0	0	0	0	0.783099	0	0	0	1.81743	0	0	0	0	0	0	0.695521	0	0	1.7412
AC126804.1	12.3233	19.1682	15.4555	22.1484	30.523	63.4517	12.913	8.60163	34.4083	22.3621	27.0494	10.3096	33.9049	15.6708	16.6161	18.0075	11.7132	22.2501	26.8693
AC127242.1	0	0	0	0	0.764014	0	0	0	0	0	0	0.934768	0	0	0	0	0	0	0.866841
AC129208.1	0	3.1948	0	0	2.28748	4.23362	14.35	0	1.81059	2.91542	1.00128	0	0	0	0.923087	0.692557	0.900836	1.16949	0.866697
AC129931.1	0	0	0	0	0	0	0	0	0	0	0	0	0	0	0	0	0	1.75761	0
AC130219.1	11.1983	20.2339	4.6439	13.8354	6.09822	27.527	27.2667	15.0515	19.3114	10.688	5.00539	24.423	3.98417	13.7401	22.1538	9.00305	5.40461	21.6248	14.7335
AC130219.2	0	0	3.06636	1.38806	0	7.35955	0	0	0	0	0	0	0	0	0	0	0	0	0
AC130671.2	0	0	0	0	0	0	0	0	0	0	0	0	0	0	0.923148	0	0	0	1.73362
AC130673.2	5.61388	0	0	0	0	0	0	0	0	0	0	0	0	0	0	0	0	0	0
AC131029.2	0	2.1364	0	0	1.53412	0	0	1.43841	0.807882	0	0	7.03739	0.668427	1.95731	1.23485	0	1.80874	0	0
AC131033.1	6.83089	7.47154	14.3146	9.88231	5.54484	16.3938	10.0206	0	9.0385	14.07	5.16238	12.0904	3.15203	9.91749	0.93615	11.1976	0	4.37913	14.013
AC131178.1	3.38029	2.12873	3.02577	1.39402	0	5.20918	2.86146	0	0.605817	0	4.04778	2.72882	1.01311	0.952758	0	0.69341	0	0.600184	2.60354
AC131586.1	3.35983	11.7143	13.9266	9.686	5.33726	8.46758	7.17508	4.30053	21.7268	7.77429	5.00627	13.1439	7.97051	8.82867	14.7694	2.77022	9.00827	12.8635	4.33347
AC131586.2	4.1461	9.37228	6.32049	3.36749	6.09278	18.5372	6.33498	14.7375	12.4443	11.9271	9.58186	11.4189	10.0428	25.236	13.1484	11.0594	3.59956	5.51103	10.2818
AC131586.3	1.12099	2.12966	0	0	0	0	0	0	0	0	0	0	0	0	0	0	0	0	0
AC131586.4	1.12379	4.25817	0	26.4054	2.3072	8.3887	5.72978	4.30346	0.604925	1.95392	12.0895	0	0	0.964568	7.38724	11.7808	7.22265	10.0929	6.93828
AC131710.1	0	0	0	0	0	0	0	0	0	0	0	0	0	2.91814	0	0	0	0	0
AC131710.2	0	0	0	0	0	0	0	0	0	0	0	0	0	0	0	0	0	0	1.73453
AC131747.2	0	0	0	0	0	0	0	0	0	0	0	0	0	4.89451	0	0	0	0	0
AC132380.1	0	1.0749	0	0	0	0	0	0	0	0	1.05295	0	0	0	0	0.713038	0	0	0
AC132392.1	54.8814	36.2075	32.486	56.7379	19.0653	42.329	12.9146	36.5551	27.7635	13.6066	47.0655	19.7077	8.96875	6.86414	23.0773	25.6249	12.6122	21.0566	18.2009
AC132412.1	0	0	20.1114	0	0	5.29131	0	12.9018	18.1065	17.4939	25.0342	14.0779	4.98246	12.7485	0	15.929	0	0.584871	12.1339
AC132467.1	0	0	0	5.53811	0	0	0	2.15047	0	0	0	0	0	0	2.76939	0	0	0	0
AC132467.2	0	0	0	0	0	0	0	15.8629	0	4.16008	0	0.573223	0.609476	0	0	0	0	0.357819	0
AC132833.1	0	0	0	0	0	0	0	0	0	0	0	0	0	4.26464	0	0	0	5.56465	0.414919
AC132833.3	0	0	0	0	0	0	0	0	0	0.975058	0	0	0	0	0	0	0	0	0
AC132863.1	17.9692	26.6155	47.4704	23.6067	13.8211	28.361	15.7623	17.2117	24.7912	20.4958	31.1951	38.8436	14.058	15.4817	19.39	15.937	22.5619	15.9843	33.82
AC132863.2	0	0	0	0	0	0	1.43314	0	0.604552	2.92664	0	0.926265	0	0	2.76995	2.77148	0	0	2.60141
AC132863.4	0	0	0	1.39217	0	2.0895	2.86289	0	0	0	0	0	0	0	1.84724	1.38638	0	0.597331	0
AC132878.4	0	0	0	0	0	1.05718	0	0	0	0	0	0	1.99508	0.978841	0	0	0	0	1.73355
AC133101.1	11.213	7.4536	9.24247	11.0868	5.35348	18.9893	20.0776	10.754	17.5166	10.7096	22.0755	22.3861	16.9947	13.6521	32.312	9.00524	13.5232	7.64195	26.0074
AC133156.1	0	0	0	0	0	1.06816	0	0	0	0	0	0	0	0	0	0	0	0	0
AC133496.1	4.49256	2.1292	12.2478	13.8873	0.767944	0	2.8658	8.60598	0	0	2.01279	8.32129	0	9.67356	11.0801	2.07873	0.90251	2.96076	11.2735
AC133498.1	0	0	0	0	0	0	0	0	1.20498	0	0	0	0	0	0	0	0	0	0
AC133650.1	0	1.06446	0	0	0	0	0	0	0	0	0	0	0	0	0	0	0	0	0
AC133868.1	14.5658	38.3359	40.1652	9.69151	3.8166	48.6294	28.6937	10.7523	14.489	14.5868	11.0226	59.9419	11.9707	51.877	19.3857	9.00397	10.8131	29.8789	43.3388
AC133868.2	0	4.2575	4.51522	0	0.775958	5.19409	2.86018	0	0.606107	0	0	0.90384	0	5.68166	0	0	2.71078	0	0
AC134254.2	0	0	1.52157	0	0	0	0	0	0	0	1.00934	0	0	1.91922	0	0	0	0	0
AC134329.1	3.59553	3.37721	0	4.45142	7.56011	3.2622	9.06065	1.00844	0.141556	1.14016	10.0477	0	6.62562	5.85035	0.216444	2.14726	2.84389	0.137407	0
AC134414.1	0	0	0	0	3.05881	1.05508	0	0	0	0	1.00336	0	0	0	0	0	0	0	0
AC134468.1	473.151	261.901	340.736	351.623	179.961	221.293	363.879	232.41	263.158	271.602	228.697	85.7412	190.123	159.199	165.303	264.743	203.154	270.114	367.995
AC134548.1	1.1413	0	0	0	0	0	0	0	0	0	0	0	0	0	0	0	0	0	0
AC134548.2	0	0	0	0	0	0	0	0	0	0	0	0	0	0	0	0	1.80505	0	0
AC134577.3	4.47973	0	0	0	0	0	0	0	0	0	0	0	5.97774	0	1.84617	3.46277	0	0	3.46677
AC134793.1	1.17514	0	0	0	0	0	0	0	0	0	0	2.64754	0	0	0	0	0	0	0.907377
AC135083.1	0	0	6.1668	1.38545	0	1.05561	4.30285	0	0.603929	0	1.00303	2.80163	3.99625	8.786	1.84636	3.46341	0.901414	0	0
AC135083.2	0	0	0	0	0	0	0	0	0	4.86506	0	0	0	0	0	0	0	0	0
AC135114.1	0	0	1.42177	0	0	0	0	0	0	0	0	0.859211	0	0	0	0	0	0	0
AC135637.1	0	0	0	0	0.781138	1.0326	0	0	0	0	0	0	1.02652	0	0	0.694893	0	0	0
AC136003.1	0	3.19363	0	0	0	0	1.43247	0	0	0	0	0	0	0	0	0	0	1.18716	0
AC136003.3	0	1.3322	0	0	0	0	0	0	0	0	0	0	0	0	0	0	0	0	1.0848
AC136019.1	0	0	0	0	0	0	0	0	0	0	0	0.934443	0	0	0	0	0	0	0
AC136372.3	0	0	0	0	0	1.05598	0	2.15065	0	0	3.0084	0	0	0	0	0	0.901338	0	0.866849
AC136376.1	0	0	1.53672	0	0	1.05312	0	0	0	0	0	0	1.00149	0	0	0	1.80385	0.589521	2.60107
AC136376.2	1.12683	0	0	0	0	3.12514	0	0	0	0.981097	0	0	0	0	0	0	0	0.600299	0
AC136518.1	0	0	0	0	1.52429	1.05893	0	0	0	0	0	0	0	0	0	0	0	0	0
AC137513.1	0	0	0	0	3.04819	0	0	0	0	0.971458	0	10.3396	0	0	0	0	0	4.08899	7.79989
AC137842.1	0	0	7.72753	0	0	6.34503	8.60864	2.15041	3.01829	4.86138	4.00737	0.937195	1.99445	3.91754	8.30806	0.692598	3.60409	2.92775	5.20052
AC137842.2	1.12278	0	0	0	0	1.05119	0	0	0	0	0	0	0	0	0	0	0	0.591282	0.867139
AC137871.4	2.2395	0	4.64517	0	0	0	0	0	0	0	0	1.87943	0	0	0	3.46266	0	0	0
AC137902.2	0	0	3.04329	0	0	3.13714	0	0	0.605328	6.85002	0	0	0	0	2.7706	0.693127	0	0	0
AC137950.2	0	0	0	0	0	0.729591	0	0	0	0	0	0	0	0	0	0	0	0	0
AC138177.1	2.24623	0	0	1.38869	0	0	0	0	0	0	0	0	0	0	0	0	0	0	0
AC138177.2	0	0	0	0	0	1.05553	0	0	0	0	6.01846	0	0	0	0	0	0	0	1.73375
AC138177.4	0	0	0	0	0	2.10267	0	0	0	0	0	0	0	0	0	0	0	0	0
AC138177.5	12.0309	1.77205	6.40296	5.76785	11.4478	6.14075	9.54565	3.57966	3.01625	7.29426	8.35365	9.14886	3.32984	0.810433	0	5.6804	14.7951	0.489713	14.3761
AC138715.1	1.12161	2.12954	1.53885	1.38632	2.29591	1.05419	0	0	0	0	0	0	0	6.81702	1.84645	2.07823	1.80341	0	0.866959
AC138716.2	0	1.06475	0	0	2.29685	0	0	2.15099	0	0	0	0	0	0	0	1.38553	0	0	0
AC138765.2	5.60129	29.8295	6.194	13.8407	22.8773	8.47282	30.148	17.2082	10.2631	0	11.0161	6.5776	32.8823	0.981764	40.6305	25.6337	44.1544	19.8795	46.8181
AC138767.1	0	1.06447	0	0	0	0	0	4.30638	0	0.985046	0	0	4.0785	0	0	0	0	0	0
AC139197.1	0	0	0	0	0	1.05145	0	0	0.60452	0	0	0	0	0	0	0	0	0	0
AC139294.1	4.5004	0	0	0	0	1.04552	0	0	0	0	0	0	0	0	0	0.693148	0	0	0
AC139294.2	0	0	1.43732	0	0	0	0	0	0	0	0	1.73247	0	0	0	0	0	0	0
AC139347.1	0	0	0	5.54536	0.765322	0	0	0	0	0	0	0	0	0	3.69291	4.84922	0	0	0
AC139376.1	11.212	10.6481	41.6056	13.8568	6.11683	50.6511	7.17094	21.5076	40.4668	23.363	12.0392	79.3239	4.99713	12.6828	31.3885	21.4737	12.6209	9.40159	32.942
AC139671.1	1.1209	2.12968	1.54248	0	3.05637	1.056	0	0	1.81162	0	2.00557	0.934558	6.99078	3.90749	0	0	0.901334	0	1.7337
AC139758.1	0	0	0	0	0	5.26456	0	0	1.20863	0	0	1.85838	4.00675	2.91525	0	0.6928	0.901969	0	0.867025
AC139758.3	0	1.06493	1.54699	0	0	0	2.86993	0	0	0	0	0	1.99302	0	0.923092	0	0	0	0
AC139844.1	0	3.1946	0	0	12.2183	4.22668	0	0	0.603777	0	1.00237	0	0	2.93398	0	4.84845	13.5179	5.27671	0
AC139845.1	0	0	0	0	0	0	0	0	0	0	0	0	0	2.92873	0	0	0	0	0.866871
AC140209.1	0	1.27449	0	2.48654	0	0	0	10.385	0.722705	1.74665	1.79995	9.51326	4.97859	4.07981	4.53684	0.414507	1.0787	0	0.518741
AC140267.1	0	0	1.31762	0	0.81197	0	0	2.17502	0	0	0	0	0	1.68774	0	0	0	0	0
AC140304.2	0	0	0	0	0	0	0	0	0	0	0	0	0	0	0	0	0	0.592677	0
AC140393.2	0	0	0	0	0	0	0	0	0	0	0	0	0	0.971971	0	0	0	0	0
AC140462.1	0	0	0	0	0	0	1.4349	2.15034	1.81077	0	0	0	0	0.980187	18.462	0	0	5.26609	0
AC140799.1	0	0	0	0	0	0	0	0	0	0	0	0	0	0	0	0	0	0.591431	0
AC141880.1	1.12556	4.25754	3.03759	1.39237	1.54387	2.0888	0	2.15232	1.81652	1.95874	2.02039	0.914288	0	3.82967	0	0	0	0	4.33802
AC142266.1	2.02843	0	0	0	0	5.11493	0	0	0	2.3466	0	0	0.601347	0	0	0	0	0	0
AC144772.1	4.48056	3.19474	9.27835	6.92011	2.28839	23.2748	5.73955	12.9021	3.62157	0	19.0298	9.37968	1.9936	5.88074	0.923103	2.07773	6.30652	3.51093	16.4678
AC144772.2	20.1595	4.25972	12.378	27.6752	16.0128	59.2688	24.3949	17.2022	8.44947	18.4647	19.0247	8.44844	50.8158	61.7926	20.3079	8.3107	3.60337	14.6194	17.334
AC144772.3	36.9567	43.6624	41.7857	58.1133	33.5453	91.0358	33.006	40.8547	30.7789	22.3498	16.019	68.5499	42.837	21.5852	24.0001	24.2393	8.10724	29.2305	38.1343
AC146601.1	0	0	0	0	0	3.15793	0	0	0	0	0	0	0	0	0.923263	0	0	0	0
AC146911.1	35.0926	14.0949	13.1796	19.6146	7.20296	16.0222	6.78403	6.09797	2.85219	8.26461	28.382	8.88907	12.2348	46.7576	24.4335	8.51085	13.6232	11.5935	10.6508
AC147041.2	0	0	0	0	0	0	0	0	0	3.88949	0	0	0	0	0	0	0	0	0
AC147366.2	0	0	0	0	0	0	0	0	0	0	0	0	0	0	0	0.862133	0	0	0
AC148328.1	0	0	0	0	0	0	0	0	0	0	0	0	0	7.77259	0	0.692805	0	0	0
AC149222.1	15.0816	0	0	0	0	0	0	0	0	0	0	0	13.4095	26.4671	33.6448	24.6931	0	0	6.86707
AC149588.1	42.5515	35.1433	61.9304	35.9698	16.768	159.89	48.7942	60.2055	36.2077	24.2891	87.0859	133.424	43.8196	41.2306	62.7688	28.394	18.9155	29.2161	39
AC150560.1	0	1.0648	0	0	0	1.0549	1.4341	0	0	0	0	0	0	0	1.84641	0.692713	2.70468	0	0
AC150560.2	0	0	0	0	0	0	0	0	0	0	0	0	1.15477	0	0	0	0	0	0
AC150560.3	0	0	1.50724	0	0	0	0	0	0	0	0	0	0	0	0	0	0	0	0.868147
AC151831.1	2.23946	0	0	0	0	0	0	0	1.81034	0	1.00092	1.87961	0	0	0	0	0	0.584221	0
AC151836.1	0	0	0	0	0	3.04662	6.20439	0	0.435223	0	1.93373	0.674462	5.77919	1.85954	0.66543	1.83082	2.38386	4.90637	10.6235
AC152453.1	0	4.25925	0	0	3.05836	0	11.4735	17.2061	6.0398	0.973448	3.00976	0	0	28.2933	0	6.92698	0	4.11307	0
AC152827.1	12.3226	3.19472	7.72936	4.15254	4.57782	5.28843	5.73928	0	0	0	6.01038	3.75006	10.9675	8.81722	0.923111	2.77036	16.2177	7.61003	7.80068
AC153364.1	1.12079	1.06485	6.17211	1.38505	0.763913	1.05627	4.30337	0	1.20767	1.94584	3.00785	11.2204	17.9716	0	0	0	0	0	6.06782
AC153506.1	32.4787	20.2337	0	12.4536	0.762488	8.4673	5.74003	4.30054	3.01764	3.88722	7.00893	16.8982	15.9416	0.980904	7.38469	0	1.80167	8.77105	0.866697
AC153911.1	1.23706	1.17273	8.43542	0	0	2.31443	1.57848	0	0.666045	0	5.54204	0	2.21197	5.33047	0	1.52654	0	0	1.91046
AC154141.1	2.23943	2.12991	18.5828	1.38336	5.33457	4.23611	8.61098	0	22.3273	3.88594	2.00179	27.2561	7.96605	4.90966	2.7692	4.15517	6.30495	2.92094	15.5998
AC154227.1	0	0	1.54654	0	0	1.05802	0	0	0	2.91602	0	0	0	0.980248	0.9231	6.23317	0	0.585088	6.93377
AC154227.2	0	5.35445	0	0	0	2.27895	6.18368	0	0	6.98368	0	0.673262	0	0	0.663077	0	0	0.841133	0
AC154276.1	6.72665	1.06482	4.62425	4.15661	0.764448	0	10.0397	2.15073	4.22764	2.92001	7.02183	0.93363	7.9936	17.5678	12.9246	4.84882	3.60577	7.04865	1.73376
AC154276.2	0	0	0	0	0	0	0	0	0.604664	0	0	0	0	0	0	0	0	0	0
AC154276.3	0	0	0	0	0.765718	0	0	0	0	0	0	0	0	0	0	0	0	0	0
AC154311.1	17.9148	20.2342	12.3903	16.5995	3.04803	6.35483	1.43519	12.9009	38.6191	17.4857	25.0206	8.46058	31.8607	30.4457	31.3841	38.0888	17.113	36.7976	23.3996
AC154335.1	0	0	1.49407	2.79755	0	0	1.42941	2.15352	0	3.94647	0	0	0	0.939202	5.55328	2.08285	3.61034	0	3.47598
AC154377.1	0	0	0	0	0	0	0	0	0	0	1.00074	1.88058	0	0	0	0	1.80132	1.75192	0
AC154436.1	1.12287	0	0	0	0	0	0	4.30281	0	2.92708	0	0	4.01444	0	2.76997	0	0	0	0.867154
AC154436.2	1.14647	0	0	0	0	0	0	0	0	0	0	0	0	0	0.960973	0	0	0	0
AC154477.1	0	1.06463	0	0	1.53513	0	0	8.60571	2.41845	0	1.00605	8.32971	6.02257	6.77774	0	3.46445	5.41442	0	0
AC154509.1	2.24275	3.19438	0	0	0	11.6026	0	2.15083	0	0	0	0.932446	0	0	5.53924	0.692718	0	0	0
AC154528.2	1.11993	0	1.54748	0	0	19.0528	5.7401	6.45077	1.20703	3.88706	19.0233	2.81677	4.98137	2.94309	2.76925	0	0.900819	1.75401	1.73338
AC154528.3	0	0	0	0	0	0	0	0	0	0	0	1.84432	0	1.93008	0	0	0	0	0
AC154532.2	0	0	1.52332	0	0	0	0	0	9.07818	0	0	0	0	0	0	0	0	0	0
AC154540.1	0	0	0	0	0	0	0	0	0	0	0	0.942254	0	0	0	0	0	0	0
AC154562.1	30.293	2.12946	55.333	4.16064	32.1684	80.0487	12.9031	27.9638	18.7321	23.3875	28.1258	50.2099	18.024	18.4746	12.0023	7.62062	10.8227	5.89379	8.67015
AC154563.1	0	0	0	0	0	1.03875	0	0	0	0	0	0	0	0	0	0	0	0	0
AC154575.1	8.96672	23.4266	0	1.38512	3.05596	4.2246	1.43443	0	1.81155	0.97298	3.00807	28.0448	0.998534	0	0	2.77063	9.01302	1.17354	13.0026
AC154616.1	0	2.12929	0	0	0	0	0	0	0	1.95104	0	2.7792	0	0	0	0.692866	0	1.18236	0
AC154621.1	0	0	0	0	0	0	0	0	0	0	0	0	0	0	0	0.692731	0	0	0
AC154636.2	31.3956	12.7776	9.24345	8.31477	12.2357	21.1009	12.9073	10.754	30.2005	3.89422	11.0372	39.1817	9.99608	5.85173	11.0784	23.552	0.90153	8.81652	18.205
AC154640.4	62.7007	64.9626	190.511	48.4143	25.9073	106.977	64.5841	105.357	83.8751	52.4559	117.093	152.303	77.6573	106.077	104.306	67.1746	68.4513	63.6615	96.1979
AC154646.1	0	0	0	0	0	1.0543	0	0	0	0	0	0	0	0	0	0	0	0	0
AC154649.1	6.78547	4.25855	0	5.598	0	6.20582	0	8.6146	4.2436	10.8629	3.05436	8.04891	7.16465	2.81098	2.77785	1.38891	9.02137	0	5.21563
AC154649.2	0	0	0	0	0	0	0	0	0	0	1.00569	0	2.0064	0	4.61655	0	1.80457	0	0
AC154682.1	0	0	0	2.7673	0	5.29277	2.87009	0	17.5017	0	0	0	9.96211	0	0	0	0	5.8461	1.73338
AC154683.1	0	0	0	0	0	0	0	0	0	0	0	0.933509	0	0	0	0	0	0	0
AC154718.1	0	0	0	0	0	0	0	0	0	0	0	0	0	0	0	0	0	0	0.881021
AC154727.1	2.2532	0	0	0	3.09389	5.21102	0	0	0	1.96155	0	0	0	0.953474	0.923865	0	0	4.1986	0
AC154738.2	6.72909	19.166	1.53933	9.70324	13.0075	2.10884	21.5097	4.30177	9.06147	7.79104	3.01132	1.86362	1.00021	0.974253	0	4.84914	4.50829	10.59	0.866945
AC154738.4	1.12947	0	0	0	0	1.03674	0	0	0.606204	0	0	0.899571	0	0	0	0	0	0	0
AC154738.6	0	0	0	0	0	7.38987	1.43431	0	0	0	2.00595	0	1.99795	0.97637	3.69271	0.692678	0.901396	2.34872	0
AC154760.1	3.37129	1.06454	4.58363	0	0	5.24355	1.43247	0	0	0.976884	1.00737	0.921909	1.00582	0.964797	0	0	0	0.593578	0.867292
AC154766.1	0	0	0	1.38706	0	0	0	2.15111	0	0	0	0	0	0	0	0	0	0	2.60106
AC154767.1	6.72621	4.25931	0	0	0	0	0	6.45209	0	0.973238	4.012	3.73583	0	0.9763	1.84636	1.38536	0	0	0
AC154806.2	3.36043	3.19474	6.18545	9.68821	25.9355	6.34758	1.43488	8.60138	1.81079	7.77643	4.00631	0	0.996813	0.980098	2.76931	6.23321	5.40561	8.77753	4.33364
AC154828.1	19.0676	8.51814	26.159	20.7952	6.88799	29.516	37.2815	15.0565	22.9572	1.94805	29.1145	25.1457	37.018	23.3709	30.4665	22.8606	6.31201	10.5946	26.0089
AC154838.1	0	0	0	0	0	0	0	0	0	0	0	0	3.00566	0	5.53964	0	3.608	0	0
AC154838.2	0	0	0	0	0	2.10067	0	0	0	0	0	0	2.00843	0	0	0	0	0	0
AC154843.1	1.12144	0	0	0	3.06009	2.10921	4.30207	0	0	0	0	0	0	0	2.76964	0	0	0	0.866934
AC154855.1	0	2.12969	0	1.38515	0	0	0	0	0	0.973008	1.00272	0.934732	0.998587	0.977038	0	0	1.80263	0.586818	0.866842
AC155167.1	0	2.12893	0	0	0	2.0941	0	0	0	0	1.00845	0	10.0753	0	0.923472	0	0	0	0
AC155255.1	0	0	0	0	0	0	2.86877	0	0	0	0	0	0	0	0	0	0.901335	0	0
AC155729.1	0	0	0	2.78473	3.08774	0	2.86268	0	0.605508	0.979371	1.01019	1.82858	2.0205	0.957418	1.84726	0	0	3.58604	1.73521
AC155941.1	0	0	0	3.04217	0	0	0	0	0	0	0	0	0	0	0	0	0	0	0
AC156016.1	0	0	0	0	0	3.16162	0	0	0	9.74165	0	0	0	1.94669	0	0	0	4.12182	0
AC156016.2	0	1.06435	6.06731	2.78589	0.772543	1.04353	0	2.15241	0.605614	2.93975	0	0	2.02238	6.69105	1.84747	1.38656	0	0	12.1474
AC156025.1	5.59954	11.7143	17.0234	0	6.09925	25.4049	1.43504	6.45075	9.65616	2.91522	14.0168	46.9502	14.9434	12.7544	22.154	26.3169	9.9089	1.75388	8.66689
AC156026.1	1.11968	1.06496	0	4.14991	0.76202	2.11824	0	2.15016	1.20685	0	0	0	0	0	3.69225	0	0	0.584105	0
AC156501.1	0	0	0	0	0	1.02396	0	0	0	0	0	0.859211	0	0	0	0	0	0	0.877175
AC156790.1	1.12529	0	0	0	0	0	0	0	0	0	0	0	0	0	0	0	0	0	0.867539
AC156802.1	0	7.5596	0	0.725259	0	1.66657	3.3944	1.12744	0	2.3026	4.74587	0.493196	4.17552	0	2.42008	0	6.39873	0.306143	0
AC157212.1	0	0	0	1.38633	0	0	0	0	0	0	0	0	0	0	0	0	0	0	0
AC157515.1	7.89624	1.06438	0	0	0	1.0393	0	2.15284	0	2.94874	0	1.80949	0	0	0.924374	1.38733	0.903686	0	0
AC157554.2	0	0	0	0	0	0	0	0	1.27118	0	0	0	0	0	0	0	0	0	0
AC157554.3	0	0	0	0	0	0	0	0	0	0	0	0	0	0	0	0	0	0	0.867345
AC157566.1	0	1.06486	0	0	0	2.11312	0	0	0.603793	4.86384	0	0	1.99628	0	0	0.69264	0	1.7592	4.33407
AC157566.3	0	0	0	0	5.33702	0	0	0	0	0	0	1.87788	0	0	1.84617	0	0	0.58466	0
AC157566.4	0	0	0	0	0	0	0	0	0	0	0.96264	0	0	0	0	1.45504	0	0.564598	0
AC157572.1	0	0	0	0	2.30106	0	0	0	0	0	2.01105	0	0	0	0.923298	1.38572	0.902227	0	0.867108
AC157572.2	0	2.12942	0	0	1.53263	2.10535	8.60113	0	1.2087	0	0	0	2.00384	0	9.23274	0	8.11805	4.71941	2.60112
AC157572.3	0	0	0	0	0	0	2.86	0	0	0	0	0	0	0	0	0	0	0	0
AC157572.4	0	2.12876	0	0	6.17428	5.22313	0	6.45677	0	4.89614	1.01003	3.65866	3.03007	0	0.923609	0.693207	1.80704	0.597475	1.73516
AC157583.1	0	0	0	0	0.779753	0	0	0	0	0	0	0	2.04769	0	0	0	0.902027	0	0
AC157583.2	3.36871	3.19389	10.7255	0	9.97774	4.20345	7.16522	4.30284	3.02302	1.95147	12.0721	3.70257	6.02216	0	10.1566	2.07866	4.51195	5.91586	0.86716
AC157602.1	1.1289	0	1.50212	0	0.776781	1.03776	5.71933	0	3.63693	0	0	2.70522	1.01823	2.83429	1.84948	0	4.51707	4.23085	4.3422
AC158554.1	0	0	0	0	0	0	0	0	0	0	0	0	0.854698	0	0	0	0	0	0
AC158556.1	0	0	0	0	0	0	0	0	0	0	3.00984	25.1958	0	0	0	0	0	0	1.73379
AC158556.2	0	0	0	0	0	1.05896	0	4.30037	9.05175	2.91456	0	1.87949	8.9624	3.92726	0.923068	3.46266	2.70217	0	0
AC158556.3	0	0	0	0	0	4.22389	0	0	0	0	1.0028	0.934514	0	0	0	0	1.80268	0	0
AC158605.1	0	0.848344	0	1.89025	0	0	0	0	0	0	1.60351	0.737285	0	0	0	0	0	2.43464	0
AC158777.1	2.24113	4.2595	3.0884	2.76938	2.29057	15.8528	1.43461	10.7526	6.64126	4.86307	7.01575	6.55239	0.997853	10.7613	3.69256	11.082	7.20926	0.586135	7.80115
AC158777.2	0	0	0	0	0	0	0	0	1.21246	0	0	0	0	0	0.925498	0	0	0	0
AC158921.1	126.683	193.346	162.203	87.1504	67.9773	333.841	120.909	147.448	144.646	188.262	145.873	330.162	136.545	279.557	274.175	107.998	94.0777	121.994	200.971
AC158954.1	0	0	0	0	0	0	0	0	0	0	0	0	0	0.972945	0	0	0	0	0
AC158986.2	0	0	0	0	0	0	0	0	0	0	0	0	0	0	0	0.693056	0	0	0
AC158988.1	24.6411	0	6.1874	0	7.62646	2.11635	4.30484	4.30061	1.81069	5.83157	7.00997	2.81511	11.9589	2.94152	0.923095	1.38513	0	5.26455	2.60014
AC159002.2	0	0	0	0	0.761939	2.11848	0	0	0.603409	0	0	0	0	0	0	0	0.900663	0	0
AC159006.1	0	0	0	0	0	0	0	0	0	0	0	3.41047	0	0	0	0	0	0	0
AC159006.2	0	2.12991	0	16.6003	0.76208	0	0	0	0	1.94297	7.00624	1.87974	0	0	0.923065	0.692529	0.900707	0	1.73332
AC159006.3	0	6.38713	0	2.77967	0	0	0	0	2.41978	1.95404	5.03754	4.60757	5.03024	3.8576	2.77018	2.77194	1.80572	0	0.867298
AC159193.1	67.1821	27.6889	61.9456	29.0501	17.5273	111.202	90.4159	86.0067	46.4644	120.462	118.103	127.831	97.5804	92.3077	58.153	81.7182	30.6238	29.7919	93.5988
AC160120.1	0	3.19356	4.58212	4.16946	0.769163	2.09693	8.59452	0	7.86433	4.88518	17.128	1.84294	0	1.92871	5.54038	0	18.0573	6.53199	2.6019
AC160335.1	0	0	0	0	0	5.66394	0	0	0	0	0	0	0	0	0	0	0	0	0
AC160336.1	23.5034	15.975	10.8582	16.5908	11.4183	21.2065	5.74197	6.4499	10.8586	12.6206	9.00076	49.9341	38.7858	33.4597	20.3064	24.2364	17.1083	22.7383	26.8638
AC160411.1	0	0	0	9.68296	0	0	4.30559	0	0	0	0	4.7005	0	0	0	2.77009	0	0	1.7333
AC160550.2	3.23991	0	0	0	0	0	0	0	0	0	6.53218	0	0	0	0	0	0	0	0
AC160637.1	89.5802	89.4559	105.29	123.124	83.0735	50.8289	103.33	40.8536	109.828	72.865	71.0675	231.168	121.493	103.087	320.305	155.82	141.414	134.967	123.933
AC160930.1	0	0	0	0	0	0	0	0	0	0	0	0	0	0	0.928589	0	0	0	0
AC160930.2	0	3.19873	0	0	0	0	0	0	2.41737	0	1.0279	0	0	0	0.932228	1.39522	0	0	0.8732
AC160962.1	0	6.32338	0	0	0	8.34891	0	0	0	0	0	4.61116	16.8304	4.04762	0	0	3.56981	0	28.8067
AC161165.1	0	0	0	0	0	0	0	0	0	0	0	0.866233	0	0	0	0	0	0	0.875033
AC161165.2	0	1.06484	0	0	0	0	0	0	0	0.973004	0	0	0	0	0	0	0	0	0.866842
AC161165.3	0	0	0	0.8706	0.960596	0	0	0	0	0	0	0	0	0	0	0.435283	0	0	15.7976
AC161165.6	3.36266	17.0375	13.8829	9.69635	9.93294	5.28015	4.30318	12.9038	9.05803	4.86521	4.01106	4.67307	3.99461	3.90771	25.8487	36.0185	23.4345	28.1701	4.33423
AC161172.1	0	0	0	0	0	0	0	0	0	0	1.01218	0	0	0	0	0	0	0	0
AC161199.1	0	0	0	1.39044	0	0	0	0	0	0.977564	0	0	0	0	0	0	0.903049	0	0
AC161269.1	0	0	0	0	0.786051	1.02812	0	0	1.21011	0	0	0	0	0.919041	1.86066	0	0	0.617239	1.74402
AC161383.1	0	0	0	0	0	0	0	0	0	0	0	0	0	0	0	0.693266	0	0	0
AC161537.1	0	0	0	0	0	0	0	0	0	0	0	0	0.912788	0	0	0	0	0	0
AC161581.1	0	0	0	0	0	1.02812	0	0	0	0	0	0.878302	1.03696	0.919041	0.930331	0.696679	0	0	0
AC161763.1	0	0	0	0	0	0	0	0	0	0	0	0	0	0	0	0.74323	0	0	0
AC161812.1	0	0	0	0	0	1.04596	0	0	0	0	0	0	0	0	0	0	0	0	0
AC161877.1	0	0	0	0	0	0	0	0	0	0	0	0	0	0	0	0	0	0.593001	0
AC161877.2	0	1.0644	0	0	0	2.08886	0	0	0	0	0	0	0	0	0	0	0	0	0
AC162181.1	0	0	0	1.38346	0	0	0	0	0	0	0	0	0	0	0	0	0	0	0
AC162302.1	3.37885	0	0	0	0	2.08565	0	0	0	0.98035	1.01125	1.82292	2.02392	0.954628	1.84758	2.08	0.903713	0	0
AC162302.2	11.8545	5.91774	0.86568	6.93978	3.82646	6.47652	9.53309	5.97931	19.1041	9.7366	10.5849	4.62031	9.46389	10.7644	10.832	5.75897	2.00202	7.23048	5.83852
AC162863.2	2.24204	0	0	0	0	0	0	0	0	0	0	0	0	0	0	0	0	0	0
AC162932.1	0	0	0	0	0	0	0	0	0	0	2.01028	0	0	0	0	0	0	0	0
AC162938.1	10.7897	1.28612	1.87301	15.2269	2.78557	1.24159	4.31227	0	0.729871	1.15716	0	0	1.1889	1.17485	2.84481	1.64554	3.26813	2.82129	2.05938
AC163018.1	19.1386	5.16009	8.38868	0.957983	7.85459	8.78912	5.95967	0	9.62286	0	2.77296	23.3803	12.4183	3.21998	0.638984	4.66404	2.49448	2.02483	4.79965
AC163018.2	0	0	0	0	0	7.40592	0	0	0	0	1.00154	0	0.996757	0	0.923101	0.692576	0	0	0
AC163032.1	34.7182	39.4025	35.5904	44.2788	54.8973	56.098	34.4404	43.0053	44.6606	57.3352	26.0325	72.292	61.7712	76.5157	49.8466	54.7118	46.843	55.5467	41.6013
AC163040.1	5.59848	0	0	0	0.762048	3.17723	7.17588	0	4.82746	5.82875	1.00086	19.7391	0.995707	0.982017	0.923064	2.07758	8.10627	2.33657	0
AC163041.2	0	1.06442	0	0	0	0	0	0	0	0	0	0	0	0	0	0	0	0	0
AC163280.1	0	0	0	0	0	1.05435	0	0	0	0	0	3.72678	0	0	0	0	0	0	0
AC163291.1	0	2.12918	0	0	0	0	0	0	0	0	6.04049	0.923596	0	0	0.923371	0	0	0	0
AC163354.1	0	2.14591	0	0	0	0	0	0	0	1.55294	0	0.74624	0.729212	0	0	0	0	0.592127	0
AC163623.2	3.13975	0	0	0	0	0	0	0	0	0	0	0	0	0	1.293	0	0	0.821841	0
AC163637.1	0	0	0	0	0	4.22922	0	0	0	1.94476	6.0118	0	1.99483	0.979054	0	2.07782	2.70319	0	0
AC163638.1	0	0	0	1.38786	0.766999	0	0	2.15128	0.604488	0	1.00552	0.927003	1.00293	0	5.53978	0.692859	0	0.590871	0
AC163664.1	0	0	0	0	0	1.05522	0	0	0	0	0	0	0	0	0	0	0	0	0
AC163667.1	10.0901	5.32409	3.08265	4.1567	3.05792	2.11084	5.73694	0	2.41582	0	1.00315	2.80065	1.99849	2.92773	0	0	0	2.93715	0.866884
AC163667.2	0	0	0	1.38821	2.30212	0	0	2.15138	0.60457	0.975615	0	0	0	0	0	0	0	0	0
AC164093.3	0	0	0	0	0	0	0	0	0	0.973904	0	0	0	10.7159	0	0	0	0	0.866948
AC164302.1	4.51478	0	4.50947	0	0	1.03814	5.71965	0	0.606154	0.983889	1.01476	1.80487	2.03547	0.945515	0.924669	2.08141	0	1.20799	2.6051
AC164433.1	1.12075	0	0	0	0	0	0	2.15059	0	4.86432	2.0051	0	10.9815	0	0	0	0	0.586567	1.73365
AC164433.2	6.72352	8.51897	15.4409	12.4625	8.39916	3.1704	11.4767	6.45157	3.62255	5.83585	13.0297	3.74384	10.977	15.6513	12.924	4.8484	16.221	9.96513	13.002
AC164437.1	0	0	0	0	0.762868	0	0	0	0	0	0	0	0	0	0	0	0	0	0
AC164437.4	0.845957	0	0	4.6607	0	0	0	0	0	0	0	0	0	0	0	9.32498	0	0	0
AC164437.5	11.1881	1.83623	0	0	3.77564	15.8918	10.1586	1.52193	5.1068	9.20002	8.50099	0	15.501	15.2931	0	5.25581	2.02673	28.3893	1.84031
AC164879.1	0	0	0	0	0	0	0	0	0	0	0	0	0	0	0	0	0	0.588934	0
AC164883.6	2.24492	0	0	0	0	1.05198	0	0	0	0	1.00531	0	0	0	0	5.54275	0	0	0
AC164978.1	0	1.06495	0	0	0	0	0	0	0	0.971509	0	0	0	0	0.923067	0.692531	0	0	0
AC165106.3	0	3.19485	0	1.38343	0	2.11783	0	0	1.20691	0.971542	0	3.7587	0.995861	1.9635	3.69228	2.0776	0.90073	1.16857	3.46666
AC165155.1	0	0	0	0	1.55175	0	0	0	1.21219	0	0	0	0	0	0	0	0	0	0
AC165157.2	0	0	0	0	0	0	0	0	0	0	0	0	1.02622	0	0	0	0	0	0
AC165249.1	0.671695	0	0	0.830042	0	0	0	1.28896	0	0	0	0	0	0	1.10659	0.41514	0	0	0
AC165265.1	0	0	0	0	0	2.07713	2.86007	0	0	0	0	0	0	0	0	0	0	0	0
AC165274.1	0	0	0	0	0	0	0	0	0	0	1.00159	0	0	0	0	0	0	1.17038	0
AC165278.1	0	0	0	0	0	2.116	0	0	0	0	0	0	0	0	0	0	0	0	0
AC165278.2	3.36071	0	0	0	0	10.5769	0	0	0	0	0	0	0	0	0.923111	0	0	0	3.46697
AC166061.1	0	0	0	0	0	0	0	0	0	0	0	0	1.00004	0	0	0	0	0	0
AC166078.1	0	0	0	0	0	0	0	0	0	0	0	0.917144	0	0	0.923516	0	0	0	0
AC166159.1	0	1.06483	0	0	0	0	0	0	0	0	0	0	0	0.976558	0	0	0	0.587078	0
AC166171.1	0	0	0	0	0	1.05055	0	0	0	0	0	0	0	0	0	0	0	0.591882	0
AC166323.1	2.2637	3.19436	1.48521	2.80147	1.56193	0	1.42918	0	1.81838	0.989273	1.01958	1.78183	2.05243	0.933301	1.85336	4.16904	0.901149	1.22042	0
AC166341.1	0	0	0	0	0	0	0	0	0	0	0	0	0	0	0	0	0	0	0.866855
AC166356.1	0	0	1.54245	0	0	0	0	0	1.20775	1.94613	0	0.934533	0.998698	0	0	1.38533	0	0	0.866849
AC166358.1	0	0.634459	0	0	0	3.3671	0	5.7394	0	0	0.599842	0	0	7.37403	0	0	0	0.352999	0
AC166358.2	0	0	0	0	0.764757	0	0	0	0	0	0	0	0.99965	0.975216	0	0	0	0	0
AC166491.1	0	0	0	0	0	0	0	0	1.20722	0	0	0	0	0	0	0.692583	0	0	0
AC166574.2	13.5726	19.1634	13.4096	19.596	21.0555	11.3745	24.298	43.0745	12.1242	44.4526	28.5147	0	0	0	7.4085	0	27.9604	51.1281	0
AC167019.3	1.12117	0	1.54111	0	0	0	1.43421	0	1.81191	0.973417	1.00322	0.933359	0	3.90292	0	3.46348	0	0	0
AC167565.1	0	7.45418	0	2.76909	4.58019	6.34255	4.304	0	3.6223	6.80743	3.0063	3.74589	9.97623	1.9574	0.923131	0.692616	1.80222	0	5.20068
AC167565.2	0	5.60648	1.35555	3.6446	6.02814	9.2764	10.0713	0	3.27425	8.14979	0.879281	13.9714	2.62599	10.9565	6.4802	6.03003	9.48827	0.514075	24.3384
AC167978.1	3.38357	2.12869	3.01484	6.97759	3.10133	0	8.58144	2.15285	0	0.982602	3.04061	0.905494	0	0	2.77289	0	3.61487	0.602359	13.0221
AC168059.1	0	0	0	0	0.766866	1.05185	0	0	2.41784	3.90093	1.0054	0	0	0.969972	2.76987	0	0.90218	0	0
AC169509.2	0	0	0	0	1.35313	0	0	0	0.975873	0	0	4.1295	0	0	2.23767	0	5.58404	1.55976	0.628599
AC169511.1	0	0	1.53756	0	0	3.16061	0	0	0	0	3.01298	0	0	4.86393	0	0	0	0	2.601
AC169511.2	32.489	0	0	4.15288	3.05237	20.0926	7.17387	4.30082	7.84756	0	15.0277	0.937192	5.98336	0	2.76935	13.852	1.80205	8.19773	0.866754
AC174647.1	0	0	4.62346	2.77124	0	1.05533	0	2.15075	1.8119	2.92021	5.016	1.8668	0.999327	0.975769	0	0	0	0	0
AC174678.1	14.5601	4.25971	15.4707	8.30289	0	3.17485	17.2197	8.60116	6.03546	8.74684	3.00407	30.9725	17.9365	3.92275	15.6925	6.23306	7.20689	11.6971	4.33352
AC174678.2	0	29.8183	3.09559	48.4258	16.009	12.7037	27.2662	0	22.3293	2.91505	26.0294	0	5.97674	7.85034	0	0	20.7181	12.2751	19.9337
AC175538.1	18.9403	0	8.20428	3.69643	12.2442	16.1487	0	1.91161	6.44315	6.92554	0	8.78803	18.6742	1.73059	1.64101	8.61938	9.68259	1.56952	2.31151
AC191865.2	0	0	0	0	0	0	0	0	0	0	0	0	0	0	0	0	0	0.589097	0
AC225888.1	0	0	0	0	0	0	0	0	0	0	0	0	0	0	0	0.692924	1.80515	0	0
AC238811.1	0	0	0	0	0	0	0	0	0	0	0	0	0	0.966195	0	0	0	0	0
AF529169	0	0	0	2.07881	0	0	3.23617	0	6.34839	0	1.98306	0	0	0	0.693722	0.520455	0.676842	0	0
AI115009	0	0	1.54476	0	0	0	0	0	0	0	0	0	0	1.95753	0	0	0	0	0
AI182371	48.7262	87.1232	28.75	18.0299	24.7547	37.4108	55.4121	12.5138	19.9661	16.1717	31.2222	34.9505	14.8323	12.6636	48.6785	41.8774	65.1096	28.5888	22.1732
AI197445	0	1.51773	0	0	0	3.02353	2.05128	0	0	4.01028	0.558858	0	0	0	3.09274	0.386719	1.28825	0.326133	0
AI314180	1311.73	1026.59	1164.11	1127.57	1040.86	1095.72	1451.74	992.387	876.509	1010.28	1120.86	1495.84	904.859	1509.09	1320.37	1535.63	1231.12	1363.04	1078.64
AI314278	0	0	0	0	0	0	0	0	0.355612	0	0	0	0	0	0	0	0	0	0
AI413582	16.4028	21.3913	11.3501	20.279	12.6071	18.2505	9.46293	11.788	20.7117	8.16227	11.224	7.55342	6.41079	19.0602	9.49725	7.50058	8.69577	9.71125	4.75133
AI427809	0	0	0	0	0	0	0	0	0	0	0	0	0	2.40309	0	0	0	0	0
AI429214	5.602	22.3627	15.4505	20.7664	8.39565	38.062	7.17358	12.9027	4.82952	35.9785	9.01786	14.052	13.9642	9.79009	13.8469	16.6226	12.615	25.7731	9.53445
AI463170	0	0	0	0	0	0	0	0	2.11606	0	1.09926	0	0	0	0	0	0	0	0
AI463229	10.8966	13.0177	23.3608	17.6417	10.0536	24.561	16.6987	14.2506	9.08482	6.1944	8.57456	40.8397	12.1332	7.48246	15.5441	7.09702	22.2304	12.2371	12.6754
AI464131	143.872	84.2069	153.06	91.6082	94.1528	93.9888	118.936	78.6323	79.9215	70.0943	49.463	54.8094	86.6077	70.85	117.001	109.518	90.8048	82.5671	112.213
AI467606	36.9731	27.6871	16.9957	23.5353	29.0031	8.45826	24.3902	32.2567	25.355	16.5307	22.0436	22.4834	40.895	25.4544	31.3862	13.8522	17.1203	19.3297	12.1348
AI480526	22.4228	13.6273	10.8661	24.4853	6.42655	10.0244	11.0409	7.42822	12.3635	13.185	5.32953	7.84818	12.3644	16.7607	1.23637	5.26173	13.5777	28.299	9.75884
AI481877	0	0	0	0	0	14.1987	0	0	1.8875	0	0	0	0	0	0	2.06298	0	0	0
AI504432	1.11957	2.12994	3.09859	5.53256	0	4.23756	0	0	1.20678	0	0	240.769	151.302	193.56	0	47.7833	2.7019	0	61.5311
AI506816	119	118.122	88.2398	87.5153	120.4	20.8707	51.8339	10.6543	203.735	35.3932	48.9043	67.101	115.78	61.7371	26.4838	53.2465	32.7583	264.46	21.4719
AI507597	0	0	0	0	0	0	0	0	0	0	0	0	1.04528	1.01031	0	0	0.940244	0	0
AI593442	0	0	0	0	0	0	0	0	0	0	0	0	0	0	0	0	0	0	0.604232
AI597479	83.9871	93.7151	114.551	95.4639	166.175	83.6407	101.891	109.661	99.5743	113.681	85.091	78.9069	120.52	71.6463	110.769	130.198	92.7789	124.486	79.7342
AI606181	36.9597	55.3763	26.3015	70.5734	34.3147	49.7411	38.7445	30.104	36.816	74.8326	49.0653	15.0181	24.9109	37.2686	38.7698	38.0908	46.8444	46.7855	36.4015
AI661453	206.337	183.465	177.715	142.428	147.138	172.291	147.807	192.248	170.523	133.474	207.576	118.932	136.703	136.679	121.051	157.63	132.624	215.124	182.84
AI662270	0	0	0	3.70981	0	0	0	0	0	0	0	7.84003	16.3356	35.9516	1.51003	3.6656	0	0	7.08952
AI837181	14.6384	26.7459	12.2701	25.0474	22.7768	28.6532	31.5454	23.5126	33.9729	29.0091	23.1679	11.2733	19.0585	22.344	26.6087	24.9695	24.3261	30.0591	28.4313
AI838599	0	0	0	0	0	0	0	0	0	2.32068	0	0	0	0	0	0	0	0	0
AI839979	6.14946	28.0271	2.82321	6.3344	8.38454	3.8651	7.99245	3.93438	9.38958	22.2476	10.0877	4.27719	10.9583	5.3647	10.1332	3.80148	4.122	7.02297	0.792903
AI846148	5.59943	5.32469	1.54769	6.91814	11.4356	7.41014	7.17526	2.15024	10.863	5.83027	7.00816	16.9038	13.9465	7.84962	12	10.3882	10.8096	7.59951	19.0671
AI849053	0	0	0	0	0	0	0	0	0	0.971912	8.01125	0	0	0	0	0.692566	1.80176	0	0
AI854703	0	0	0	0	0.898746	0	0	0	0	0	0	0	0	0	0	2.85793	0	0	0
AI987944	69.8239	188.659	130.209	91.0173	182.854	139.75	186.68	144.486	156.11	174.085	145.386	105.199	142.594	85.0675	37.7123	122.685	138.913	127.263	91.3319
AK157302	31.3713	6.38934	20.0854	20.7665	10.6855	2.11454	5.73885	0	4.82953	1.9448	7.01394	18.7356	9.97453	17.6218	9.23125	11.0817	5.40643	5.85763	11.268
AL583889.1	1.12569	0	0	0	3.08849	4.17657	1.43128	2.15231	0	0	0	0	0	0	0	0	0	0	0.86763
AL583891.1	0	0	0	0	0	0	0	0	0	0	0	0	0	0	0	0	9.01587	0	0
AL583893.1	0	0	0	0	0	6.32927	0	0	0	0	0	0	0	0	0	2.07814	0	0	0
AL589670.1	0	1.31628	0	0	1.89372	3.90639	0	0	0	0	0	4.59804	1.2379	0	0	2.56938	0	0	1.07185
AL589670.3	0	0	0	0	0	1.05764	0	0	0	0	0	0.937437	0	0	0.923113	0	2.70298	0	0
AL589670.4	0	6.38684	0	1.39076	0	0	0	2.15198	0.605149	2.93355	7.05951	0.918856	0	0.961859	0	0	0.903152	0	0.867408
AL589670.5	0	0	0	0	0	0	1.43272	0	0	0	0	0	0	0	0	0	0	0	0
AL590144.2	9.04334	0	2.98764	11.1907	7.01017	9.31616	1.42942	2.15349	2.42486	5.9201	2.03463	8.06568	6.13293	5.634	0	4.16568	6.31767	4.85893	1.73808
AL591207.1	0.495547	3.37429	0	0	0.831295	0.46674	0	0	0	3.13121	3.26366	0.412993	0	0	0	0	0	0.519057	2.75531
AL591892.1	12.3212	8.51934	37.1175	33.2153	0.762742	22.2186	11.4793	15.0523	5.43224	12.636	28.0424	39.4009	10.9639	32.3487	13.8465	5.54059	10.811	12.8718	19.9346
AL591952.1	0	0	0	0	0	1.05676	2.86916	0	0	0	0	7.4871	0	0	0	0	0	0	0
AL591952.3	14.5615	12.779	10.8257	11.0718	15.2551	15.8702	8.60942	12.902	19.3147	17.4962	37.0565	5.62851	13.9543	10.7826	8.3079	18.6995	13.5138	11.1168	9.53394
AL592187.2	10.0791	10.6494	10.8334	29.0566	16.7726	150.315	15.7855	10.7512	39.8315	24.2932	34.0403	85.453	46.8217	45.1328	8.30773	36.0126	12.6113	25.7227	44.2011
AL592187.4	0	0	0	0	0	0	1.43189	0	0	0	0	0	0	0	0	0	0	0	0
AL592187.7	0	0	0	1.38645	0	0	0	0	0	0	3.01216	0	0	0	0	0	0	0	0
AL603843.1	25.7671	14.9086	18.5463	8.30571	6.10467	71.911	10.0434	17.2033	15.6951	9.7227	7.01286	16.8699	25.9276	19.5881	12.0005	2.07779	13.5153	10.5397	21.6688
AL611987.1	0	0	0	0	0	0	0	0	0.603992	1.94698	0	0	0	0	0	0	0	0	0
AL645745.1	1.11959	0	0	5.53266	0.76187	2.11869	0	4.30025	0.603394	0	0	1.88086	0	0	0	0	5.40385	0	0
AL670603.1	58.2797	58.567	46.2955	101.105	32.846	20.0706	76.0272	10.753	30.795	53.5083	0	25.2496	0	3.90982	0	32.5545	0	38.1284	22.5375
AL731706.1	8.97638	23.4239	21.5124	20.8052	12.2569	18.955	0	27.9642	9.06438	29.2377	13.0602	2.78832	5.00773	0	28.6211	18.7054	26.1562	20.0456	4.33514
AL731707.1	8.9589	2.12988	1.54781	4.15077	0	2.11731	1.43507	6.4507	3.01747	6.80175	3.00338	18.7842	5.97669	6.86915	4.61539	3.46273	3.60314	1.16904	3.46673
AL732309.1	0	11.7139	20.0908	0	0	2.11495	0	4.30083	0	4.86146	14.0261	9.37142	0	5.87601	0	15.2372	9.91132	0	0
AL732309.2	0	0	0	9.68532	0	0	0	4.30048	0	0	0	0	0	0	0	0	0	0	0
AL732506.1	11.3829	16.0086	15.7678	0	16.628	24.5943	0	0	20.492	17.0755	5.15982	40.6304	10.4976	0	10.2938	6.99642	15.0482	6.87606	9.63106
AU015228	0	0	0	0	0	0	0	0	0	0	0	0	0	0	0.923182	0	0	0	0
AU015336	0	0	0	0	0.766793	1.05196	0	2.15124	3.62666	0	0	9.2753	0	0	1.84657	2.77138	2.70647	0	2.60126
AU015791	0	0	0	0	0	0	0	0	0.60386	0	0	7.4778	0	2.9311	0	0	0	0	0
AU015836	4.49607	15.5405	2.50909	6.66539	2.47253	22.3112	7.40394	12.2028	0.489285	3.15134	0.811725	0	6.4617	0	4.18548	22.5022	27.7519	0.474016	0.702645
AU018091	8.62372	15.3767	0	1.33182	7.33793	1.0191	0	24.1602	35.4762	12.1591	46.2571	16.2747	5.75295	17.9487	15.994	8.42997	14.3383	2.25051	6.67412
AU019823	182.814	226.605	257.31	310.505	292.462	263.246	221.362	219.909	247.127	293.301	337.345	248.698	208.828	203.949	330.081	270.906	332.654	383.37	216.795
AU020206	58.115	32.9442	15.4424	23.4738	54.7816	87.6707	85.922	55.7902	64.4419	32.9713	51.9557	185.516	146.886	115.519	38.6887	71.1844	42.2503	44.3429	50.1634
AU021092	306.031	221.485	320.738	286.769	220.869	175.256	157.776	397.876	378.65	435.986	427.25	362.448	434.527	221.661	221.562	213.344	297.456	143.845	240.988
AU022133	0	0	0	0	1.53317	1.05226	0	0	0	0	0	0	0	1.94135	0	0	0	0	0
AU022252	110.93	73.0474	87.3685	81.8663	77.4448	82.1116	47.2016	60.5545	43.0853	61.1388	103.502	53.9284	57.9064	78.5017	86.2123	59.8479	53.2261	106.989	69.2134
AU022751	0	0	0	0	0	0	0	0	0	0	0	0	0	1.08261	0	0	0	0	0
AU022754	1.72829	0.821704	0	1.06767	0	1.63341	2.21452	0	0	0	1.54513	0	1.5375	0	1.42451	0	0	0.902307	1.33748
AU023070	0	0	0	0	0	0	0	0	2.42483	0	0	0	0	0.937636	0	0	2.70677	1.82416	0.869162
AU040320	159.075	152.362	183.849	158.559	164.118	162.489	118.492	194.151	163.156	168.286	180.636	272.43	134.048	127.487	126.265	163	113.918	176.948	135.833
AU040972	13.4605	1.06476	30.7668	13.8648	4.59284	14.755	7.16924	2.15096	7.85419	4.87068	20.0816	47.4787	58.0402	25.3093	7.38587	45.0291	7.21408	66.5322	13.0046
AU041133	77.5347	101.389	76.5291	65.8817	89.699	64.2054	134.941	72.2604	122.405	73.454	28.9784	148.659	118.256	64.9849	102.539	82.1372	64.7524	87.9095	68.117
AV039307	3.71627	0	0	1.18796	0	2.79869	2.26981	2.55334	4.01232	6.65581	10.0169	5.76457	3.16319	1.92809	0	4.56085	0	0	0.343054
AV099323	0	4.25886	0	2.77432	1.53244	2.10564	1.43356	0	7.25193	0	1.00478	0	1.00178	0.971592	0.92327	0	0.901976	1.76939	0.867031
AV356131	16.8463	5.32311	7.65633	5.55456	6.14281	9.45351	5.73172	8.60588	12.0933	4.88	5.03153	0.924815	5.0208	5.80544	2.77	4.8504	5.41488	13.0246	1.73436
AW011738	5.6023	7.45419	0	0	4.58007	7.39986	2.86935	2.15047	1.81114	14.5871	4.00833	0	0.997594	1.9575	4.61565	2.07784	4.50551	2.92947	0.866778
AW046200	1.39787	5.04093	4.18336	10.3649	0	0	0	0	0	2.42697	2.03177	2.53756	0	0	0.62423	1.87337	0	0	0
AW047730	0.795243	0	0	0	0	2.25381	0	0	0	0	2.13308	3.99712	0	0	0	1.96689	0	1.29447	0
AW112010	1.12295	2.12925	30.6395	6.94216	1.5352	10.5074	0	4.30288	49.579	1.9516	4.02435	25.9121	18.0686	27.1086	4.61666	15.9365	7.21919	5.32528	1.73434
AW146154	129.838	100.089	61.045	78.1468	107.305	165.902	56.8325	110.627	42.2927	77.8529	87.8846	124.542	128.64	171.199	173.53	140.037	131.798	98.3045	51.3492
AW209491	89.5964	108.858	78.6455	34.676	73.881	83.0938	106.419	81.0085	85.0575	73.3281	86.5289	58.4496	92.0195	59.751	30.243	33.5941	56.3114	97.6494	63.9912
AW495222	0	0	0	0	0	0	0	0	0	0	0	0	0	0	1.3693	0	0	0	0
AW549877	1076.29	1201.7	1029.43	1044.66	971.408	970.908	852.433	849.461	755.561	790.327	931.248	1408.8	861.964	904.01	872.269	840.859	828.706	909.544	892.168
AW551984	0	0	0	0	0	0	0	0	0	0	0	0	0	0	0	0	0	0	5.76208
AW554918	109.043	123.78	97.7256	156.119	159.271	133.801	141.229	174.168	134.73	163.75	150.091	228.452	102.745	113.966	158.824	82.8969	164.098	78.6225	130.644
AY036118	8972.58	24639.6	8785.3	26047.8	9281.05	52370.3	33559.7	40641.2	51702.9	79217.3	11198.1	18076.7	11297.8	35760.7	18783.9	22301.3	17695.1	0	23086.4
AY074887	0	1.06463	0	0	0	0	0	0	0	0	0	0	0	0	0	0	0	0	0
AY512931	2.16243	6.16744	0	1.33593	14.8488	22.4659	17.4326	8.30246	6.40881	22.5184	14.5015	9.05367	16.3567	2.83817	11.5833	17.3813	12.1747	7.90752	7.52946
Aaas	0.995744	5.2249	57.867	14.4981	18.7263	22.0652	12.1614	22.7914	11.2849	12.2394	18.9063	4.81615	1.66688	10.6917	16.5892	10.766	14.9906	8.74935	5.76517
Aacs	21.7657	25.6261	50.6917	58.9053	71.9676	7.83818	87.6592	13.9305	24.576	7.19454	16.6783	12.1689	7.37557	19.0715	25.6297	41.6626	34.1815	44.9037	39.0663
Aadac	4.44143	0.703104	6.10767	0	6.0566	0	3.78821	0	1.21367	7.71187	5.96082	0	0	0	0	0.457379	6.45845	0	0
Aaed1	388.586	459.197	420.451	506.371	378.839	368.689	433.488	293.484	317.685	293.592	240.864	393.696	413.202	250.834	337.28	353.582	316.849	442.227	412.158
Aagab	39.1714	74.7857	117.813	120.407	63.072	81.8501	53.3744	103.232	69.6809	122.371	124.367	98.1139	126.549	56.1321	58.9402	135.596	57.0277	63.8344	97.2721
Aak1	775.993	970.208	744.608	700.724	597.978	629.688	557.656	598.628	968.479	539.807	448.26	396.75	555.273	452.268	453.424	680.594	603.802	475.445	669.523
Aamdc	39.1815	37.6735	39.3233	27.4058	21.2756	31.5299	27.0483	20.3035	43.1514	21.4271	25.771	23.3092	30.1845	42.2797	45.188	52.8195	29.1822	23.5324	39.6307
Aamp	61.6655	80.799	142.05	121.146	81.0659	76.7258	90.1049	71.5155	87.5775	88.8107	113.22	137.515	123.506	116.128	97.2238	86.9585	112.431	82.626	110.764
Aanat	3.71207	0.88129	1.27511	0	1.16477	3.18843	0	1.78011	1.32178	0	3.65865	14.2474	0	3.22895	1.401	1.14664	0.74615	1.7958	2.15249
Aar2	80.2301	52.6671	58.4566	45.134	49.1367	82.9205	58.368	53.0241	54.9768	48.5853	65.7904	54.2128	51.2452	64.3437	81.9091	41.3994	77.1151	57.5129	49.166
Aard	2.24205	0	0	0	2.29292	0	0	8.60278	0	6.81258	1.00299	4.67001	0	2.92903	0.923178	7.61947	7.2112	0	3.46747
Aars	250.454	151.965	170.024	149.759	164.531	171.563	192.628	135.097	158.611	117.164	133.534	87.9583	132.881	179.21	193.105	202.56	205.896	199.587	135.947
Aars2	10.0786	9.58448	10.8351	5.53428	10.6723	17.9976	28.7015	6.45068	13.8802	6.80164	6.00664	4.69634	1.99217	16.6831	2.76923	5.54035	6.30545	9.93639	6.06676
Aarsd1	48.2257	16.6587	37.1499	40.7862	51.5106	29.1613	14.5206	33.6443	33.0058	43.304	66.5381	47.6469	39.3066	24.684	20.3887	38.7606	63.8632	52.0879	55.7071
Aasdh	124.871	66.0152	34.1907	76.4609	49.4141	74.6725	62.7851	88.5628	78.3011	122.069	31.091	88.8287	95.5843	73.3771	69.5721	41.4864	40.9393	32.2392	34.5535
Aasdhppt	245.41	397.709	337.787	394.071	316.547	188.631	398.772	237.66	336.778	331.917	281.448	290.67	306.425	154.291	210.076	204.637	235.91	190.771	194.388
Aass	250.237	292.166	203.881	180.804	239.522	388.736	203.304	362.522	428.046	313.074	325.552	234.335	159.963	176.278	224.695	36.6174	172.031	71.7034	70.0337
Aatf	77.6111	74.3423	113.81	61.2632	96.0787	78.4651	76.1763	65.5501	90.3868	87.0178	124.155	124.231	85.1174	66.3984	114.128	98.0691	98.9041	73.1702	109.079
Aatk	0	6.93434	1.44087	1.28667	0	29.559	2.67006	6.00013	2.80643	7.22851	12.1017	21.8654	39.8201	8.22353	9.44484	9.01846	2.51337	2.71614	9.96658
Abat	0	0	0	0	0	0	6.73757	0	0	0	5.60032	0	0	0.458015	0	11.2856	1.69213	0.272356	2.02068
Abca1	721.177	266.304	804.457	280.699	129.937	652.678	77.4143	240.351	185.177	246.625	206.986	956.595	578.568	741.505	559.372	428.486	497.168	236.292	454.235
Abca12	0	0	35.1275	0	0	6.82152	3.29276	0	0	5.57403	0	0	0	0	0	0	0	0	0
Abca13	0	0	0	0	1.46057	0	0	0	0	0	0	0	0	0	0	0	0	0.279719	0.415585
Abca14	0	0	0	0	5.73948	0.884883	0.56563	0	0	0	0	0	0	0	0	0.852053	27.8516	0	0.341541
Abca17	0	3.94916	1.43616	5.1292	26.2338	4.79954	33.8137	3.98661	0	0	1.81354	1.7043	0	0.910764	0.855731	1.28401	0.834958	2.11641	4.82058
Abca2	147.054	98.9497	95.7172	150.076	165.439	151.874	151.503	155.86	121.537	171.936	132.642	163.118	141.139	72.7047	140.949	237.963	206.802	115.982	111.573
Abca3	5526.67	4645.77	4095.13	4905.32	4909.36	5183	5465.56	2447.59	2698.97	2449.73	2097.45	1449.73	1694.67	1390.54	3545.54	3496.11	4362.24	3649.98	3022.79
Abca4	13.3629	4.82413	11.2207	13.5581	6.90563	6.35928	3.90057	5.84417	2.81618	2.20881	8.71694	9.36285	9.92558	2.66788	2.50887	3.13715	2.09166	7.41213	6.28154
Abca5	661.959	489.716	608.72	647.781	479.232	239.612	584.894	435.523	576.774	416.546	361.947	447.505	334.251	500.34	512.787	830.891	764.649	504.163	563.232
Abca6	0.721576	21.681	0	1.7829	0.982061	0	1.85001	0	0	0	0	2.37948	0	0	0	3.54815	0	0	2.23418
Abca7	49.502	55.6523	52.9472	45.8659	47.461	34.0731	43.2716	58.3393	42.5099	39.361	48.2646	32.1448	31.0053	27.2024	51.8605	52.0244	48.8727	51.3521	48.1252
Abca8a	3.21987	0	4.45568	0	4.86771	7.58146	4.12769	0	36.4837	5.9594	9.43498	8.56534	0	0.470953	1.76975	27.7387	3.45354	2.79855	0.83079
Abca8b	1.01367	0	6.25329	2.50454	1.37937	13.4329	11.6255	9.7343	0	5.27625	0	3.40808	1.34395	1.3262	3.34321	5.64344	3.26184	3.17085	8.17379
Abca9	7.34705	1.99687	0	5.1866	1.42833	2.97998	6.72808	10.0788	5.2529	10.016	6.5665	1.76392	11.1972	15.6631	3.46152	32.462	30.3962	1.09455	35.7492
Abcb10	57.1044	44.7282	43.3629	55.3331	46.4847	58.2496	55.9719	51.6039	31.3785	73.8307	37.0318	51.6981	36.841	50.0833	49.8454	29.7786	64.8501	54.909	43.3327
Abcb11	0	0	0	0	0	0	0	0	0	0	0	0	0	0	0	0	0.714876	0	0
Abcb1a	25.0009	33.7775	8.98587	21.7172	20.8362	13.6138	7.13619	0	5.50043	6.43969	3.17377	97.4343	38.7743	79.7016	29.5003	51.7061	35.895	35.3272	87.1245
Abcb1b	11.5845	10.0905	1.21558	16.8913	30.225	29.2895	13.523	0	6.52419	5.26027	6.20992	34.4315	5.09937	0	7.19589	21.9732	7.95522	14.958	24.7405
Abcb4	8.28397	2.49357	0	3.25495	9.00493	1.46597	0	0	28.3376	0.672751	2.35943	12.961	0	4.5212	0.639107	0.479494	17.1676	0	4.063
Abcb6	10.5389	5.30372	30.4048	26.7361	10.4011	15.0296	30.2166	11.524	12.1951	8.03249	15.029	10.034	9.2556	18.8346	24.8088	24.0507	19.3546	32.8806	6.28641
Abcb7	1003.68	860.839	833.371	1070.06	854.873	753.499	1064.55	1073.46	972.05	1144.96	886.68	876.72	982.081	793.261	641.152	857.496	770.823	774.419	808.436
Abcb8	56.3944	42.6598	28.539	50.924	47.7236	34.4476	23.7849	66.0412	41.776	41.2577	76.836	31.6978	18.9441	50.5483	30.5584	55.0807	62.3821	41.8419	10.399
Abcb9	4.58695	8.01065	1.93111	0	0.728095	2.01991	0.895035	5.44629	3.06648	9.25096	1.91204	1.27767	0	1.3353	2.64349	7.31714	10.2335	1.59924	2.16206
Abcc1	75.3777	69.5943	82.7912	46.9213	25.3378	94.1922	38.8147	70.7282	13.9993	48.8188	69.762	50.4588	41.777	62.5058	72.8912	64.9497	74.4675	101.212	38.8787
Abcc10	25.1251	33.1848	4.12916	11.0619	16.8569	12.7175	35.4491	22.7526	5.36171	14.501	48.6555	30.3344	15.5909	9.60114	22.5604	26.9017	30.9185	16.5377	14.5929
Abcc12	0	0	0	0	0	0	0	0	0	0	0	0	0	0	0	0	5.94923	0	0
Abcc2	0	3.73336	2.70835	2.42682	5.40763	13.0037	4.9727	11.2803	3.16539	1.11478	1.53128	1.62544	1.74846	3.38542	1.64999	2.42062	0	0	10.6355
Abcc3	221.555	124.657	177.225	37.3872	169.415	172.067	322.015	78.9722	147.805	135.462	123.221	60.3985	74.677	46.4886	105.255	106.211	109.941	71.8073	103.577
Abcc4	293.062	333.375	196.19	295.018	439.984	110.155	391.577	290.291	346.378	346.535	287.772	257.639	170.927	187.675	302.904	274.153	301.073	313.59	288.265
Abcc5	280.436	190.781	328.008	439.668	116.067	288.786	99.2167	144.198	113.189	62.3515	106.777	122.708	172.303	236.204	331.568	259.084	227.107	270.604	266.627
Abcc8	0	0	2.75892	0	0	0.944019	1.28118	0	18.7939	0	0	0	0	0	0	5.31342	0	1.49736	3.0828
Abcc9	0	7.40666	8.0711	12.023	2.0718	1.44002	0	5.60748	44.0599	15.1971	18.2657	68.6718	25.9545	46.1441	16.0489	87.8953	23.1504	17.7587	41.1531
Abcd1	195.552	136.748	107.328	124.613	142.866	97.1264	92.14	129.284	170.847	170.017	147.214	126.415	126.918	193.174	155.964	91.6221	99.154	133.857	140.859
Abcd2	4.25338	0	4.90488	0	0.482387	2.01235	0	0	0	0	0	57.339	18.2781	57.8571	0	12.2776	5.13238	3.32727	7.13359
Abcd3	2388.42	1706.63	2387.07	3623.84	1940.76	2133.56	2374.96	1554.53	1574.79	1320.11	1235.38	1179.36	1494.73	1201.08	1632.09	1572.34	1860.03	1655.17	1626.53
Abcd4	78.258	21.931	35.5613	62.9965	58.2714	43.1627	49.2253	31.4265	37.6268	55.6579	47.0449	74.8911	37.7489	53.6766	58.7538	68.3212	67.0107	57.0565	48.5604
Abce1	716.131	715.932	857.743	586.409	769.024	799.033	984.807	782.903	701.463	692.359	694.215	602.832	577.061	678.392	744.949	743.362	627.283	879.635	754.216
Abcf1	166.745	252.997	129.219	143.515	189.442	141.683	248.135	126.508	143.833	161.634	183.3	130.164	172.151	181.939	156.795	117.606	177.496	102.268	145.154
Abcf2	97.4461	112.882	68.0569	152.23	112.877	143.905	136.319	137.62	142.442	99.1394	143.208	167.952	138.531	72.551	83.0787	157.213	118.918	114.074	194.144
Abcf3	69.4048	123.983	65.1727	89.2451	40.0246	56.2916	65.4093	60.8246	99.4502	89.2763	50.9422	162.044	70.964	86.119	71.7073	63.52	29.2213	51.1396	67.0632
Abcg1	17.522	4.03922	13.2118	5.24742	0	10.0399	1.3608	4.07774	8.58334	0.921286	3.79677	41.87	33.0536	57.7068	10.5033	53.8477	17.0822	19.0739	50.9513
Abcg2	4.83636	1.83898	6.67376	37.1959	6.5691	0	2.47778	0.660761	4.16965	18.183	4.32599	47.4612	38.1053	98.0168	5.5794	15.3326	7.00159	7.37131	26.8001
Abcg3	0	0	0	0	0	0	0	0	0	0	6.47544	4.98584	0	3.12581	0	1.47181	0	0	0.920949
Abcg4	0	0	0	0	0	0	0	0	0	0	0	0	0	0	0	0	0	0.325158	0
Abcg5	0	0	0	0	0	0	0	4.16318	0	0	1.29276	10.2893	0	3.86374	15.818	2.68173	0	2.20295	0.559342
Abcg8	0	0	0	0	0	0	0	0	0	2.46757	0	21.4105	0	0	0	0	0.684214	0	0
Abhd1	19.3127	9.18268	16.6746	8.9057	6.34505	13.2271	10.8998	20.4437	0.801997	16.9379	17.1846	0	11.0737	3.33021	22.2388	5.63896	19.3668	0.478142	24.1064
Abhd10	71.6241	111.748	52.1478	147.925	111.12	349.967	192.225	148.668	112.556	190.492	140.874	198.898	171.885	173.284	152.484	87.284	68.4407	94.3234	180.365
Abhd11	103.43	147.834	112.125	125.753	131.715	99.9291	103.647	99.1946	73.8272	104.276	77.7381	156.347	81.1177	94.7029	137.586	114.441	163.097	171.424	131.03
Abhd11os	0.967335	0.915634	7.86414	3.40327	1.32527	0	0	0	2.75071	0.841259	0	0.789975	0	0	2.59406	0.596174	0	0	1.53235
[truncated: 25,350 more rows]
