# Supplementary material for: LKB1 drives stasis and C/EBP-mediated reprogramming to an alveolar type II fate in lung cancer
Source: Nat Commun. 2022 Feb 28;13:1090. doi: 10.1038/s41467-022-28619-8 (PMC8885825; doi:10.1038/s41467-022-28619-8)
Supplement: Supplementary file 12 — Supplementary Data 9 [file 41467_2022_28619_MOESM12_ESM.xlsx]

## Sheet: Sheet1
Supplementary Data 9. Differential expression analysis results for the comparison of sgCebps tumors to sgInert tumors. P values were obtained using the Wald test and corrected for multiple hypothesis testing using the Benjamini-Hochberg procedure.
Gene	baseMean	log2FoldChange	lfcSE	stat	pvalue	padj
Gas5	1512.2	2.56844	0.122753	20.9237	3.25892e-97	5.45542e-93
Chil1	2459.07	-3.19617	0.202831	-15.7578	6.07304e-56	5.08314e-52
Corin	512.17	3.38637	0.242388	13.9709	2.34784e-44	1.31009e-40
Selenop	3973.58	-1.3772	0.106129	-12.9766	1.66138e-38	6.95288e-35
Tmem163	358.735	-2.92723	0.24126	-12.1331	7.05332e-34	2.36145e-30
Cyp4v3	380.06	-2.18496	0.181369	-12.047	2.01035e-33	5.60887e-30
Rps3a3	592.314	2.81724	0.239698	11.7533	6.79344e-32	1.6246e-28
Igfbp5	110.445	3.27475	0.279464	11.718	1.03107e-31	2.15751e-28
Lyz2	44781.1	-3.02731	0.258576	-11.7077	1.16458e-31	2.16612e-28
Sema3a	1597.05	2.40146	0.209872	11.4425	2.56437e-30	4.29276e-27
Acoxl	433.851	-2.98098	0.271095	-10.9961	3.99054e-28	6.07288e-25
Dcn	285.268	3.05072	0.282251	10.8085	3.13593e-27	4.37463e-24
Wnt5a	73.2038	3.16406	0.299017	10.5815	3.62918e-26	4.67327e-23
S100g	1380.82	-2.57897	0.245986	-10.4842	1.02116e-25	1.22102e-22
Cox6a2	110.492	-2.39754	0.232179	-10.3262	5.36287e-25	5.98496e-22
Pde7b	1474.45	-1.40825	0.137257	-10.2599	1.06781e-24	1.1172e-21
Rnase4	4143.38	-2.41004	0.237439	-10.1501	3.30935e-24	3.25874e-21
Myct1	287.01	2.09353	0.207821	10.0737	7.21748e-24	6.71226e-21
Tnfrsf21	386.722	1.63566	0.162788	10.0478	9.3949e-24	8.2774e-21
Dmkn	238.33	-2.97427	0.298573	-9.96163	2.24354e-23	1.87785e-20
Cat	5779.26	-1.28795	0.130396	-9.87725	5.2246e-23	4.16476e-20
Eps8	266.561	-2.3323	0.241345	-9.66376	4.29787e-22	3.27029e-19
Bgn	1460.43	2.13199	0.223109	9.55583	1.22592e-21	8.92253e-19
Socs2	1904.93	-1.45625	0.152589	-9.54357	1.38e-21	9.62547e-19
Cftr	422.277	-2.71044	0.284573	-9.52457	1.65734e-21	1.10975e-18
Kcnj2	1237.05	-1.51119	0.161556	-9.35399	8.44001e-21	5.43406e-18
Cavin2	619.994	1.65771	0.178753	9.27377	1.79674e-20	1.11398e-17
Ang	107.924	-2.42162	0.263514	-9.1897	3.93926e-20	2.35512e-17
Nupr1	173.04	-1.96152	0.213757	-9.17638	4.45822e-20	2.57347e-17
Mme	4143.62	-1.90213	0.210781	-9.02419	1.81029e-19	9.77557e-17
Tbc1d4	203.422	-2.11604	0.234476	-9.02457	1.80408e-19	9.77557e-17
Nav1	125.968	2.25031	0.250925	8.96805	3.01797e-19	1.57877e-16
Fn1	1725.77	1.93837	0.216466	8.95462	3.40895e-19	1.72927e-16
Rps3a2	421.386	1.96519	0.220936	8.89483	5.85108e-19	2.8808e-16
Cap2	259.25	2.48593	0.281193	8.84064	9.51719e-19	4.55193e-16
Dennd5b	128.563	2.48011	0.280961	8.82724	1.07287e-18	4.98886e-16
C6	756.433	-2.7477	0.31461	-8.73366	2.46572e-18	1.11557e-15
Hdc	425.296	-2.01541	0.231918	-8.6902	3.61798e-18	1.59381e-15
Shh	460.534	1.51488	0.176261	8.59452	8.36116e-18	3.58887e-15
Hmgcs1	963.865	-1.49191	0.174062	-8.57115	1.02453e-17	4.28764e-15
Atp7b	152.981	-2.32698	0.279198	-8.33452	7.78165e-17	3.17719e-14
Itgb3	55.7949	2.33249	0.28355	8.22604	1.93508e-16	7.71268e-14
Enpep	1330.75	-1.8679	0.228437	-8.17687	2.91323e-16	1.13413e-13
Aldh1l2	128.131	-2.43045	0.299454	-8.11628	4.80671e-16	1.82874e-13
Pmp22	454.135	1.89359	0.234579	8.07231	6.89803e-16	2.56607e-13
Vnn1	128.877	-1.70034	0.210819	-8.0654	7.29957e-16	2.65641e-13
Gm42675	51.3208	2.66879	0.332638	8.0231	1.03107e-15	3.67236e-13
Anpep	519.163	-2.03635	0.256569	-7.93684	2.07397e-15	7.23297e-13
Scp2	2211.26	-0.906199	0.114381	-7.92264	2.32517e-15	7.94353e-13
Slpi	154.74	-1.93704	0.244587	-7.91964	2.38202e-15	7.97499e-13
Abca3	3528.22	-1.11378	0.140727	-7.91445	2.48348e-15	8.15167e-13
Ifitm3	126.437	1.90825	0.241351	7.90653	2.64672e-15	8.52042e-13
Slc31a1	964.016	-1.36289	0.172805	-7.88687	3.09866e-15	9.78709e-13
Vldlr	558.29	-1.64474	0.210388	-7.81763	5.38278e-15	1.66866e-12
Abhd5	719.239	-1.46074	0.189082	-7.72545	1.11461e-14	3.39248e-12
Rbp4	60.0992	-2.1661	0.282448	-7.66903	1.73306e-14	5.1806e-12
Col1a2	157.816	2.27417	0.297562	7.64265	2.12792e-14	6.14163e-12
Slit2	419.648	1.82621	0.238894	7.64441	2.09905e-14	6.14163e-12
Scd1	54537.6	-1.3355	0.174837	-7.6385	2.19762e-14	6.23527e-12
Wars	231.518	1.17492	0.154052	7.62677	2.40713e-14	6.71588e-12
Hs3st3a1	54.5198	-2.66169	0.350687	-7.58995	3.20034e-14	8.78257e-12
Gm45315	19.8048	-2.65704	0.353074	-7.52546	5.25361e-14	1.41847e-11
Soat1	3917.25	-0.97166	0.130048	-7.47153	7.92659e-14	2.10621e-11
Mt2	526.3	1.93028	0.259306	7.44401	9.76725e-14	2.55475e-11
Tmprss4	114.576	-2.26403	0.304897	-7.42554	1.12319e-13	2.89266e-11
Igfbp7	1858.72	1.23037	0.166322	7.39751	1.38764e-13	3.51957e-11
Efnb2	341.23	1.23545	0.167418	7.37944	1.5896e-13	3.97164e-11
Serpine2	665.603	1.05114	0.142496	7.37661	1.62367e-13	3.99709e-11
Fam46a	242.746	-1.60684	0.218933	-7.3394	2.14548e-13	5.20512e-11
Lrp4	256.421	1.19441	0.163318	7.31342	2.60428e-13	6.22795e-11
Ckb	47.3178	2.11083	0.290768	7.25951	3.88499e-13	9.15983e-11
Nptx1	82.2553	2.05381	0.284238	7.22565	4.98705e-13	1.15949e-10
Gm8113	48.1608	-2.45573	0.33998	-7.22316	5.07933e-13	1.16477e-10
Reep6	248.19	-1.53864	0.213185	-7.21738	5.29972e-13	1.19888e-10
Epha4	662.734	1.49355	0.20706	7.21311	5.46889e-13	1.22066e-10
Prrg3	799.266	-1.226	0.170449	-7.19279	6.34815e-13	1.39826e-10
Gstp3	25.8343	-2.27845	0.317201	-7.18298	6.8207e-13	1.48284e-10
Mitf	229.919	-1.67992	0.233935	-7.18112	6.9144e-13	1.48394e-10
Arhgef38	1797.85	-1.31754	0.183927	-7.16336	7.87245e-13	1.66816e-10
Fgd6	724.659	-0.976525	0.137015	-7.12712	1.0249e-12	2.14461e-10
Cd200	779.381	-1.15109	0.161757	-7.11618	1.10961e-12	2.29319e-10
Edn3	224.672	1.8982	0.267462	7.09708	1.27418e-12	2.60118e-10
Col6a1	161.064	-1.6005	0.226145	-7.07732	1.46972e-12	2.96422e-10
Fdps	179.519	-1.92304	0.271849	-7.07393	1.50603e-12	3.00129e-10
Tmem252	222.057	1.99806	0.285583	6.99645	2.62537e-12	5.17043e-10
Klf15	89.7391	-1.7827	0.255387	-6.98042	2.94303e-12	5.72865e-10
Slco3a1	367.212	1.2752	0.182908	6.97179	3.12935e-12	5.96612e-10
Slc10a6	101.539	-1.75912	0.252331	-6.97148	3.13631e-12	5.96612e-10
Pam	364.432	1.0634	0.152656	6.96599	3.26095e-12	6.13351e-10
Mlc1	225.92	-1.87004	0.271038	-6.89953	5.21753e-12	9.7046e-10
Acot1	241.581	-1.65462	0.240805	-6.87121	6.36607e-12	1.17108e-09
Gm43719	112.628	2.00706	0.293282	6.84344	7.73163e-12	1.40682e-09
Bsg	1680.73	0.793286	0.11649	6.80993	9.76478e-12	1.75766e-09
Ibsp	57.1671	2.57492	0.38125	6.75388	1.43942e-11	2.5634e-09
Mid1ip1	630.656	-1.26882	0.188093	-6.7457	1.52292e-11	2.68354e-09
Rnf128	422.804	1.67995	0.249431	6.73513	1.63779e-11	2.8559e-09
Lbp	900.793	-1.52782	0.228421	-6.68862	2.25285e-11	3.88791e-09
Tmem243	3127.01	-1.32931	0.200148	-6.64163	3.10241e-11	5.29942e-09
Snhg11	267.319	-1.64439	0.248363	-6.62091	3.56989e-11	6.03636e-09
B3gnt7	38.2425	2.08656	0.315984	6.60337	4.01927e-11	6.72826e-09
Hc	17010.9	-1.155	0.175845	-6.56831	5.08901e-11	8.43466e-09
Cxcl15	57624.6	-1.22584	0.187468	-6.53897	6.19448e-11	1.01662e-08
Insig1	518.737	-1.56427	0.239494	-6.53156	6.50889e-11	1.05785e-08
Ogfrl1	441.44	-1.2194	0.186772	-6.52885	6.62763e-11	1.06679e-08
Antxr1	1428.42	0.830343	0.127802	6.49713	8.1867e-11	1.30519e-08
9130015G15Rik	83.5915	1.7918	0.276214	6.48699	8.75687e-11	1.38292e-08
Atp2a3	259.487	0.860193	0.132682	6.48311	8.98481e-11	1.40566e-08
Adam12	118.259	1.9087	0.29523	6.46513	1.01214e-10	1.56881e-08
Col4a4	991.589	1.35915	0.210406	6.45963	1.04957e-10	1.6119e-08
Fads1	331.241	-1.5517	0.241092	-6.43614	1.22551e-10	1.86501e-08
Rps12	1894.46	-0.612494	0.0954327	-6.41808	1.38008e-10	2.08131e-08
Il33	3505.04	-1.29408	0.202266	-6.39791	1.57523e-10	2.35441e-08
Tmem132c	48.607	-2.28787	0.359553	-6.36311	1.97703e-10	2.9288e-08
Adamts1	1893.74	-1.16606	0.18332	-6.36078	2.0073e-10	2.94755e-08
Hykk	89.2973	-1.94035	0.305943	-6.34218	2.26543e-10	3.29768e-08
Steap2	465.989	-2.03875	0.321551	-6.34036	2.29233e-10	3.30807e-08
Gm37352	138.418	1.57035	0.247785	6.33757	2.33423e-10	3.33974e-08
Rps20	2740.42	-0.700024	0.110691	-6.32415	2.54634e-10	3.61235e-08
Rasd2	25.4977	-2.22937	0.353577	-6.30518	2.87852e-10	4.04928e-08
Cd14	122.994	1.22124	0.194037	6.29386	3.09657e-10	4.31972e-08
Dsg2	112.842	1.92845	0.307382	6.2738	3.52338e-10	4.83454e-08
Lcn2	3608.01	-1.35175	0.215443	-6.27427	3.51269e-10	4.83454e-08
Slc44a2	878.231	0.755441	0.120692	6.25923	3.8689e-10	5.26548e-08
Prnp	1451.76	-1.0815	0.173167	-6.24545	4.22579e-10	5.70482e-08
Retnla	1475.23	2.25394	0.362366	6.22007	4.96918e-10	6.63491e-08
Pdlim3	74.6385	1.57204	0.252817	6.21808	5.03286e-10	6.63491e-08
Baiap2l1	1125.51	-0.899392	0.144642	-6.21805	5.03365e-10	6.63491e-08
Gnb4	90.1203	1.59809	0.257264	6.21187	5.23583e-10	6.84749e-08
Gm43085	11241.8	-1.20157	0.193833	-6.19898	5.68301e-10	7.3747e-08
Cth	125.026	-1.66307	0.268648	-6.1905	5.99725e-10	7.72261e-08
Daam1	616.648	-1.06728	0.172919	-6.17214	6.73737e-10	8.60944e-08
Gm42676	55.1534	2.09216	0.340731	6.14023	8.24036e-10	1.04503e-07
Msn	3436.32	0.734508	0.119696	6.13647	8.4374e-10	1.06197e-07
Kitl	133.466	1.65377	0.271196	6.09805	1.07368e-09	1.3413e-07
Rnf150	114.911	1.72755	0.283754	6.08819	1.14196e-09	1.41603e-07
Irs1	259.959	-1.40218	0.230697	-6.078	1.2169e-09	1.49786e-07
Ptger4	28.5885	1.93373	0.318275	6.07566	1.23475e-09	1.50874e-07
Wif1	20.1118	2.24359	0.369783	6.06731	1.30067e-09	1.57776e-07
Serinc5	801.618	1.24776	0.207963	5.99993	1.97404e-09	2.37737e-07
Sp5	36.8867	-1.96808	0.328508	-5.99097	2.08592e-09	2.49416e-07
Idi1	691.482	-1.55201	0.260051	-5.96811	2.40016e-09	2.84955e-07
Sult1a1	132.224	-1.50294	0.252492	-5.95244	2.64173e-09	3.11427e-07
Ano1	778.565	1.09868	0.184652	5.95	2.68145e-09	3.13898e-07
Epas1	3435.05	-0.837533	0.140979	-5.94084	2.83558e-09	3.29636e-07
Npc1	729.634	-0.845049	0.142658	-5.92358	3.15003e-09	3.63665e-07
Hopx	1326.24	1.48517	0.251437	5.90673	3.48955e-09	4.00104e-07
Txndc16	68.3005	1.72979	0.29304	5.90291	3.5715e-09	4.06714e-07
Tspan13	259.2	1.0571	0.179191	5.89932	3.65008e-09	4.12854e-07
Peli2	40.7143	1.99253	0.338021	5.89468	3.75403e-09	4.21761e-07
Etv5	1826.48	-1.14856	0.195112	-5.88667	3.94043e-09	4.39752e-07
Crlf1	63.7427	1.54499	0.26252	5.88524	3.97481e-09	4.40651e-07
Arhgef40	65.7795	1.41925	0.241699	5.87197	4.3064e-09	4.74271e-07
Fbxo4	139.395	-1.15354	0.196734	-5.86342	4.53416e-09	4.96091e-07
Atp6v1b2	422.388	-1.08199	0.184606	-5.86107	4.59898e-09	4.99916e-07
Frem2	59.3332	1.9418	0.3314	5.8594	4.64554e-09	5.01718e-07
C3	608.752	-1.81732	0.310932	-5.84476	5.07313e-09	5.44386e-07
Tspan1	122.618	1.5151	0.259608	5.83612	5.343e-09	5.69693e-07
Pi4k2b	5985.35	-0.62529	0.108169	-5.78067	7.44031e-09	7.88296e-07
Emb	1513.09	-0.990954	0.172223	-5.7539	8.72063e-09	9.18135e-07
Adam10	1087.19	0.750362	0.130471	5.75119	8.86193e-09	9.27179e-07
Prcd	22.5483	-2.01397	0.350462	-5.74662	9.10476e-09	9.46669e-07
Sowahc	1099.23	-0.987948	0.171954	-5.74543	9.1689e-09	9.47453e-07
Fgfr2	1855.6	-1.16712	0.20321	-5.74343	9.27756e-09	9.528e-07
Pdpn	264.323	1.8645	0.325462	5.72878	1.01155e-08	1.03252e-06
Ptgs2	1285.18	-1.79996	0.31427	-5.72743	1.01964e-08	1.03448e-06
Sqle	208.615	-1.69593	0.296488	-5.72007	1.06482e-08	1.0738e-06
Hs3st1	137.068	1.33257	0.234224	5.68927	1.27582e-08	1.27887e-06
Stk26	186.76	1.2001	0.211853	5.66478	1.4721e-08	1.46684e-06
Cldn2	111.213	1.77855	0.315176	5.64304	1.6707e-08	1.65488e-06
Lyz1	306.572	-2.13906	0.379331	-5.63902	1.71024e-08	1.68408e-06
Nrp1	1392.04	-0.755065	0.133977	-5.63577	1.7428e-08	1.69288e-06
Fam184a	157.989	-1.48732	0.263894	-5.63604	1.74007e-08	1.69288e-06
Slc19a3	56.2622	-1.74373	0.309441	-5.63511	1.74951e-08	1.69288e-06
Srebf2	230.445	-0.991138	0.176264	-5.62303	1.87641e-08	1.80524e-06
Fitm2	158.167	-1.09631	0.195033	-5.62115	1.8969e-08	1.81452e-06
Rgs1	35.096	1.89931	0.338016	5.61901	1.92058e-08	1.82673e-06
Cmtm8	289.02	-0.837887	0.149174	-5.61683	1.9449e-08	1.83941e-06
Myo1b	848.289	0.737013	0.131493	5.60498	2.08284e-08	1.95881e-06
Mmp12	24.3179	2.0846	0.372037	5.6032	2.1043e-08	1.96793e-06
Ly6c1	713.747	0.975852	0.17424	5.60062	2.13582e-08	1.98632e-06
Fhl1	311.079	1.41253	0.253036	5.58232	2.37328e-08	2.19496e-06
Pls3	3076.02	0.665974	0.119336	5.58064	2.39637e-08	2.20413e-06
Gm37534	101.787	1.45993	0.261792	5.57668	2.45154e-08	2.24256e-06
Mlh1	56.7225	-1.77076	0.318584	-5.55824	2.72515e-08	2.4793e-06
Rps5	2862.96	-0.641113	0.11546	-5.55268	2.81324e-08	2.5456e-06
Gm42528	51.0548	1.60755	0.289583	5.55126	2.83614e-08	2.55252e-06
Sulf2	57.2934	-1.52893	0.275561	-5.54843	2.88248e-08	2.58036e-06
Acss3	211.334	-1.16643	0.210779	-5.53393	3.13142e-08	2.78829e-06
F830016B08Rik	37.1053	2.01553	0.364324	5.53225	3.16154e-08	2.80022e-06
Col4a3	1557.42	1.04909	0.189672	5.53107	3.18277e-08	2.80419e-06
Trf	1292.57	-1.24316	0.225189	-5.52055	3.37947e-08	2.9619e-06
Tnxb	28.2543	1.61216	0.292649	5.50884	3.61196e-08	3.14655e-06
Flvcr2	79.8715	1.25931	0.228653	5.50753	3.63905e-08	3.14655e-06
Cd81	1808.19	0.780195	0.141669	5.50717	3.64654e-08	3.14655e-06
Sdc2	166.342	1.12658	0.205239	5.48913	4.03928e-08	3.46756e-06
Ccdc152	74.7126	-1.39063	0.253699	-5.48144	4.21882e-08	3.60322e-06
Zfp266	1847.8	0.688708	0.126085	5.46224	4.70173e-08	3.99528e-06
Map3k20	865.883	-1.0877	0.199211	-5.46007	4.75959e-08	4.02336e-06
1810010H24Rik	145.701	-1.29394	0.237021	-5.4592	4.78285e-08	4.02336e-06
Flna	1444.31	0.886124	0.162622	5.44898	5.06582e-08	4.24009e-06
Nadk	483.8	-0.749922	0.137773	-5.44318	5.23374e-08	4.35884e-06
Hp	300.27	0.922496	0.170002	5.42638	5.75093e-08	4.76587e-06
Kng2	296.795	-1.91238	0.352764	-5.42114	5.92208e-08	4.88353e-06
Rpl12	1725.47	-0.660064	0.121882	-5.41558	6.10909e-08	5.01305e-06
Gm43718	7.4076	2.07148	0.382768	5.41185	6.23787e-08	5.09375e-06
Bicd1	105.256	1.38972	0.257047	5.40647	6.42776e-08	5.22334e-06
Dnajb9	2100.49	-0.768942	0.142291	-5.40402	6.51633e-08	5.26973e-06
Fabp5	305.207	-1.33849	0.247841	-5.40061	6.64131e-08	5.34498e-06
Maob	343.314	-1.10443	0.204673	-5.39608	6.81121e-08	5.45548e-06
Sparc	2183.47	0.544111	0.10096	5.38937	7.07047e-08	5.63617e-06
Slfn5	126.287	1.57479	0.292444	5.38492	7.24754e-08	5.74994e-06
Prkaa2	359.962	-0.847899	0.15861	-5.3458	9.00197e-08	7.10816e-06
Sema3e	271.975	1.36461	0.255346	5.34417	9.08336e-08	7.13876e-06
Mt1	456.751	1.41441	0.265025	5.33688	9.45613e-08	7.39699e-06
Gm37752	443.693	1.46081	0.274177	5.32798	9.93116e-08	7.73245e-06
Ctgf	307.537	1.21837	0.228981	5.32086	1.03277e-07	7.96706e-06
Arhgap17	445.492	-0.655428	0.123164	-5.32158	1.02871e-07	7.96706e-06
Rps23	2545.65	-0.614374	0.115505	-5.31901	1.04332e-07	8.01155e-06
Dpep2	204.497	0.869716	0.164028	5.30224	1.14388e-07	8.74094e-06
Rps29	1414.98	-0.523333	0.0987147	-5.30147	1.14875e-07	8.74094e-06
Sox9	98.8932	1.76537	0.333398	5.29509	1.18957e-07	9.01062e-06
Lgi2	74.7418	-1.62203	0.306381	-5.29415	1.19573e-07	9.01643e-06
Dhcr24	64.0462	-1.68995	0.319438	-5.29037	1.22068e-07	9.16334e-06
Gm19439	17.9957	-1.74498	0.329916	-5.28917	1.22873e-07	9.18258e-06
Hacd3	559.408	-0.837132	0.158378	-5.28565	1.2526e-07	9.27809e-06
Gpx8	172.007	-1.32534	0.250733	-5.28585	1.25124e-07	9.27809e-06
6430573F11Rik	11.1558	-1.99848	0.378634	-5.27815	1.30498e-07	9.6235e-06
Camk1d	41.9416	1.75928	0.334289	5.26277	1.41903e-07	1.03768e-05
Ttpa	31.2495	-1.63453	0.310587	-5.2627	1.41953e-07	1.03768e-05
Colec12	58.4134	1.55114	0.295511	5.24902	1.52909e-07	1.11291e-05
Cyp51	259.685	-1.42482	0.271885	-5.24052	1.60128e-07	1.16041e-05
Aox3	1568.56	-1.17861	0.225067	-5.23672	1.63459e-07	1.17944e-05
Sidt1	21.5788	1.77954	0.340943	5.21946	1.79442e-07	1.28921e-05
Ifit2	41.8968	1.65968	0.318371	5.21302	1.85787e-07	1.31871e-05
Itgav	2849.01	0.679591	0.130367	5.2129	1.85911e-07	1.31871e-05
Gm10704	31.2029	-1.90163	0.364683	-5.21446	1.84357e-07	1.31871e-05
Ctnna1	3245.78	0.478547	0.0920021	5.20148	1.97708e-07	1.39647e-05
Axdnd1	35.1611	-1.72154	0.331505	-5.1931	2.06826e-07	1.45474e-05
Aox1	406.518	1.04526	0.20156	5.18581	2.15072e-07	1.50641e-05
Rpl29	365.457	-1.30649	0.25254	-5.17341	2.2986e-07	1.60327e-05
Tspan12	398.425	-1.19826	0.231692	-5.17178	2.31878e-07	1.61063e-05
Fat1	3688.28	0.6336	0.122759	5.16132	2.4521e-07	1.6962e-05
Muc5ac	9.571	1.92811	0.373652	5.16019	2.46697e-07	1.69947e-05
Il4ra	489.137	1.02551	0.198804	5.15841	2.49055e-07	1.70868e-05
Col5a2	67.8851	1.6521	0.320458	5.15543	2.53049e-07	1.72196e-05
St6galnac3	459.475	-1.32139	0.256293	-5.15577	2.52597e-07	1.72196e-05
Gm15500	5873.11	-0.627121	0.121712	-5.15248	2.57061e-07	1.74219e-05
Itga7	125.599	1.23767	0.240301	5.15049	2.59806e-07	1.75369e-05
Ndst1	507.977	0.802527	0.155927	5.14681	2.64947e-07	1.78121e-05
Olfm4	10.8652	1.93694	0.376442	5.14539	2.66961e-07	1.78757e-05
Ttn	180.827	-1.78715	0.348011	-5.13532	2.81659e-07	1.87847e-05
Pitpnm3	181.654	0.947703	0.18482	5.1277	2.93308e-07	1.9484e-05
Arhgap32	73.7399	1.38434	0.270045	5.12632	2.95454e-07	1.9549e-05
Igsf10	118.561	1.50944	0.29504	5.11605	3.12004e-07	2.05628e-05
Sorbs2	251.447	1.34033	0.262298	5.10993	3.22271e-07	2.11561e-05
Atp6v0a4	566.041	1.35079	0.264426	5.10839	3.24921e-07	2.12468e-05
Ackr3	41.3457	1.7625	0.345144	5.10657	3.28059e-07	2.13685e-05
Ggt5	78.7753	1.21819	0.238844	5.10036	3.39005e-07	2.19959e-05
Msmo1	215.228	-1.43102	0.281103	-5.09073	3.56688e-07	2.30539e-05
Cd24a	2337.35	1.25183	0.246033	5.08808	3.6171e-07	2.32885e-05
Uhrf1bp1l	4119.67	-0.568588	0.111805	-5.08553	3.66594e-07	2.35126e-05
Cnn3	211.315	1.10515	0.217487	5.08145	3.74572e-07	2.39326e-05
Pfkfb3	126.297	1.47137	0.289908	5.07531	3.86868e-07	2.46242e-05
Olfml2a	18.7227	1.86412	0.367721	5.06938	3.99115e-07	2.52064e-05
Scnn1g	223.646	1.05183	0.20751	5.06883	4.00272e-07	2.52064e-05
Cdk2ap2	95.5699	-0.889667	0.175546	-5.06799	4.02038e-07	2.52064e-05
Mettl7a1	1893.42	-0.944586	0.186365	-5.06848	4.01002e-07	2.52064e-05
Col3a1	201.746	1.69088	0.333883	5.06429	4.09916e-07	2.56044e-05
Eif4g3	784.147	-0.845576	0.167074	-5.06109	4.16866e-07	2.59418e-05
Slc43a2	162.89	-1.17571	0.232493	-5.05698	4.25953e-07	2.64091e-05
Pygo1	114.816	-1.46798	0.290906	-5.04624	4.50586e-07	2.78332e-05
Mgat4a	154.99	1.30059	0.257887	5.04324	4.57704e-07	2.8169e-05
Mgp	383.838	1.39571	0.276955	5.03949	4.66774e-07	2.85977e-05
Dbi	1181.38	-0.682273	0.1354	-5.03895	4.68087e-07	2.85977e-05
Pbxip1	444.467	0.66706	0.132441	5.03665	4.7375e-07	2.88384e-05
Serpinf1	36.4045	-1.60936	0.319705	-5.03389	4.80634e-07	2.91515e-05
Myo1d	788.257	-0.485155	0.0964231	-5.03153	4.86593e-07	2.94064e-05
Susd2	73.35	1.50629	0.299607	5.02755	4.96774e-07	2.99136e-05
Rragd	161.539	-1.32798	0.264481	-5.0211	5.13752e-07	3.08251e-05
Fstl1	118.866	1.34093	0.267766	5.00784	5.50437e-07	3.29083e-05
Lox	79.9573	1.47717	0.295243	5.00323	5.63781e-07	3.35861e-05
Armcx4	42.7193	1.7647	0.352878	5.00086	5.70737e-07	3.38799e-05
Sorcs2	490.587	0.805545	0.16111	4.99998	5.73359e-07	3.39153e-05
Txlng	1060.19	-0.913808	0.183136	-4.98979	6.0446e-07	3.56291e-05
Rps11	1156.08	-0.628172	0.126092	-4.98184	6.2982e-07	3.69937e-05
Iigp1	76.7219	1.63148	0.327538	4.98105	6.32389e-07	3.70147e-05
Ldlr	343.527	-1.32334	0.26575	-4.97962	6.37103e-07	3.71606e-05
Cndp2	85.3904	-1.12605	0.226327	-4.97533	6.51358e-07	3.78602e-05
Celf4	246.222	1.19389	0.240069	4.9731	6.58901e-07	3.80384e-05
Ptgs2os2	51.4154	-1.56137	0.313963	-4.97308	6.58968e-07	3.80384e-05
A2ml1	24.8566	-1.88807	0.380017	-4.9684	6.75077e-07	3.88344e-05
Tkt	312.015	-0.914632	0.18417	-4.96624	6.8264e-07	3.90013e-05
Jcad	132.093	-1.35526	0.27286	-4.96686	6.80469e-07	3.90013e-05
Chia1	1109.15	-1.46224	0.294788	-4.96031	7.03814e-07	4.00743e-05
Rpl21	3720.87	-0.582749	0.11777	-4.94819	7.49067e-07	4.23628e-05
Rps25	2706.35	-0.709229	0.14332	-4.94857	7.47617e-07	4.23628e-05
Homer2	305.704	1.31925	0.266712	4.94634	7.56233e-07	4.26241e-05
Mertk	37.7593	1.56506	0.317692	4.92633	8.37869e-07	4.70669e-05
Rpl18a	2485.65	-0.676647	0.13751	-4.92071	8.62304e-07	4.82775e-05
Clic5	3567.02	0.809708	0.16465	4.91775	8.75451e-07	4.88502e-05
Cd59a	166.712	-1.02988	0.209706	-4.91109	9.05713e-07	5.03709e-05
Ager	1008.19	0.644453	0.131464	4.90213	9.48011e-07	5.25487e-05
C4b	25.1862	1.67247	0.341372	4.89928	9.61897e-07	5.31424e-05
5330413P13Rik	11.3912	-1.83691	0.376185	-4.883	1.04484e-06	5.75351e-05
Got1	110.07	-1.06016	0.217179	-4.88149	1.05288e-06	5.77874e-05
Itih4	648.408	-1.18643	0.243168	-4.87905	1.06599e-06	5.83161e-05
Lonp2	448.869	-0.773057	0.158745	-4.8698	1.11709e-06	6.09125e-05
Gm42680	4.2203	1.78193	0.366425	4.863	1.15618e-06	6.28391e-05
Ckmt1	129.518	1.19113	0.245514	4.85156	1.22492e-06	6.63598e-05
Pclo	78.9316	-1.44625	0.298342	-4.84764	1.24941e-06	6.74679e-05
Slc39a8	1979.08	-0.918851	0.189689	-4.84398	1.27265e-06	6.85022e-05
Wnt7b	15.8609	-1.6622	0.343399	-4.84044	1.29552e-06	6.95099e-05
Gm45332	36.6144	-1.77928	0.367989	-4.83513	1.33057e-06	7.1162e-05
Col8a1	125.225	1.23345	0.255939	4.81931	1.44059e-06	7.65571e-05
Ppp1r14c	1628.37	-0.670034	0.139026	-4.81948	1.43935e-06	7.65571e-05
Tub	15.8196	1.69817	0.352574	4.8165	1.46096e-06	7.73938e-05
Eno1	267.749	0.920344	0.191783	4.79889	1.59545e-06	8.42516e-05
Gm43504	5.53229	1.79231	0.37405	4.79163	1.65435e-06	8.68143e-05
Lpcat1	6222.53	-0.411332	0.0858328	-4.79225	1.64919e-06	8.68143e-05
Fgf1	1884.85	0.700385	0.146193	4.79081	1.66107e-06	8.68949e-05
Atf5	143.673	-1.3116	0.274411	-4.7797	1.75561e-06	9.1554e-05
Col14a1	35.4471	1.73103	0.362443	4.776	1.78815e-06	9.29615e-05
Fam102b	2468.29	-1.1739	0.24639	-4.7644	1.89412e-06	9.8166e-05
Sema3f	27.2646	1.521	0.319633	4.75858	1.94962e-06	0.00010073
Ryr2	102.274	-1.73524	0.365033	-4.75367	1.99759e-06	0.000102891
Lpar4	15.7877	-1.7147	0.361054	-4.74915	2.0427e-06	0.000104892
Chac1	8.44132	-1.77363	0.374322	-4.73825	2.15575e-06	0.000110359
Esam	236.169	-0.743122	0.156923	-4.73558	2.18426e-06	0.000111477
Pwp1	105.545	1.16521	0.24615	4.73375	2.20405e-06	0.000112046
Aldh1l1	44.8929	-1.32167	0.279228	-4.73332	2.2088e-06	0.000112046
Actb	10842.2	0.599656	0.126766	4.73042	2.24059e-06	0.000113316
Panct2	478.673	0.912769	0.193107	4.72675	2.28144e-06	0.000115034
Lgr6	14.3132	1.75998	0.373897	4.70712	2.51243e-06	0.000126301
Apmap	340.9	0.92308	0.19636	4.70095	2.58953e-06	0.000129787
Tacstd2	319.128	-1.05609	0.224927	-4.69525	2.66282e-06	0.000133062
Atp1a1	2659.4	0.629875	0.134172	4.69454	2.67213e-06	0.000133129
Ace	214.246	1.023	0.218314	4.68592	2.78701e-06	0.000138441
Tmem63a	133.019	0.994254	0.212267	4.68397	2.81369e-06	0.000139022
Ikbip	134.256	0.884694	0.188882	4.68385	2.81532e-06	0.000139022
Mmp14	141.814	0.956013	0.204214	4.68142	2.84896e-06	0.000140269
Fgfr1	19.5944	1.5235	0.325785	4.6764	2.91954e-06	0.000143323
App	3202.69	-0.647231	0.138504	-4.67302	2.96808e-06	0.00014528
Cyp39a1	258.29	-0.866957	0.185731	-4.66782	3.04416e-06	0.000148569
Rn7sk	984.256	1.11277	0.238584	4.66407	3.10015e-06	0.000150862
AI504432	37.6302	1.57887	0.338748	4.66092	3.14801e-06	0.000152747
Hs2st1	1806.79	0.845565	0.181628	4.65548	3.23223e-06	0.00015638
Igfbp3	80.749	1.38973	0.298815	4.65081	3.30628e-06	0.000159502
Fxyd4	92.3352	1.69348	0.364316	4.64839	3.34535e-06	0.000160923
Rps8	3032.42	-0.588824	0.12681	-4.64337	3.42777e-06	0.000164415
Fut8	296.827	-1.0343	0.222906	-4.64009	3.48259e-06	0.000166093
Stard5	107.789	-1.13272	0.244109	-4.64022	3.4804e-06	0.000166093
Bcan	26.1454	1.64119	0.353791	4.63886	3.50336e-06	0.000166609
Rian	4132.55	-1.0534	0.227118	-4.6381	3.51634e-06	0.000166752
Lpar6	225.043	0.927399	0.200287	4.63035	3.65053e-06	0.000172627
Bcr	447.695	0.866025	0.187273	4.62439	3.75698e-06	0.00017716
Col1a1	81.8905	1.44874	0.313471	4.6216	3.80793e-06	0.000178557
Sc5d	225.214	-1.06327	0.23004	-4.62209	3.79895e-06	0.000178557
Pls1	606.553	0.824517	0.178508	4.61895	3.85688e-06	0.000180264
Rora	846.195	-0.587436	0.127193	-4.61847	3.86588e-06	0.000180264
Col23a1	147.819	1.01737	0.220387	4.61628	3.90685e-06	0.000181668
Cd55	1080.87	-0.776282	0.16833	-4.61167	3.99447e-06	0.000185228
Mocs1	258.259	-0.892992	0.193686	-4.61053	4.01648e-06	0.000185734
Met	1582.43	-0.898277	0.195468	-4.59551	4.31685e-06	0.000199075
Rassf9	193.629	1.08602	0.23644	4.59321	4.36471e-06	0.000200729
Mycl	9.73391	1.72977	0.376673	4.59224	4.38522e-06	0.000201119
Sgcb	44.8757	-1.39889	0.304666	-4.59153	4.39999e-06	0.000201246
Srp19	371.312	-0.724139	0.157944	-4.58479	4.54448e-06	0.000207288
Egfl6	9173.93	0.63853	0.139373	4.58144	4.61776e-06	0.000210058
Cobll1	938.845	-0.770499	0.16821	-4.58058	4.63679e-06	0.000210352
Bhlhe41	53.6039	-1.47896	0.323173	-4.57639	4.73075e-06	0.000214034
Gm21596	41.247	-1.40517	0.307449	-4.57042	4.86747e-06	0.000219627
Ankrd22	26.4444	-1.71918	0.378162	-4.54615	5.46361e-06	0.000245863
Vim	251.711	1.2464	0.274357	4.543	5.54601e-06	0.000248236
Rpl32	3192.29	-0.581899	0.128076	-4.54338	5.53603e-06	0.000248236
Arl4c	446.748	0.820934	0.18073	4.54232	5.56385e-06	0.00024837
Flrt2	39.4009	1.59738	0.351783	4.54083	5.60339e-06	0.00024947
Cst8	30.0008	-1.41372	0.311491	-4.53854	5.66439e-06	0.000251517
Slc16a7	561.125	-1.10373	0.243238	-4.53766	5.68807e-06	0.0002519
Fmo2	487.915	-1.43896	0.3176	-4.53073	5.87815e-06	0.000259631
Rap1gap	253.517	0.867792	0.191868	4.52285	6.10133e-06	0.000268074
Filip1l	439.017	-0.967809	0.213974	-4.52302	6.09629e-06	0.000268074
Sytl5	185.985	0.847259	0.187611	4.51604	6.30076e-06	0.000276112
Gzf1	489.147	-0.796219	0.176499	-4.51118	6.44675e-06	0.000281772
Usp8	2709.59	-0.617495	0.136972	-4.50819	6.53817e-06	0.000285023
P3h2	258.989	1.0094	0.224092	4.50438	6.6567e-06	0.000289437
Ifi27	186.719	0.991375	0.220137	4.50345	6.68604e-06	0.00028996
Rgs7bp	67.827	-1.54324	0.343055	-4.49854	6.84225e-06	0.000295967
Klf2	220.896	1.32202	0.293986	4.49688	6.89566e-06	0.000297509
Mfsd2a	290.907	-1.00934	0.224624	-4.49347	7.00716e-06	0.000301542
Lss	219.615	-1.21549	0.270837	-4.4879	7.19301e-06	0.000308746
Tmem44	36.1754	1.28501	0.286384	4.48703	7.22232e-06	0.000309211
Ppm1n	8.69482	1.67726	0.37446	4.47915	7.49403e-06	0.000318885
Slc25a30	125.206	1.04336	0.232953	4.47883	7.50542e-06	0.000318885
Npy2r	29.1441	-1.6991	0.379277	-4.47983	7.47014e-06	0.000318885
Prokr1	161.746	1.13661	0.254122	4.47269	7.72401e-06	0.000327342
Lmo7	2766.88	0.758442	0.169729	4.46855	7.87532e-06	0.000332911
Lpp	7038.43	0.757996	0.169856	4.46257	8.09819e-06	0.000340612
Lamp3	24582.6	-0.833974	0.186879	-4.46263	8.09579e-06	0.000340612
Enah	33.8051	1.55664	0.349068	4.45941	8.21857e-06	0.000344809
Asns	158.493	-1.13669	0.254957	-4.45837	8.25872e-06	0.000345627
Akap5	1454.13	1.13733	0.255313	4.45464	8.40336e-06	0.000350803
Gm37298	104.455	1.2296	0.277385	4.43283	9.30026e-06	0.000386318
Rpl23a	3961.35	-0.501944	0.113232	-4.43288	9.29815e-06	0.000386318
Smim3	175.895	1.00348	0.226607	4.42826	9.49961e-06	0.000392651
Rpl4	5767.54	-0.609316	0.137584	-4.42869	9.48059e-06	0.000392651
Apold1	27.3788	1.57527	0.355886	4.42633	9.58512e-06	0.000395209
Foxn3	606.862	0.623303	0.140877	4.42446	9.66835e-06	0.000397662
Rabgap1l	3554.53	-0.573281	0.12961	-4.42312	9.72869e-06	0.000399163
Adgrd1	44.5901	-1.37327	0.310732	-4.41947	9.89413e-06	0.000404958
Irx5	268.863	-0.899354	0.203543	-4.4185	9.93905e-06	0.000405804
AU021092	287.606	0.930378	0.210624	4.41724	9.99693e-06	0.000407174
Retnlg	21.2542	1.49797	0.339303	4.41486	1.01077e-05	0.000410686
Gatm	22.9297	1.54852	0.351296	4.40802	1.04322e-05	0.000422843
Tgfb2	147.701	0.923967	0.209781	4.40443	1.06061e-05	0.000428854
Krt23	356.866	-0.865985	0.196652	-4.40364	1.06451e-05	0.000429397
Zdhhc21	1284.31	0.662242	0.150578	4.39799	1.09258e-05	0.00043966
Itih1	21.5537	-1.56444	0.356113	-4.39312	1.11737e-05	0.000448557
Peg3	17.1851	1.59719	0.363673	4.39183	1.12399e-05	0.000450133
Svopl	57.715	1.26445	0.287963	4.39101	1.12825e-05	0.000450763
Fam171a1	67.0263	1.32039	0.30093	4.38771	1.14549e-05	0.000456558
Gm44416	30.4215	1.28971	0.294183	4.38405	1.16496e-05	0.000463215
Fbp2	593.903	-0.779473	0.177925	-4.38091	1.18183e-05	0.000468812
Gm26945	153.953	-1.33087	0.303905	-4.37925	1.1909e-05	0.000471291
Birc3	313.223	-0.919828	0.210175	-4.37649	1.20603e-05	0.000476154
Fam129a	454.444	-0.92258	0.211005	-4.37231	1.22938e-05	0.000484231
Fam198b	65.3719	1.32258	0.303089	4.36368	1.27895e-05	0.000502572
Oma1	149.696	-0.676986	0.155398	-4.35646	1.32185e-05	0.000518216
Ifi27l2a	10.0122	1.66922	0.383457	4.35308	1.34235e-05	0.000525023
Bcl6b	12.6589	1.61979	0.372256	4.35129	1.35341e-05	0.000528116
Alcam	12426.6	-0.650035	0.149474	-4.34882	1.36875e-05	0.000532858
Rpl14	1298.18	-0.575973	0.132615	-4.34318	1.40435e-05	0.000545449
Gsn	267.388	0.727665	0.167606	4.34153	1.41494e-05	0.000548291
Rin2	842.024	0.626819	0.144589	4.33518	1.45642e-05	0.000562469
Aacs	32.1523	-1.42869	0.329577	-4.3349	1.45825e-05	0.000562469
Notch4	16.7498	1.61173	0.371893	4.33385	1.46524e-05	0.000563866
Mgat3	18.4025	1.62592	0.375538	4.32957	1.49401e-05	0.000573617
Tbc1d1	19.7075	1.40315	0.324458	4.32461	1.52803e-05	0.000585337
Gm43130	81.8534	1.60809	0.372045	4.3223	1.54409e-05	0.000590138
Kirrel	70.4434	1.01782	0.235688	4.31852	1.57079e-05	0.000596259
Rbms3	859.317	-0.823239	0.190606	-4.31907	1.56692e-05	0.000596259
Slc35g1	50.5183	-1.5415	0.356914	-4.31896	1.56766e-05	0.000596259
Cbr2	1785.02	1.06829	0.247499	4.31636	1.58625e-05	0.00059941
Rps10	1509.46	-0.5049	0.116969	-4.31653	1.58501e-05	0.00059941
Ptger3	12.9721	-1.59139	0.368993	-4.3128	1.61203e-05	0.00060778
B130024G19Rik	7.9054	1.62555	0.377576	4.30524	1.66805e-05	0.000626205
Hist1h4c	21.8174	1.22604	0.284814	4.3047	1.67213e-05	0.000626205
Dapk2	81.6912	1.05468	0.244983	4.3051	1.66908e-05	0.000626205
Per3	303.356	0.889065	0.206663	4.302	1.69262e-05	0.000632352
Camsap1	215.752	-1.04023	0.241828	-4.30155	1.69609e-05	0.000632352
Esm1	21.6981	1.63003	0.37901	4.30076	1.7021e-05	0.00063318
Itga9	2669.77	-0.747023	0.173927	-4.29504	1.74664e-05	0.00064831
Dsc2	16.9134	1.61271	0.376066	4.28837	1.79986e-05	0.000666585
Rpl26	1185.57	-0.553504	0.129133	-4.28632	1.81656e-05	0.000671286
Gm45457	27.0263	1.52748	0.356428	4.28553	1.82302e-05	0.000672188
Car8	2085.47	-0.971225	0.227112	-4.27641	1.89933e-05	0.000698786
Ttc38	147.864	-0.920896	0.215441	-4.27448	1.91587e-05	0.000703327
Map3k13	93.4746	-1.27159	0.297724	-4.27103	1.94572e-05	0.000712723
Ldha	2988.88	0.66719	0.156288	4.26898	1.96367e-05	0.000717726
Csrp1	1301.76	0.674863	0.158121	4.26801	1.97221e-05	0.000719276
Tmem213	93.8988	1.1768	0.275962	4.26437	2.0047e-05	0.000727953
Col6a2	76.1182	-1.33234	0.312435	-4.26439	2.00451e-05	0.000727953
Fv1	25.1359	-1.43654	0.33704	-4.26222	2.02408e-05	0.000733402
Slc39a10	864.563	0.843182	0.197926	4.26009	2.04348e-05	0.00073883
Itgb6	618.617	0.986514	0.231617	4.25925	2.05117e-05	0.000740013
Sdc1	1701.86	0.491537	0.11549	4.2561	2.08025e-05	0.000748889
Rpl41	2401.04	-0.599576	0.140956	-4.25365	2.10309e-05	0.000755489
Dusp16	596.741	-0.749353	0.176188	-4.25314	2.10792e-05	0.000755603
Gm15261	29.3634	1.41913	0.333749	4.2521	2.11778e-05	0.000757515
Avpr1a	37.0241	1.54958	0.364483	4.25144	2.12397e-05	0.000758109
Capn6	11.0006	1.61141	0.379253	4.24891	2.14814e-05	0.000765104
Spats2	73.6576	1.00567	0.23687	4.24566	2.17955e-05	0.000774642
Traf5	29.6208	1.37093	0.324316	4.22716	2.36663e-05	0.00083935
Tinag	107.615	-1.29682	0.306915	-4.22533	2.38588e-05	0.000844391
Mc5r	7.8	-1.58287	0.374716	-4.22418	2.39808e-05	0.000846917
Tmem27	5.97532	1.61277	0.382149	4.22025	2.4403e-05	0.000860011
Ccl11	9.1007	1.59907	0.37917	4.21728	2.47265e-05	0.000869582
Porcn	45.848	1.34099	0.318424	4.21134	2.5386e-05	0.000890905
Malt1	3242.36	0.780288	0.185334	4.21018	2.55169e-05	0.000893624
Rps6	2683.97	-0.546657	0.129862	-4.20952	2.55912e-05	0.000894358
Cebpd	635.163	-0.766753	0.182609	-4.19888	2.68238e-05	0.000935479
Dpyd	17.1786	1.51164	0.360235	4.19627	2.71352e-05	0.000944372
Rmrp	118.041	0.957215	0.228214	4.19437	2.73625e-05	0.00094988
Krt7	567.551	0.883123	0.210568	4.19401	2.74069e-05	0.00094988
Map1b	248.677	-1.22443	0.292017	-4.193	2.75293e-05	0.00095215
Fasn	3295.23	-0.681954	0.1627	-4.19148	2.77142e-05	0.000956569
Rps23-ps1	1019.23	-0.548379	0.130991	-4.18639	2.83426e-05	0.000976247
Peli1	899.278	0.598302	0.142976	4.18462	2.85638e-05	0.000980921
Pank3	1817.73	-0.607452	0.145172	-4.18437	2.85956e-05	0.000980921
Igf1r	303.707	1.08716	0.259955	4.1821	2.88832e-05	0.000988761
Cyb5a	417.71	-0.674324	0.161424	-4.17736	2.94912e-05	0.00100667
Hs3st3b1	178.42	-1.11285	0.266417	-4.17709	2.95267e-05	0.00100667
Fam43a	90.787	1.13415	0.271563	4.17638	2.96181e-05	0.00100774
Idh1	466.794	-0.860314	0.206096	-4.17434	2.98845e-05	0.00101474
Sorl1	2293.52	0.5949	0.142585	4.17223	3.01627e-05	0.00102211
Epb41l4b	331.37	0.709885	0.170365	4.16685	3.08844e-05	0.00104445
Dclk1	217.181	-0.949852	0.227997	-4.16607	3.0989e-05	0.00104588
Tpm2	46.1587	1.20955	0.2906	4.16224	3.1514e-05	0.00105933
Fbn2	198.254	1.09472	0.262986	4.16264	3.14583e-05	0.00105933
Nacad	23.3238	-1.50693	0.362279	-4.15959	3.18818e-05	0.00106954
Cd36	9833.17	-0.720962	0.173428	-4.15712	3.22284e-05	0.00107901
D130019J16Rik	38.0146	1.31157	0.315854	4.15244	3.28951e-05	0.00109913
Hist1h4d	114.461	0.906182	0.218678	4.14391	3.41438e-05	0.00113858
Oas1a	12.4206	1.5709	0.379261	4.14199	3.44308e-05	0.00114587
Rps4x	5168.36	-0.543498	0.131457	-4.13443	3.55843e-05	0.00118191
Naaladl2	377.315	0.963673	0.233357	4.12962	3.6337e-05	0.00120452
Atoh8	34.1812	1.16453	0.282523	4.12188	3.75786e-05	0.00124321
Hif3a	19.369	-1.5176	0.368289	-4.12069	3.77737e-05	0.0012472
Secisbp2l	3527.07	-0.489949	0.11905	-4.1155	3.86345e-05	0.00127311
Tmem159	134.593	-0.917747	0.223274	-4.1104	3.94969e-05	0.00129898
Cmah	91.6736	1.40068	0.341315	4.10378	4.06461e-05	0.00133415
Irgm2	73.647	1.0899	0.265697	4.10205	4.09513e-05	0.00134002
Anxa1	2166.06	0.958501	0.233675	4.10185	4.09851e-05	0.00134002
Nucb2	1127.49	-0.602722	0.147255	-4.09306	4.25727e-05	0.00138921
Shisa6	64.9935	-1.45538	0.355817	-4.09025	4.30916e-05	0.00140341
Gm39327	9.82448	-1.53668	0.375849	-4.08856	4.34062e-05	0.00141091
Lrat	50.2621	-1.55125	0.379481	-4.08783	4.35421e-05	0.00141259
Fancd2	27.5288	1.55469	0.380745	4.08329	4.44029e-05	0.00143773
Tril	20.7337	1.4796	0.362563	4.08094	4.48534e-05	0.00144951
Gprc5b	102.351	-1.36564	0.334897	-4.07781	4.54624e-05	0.00146636
Dock9	2085.96	-0.455932	0.111908	-4.07418	4.61772e-05	0.0014837
Gm15592	16.6505	-1.5371	0.377247	-4.07451	4.61112e-05	0.0014837
Clip4	1742.71	0.591564	0.145472	4.06652	4.77205e-05	0.00153035
Gnai1	358.397	0.87774	0.215992	4.06377	4.82865e-05	0.00154259
Cd9	1917.24	0.608275	0.149667	4.06419	4.82e-05	0.00154259
Iars	513.413	-0.699441	0.172226	-4.06118	4.88253e-05	0.00155683
Col18a1	127.345	1.02114	0.251683	4.05726	4.9651e-05	0.00157715
Fbxl5	576.218	-0.6354	0.156596	-4.05757	4.95866e-05	0.00157715
Klhl29	34.7811	-1.51383	0.373228	-4.05604	4.9912e-05	0.00158244
Nsdhl	98.246	-1.1632	0.287072	-4.05193	5.0796e-05	0.00160742
Man1c1	79.297	0.988116	0.243912	4.05112	5.09737e-05	0.00161
Rmdn2	584.389	-0.83254	0.205705	-4.04724	5.18247e-05	0.0016338
Cttnbp2	6.63663	1.5335	0.379063	4.04551	5.22103e-05	0.00164286
Acsl5	1883.43	-0.533545	0.131911	-4.04473	5.23824e-05	0.00164518
Rps27rt	1534.32	-0.608724	0.150794	-4.0368	5.41848e-05	0.0016986
Rpl13a	892.689	-0.558063	0.13861	-4.02613	5.67024e-05	0.0017742
Mcl1	2621	0.76132	0.189237	4.0231	5.74375e-05	0.00179385
Osbpl6	542.876	0.857732	0.213281	4.02161	5.78023e-05	0.00180188
Trim30a	78.7526	1.30298	0.324236	4.01861	5.85418e-05	0.00182154
Gm43314	12.9532	-1.45174	0.361592	-4.01485	5.94824e-05	0.00184738
Sh3d21	26.2003	1.24122	0.309285	4.01321	5.98986e-05	0.00185342
G0s2	18.2009	-1.33132	0.331713	-4.01346	5.98359e-05	0.00185342
Rpl13	2815.64	-0.46513	0.115921	-4.01248	6.00854e-05	0.00185577
Srrm4	7.49359	-1.50923	0.37634	-4.01027	6.06494e-05	0.00186974
A530083M17Rik	83.3534	-1.25326	0.312751	-4.0072	6.1443e-05	0.00189073
H2afj	46.6835	-1.07712	0.268844	-4.00649	6.16278e-05	0.00189293
Efemp2	86.3754	0.940708	0.23484	4.00573	6.18256e-05	0.00189553
Ttc21b	116.451	-1.05068	0.262492	-4.0027	6.26235e-05	0.00191648
Ncor2	320.217	0.779759	0.194835	4.00215	6.27697e-05	0.00191745
Acat2	100.035	-0.99073	0.247803	-3.99806	6.38636e-05	0.00194731
Fgfr3	329.482	0.702475	0.175751	3.99698	6.41551e-05	0.00195265
Fbn1	91.0876	1.12082	0.280889	3.99025	6.60049e-05	0.00199444
Rpl6	3415.97	-0.473299	0.1186	-3.99072	6.5873e-05	0.00199444
Cradd	172.006	-0.995566	0.24949	-3.9904	6.5961e-05	0.00199444
9230117E06Rik	6.47434	-1.47707	0.370082	-3.99119	6.57427e-05	0.00199444
Xlr3a	6.97372	1.49061	0.374006	3.98553	6.73306e-05	0.00203084
Acaca	1208.96	-0.730749	0.18349	-3.9825	6.81953e-05	0.00205322
C430049B03Rik	18.8608	1.45048	0.364407	3.98039	6.88013e-05	0.00206774
Rpl3-ps1	485.163	-1.45354	0.36645	-3.96653	7.29253e-05	0.00218776
Mindy2	939.786	0.555487	0.14012	3.96438	7.35882e-05	0.00220356
Rps27	2195.69	-0.584649	0.147491	-3.96396	7.37152e-05	0.00220356
Hk2	441.938	-0.95673	0.241418	-3.96295	7.40281e-05	0.00220897
Mlana	17.6988	-1.32176	0.333589	-3.96223	7.42522e-05	0.00221171
Rhou	170.774	-1.06075	0.267824	-3.96062	7.47547e-05	0.00222272
Ly6d	66.8143	1.29052	0.325923	3.95958	7.5082e-05	0.0022285
Sik2	100.461	1.10208	0.278473	3.95759	7.57112e-05	0.0022432
Mkrn2os	4.05315	-1.50925	0.381539	-3.95569	7.63146e-05	0.00225708
Rps18	1758.21	-0.513012	0.129813	-3.95193	7.75225e-05	0.00228876
Decr1	178.091	0.770869	0.195088	3.95139	7.76987e-05	0.00228992
Tspan7	63.1596	1.08233	0.273977	3.95044	7.80062e-05	0.00229495
Fut9	18.1423	1.50624	0.381355	3.94971	7.82454e-05	0.00229794
Fgf9	3.15066	1.39042	0.352853	3.9405	8.13136e-05	0.0023797
Pkdrej	5.76316	-1.4861	0.377135	-3.9405	8.13121e-05	0.0023797
Eef1a1	28944.2	-0.437957	0.111278	-3.93568	8.29608e-05	0.00242367
Pkib	368.926	1.03116	0.262044	3.93507	8.31739e-05	0.00242566
Eppk1	302.667	0.89489	0.22747	3.93411	8.35062e-05	0.00243112
Zfp521	40.4835	1.37459	0.349649	3.93134	8.44723e-05	0.00245497
Gm5431	44.3145	1.37199	0.349071	3.93041	8.47995e-05	0.00246022
Dag1	2516.39	0.552265	0.140641	3.92678	8.60902e-05	0.00249334
Abcc9	23.2063	1.40579	0.358289	3.92363	8.72236e-05	0.0025218
Rpl34-ps1	511.113	-0.847544	0.216171	-3.92071	8.82893e-05	0.00254821
Man2b1	146.738	0.818638	0.209042	3.91615	8.99749e-05	0.00259239
Sparcl1	410.863	0.978596	0.24995	3.91516	9.03427e-05	0.00259852
Hcar1	4.8558	1.49339	0.381504	3.91449	9.0597e-05	0.00260136
Per1	182.127	0.964865	0.246518	3.91398	9.07888e-05	0.0026024
Rnf122	57.1602	1.01843	0.260325	3.91215	9.1478e-05	0.00261768
Gm13502	55.4002	-1.36817	0.349928	-3.90986	9.23485e-05	0.00263808
Kctd12b	88.6423	1.16572	0.298284	3.9081	9.30234e-05	0.00264661
Fads2	39.0502	-1.151	0.29449	-3.90846	9.28865e-05	0.00264661
Tmem154	67.7384	-1.25223	0.320439	-3.90785	9.31214e-05	0.00264661
Cavin1	283.936	0.6122	0.156747	3.90567	9.39663e-05	0.00266158
Emp2	2676.91	0.421858	0.108007	3.90584	9.39001e-05	0.00266158
4930556M19Rik	98.3151	-0.877496	0.225047	-3.89918	9.65201e-05	0.0027293
Kcnn3	105.727	1.11272	0.285636	3.89559	9.79612e-05	0.00276538
Rps7	546.678	-0.540219	0.138791	-3.89231	9.92953e-05	0.00279832
Rbm46	4.18381	-1.34335	0.345272	-3.89069	9.99598e-05	0.00281232
Rbpjl	505.081	-0.651283	0.167481	-3.88871	0.00010078	0.00283065
Gm36266	7.94418	1.47674	0.380349	3.88259	0.000103348	0.00289304
Acly	1274.55	-0.572732	0.147507	-3.88275	0.000103284	0.00289304
Il1rn	23.0194	1.44695	0.372901	3.88025	0.00010435	0.00291623
Gm4117	89.8421	-1.47013	0.37939	-3.87498	0.000106635	0.00297512
Edaradd	15.8436	1.45041	0.37453	3.87261	0.000107675	0.00299894
Shisa5	169.128	0.760325	0.196354	3.87222	0.000107847	0.00299894
Ppm1f	34.1107	1.06267	0.274658	3.86908	0.000109246	0.0030328
Rplp1	1823.69	-0.472483	0.122133	-3.86859	0.000109468	0.00303393
Grem2	50.1714	1.28206	0.331908	3.86268	0.000112148	0.00310307
Ces1d	501.9	-0.658333	0.170544	-3.86019	0.000113297	0.00312968
Pdgfrb	33.5676	1.28798	0.333798	3.85855	0.000114064	0.00314568
Pde5a	153.614	1.11452	0.288934	3.85736	0.000114618	0.00315393
Tmem132d	4.93324	-1.45282	0.376661	-3.8571	0.00011474	0.00315393
Sptlc2	3008.24	-0.51492	0.133525	-3.85635	0.000115092	0.00315842
Rpl11	1045.31	-0.734118	0.190457	-3.8545	0.000115965	0.00317198
Gm7292	7.93417	-1.44933	0.375996	-3.85464	0.000115898	0.00317198
Cep70	193.581	0.778867	0.202232	3.85136	0.000117465	0.00320776
Fgd1	28.5162	1.2124	0.314841	3.85083	0.000117718	0.00320945
Cd164	4051.51	0.443794	0.115286	3.84951	0.000118356	0.00322159
Jade1	531.801	0.808481	0.210414	3.84234	0.000121867	0.0033064
Rps28	2327.18	-0.496726	0.129268	-3.84261	0.000121732	0.0033064
Hdac9	106.678	-0.913343	0.2378	-3.8408	0.000122634	0.00332183
Cobl	540.515	-0.719351	0.187361	-3.83938	0.000123347	0.00333575
Pla2g16	184.074	0.797982	0.207887	3.83854	0.000123769	0.00334177
Arhgap6	299.009	0.76831	0.200285	3.83608	0.000125014	0.00336994
Limch1	327.135	0.983319	0.256511	3.83343	0.000126369	0.00340098
Actg1	7752.96	0.654885	0.170929	3.83133	0.000127455	0.0034247
Crnde	57.5372	-1.08663	0.283761	-3.82937	0.00012847	0.00344645
Hspb8	281.481	-0.773421	0.202067	-3.82756	0.000129422	0.00346644
Emcn	57.3799	1.26871	0.331649	3.82545	0.000130531	0.00348806
Armc10	263.847	0.575009	0.15032	3.82524	0.000130646	0.00348806
Alas1	413.5	0.695153	0.181823	3.82324	0.000131711	0.00351089
Lzts1	4.54818	-1.43832	0.376884	-3.81634	0.000135443	0.00360465
Nup93	139.113	0.87539	0.229459	3.81503	0.000136168	0.00361817
Adarb2	3.88567	1.42713	0.374366	3.81213	0.000137772	0.00365501
Btg3	520.926	-1.0475	0.274852	-3.81116	0.000138318	0.00366369
Ifi44	39.1688	1.40541	0.368952	3.80921	0.000139414	0.00366371
Fbln5	179.857	0.945797	0.248279	3.80942	0.000139293	0.00366371
Zfp52	63.982	0.901247	0.236511	3.8106	0.000138632	0.00366371
Rpl23	3030.97	-0.379128	0.0995266	-3.80931	0.000139356	0.00366371
Tmem8	102.132	-0.885677	0.232451	-3.81017	0.000138869	0.00366371
Pros1	314.76	0.774923	0.203549	3.80706	0.000140629	0.00368985
Golm1	1064.53	0.816503	0.214558	3.80551	0.000141511	0.00370718
Nsa2	1229.4	-0.493355	0.129693	-3.80401	0.000142371	0.0037239
Tmsb4x	26963.5	0.428734	0.112792	3.80109	0.000144061	0.00376222
Apoe	45.6958	-1.16406	0.306275	-3.8007	0.000144289	0.00376231
Selenow	50.1758	0.866811	0.228171	3.79896	0.000145307	0.00377748
Bmp2	135.061	-0.985659	0.259457	-3.79893	0.000145322	0.00377748
Fndc1	4.4552	1.41256	0.371974	3.79747	0.000146182	0.00379394
Myo18a	480.915	0.70127	0.184702	3.79677	0.000146596	0.00379878
Gm38075	7.71733	1.4033	0.370157	3.79108	0.000149993	0.00387482
Gm37653	53.4071	1.04695	0.276149	3.79125	0.00014989	0.00387482
Cntrl	711.941	-0.726218	0.191845	-3.78544	0.000153437	0.00395768
Rps17	2337.62	-0.526556	0.139232	-3.78185	0.000155667	0.00400903
Rgs4	552.601	0.926778	0.245091	3.78136	0.000155977	0.00401084
Phf24	129.038	-0.979225	0.259187	-3.77807	0.000158047	0.00405784
Atxn10	830.107	-0.408904	0.108298	-3.77574	0.000159536	0.00408979
Wls	1314.5	0.49215	0.130406	3.77399	0.000160659	0.00411228
Plekhb2	411.243	0.676499	0.179282	3.77338	0.000161052	0.00411605
Gstp2	16.8728	1.28841	0.341985	3.76745	0.000164922	0.00420853
Syk	6.87953	1.39751	0.371697	3.7598	0.000170046	0.0043261
Abca17	4.93097	-1.43812	0.382494	-3.75986	0.000170007	0.0043261
Oas2	5.55878	1.42796	0.380046	3.75734	0.000171732	0.00436236
Adam19	1119.47	-0.578226	0.153908	-3.75695	0.000171995	0.00436241
Rcan2	36.1592	-1.27039	0.338285	-3.75538	0.000173077	0.00438321
Gm26802	285.505	1.39951	0.373256	3.74947	0.000177207	0.00448104
Iqgap2	463.457	1.00025	0.267057	3.74547	0.000180055	0.00454617
Map4k3	1089.72	-0.511361	0.136581	-3.744	0.000181114	0.00456603
Bach2	111.345	-1.11142	0.296944	-3.74286	0.000181937	0.00457988
Nid1	109.829	1.22231	0.326697	3.74141	0.00018299	0.00459947
Eif1	2441.11	-0.34556	0.0924054	-3.73961	0.000184305	0.00462559
Lonrf3	70.1682	-1.12582	0.301477	-3.73435	0.000188204	0.00471637
C030032O16Rik	33.9597	1.26919	0.340895	3.7231	0.000196794	0.0049169
Limd1	240.535	-0.749426	0.201283	-3.72324	0.000196682	0.0049169
Ugp2	797.885	-0.588501	0.158102	-3.72228	0.000197431	0.00492547
Nin	164.077	-0.908259	0.244087	-3.72105	0.000198398	0.00494224
Pllp	48.3449	1.06257	0.285724	3.71887	0.000200114	0.00497308
Creb3l2	586.938	0.647986	0.174249	3.71873	0.00020023	0.00497308
Sulf1	40.3884	1.24645	0.335255	3.71791	0.00020088	0.00497947
Gpr22	51.9047	1.12937	0.303802	3.71747	0.000201232	0.00497947
Atp1b1	11991.2	0.494772	0.133104	3.71719	0.00020145	0.00497947
Ankrd40	559.968	-0.544554	0.146507	-3.71691	0.000201677	0.00497947
Gclc	2480.27	-0.839423	0.226281	-3.70965	0.000207544	0.00511677
Stard3nl	225.73	-0.742304	0.200146	-3.7088	0.000208241	0.0051264
Arhgef12	2011.73	0.496486	0.133916	3.70746	0.000209352	0.00514619
Ltv1	187.926	-0.784598	0.211752	-3.70527	0.000211167	0.00518319
Gm45073	41.1431	1.09427	0.295394	3.70444	0.000211855	0.00519245
Csf2	85.7702	-0.869118	0.234657	-3.70379	0.000212404	0.0051983
C1galt1c1	602.294	-0.672177	0.181652	-3.70036	0.000215291	0.00526128
Esr1	5.01186	1.4296	0.386826	3.69572	0.000219267	0.00535062
Elmo2	185.153	-0.778512	0.210748	-3.69404	0.000220721	0.00537096
Rapgef5	1296.88	-0.80992	0.219252	-3.69401	0.000220742	0.00537096
Il1b	19.7912	1.36051	0.368399	3.69304	0.000221589	0.00538373
Thsd1	33.6619	-1.15103	0.311898	-3.69041	0.000223894	0.00543187
Neurl3	24.9235	1.21878	0.330448	3.68827	0.000225787	0.00546986
Rpsa	1890.77	-0.451015	0.122329	-3.68691	0.000226992	0.0054911
Clint1	809.241	-0.525179	0.142505	-3.68535	0.000228389	0.00550897
Slc7a5	69.0296	-1.12291	0.304669	-3.68567	0.000228099	0.00550897
Rps24	4095.11	-0.442904	0.120258	-3.68293	0.000230566	0.00555348
Lilr4b	35.55	1.27828	0.347218	3.68149	0.000231875	0.005577
Irx1	363.261	-0.692247	0.188082	-3.68056	0.000232725	0.0055894
Ppl	493.923	-0.56669	0.15408	-3.67789	0.000235174	0.00564012
2010315B03Rik	113.592	-0.892133	0.242667	-3.67638	0.000236571	0.00566552
Pthlh	52.4676	-1.339	0.365243	-3.66605	0.000246328	0.00589075
Esrrg	9.63023	1.39469	0.380865	3.66191	0.000250342	0.00597553
Oasl2	52.5919	1.19315	0.325849	3.66166	0.000250587	0.00597553
Hspa1b	2802.17	1.09259	0.298436	3.66104	0.00025119	0.0059814
Id3	237.839	0.875851	0.239459	3.65763	0.00025456	0.00605303
Fgfbp1	20.877	-1.37098	0.375002	-3.65591	0.000256267	0.00608499
Rasgrf2	27.3742	1.27857	0.349948	3.65361	0.00025858	0.00612252
Fam105a	13.6078	-1.36027	0.372299	-3.6537	0.000258488	0.00612252
2610028H24Rik	70.5355	-1.08698	0.297596	-3.65252	0.00025968	0.00613989
Mctp1	119.752	1.00329	0.274735	3.65184	0.000260369	0.0061475
Tmem237	41.6512	-1.11629	0.305797	-3.65043	0.000261799	0.00617255
Aqp5	1232.69	0.559101	0.153428	3.64406	0.000268375	0.00631869
Stx17	704.736	-0.562252	0.154422	-3.64102	0.00027156	0.00638472
Mpp7	1211.93	0.538588	0.148004	3.63901	0.000273688	0.00642573
Kcne2	621.003	-0.69993	0.192429	-3.63734	0.000275466	0.00645841
Azin1	2973.16	0.584778	0.16079	3.6369	0.000275941	0.0064605
Spns2	93.6238	0.997761	0.275006	3.62814	0.000285468	0.0066742
Ffar4	49.1651	-0.941997	0.25977	-3.62627	0.000287549	0.00671348
Sprr2a2	54.9288	1.37602	0.379631	3.62463	0.00028938	0.00674684
Cdo1	25.7195	-1.21801	0.336096	-3.624	0.000290086	0.00675389
Atp6v1g3	35.1052	-1.18013	0.325978	-3.62027	0.0002943	0.00684247
Gm10432	7.60094	-1.36769	0.37805	-3.61774	0.000297186	0.00689999
Rpl10a	1258.42	-0.516337	0.142798	-3.61586	0.000299356	0.00694075
Rgs16	49.0745	-1.1697	0.323764	-3.6128	0.000302903	0.00701327
Has2	4.48381	1.28306	0.355385	3.61033	0.000305813	0.00707088
Ski	578.53	0.587495	0.162781	3.60912	0.000307236	0.00708966
Ipmk	272.222	-0.712474	0.19742	-3.60892	0.000307473	0.00708966
Fabp12	9.73183	-1.32357	0.367165	-3.60483	0.000312352	0.00719226
Rpl22	2110.8	-0.453956	0.125949	-3.60427	0.000313028	0.00719792
Muc5b	44.2326	1.23681	0.343547	3.60013	0.000318058	0.00730357
Rpl36	301.288	-0.602143	0.167279	-3.59964	0.00031866	0.00730735
Ggcx	689.083	-0.647709	0.179975	-3.59889	0.000319581	0.00731846
Scp2-ps2	142.721	-0.820147	0.228006	-3.59704	0.000321856	0.00736048
Vsig2	53.5395	1.01597	0.282606	3.59501	0.000324374	0.00740793
Wwtr1	1094.31	0.638162	0.177604	3.59317	0.000326676	0.00744021
Itgb1	2444.54	0.36621	0.101915	3.59328	0.000326543	0.00744021
Gnmt	15.9873	-1.25189	0.348515	-3.59206	0.000328071	0.00746182
Slc26a2	2005.56	0.587595	0.163684	3.58982	0.000330908	0.00751614
Togaram2	42.681	1.07321	0.299017	3.58912	0.000331793	0.00751945
Ssh2	1375.19	0.547647	0.152591	3.589	0.000331952	0.00751945
Gm43523	11.9443	1.3468	0.375506	3.58662	0.000334986	0.00757792
Arxes2	89.634	1.08867	0.304052	3.58053	0.000342904	0.00774659
Mprip	1352.04	0.595621	0.166438	3.57864	0.000345386	0.00779212
Cdkl5	611.305	0.665539	0.1862	3.57432	0.000351139	0.00791127
Bst1	25.3	1.29753	0.36313	3.57319	0.000352664	0.00793494
A430106G13Rik	14.7756	1.26218	0.353414	3.57138	0.000355105	0.00794714
Ptprc	58.4494	1.23519	0.345803	3.57194	0.000354344	0.00794714
Lmtk2	515.318	-0.527468	0.147666	-3.57204	0.000354211	0.00794714
B830012L14Rik	149.2	-1.09041	0.305296	-3.57163	0.000354762	0.00794714
Spink5	227.767	-1.22912	0.344271	-3.57021	0.000356691	0.00797198
Klhl21	189.558	0.729314	0.204544	3.56555	0.000363089	0.00810414
Vcl	738.188	0.49672	0.13964	3.55715	0.000374897	0.00835657
Kcnb2	8.55993	1.35145	0.380284	3.5538	0.000379709	0.00845257
Gja3	50.9686	1.08766	0.306133	3.5529	0.000381008	0.00847022
Smad9	31.6192	1.17932	0.332015	3.55202	0.00038229	0.00848746
Gm4258	7.66105	1.35431	0.381508	3.5499	0.000385381	0.00852827
Rad51ap1	15.8363	1.33689	0.376619	3.54971	0.000385657	0.00852827
Gm3912	13.4712	-1.18412	0.333533	-3.55024	0.000384883	0.00852827
Pla2g5	2.53659	1.32048	0.372069	3.54901	0.000386687	0.00853976
Steap4	79.0395	-1.13013	0.318596	-3.54723	0.000389307	0.0085863
Dnah10	13.1437	1.32443	0.373572	3.54532	0.000392138	0.00863735
Cnrip1	3.80834	1.2912	0.364243	3.54487	0.000392803	0.00864063
Tgfa	311.008	-0.593422	0.167477	-3.54331	0.000395143	0.00868069
Pitpnm2	459.434	0.616581	0.174185	3.53981	0.000400415	0.00877349
Slc6a20a	103.957	-1.07421	0.303462	-3.53986	0.000400344	0.00877349
Rpl7a	3706.75	-0.349024	0.0986477	-3.53809	0.000403033	0.00881932
Rbp1	83.7984	1.10928	0.313566	3.53763	0.000403737	0.00882318
Ftl1	2289.03	-0.469989	0.132995	-3.53389	0.000409498	0.00893742
Sacs	25.2498	1.24626	0.352867	3.53181	0.000412728	0.00899618
Gm17980	24.7814	-1.32809	0.376098	-3.53123	0.000413633	0.00900417
Psd4	59.8058	-1.09994	0.311754	-3.52822	0.000418358	0.00909521
Fry	429.695	-0.706707	0.200363	-3.52713	0.000420083	0.00912086
Ssr1	1019.86	-0.66346	0.188135	-3.52652	0.000421064	0.00913032
Tns1	1275.86	0.437357	0.124077	3.52489	0.000423664	0.00917482
1810022K09Rik	229.103	-0.63713	0.180822	-3.52351	0.000425871	0.00921069
Nudt11	96.1645	0.915817	0.260097	3.52106	0.000429823	0.00928418
Aplnr	10.7892	1.33256	0.378538	3.52028	0.000431096	0.00929968
Rdh11	70.6205	-0.924491	0.262849	-3.51719	0.000436146	0.0093965
Rpl19	2494.77	-0.455929	0.129663	-3.51627	0.000437662	0.00941704
Rpl24	2018.42	-0.498684	0.141951	-3.51308	0.000442943	0.00951844
Gm26930	21.7678	1.20638	0.343476	3.51228	0.000444286	0.00952664
Grpel2	378.059	-0.573889	0.1634	-3.51217	0.000444462	0.00952664
Cep97	36.3673	-1.32658	0.377846	-3.5109	0.000446592	0.00956004
Nop53	199.841	-0.577428	0.164538	-3.50939	0.000449135	0.0096022
Rplp0	1469.25	-0.651476	0.185746	-3.50736	0.000452581	0.00966353
Pmm1	37.2723	-1.01961	0.290974	-3.50413	0.000458094	0.00976878
Creg1	407.885	-0.652517	0.186243	-3.50358	0.000459044	0.00977659
Lmna	445.309	0.759333	0.216845	3.50173	0.000462244	0.00983222
Vnn3	11.3066	-1.20572	0.344385	-3.50108	0.000463385	0.00984399
H6pd	506.484	-0.72132	0.206062	-3.5005	0.000464381	0.00985265
Adh1	14.419	1.26647	0.36198	3.49872	0.000467503	0.00990632
Ift80	471.035	0.746656	0.213492	3.49735	0.000469912	0.00994479
Prss23	109.498	1.07585	0.3077	3.49643	0.000471532	0.00996648
Gm14221	7.60627	-1.29004	0.369471	-3.4916	0.000480141	0.0101356
Rtkn2	68.481	1.10247	0.31585	3.49047	0.000482168	0.0101656
Vps33a	117.764	0.848178	0.243158	3.48818	0.00048632	0.0102403
Entpd1	1709.03	0.604761	0.17351	3.48545	0.000491303	0.0103322
Tie1	11.1788	1.23983	0.355786	3.48476	0.000492585	0.0103461
S100a6	640.55	0.691298	0.1986	3.48085	0.000499829	0.0104851
Bri3	499.235	-0.44589	0.128143	-3.47963	0.000502109	0.0105198
Ctsc	9362.99	-0.633151	0.182003	-3.4788	0.000503669	0.0105393
Kmt2e	2468.23	-0.403235	0.115974	-3.47693	0.000507182	0.0105995
Rab8b	140.664	0.928906	0.267289	3.47529	0.00051031	0.0106516
Rpl31	1673.12	-0.595353	0.171375	-3.47397	0.00051282	0.0106907
Cald1	4400.44	0.481006	0.138493	3.47314	0.00051441	0.0107105
Lrrn1	15.4099	1.29812	0.373919	3.47168	0.000517219	0.010738
Slc45a3	24.6188	1.11643	0.321604	3.47145	0.000517658	0.010738
Atp8b2	31.1076	1.08022	0.311132	3.47191	0.000516778	0.010738
Hoxa5	7.16488	1.322	0.380907	3.47066	0.000519179	0.0107443
Scara5	24.8245	1.23639	0.356243	3.47063	0.000519244	0.0107443
St3gal5	128.182	0.640148	0.184636	3.46708	0.00052615	0.0108738
Etnk1	1582.59	-0.443772	0.128244	-3.46036	0.000539459	0.0111351
Tmem38b	305.432	-0.679715	0.196464	-3.45974	0.000540703	0.011147
Lama2	54.8966	1.1664	0.337309	3.45795	0.000544299	0.0112073
Gm43259	281.041	0.92585	0.267942	3.45541	0.000549462	0.0112997
Bcam	671.998	0.561754	0.16275	3.45163	0.000557211	0.0114451
Fos	11370.8	0.868227	0.251675	3.4498	0.000561011	0.011509
Gm6472	1042.32	-0.47946	0.139014	-3.44901	0.000562645	0.0115143
Gm15427	52.7364	-0.844152	0.244749	-3.44905	0.000562556	0.0115143
Cxcl16	212.655	-0.709631	0.205878	-3.44686	0.000567141	0.0115921
Ooep	6.21876	1.31419	0.381471	3.44507	0.000570911	0.0116549
Eef1b2	1679.59	-0.395251	0.11484	-3.44176	0.000577942	0.0117841
Adora1	146.997	0.720921	0.209506	3.44106	0.000579449	0.0117861
Ppt1	214.115	0.665312	0.193345	3.44106	0.000579447	0.0117861
Sort1	1206.41	-0.476739	0.138591	-3.43991	0.000581914	0.0118219
Aaed1	369.53	-0.566685	0.164801	-3.4386	0.000584724	0.0118646
Adam7	5.05137	-1.28393	0.37362	-3.43645	0.000589382	0.0119446
Jup	596.711	0.541777	0.157705	3.43538	0.000591722	0.0119775
Gm7536	280.645	-0.504186	0.1468	-3.43451	0.000593633	0.0119997
Chchd10	470.942	-0.580015	0.168893	-3.43423	0.00059425	0.0119997
Slain2	775.047	-0.556272	0.162058	-3.43255	0.000597933	0.0120595
Stx12	903.027	-0.517298	0.150832	-3.42964	0.000604381	0.0121749
Pon3	1442.71	-0.508587	0.148387	-3.42743	0.000609328	0.0122556
Myc	162.849	-0.872057	0.254452	-3.4272	0.000609851	0.0122556
Map3k15	22.5482	1.27847	0.373324	3.42455	0.000615825	0.0123533
Spred1	3583.21	0.412125	0.12035	3.42439	0.000616188	0.0123533
Actr2	1598.18	0.355125	0.103851	3.41954	0.00062726	0.0125602
Iqck	55.1501	-0.97969	0.286648	-3.41774	0.000631424	0.0126285
Ulk1	234.554	0.796447	0.233197	3.41534	0.000637021	0.0127252
Usp11	35.4787	-1.02508	0.300172	-3.41498	0.000637876	0.0127271
Lrrc1	192.681	0.760369	0.22277	3.41325	0.000641938	0.0127929
Rasgef1b	848.342	0.733986	0.215222	3.41037	0.000648759	0.0129038
Gm17055	3.85388	-1.29024	0.378343	-3.41025	0.000649044	0.0129038
Inhba	45.0207	1.19755	0.35141	3.40784	0.000654794	0.0130027
Pik3ca	1667.29	-0.590316	0.173371	-3.40493	0.000661821	0.0131266
Rpl30	1487.55	-0.606543	0.178262	-3.40253	0.00066765	0.0132266
Slc20a2	93.8573	0.799951	0.235268	3.40017	0.000673444	0.0133204
Gm10076	430.859	-0.634993	0.186765	-3.39995	0.000673979	0.0133204
Slc40a1	128.604	0.999169	0.293912	3.39955	0.000674968	0.0133243
Gm43010	75.4991	0.992357	0.2922	3.39616	0.000683379	0.0134585
Ttc6	97.1402	-0.804844	0.236971	-3.39638	0.000682846	0.0134585
Hnmt	503.241	-0.754329	0.222227	-3.39441	0.000687759	0.0135289
Casp3	396.653	0.694366	0.204595	3.39386	0.000689149	0.0135403
Ankrd54	79.5672	0.719544	0.212064	3.39304	0.000691206	0.0135648
Crh	16.4312	1.21858	0.359206	3.39243	0.000692755	0.0135714
Gm44417	48.4664	1.18141	0.348264	3.39227	0.000693163	0.0135714
Gramd2	406.444	0.828266	0.244598	3.38623	0.000708595	0.0138524
Sptbn1	7391.35	-0.338254	0.0998974	-3.38601	0.00070917	0.0138524
AU018091	12.6003	1.26468	0.373735	3.3839	0.000714635	0.0139267
Plat	65.7001	1.0792	0.318908	3.38406	0.000714231	0.0139267
Adgrg7	2.73561	1.11528	0.329894	3.38073	0.000722939	0.0140721
Galnt7	128.173	-0.745961	0.220808	-3.37833	0.000729284	0.0141791
Gm37368	4.26924	1.21615	0.360125	3.37704	0.00073271	0.0142292
Slco2a1	2436.05	0.447652	0.132712	3.3731	0.00074326	0.0144173
Rps15	738.676	-0.463332	0.137483	-3.37011	0.000751382	0.014558
Rnf8	71.5474	0.926532	0.274994	3.36927	0.000753665	0.0145685
Med20	83.1813	0.822896	0.244216	3.36955	0.000752917	0.0145685
Skap2	385.444	0.747586	0.221944	3.36835	0.000756195	0.0146006
Alpk2	34.8831	1.12005	0.33268	3.36674	0.000760621	0.0146691
Cers2	1818.9	-0.468985	0.139348	-3.36556	0.000763883	0.0147089
Agmo	17.4305	-1.24324	0.369422	-3.36536	0.000764443	0.0147089
Bpifb5	7.55055	-1.23226	0.366382	-3.36333	0.000770077	0.0148003
Gm44751	1630.65	-0.550629	0.163739	-3.36284	0.00077146	0.0148099
Arhgap27	99.9486	0.785364	0.2336	3.362	0.000773807	0.0148379
Rpl10-ps3	1047.54	-0.452807	0.134701	-3.36158	0.000774986	0.0148436
Slc18a2	115.912	-0.814293	0.242266	-3.36115	0.000776175	0.0148493
Dlgap5	39.4833	1.07759	0.320684	3.36028	0.000778632	0.0148793
Pdgfb	43.5003	0.957267	0.284979	3.35908	0.000782033	0.0149273
Sowaha	56.8139	-0.942769	0.280943	-3.35572	0.000791574	0.0150922
Gprc5c	27.433	1.16812	0.348395	3.35287	0.000799785	0.0151453
Mis18bp1	73.4266	1.15048	0.343111	3.35308	0.000799173	0.0151453
Gm20537	24.4542	1.12692	0.336033	3.3536	0.00079769	0.0151453
Atp6v1g1	1124.05	-0.459379	0.136982	-3.35357	0.000797758	0.0151453
Rab9	1200.6	-0.505975	0.150882	-3.35344	0.000798131	0.0151453
Stx19	278.454	-0.622074	0.185483	-3.3538	0.000797105	0.0151453
Lrrk2	5799.14	-0.515395	0.153784	-3.35141	0.000804017	0.0152082
Gm37320	205.113	0.914316	0.272984	3.34935	0.000810026	0.0152816
Dstn	7389.14	0.401999	0.120016	3.34954	0.00080946	0.0152816
Ufl1	516.265	-0.51713	0.154421	-3.34882	0.000811551	0.0152816
Nectin1	104.896	-0.771052	0.230243	-3.34886	0.000811439	0.0152816
Slc4a8	49.7064	1.18045	0.35259	3.34793	0.000814164	0.0152964
Eif3c	1161.5	-0.440578	0.13159	-3.34811	0.000813633	0.0152964
Ifit3	16.4754	1.21443	0.362781	3.34756	0.000815267	0.0153
Eif2s2	1320.58	-0.399608	0.119442	-3.34562	0.000820984	0.01539
Cldn18	7189.35	0.380145	0.113668	3.34434	0.000824792	0.0154441
Rps9	960.139	-0.376578	0.112638	-3.34325	0.000828027	0.0154873
Gm10020	74.2694	-1.26079	0.377629	-3.33869	0.00084175	0.0157264
Pxdc1	58.2763	0.946287	0.283634	3.3363	0.000849015	0.0158445
Meg3	2245.55	-0.932123	0.279452	-3.33554	0.000851336	0.0158525
Prdm11	56.7714	-0.998373	0.299288	-3.33582	0.000850478	0.0158525
Per2	428.752	0.612503	0.18371	3.33407	0.000855852	0.0159188
Gm43737	42.0892	0.993612	0.298258	3.33138	0.00086417	0.0160129
Neto2	125.502	0.845394	0.25376	3.33147	0.000863872	0.0160129
2610001J05Rik	213.01	0.743468	0.223146	3.33175	0.000863008	0.0160129
Srsf2	1672.24	-0.451652	0.135583	-3.3312	0.000864737	0.0160129
4930594C11Rik	7.30751	1.22371	0.367634	3.32861	0.0008728	0.0161378
Rbms1	1191.26	-0.407796	0.122519	-3.32842	0.000873405	0.0161378
Ptprf	2571.41	-0.292223	0.0878945	-3.3247	0.000885135	0.0163364
D230025D16Rik	799.251	-0.639562	0.192553	-3.32149	0.000895366	0.0165071
Adtrp	4.53167	-1.27459	0.384012	-3.31915	0.000902905	0.0166278
Tal1	6.47461	1.24691	0.375735	3.3186	0.000904715	0.0166428
Rpl31-ps8	978.035	-0.648525	0.195538	-3.31661	0.000911152	0.0167428
Selenos	457.341	-0.523442	0.157886	-3.31531	0.000915431	0.016803
Smg1	2166.32	0.41779	0.126102	3.31312	0.000922612	0.0169162
Ptpn6	39.4207	0.954956	0.288339	3.31192	0.000926568	0.0169702
Dgkh	420.414	0.644248	0.194609	3.31047	0.000931383	0.0170397
Shroom4	795.209	0.565503	0.170855	3.30983	0.00093351	0.01706
Gm37296	135.486	0.967207	0.292295	3.30901	0.000936267	0.0170731
Il6	220.433	-1.1445	0.345861	-3.30914	0.000935815	0.0170731
Mapkbp1	315.068	-0.572684	0.173143	-3.30757	0.000941083	0.0171423
Iqsec1	384.571	-0.598625	0.181065	-3.30614	0.000945925	0.0172117
Nes	58.5002	1.00245	0.303385	3.30422	0.000952405	0.0173108
Gm37632	6.61227	1.26235	0.382131	3.30345	0.000955045	0.0173126
Cpq	191.376	0.657465	0.199052	3.30298	0.000956642	0.0173126
Tuba1b	1404.1	0.479867	0.145269	3.30331	0.00095551	0.0173126
Zfp930	283.066	-0.672642	0.203632	-3.30321	0.000955834	0.0173126
Tgtp2	15.8029	1.21501	0.368067	3.30106	0.000963207	0.0173938
Slc15a1	33.6616	-0.972018	0.294435	-3.3013	0.000962371	0.0173938
Abcd3	1813.76	-0.526453	0.159518	-3.30027	0.000965905	0.0174238
Ccnd3	212.579	0.587476	0.178127	3.29807	0.00097353	0.0175424
Chst15	38.9388	1	0.303353	3.29651	0.000978957	0.0175465
Gm47585	46.9218	0.913187	0.276954	3.29725	0.000976362	0.0175465
Fbxo9	341.847	-0.465606	0.141221	-3.29702	0.000977182	0.0175465
Nfix	376.743	-0.546333	0.165721	-3.29671	0.000978259	0.0175465
Gm12191	1553.79	-0.555178	0.168415	-3.29649	0.000979	0.0175465
Parp14	414.912	0.457039	0.13872	3.29469	0.000985288	0.0176113
Foxa1	446.572	-0.549236	0.166697	-3.29482	0.000984863	0.0176113
Crybg3	366.531	-0.628615	0.190804	-3.29456	0.000985768	0.0176113
Slc12a7	148.041	0.810146	0.246027	3.29291	0.000991546	0.0176956
Ptpru	20.5619	1.03728	0.315149	3.29139	0.000996942	0.017773
Chst2	16.3971	1.12722	0.342531	3.29084	0.000998891	0.0177888
Trerf1	7.18767	1.24416	0.378221	3.2895	0.00100366	0.0178547
Ids	1275.56	-0.515611	0.156834	-3.28763	0.00101036	0.0179548
Tenm4	34.2985	-1.21772	0.370899	-3.28317	0.00102647	0.0182217
Sh3bgrl2	150.576	-0.775443	0.236294	-3.28169	0.00103186	0.018298
Zfp783	7.03435	-1.23073	0.3751	-3.28108	0.00103411	0.0183185
A430035B10Rik	28.7265	-1.08528	0.330991	-3.27887	0.00104224	0.0184431
Tgfbi	848.081	0.787781	0.240386	3.27715	0.00104862	0.0185363
Slc15a2	1149.52	0.52022	0.158835	3.27522	0.0010558	0.0186436
Trim30d	51.0764	1.15828	0.353834	3.2735	0.00106223	0.0186979
Tnpo1	1669.8	0.404878	0.123682	3.27354	0.00106208	0.0186979
Higd1a	375.969	-0.506036	0.154579	-3.27363	0.00106175	0.0186979
Postn	123.485	1.16282	0.355719	3.26892	0.00107957	0.0189634
Cachd1	132.593	-0.82935	0.253697	-3.26906	0.00107904	0.0189634
Brd2	1559.81	-0.397086	0.121522	-3.26761	0.00108459	0.0190314
Hmcn1	102.521	1.176	0.359995	3.2667	0.0010881	0.019073
Gprc5a	701.748	0.431988	0.132286	3.26556	0.00109248	0.0191099
Tpt1	10195.8	-0.407125	0.124665	-3.26574	0.00109177	0.0191099
C430014B12Rik	51.679	0.985518	0.30186	3.26482	0.00109532	0.0191232
Gm9856	130.868	-0.728681	0.223195	-3.26477	0.00109553	0.0191232
Il2rg	7.0492	1.23623	0.37882	3.26337	0.00110096	0.019198
Rpl18	1118.11	-0.397904	0.122004	-3.2614	0.00110864	0.0193117
Gch1	124.921	0.749898	0.230025	3.26008	0.00111382	0.0193819
Fendrr	13.0903	1.21883	0.374033	3.25861	0.00111958	0.0194618
Clcn3	708.271	0.356362	0.10939	3.25771	0.00112314	0.0195034
A530020G20Rik	170.473	-0.730311	0.224216	-3.25717	0.00112529	0.0195206
D330045A20Rik	12.1949	1.21863	0.374218	3.25647	0.00112808	0.0195487
Matn2	15.3496	1.17609	0.361416	3.25412	0.00113746	0.0196908
Pdlim5	529.015	0.617861	0.189905	3.25352	0.00113984	0.0197117
9930014A18Rik	104.549	-0.809648	0.248903	-3.25286	0.0011425	0.0197372
Ptpre	116.875	0.883684	0.271773	3.25156	0.00114775	0.0198076
Ctsd	767.437	-0.59437	0.182819	-3.25114	0.00114945	0.0198165
Elfn1	362.907	0.649718	0.19992	3.2499	0.00115447	0.0198438
Grn	287.237	0.518862	0.159656	3.24987	0.00115459	0.0198438
Rps3a1	4575.91	-0.757581	0.233107	-3.24993	0.00115434	0.0198438
Pkhd1	113.048	0.92118	0.283553	3.24871	0.00115931	0.0198767
Phyh	176.343	0.705292	0.217139	3.24812	0.0011617	0.0198767
Sept8	239.457	-0.653881	0.201322	-3.24794	0.00116244	0.0198767
Gm16432	108.537	-0.981718	0.302238	-3.24817	0.00116151	0.0198767
Clcnka	4.45969	-1.2409	0.381999	-3.24843	0.00116042	0.0198767
Usf2	104.71	-0.641906	0.197672	-3.24732	0.00116497	0.0198825
Gm14327	14.8961	-1.20599	0.371385	-3.24727	0.00116516	0.0198825
Gm43707	49.2923	1.01213	0.311761	3.2465	0.00116832	0.0199162
Ston2	294.561	0.868596	0.267724	3.24438	0.00117708	0.0200248
Rps19	1887.66	-0.369983	0.11403	-3.24461	0.00117612	0.0200248
Kat2b	757.607	-0.481073	0.148326	-3.24335	0.00118132	0.0200634
Grk5	73.3227	-0.944272	0.29115	-3.24325	0.00118175	0.0200634
Gm43857	226.056	0.790383	0.243726	3.24292	0.00118311	0.0200661
4930562F07Rik	10.7164	1.17482	0.362638	3.23966	0.00119672	0.0202635
Pxdn	67.7735	1.09077	0.336702	3.23955	0.00119717	0.0202635
Mapk13	51.2935	0.762793	0.235488	3.2392	0.00119866	0.0202683
Dhrs7	74.9384	-0.885836	0.273515	-3.23871	0.00120073	0.0202828
Cfi	6.6455	1.23312	0.380845	3.23786	0.00120428	0.0203222
Igf1	358.215	1.16184	0.359008	3.23624	0.00121116	0.0203543
Fosb	1534.76	1.04528	0.323017	3.23598	0.00121226	0.0203543
Stom	68.1779	0.969007	0.299378	3.23673	0.00120908	0.0203543
Hipk1	1632.7	-0.584633	0.180632	-3.2366	0.00120961	0.0203543
Gm4332	229.924	-0.59098	0.182603	-3.23641	0.00121041	0.0203543
Vwf	48.0415	1.23034	0.380316	3.23503	0.00121629	0.0204015
Sh3bp4	93.1678	0.800926	0.247872	3.23121	0.00123265	0.0206464
Fhad1	17.2378	-1.16323	0.360017	-3.23105	0.00123336	0.0206464
Osm	3.61541	1.11204	0.344412	3.2288	0.00124312	0.0207891
Cpt2	110.867	0.883676	0.273831	3.22709	0.00125058	0.0208929
Bscl2	100.553	-0.615174	0.190885	-3.22274	0.00126969	0.021191
Tmem184c	235.833	-0.743258	0.230731	-3.22132	0.00127601	0.0212752
Gstt3	326.708	0.521965	0.162061	3.22079	0.0012784	0.0212939
Epop	24.3181	-1.12986	0.350855	-3.2203	0.00128056	0.0213087
2810459M11Rik	4.43415	1.22868	0.381746	3.21859	0.00128821	0.0213698
Plac8	3.58881	1.22308	0.380024	3.21844	0.00128891	0.0213698
Glipr2	24.9905	-1.04031	0.323245	-3.21834	0.00128934	0.0213698
Raet1e	14.6159	-1.21018	0.375949	-3.219	0.0012864	0.0213698
Hhip	60.6693	1.21528	0.377737	3.21725	0.00129424	0.0214299
Mlxipl	7.90757	-1.20519	0.374676	-3.21663	0.00129704	0.0214549
Cebpa	406.039	0.613972	0.190911	3.21602	0.00129984	0.02148
Lipo3	390.574	-0.532037	0.165517	-3.21441	0.00130715	0.0215795
Sec14l3	687.949	0.729441	0.227046	3.21275	0.00131471	0.021683
Prmt8	237.48	0.691538	0.215278	3.2123	0.00131675	0.0216953
Grb14	862.444	-0.528585	0.164668	-3.21001	0.00132731	0.0218478
Sgo1	44.3656	1.0036	0.312858	3.20785	0.0013373	0.021969
Rpl35	507.14	-0.474015	0.147754	-3.20813	0.00133601	0.021969
Gm43086	6.36581	-1.18792	0.370411	-3.20704	0.00134108	0.0220095
Pm20d1	88.6768	-0.897349	0.279895	-3.20602	0.00134585	0.0220661
Ppp2r1b	39.2575	1.0526	0.328482	3.20444	0.00135324	0.0221656
Galc	806.597	0.366659	0.114467	3.20319	0.00135913	0.0222403
Tspan2	2966.21	0.501851	0.156779	3.201	0.00136953	0.0223878
Dhodh	24.4897	-1.04953	0.327904	-3.20073	0.00137082	0.0223878
Ccng1	2923.19	-0.506933	0.158579	-3.19673	0.00138995	0.0226781
Ptger2	5.8227	1.19471	0.374001	3.1944	0.00140123	0.0228399
Rasgrp3	71.2614	1.00771	0.315757	3.19141	0.0014158	0.0230264
Glcci1	380.963	-0.623346	0.195323	-3.19136	0.00141607	0.0230264
Unc119	68.8288	-0.76876	0.240899	-3.19121	0.0014168	0.0230264
Adgb	7.5628	1.20113	0.376504	3.19022	0.00142166	0.0230831
Shank3	13.0207	1.18113	0.370399	3.18881	0.00142858	0.0231729
Prox1	3.10146	1.15498	0.36238	3.1872	0.00143656	0.0232797
Zfp763	71.2461	0.814008	0.255512	3.18579	0.00144358	0.0233709
Mcam	131.348	0.97137	0.304989	3.18493	0.00144788	0.0233953
Arl5b	848.095	0.560339	0.175923	3.18513	0.00144688	0.0233953
Swap70	215.149	0.809932	0.254354	3.18427	0.00145118	0.023426
Fras1	88.7394	1.16844	0.36716	3.18238	0.00146068	0.0235566
Sept11	458.412	-0.682891	0.214701	-3.18066	0.00146942	0.0236748
CT009510.2	11.1944	1.21058	0.380657	3.18024	0.00147152	0.0236859
Cfap161	4.70863	-1.09824	0.345482	-3.17888	0.00147847	0.0237749
Fermt2	880.127	-0.627876	0.197552	-3.17828	0.00148153	0.0238012
Pcdhgc5	53.0781	0.92672	0.291682	3.17716	0.00148726	0.0238703
Taf4b	145.951	-0.746856	0.235324	-3.17374	0.00150491	0.0241304
Cdc42ep1	49.9133	0.790118	0.248979	3.17343	0.00150651	0.024133
Gm43230	44.7311	1.02373	0.322777	3.17163	0.00151586	0.0242595
Grb10	272.093	-0.616446	0.194492	-3.16952	0.00152689	0.0244128
Adam9	1471.28	0.4749	0.149924	3.16761	0.00153698	0.0245505
Twistnb	321.192	0.574737	0.18155	3.16573	0.00154696	0.0246865
Zc3h12d	3.88918	-1.20328	0.380218	-3.16471	0.00155237	0.0247492
Hs6st1	166.074	0.60225	0.190345	3.16399	0.00155625	0.0247874
Vegfa	1575.06	0.5096	0.161096	3.16333	0.00155976	0.0248197
Bcar3	170.417	0.810512	0.256602	3.15863	0.00158512	0.0251993
Gm12840	12.4885	1.09977	0.348277	3.15775	0.00158994	0.025252
CT009515.4	4.61896	1.11252	0.352399	3.157	0.00159402	0.0252928
Fgfr1op2	763.877	-0.444858	0.140962	-3.15587	0.00160023	0.0253672
9430034N14Rik	34.5732	0.964867	0.305806	3.15516	0.00160408	0.0254042
Cx3cl1	60.707	0.917897	0.290946	3.15487	0.00160568	0.0254056
4930563E22Rik	5.70873	1.20508	0.382218	3.15285	0.00161687	0.0255344
Sgf29	43.4057	-0.926519	0.293849	-3.15304	0.00161579	0.0255344
Rplp2	984.845	-0.405623	0.128715	-3.15134	0.00162524	0.0256423
Uvssa	238.238	-0.546843	0.173716	-3.14791	0.0016444	0.0259203
Fdft1	395.435	-0.729274	0.231889	-3.14493	0.00166127	0.0261615
Otx1	10.58	1.18966	0.378413	3.1438	0.00166768	0.0262131
Impad1	1632.44	0.403471	0.128338	3.14382	0.00166756	0.0262131
Itgb8	14.9675	1.19631	0.380712	3.1423	0.00167624	0.0262528
Scnn1b	95.44	0.875384	0.278584	3.14226	0.00167648	0.0262528
Samd5	240.529	0.864292	0.275045	3.14236	0.0016759	0.0262528
Ccnyl1	162.317	-0.591019	0.188057	-3.14276	0.00167365	0.0262528
Gm43136	2.83252	-1.15837	0.368725	-3.14157	0.00168046	0.0262906
Gimap6	22.8129	1.15866	0.369051	3.13956	0.00169203	0.0264468
Fat4	42.9439	1.0994	0.350217	3.13919	0.00169415	0.0264552
Ldlrad3	237.553	0.555177	0.176901	3.13836	0.00169897	0.0265059
Peg13	178.337	-0.677347	0.215933	-3.13684	0.00170782	0.0266191
Sema3c	3899.05	0.660108	0.210633	3.13392	0.00172486	0.0268596
Pard3	462.876	-0.463822	0.148148	-3.13079	0.00174336	0.0271225
Yipf6	1953.64	0.416365	0.133146	3.12713	0.00176524	0.0274374
S100a16	70.5006	0.73009	0.233514	3.12653	0.00176881	0.0274602
Sap130	270.967	-0.508093	0.162521	-3.12632	0.00177008	0.0274602
4833422M21Rik	10.9443	-1.1868	0.379646	-3.12606	0.00177163	0.0274602
Trpm6	681.381	-0.568453	0.181899	-3.12511	0.00177739	0.0275062
Sord	101.945	-0.849249	0.271757	-3.12503	0.00177788	0.0275062
Mmaa	36.8754	-0.905608	0.28982	-3.12472	0.00177972	0.0275093
Epha7	757.652	-0.638182	0.204257	-3.1244	0.00178166	0.0275138
Frmd4a	241.821	0.718652	0.230038	3.12406	0.00178374	0.0275205
Asap1	87.2104	0.952879	0.305392	3.12018	0.0018074	0.02786
Gas2l1	77.1028	-0.724515	0.232274	-3.11923	0.00181325	0.0279243
Mecom	1057.39	0.50168	0.160918	3.11761	0.00182326	0.0280527
Pde4b	343.065	0.749233	0.240482	3.11554	0.00183606	0.0282237
Gm42536	12.14	1.18634	0.380879	3.11474	0.00184104	0.0282364
Gm26540	16.0867	1.18309	0.379813	3.11493	0.0018399	0.0282364
Dctn4	918.338	0.339462	0.108991	3.1146	0.00184195	0.0282364
2010001K21Rik	45.2247	-1.1514	0.369816	-3.11345	0.00184912	0.0283205
Tmem254b	398.694	-0.749111	0.241023	-3.10805	0.00188326	0.028817
Rerg	17.1178	1.12929	0.363561	3.1062	0.00189508	0.0289186
Gm37494	816.973	0.615016	0.197993	3.10625	0.00189478	0.0289186
Casp2	230.474	0.590728	0.190152	3.10661	0.00189243	0.0289186
Flrt3	881.59	0.661297	0.212923	3.10581	0.00189761	0.0289307
Atraid	114.043	-0.711034	0.228985	-3.10515	0.00190181	0.0289684
Gm44763	14.6158	-1.16542	0.375507	-3.10359	0.00191186	0.0290951
Ric3	14.226	-1.18534	0.382002	-3.10295	0.001916	0.0291315
Gm43422	4.8903	1.05385	0.339709	3.10221	0.0019208	0.0291781
Eef2k	12.6804	1.16045	0.37411	3.10189	0.00192291	0.0291836
Serpina10	4.72394	-1.16443	0.37545	-3.10143	0.00192587	0.029202
Rbm41	152.122	-0.796422	0.256816	-3.10114	0.00192776	0.0292042
Spats2l	69.7889	0.885839	0.285792	3.09959	0.00193789	0.0293312
Tshz3	8.18262	1.17212	0.378224	3.099	0.00194172	0.0293616
Osbpl3	165.703	0.912329	0.294419	3.09875	0.00194341	0.0293616
Pcdh17	131.707	1.10734	0.357408	3.09826	0.00194659	0.0293831
Mbd1	187.391	0.621008	0.200573	3.09617	0.00196037	0.0295645
Rps26	1015.2	-0.525859	0.169875	-3.09557	0.00196437	0.0295981
Gm19514	12.4744	1.17075	0.378265	3.09505	0.00196781	0.0296233
Ebf1	9.20193	1.15015	0.3717	3.0943	0.0019728	0.0296537
Large1	201.809	0.705691	0.228068	3.09421	0.00197337	0.0296537
Nckap1l	6.95577	1.15529	0.374057	3.08853	0.0020115	0.0301995
Dyrk3	62.2858	-0.855173	0.276921	-3.08815	0.00201406	0.0302109
Arl2bp	213.608	0.54532	0.176614	3.08764	0.0020175	0.0302354
Ppt2	7.44402	1.14531	0.37144	3.08344	0.00204622	0.0306111
Gm43813	113.613	0.725026	0.235118	3.08367	0.00204468	0.0306111
Gm10275	233.247	-0.573384	0.186088	-3.08126	0.00206129	0.030809
Bmpr2	6383.14	0.252123	0.0818331	3.08093	0.00206352	0.0308147
Ugt1a6b	41.0902	1.01473	0.329448	3.08008	0.00206942	0.0308754
Clu	2502.74	0.62976	0.204529	3.07908	0.00207642	0.0309522
Rflnb	90.6674	-0.727409	0.236381	-3.07727	0.00208904	0.0311125
Chst11	7.84197	1.17067	0.380712	3.07495	0.00210539	0.0313018
Rarg	39.6689	-0.811901	0.264038	-3.07494	0.00210548	0.0313018
Ankrd11	704.196	-0.386637	0.125771	-3.07414	0.00211109	0.0313573
Ldhb	272.212	-0.578412	0.188198	-3.07343	0.00211616	0.0314047
Stox2	180.403	0.812551	0.264446	3.07265	0.00212166	0.0314339
Pex3	387.234	-0.520227	0.169325	-3.07236	0.00212376	0.0314339
B3gnt5	169.994	-0.791432	0.257588	-3.07247	0.00212296	0.0314339
Slc30a1	359.501	0.610149	0.19876	3.06979	0.00214212	0.0316777
Tmf1	958.882	-0.388666	0.126655	-3.06871	0.00214988	0.0317364
Pogk	410.376	-0.423276	0.137931	-3.06876	0.00214946	0.0317364
Gm45137	5.04995	1.17617	0.383437	3.06743	0.00215909	0.0318442
Ralb	86.7986	0.693303	0.226306	3.06356	0.00218719	0.0322303
Gm48302	73.6558	0.933578	0.304945	3.06146	0.00220257	0.0324283
Tppp	35.5651	-1.0879	0.355406	-3.06102	0.00220587	0.0324483
Krt18	1007.84	0.569315	0.186007	3.06073	0.002208	0.0324512
Gm9504	7.74361	-1.14905	0.375547	-3.05967	0.00221579	0.0325371
Gstp1	355.198	-0.423122	0.138324	-3.05892	0.00222136	0.0325903
Nxn	6.27922	1.14232	0.37352	3.05827	0.00222622	0.0326331
Lbh	9.92012	1.14172	0.373427	3.05741	0.00223258	0.032669
Zfp101	71.842	0.870604	0.28475	3.05743	0.00223242	0.032669
Recql	77.9888	-0.83874	0.274431	-3.05628	0.002241	0.0327428
Lpar3	50.1238	-0.902504	0.295302	-3.05621	0.00224153	0.0327428
Zfp703	167.067	0.759334	0.248502	3.05564	0.00224581	0.0327767
Aplp2	1827.38	0.286883	0.0939246	3.0544	0.00225512	0.0328839
Atp13a3	4001.75	-0.381258	0.124842	-3.05393	0.00225863	0.0329065
Il1rap	311.855	0.679973	0.222741	3.05275	0.00226757	0.0330079
Ephb3	103.571	0.74894	0.245448	3.05132	0.00227838	0.0331365
Nr6a1	92.7205	0.805773	0.26424	3.0494	0.00229301	0.0333203
Daam2	210.276	1.07304	0.352031	3.04813	0.00230268	0.0334318
Cenpa	27.1134	1.02502	0.33632	3.04775	0.00230562	0.0334454
Cxcl3	60.4792	-0.999801	0.328394	-3.04452	0.00233052	0.0337774
Bex3	200.55	0.500986	0.164621	3.04327	0.00234024	0.0338889
Acsl4	14132.2	-0.554399	0.182204	-3.04274	0.00234436	0.0339192
Gm37521	3.4803	1.15435	0.379441	3.04223	0.00234834	0.0339474
Ccl4	3.10845	1.00995	0.332176	3.04039	0.00236272	0.034126
Fblim1	58.2396	0.995886	0.327684	3.03916	0.00237236	0.0342356
Angptl2	20.7573	1.02997	0.339065	3.03769	0.00238398	0.0343737
Eln	80.6746	0.955744	0.314746	3.03655	0.002393	0.0344741
Gm37082	9.83257	1.15158	0.379354	3.03565	0.00240017	0.0345476
Npc2	11880	-0.310253	0.102213	-3.03535	0.00240253	0.0345518
Enc1	185.015	0.642674	0.211763	3.03488	0.0024063	0.0345764
B3galnt2	387.725	-0.467459	0.15408	-3.03386	0.00241443	0.0346634
Zfp81	209.3	0.622759	0.205323	3.03306	0.00242084	0.0347257
Cubn	110.394	0.896511	0.295818	3.03061	0.00244056	0.0348593
Entpd3	75.746	0.805913	0.265907	3.0308	0.00243904	0.0348593
Rps27a	2419.03	-0.462323	0.152543	-3.03078	0.00243927	0.0348593
Snx5	809.719	-0.499598	0.1648	-3.03154	0.00243309	0.0348593
Id2	618.712	-0.695931	0.22961	-3.03092	0.0024381	0.0348593
Gadd45a	258.775	-0.830017	0.273927	-3.03007	0.00244499	0.0348927
Fam83a	43.1746	-1.07342	0.354313	-3.02959	0.00244885	0.034918
Stc1	97.4446	0.945723	0.312411	3.02717	0.00246853	0.0351686
Slc25a33	24.7621	-0.941561	0.311388	-3.02376	0.00249656	0.0355378
Tceanc	392.739	0.724717	0.239715	3.02325	0.00250078	0.0355676
Gm13212	6.12759	1.13738	0.376279	3.0227	0.00250531	0.0356018
Nos2	3.55327	1.11833	0.370129	3.02146	0.00251555	0.035717
Ephb2	7.57367	1.13055	0.374229	3.021	0.0025194	0.0357413
Rell1	225.721	0.662697	0.219385	3.02071	0.00252186	0.035746
Vsig10	72.7829	0.688159	0.227914	3.01938	0.00253295	0.0358727
Gnas	3549.57	-0.298949	0.0990266	-3.01888	0.00253713	0.0359016
Gm13056	15.6324	1.0127	0.335622	3.01738	0.00254967	0.0360486
Runx2	29.4732	1.01946	0.337973	3.01639	0.00255807	0.0361368
Crls1	200.154	-0.5794	0.192101	-3.01613	0.00256026	0.0361372
Depdc1a	50.066	1.01291	0.335898	3.01553	0.00256527	0.0361775
Rufy2	216.276	0.675185	0.223986	3.0144	0.00257487	0.0362822
Arl4d	18.0812	1.01115	0.335533	3.01357	0.00258197	0.0363283
Crip2	434.95	0.452669	0.150213	3.01351	0.00258248	0.0363283
Akr1c19	175.614	0.866685	0.287805	3.01136	0.00260077	0.0365549
Axin2	29.1003	-0.924421	0.307019	-3.01095	0.00260428	0.0365735
Sh3pxd2b	43.1606	0.936218	0.311028	3.01007	0.00261187	0.0366494
Stard13	333.289	0.66515	0.221001	3.00971	0.00261498	0.0366624
Hspa1a	1393.71	0.917592	0.304997	3.00853	0.00262513	0.0367739
Slc25a51	1086.92	-0.472224	0.156977	-3.00823	0.00262771	0.0367791
Kcnn2	21.6308	-1.10442	0.367295	-3.00689	0.00263932	0.0369108
Dnajc21	271.575	-0.478733	0.159261	-3.00598	0.00264729	0.0369914
Timp1	16.1969	1.08711	0.361865	3.00418	0.00266298	0.037026
Pcdh1	50.927	0.766561	0.255124	3.00466	0.00265876	0.037026
Agtpbp1	904.543	0.540956	0.180041	3.00463	0.00265903	0.037026
Cdkn1a	696.209	-0.55593	0.185068	-3.00392	0.00266525	0.037026
Mtap	214.188	-0.630363	0.209766	-3.00507	0.00265516	0.037026
Pdp2	79.3861	-0.864585	0.28772	-3.00495	0.00265625	0.037026
Gm47015	3.27136	-1.06926	0.355943	-3.00401	0.00266446	0.037026
Gm48878	11.1085	1.14896	0.382537	3.00353	0.0026687	0.0370431
Cul3	2022	-0.428706	0.142804	-3.00206	0.0026816	0.0371914
Taf10	196.958	-0.566399	0.188743	-3.0009	0.00269185	0.0373026
Gimap5	5.86435	1.14167	0.380755	2.99845	0.00271361	0.0375731
Oas1g	6.62014	1.14461	0.381885	2.99726	0.00272416	0.0376568
Ostc	376.273	-0.565021	0.188502	-2.99743	0.0027227	0.0376568
Mr1	95.9488	0.889621	0.296837	2.99701	0.00272645	0.0376574
Tmem14a	24.1972	0.918151	0.306785	2.99281	0.00276417	0.038147
Mars2	225.871	0.573822	0.191771	2.99222	0.00276953	0.038158
Pafah2	90.5935	-0.692769	0.231522	-2.99224	0.00276939	0.038158
Gm13889	5.98325	1.13487	0.379564	2.98993	0.00279043	0.0382735
Xpot	651.751	-0.592455	0.198121	-2.99037	0.00278644	0.0382735
Gm47976	13.3707	-1.00004	0.334432	-2.99027	0.00278732	0.0382735
Lrrc4	64.6485	-1.02726	0.343483	-2.99072	0.00278318	0.0382735
Gdpd2	44.7578	-1.04689	0.350154	-2.9898	0.00279164	0.0382735
Gm37747	4.08706	-1.13022	0.378026	-2.9898	0.00279161	0.0382735
Galnt18	70.618	0.743569	0.248772	2.98896	0.00279932	0.0383475
Zfp979	4.7674	1.13402	0.379566	2.98767	0.00281113	0.0384778
Kcne1l	2.47727	-1.10812	0.371415	-2.9835	0.00284972	0.0389741
Slc16a1	514.918	-0.688945	0.231058	-2.98169	0.00286661	0.0391731
Lcmt1	65.4163	-0.672609	0.225644	-2.98085	0.00287452	0.0392492
Lysmd2	6.71392	1.13057	0.379489	2.97918	0.00289019	0.039431
BC024978	135.976	-0.730194	0.24516	-2.97844	0.00289721	0.0394945
6030443J06Rik	21.0069	0.92317	0.310185	2.9762	0.00291849	0.0397522
Gm43621	78.8028	0.856602	0.288178	2.97248	0.00295405	0.040204
Rgs11	38.4549	0.929307	0.312824	2.9707	0.00297124	0.040405
Ick	1172.14	-0.448623	0.151062	-2.9698	0.00297996	0.0404907
Gdf15	29.0849	-0.897592	0.30229	-2.96931	0.00298471	0.0405223
Zdhhc20	1194.7	0.645438	0.21741	2.96876	0.00299003	0.0405616
Ccdc167	57.1101	-0.896951	0.302294	-2.96714	0.0030058	0.040659
Gm43682	37.6113	-0.90356	0.304511	-2.96725	0.00300479	0.040659
Lrrc10b	14.0745	-1.07154	0.361148	-2.96703	0.00300692	0.040659
Gm12296	3.96094	-1.09346	0.36852	-2.96716	0.00300566	0.040659
Grhl3	5.8257	1.12846	0.380428	2.96629	0.00301412	0.0406906
Aldh1a3	34.3269	1.03606	0.349251	2.96651	0.00301199	0.0406906
Timp3	3408.01	0.6719	0.226564	2.9656	0.0030209	0.0407164
Wwc2	664	0.410205	0.13831	2.96583	0.00301867	0.0407164
Chd6	1094.58	0.472669	0.159419	2.96495	0.00302729	0.0407698
Mpc1	1046.57	-0.412368	0.139098	-2.96458	0.00303097	0.0407865
Zbtb38	2004	-0.406238	0.137135	-2.96232	0.00305329	0.0410539
Btf3l4	468.822	-0.536584	0.181167	-2.96182	0.00305824	0.0410874
Rtn2	123.869	1.09537	0.37	2.96046	0.0030718	0.0412365
Ndufs4	195.23	-0.520065	0.175706	-2.95985	0.00307786	0.0412847
Itgax	9.66386	1.08992	0.368317	2.95919	0.00308447	0.0413073
Cbl	543.685	-0.510031	0.172354	-2.9592	0.00308438	0.0413073
Coro1c	216.502	0.556135	0.187966	2.9587	0.00308939	0.04134
Sprr2a3	4.45567	1.0441	0.35319	2.95621	0.0031145	0.0416427
Gm43921	3.35713	1.05451	0.35682	2.95529	0.00312371	0.0417326
Cdc42ep4	137.165	-0.555324	0.188072	-2.95272	0.0031499	0.0420489
A130071D04Rik	5.65578	1.08441	0.367529	2.95055	0.00317213	0.0422807
Bmp3	346.497	-0.767636	0.260169	-2.95053	0.00317231	0.0422807
Gm5182	54.7761	-0.868466	0.294392	-2.95003	0.00317739	0.0423147
Rpp14	163.26	-0.804368	0.272911	-2.94736	0.00320495	0.0426478
Scai	360.842	0.626788	0.212744	2.94621	0.00321692	0.0427731
0710001A04Rik	12.7562	1.04432	0.354858	2.94292	0.0032513	0.0430902
Eid3	57.2335	0.837392	0.284597	2.94238	0.00325699	0.0430902
Napepld	154.429	0.720504	0.244926	2.94172	0.00326394	0.0430902
Nectin3	1004.14	0.493791	0.167765	2.94335	0.00324676	0.0430902
1810013L24Rik	892.046	0.399557	0.135815	2.94191	0.00326192	0.0430902
Ube2k	589.092	-0.474227	0.161183	-2.94216	0.00325934	0.0430902
Lpcat4	20.2209	-0.959633	0.326177	-2.94206	0.00326037	0.0430902
Slc18a1	8.08606	-1.11196	0.377994	-2.94173	0.0032638	0.0430902
CT010505.3	7.27267	-1.11756	0.379842	-2.94217	0.00325924	0.0430902
Ctsk	19.4633	0.936072	0.318275	2.94108	0.00327066	0.0431449
Eif2d	116.583	-0.583662	0.19862	-2.93858	0.00329717	0.0434604
Apln	28.1633	1.02926	0.350671	2.93511	0.00333432	0.0438696
Rwdd2b	23.2869	-0.881044	0.300191	-2.93494	0.00333608	0.0438696
Npffr2	3.84642	-1.03556	0.35279	-2.93535	0.00333171	0.0438696
Tex2	170.279	-0.55343	0.188601	-2.9344	0.00334197	0.0439126
Nme2	484.175	-0.500224	0.170526	-2.93342	0.00335251	0.043982
Tmigd3	9.31999	-1.0949	0.373226	-2.93362	0.00335039	0.043982
Rs1	34.5087	0.992084	0.338325	2.93234	0.00336416	0.044052
Endod1	176.529	0.647491	0.220858	2.93171	0.00337101	0.044052
Uqcr10	230.481	-0.472452	0.161115	-2.93239	0.00336364	0.044052
Cyp1b1	84.79	-0.979162	0.333972	-2.93187	0.00336931	0.044052
Abtb2	10.3713	-1.08475	0.369978	-2.93194	0.00336855	0.044052
Camk2d	1427.88	0.488236	0.166633	2.93001	0.00338947	0.0442189
Dctn6	143.747	-0.527115	0.179915	-2.92981	0.0033917	0.0442189
Usp13	20.8387	-1.1073	0.37789	-2.93022	0.00338727	0.0442189
A130050O07Rik	26.2049	1.01947	0.348171	2.92807	0.00341073	0.0443633
Dgkd	368.739	-0.61335	0.209463	-2.9282	0.00340932	0.0443633
Dhrs9	11.8958	-1.10596	0.377674	-2.92835	0.00340771	0.0443633
Lum	14.0694	1.11582	0.38112	2.92774	0.00341439	0.0443765
Gm44668	105.557	0.686508	0.234526	2.92721	0.0034202	0.0444174
4931428F04Rik	13.2112	-1.09565	0.374361	-2.92671	0.00342567	0.04442
Rims2	23.0452	-1.11615	0.381368	-2.92671	0.0034257	0.04442
Dnaja4	57.4776	-0.812949	0.277885	-2.92548	0.0034392	0.0445605
Rhov	2.90835	1.10585	0.3786	2.9209	0.00349023	0.045117
Foxo1	728.835	0.462283	0.158247	2.92128	0.00348595	0.045117
Fam160b1	270.5	-0.564907	0.193387	-2.92112	0.00348775	0.045117
Clmn	458.673	0.62961	0.215658	2.91948	0.00350617	0.045256
Usf3	1691.35	-0.304367	0.104255	-2.91946	0.00350639	0.045256
Nono	593.994	0.338484	0.115957	2.91905	0.00351094	0.0452749
Kif21b	24.1091	-1.0163	0.348184	-2.91885	0.00351327	0.0452749
Nrxn1	12.8124	1.08402	0.371521	2.91779	0.0035252	0.0453937
Amfr	545.15	-0.418362	0.143417	-2.91711	0.00353293	0.0454583
Pkd2	464.057	0.371479	0.127401	2.91583	0.00354749	0.0455991
Mysm1	1197.1	-0.556366	0.19082	-2.91566	0.00354932	0.0455991
Ptges	276.317	0.715247	0.245407	2.91454	0.00356213	0.0457286
Plb1	49.8087	0.917254	0.314876	2.91306	0.00357902	0.0459102
Fgr	4.01331	1.07955	0.370663	2.91249	0.00358561	0.0459595
Scyl3	189.818	0.74351	0.255575	2.90916	0.00362396	0.046383
Agrn	516.796	0.462847	0.159101	2.90914	0.00362419	0.046383
Eef2	3715.08	-0.349444	0.120138	-2.90868	0.00362959	0.0464167
F5	7.12905	1.08226	0.372248	2.90736	0.00364492	0.0465771
Rps16	2309.85	-0.289243	0.0995158	-2.9065	0.00365492	0.0466693
Stk39	1160.52	0.491131	0.169057	2.90511	0.00367122	0.0468416
Rpl10a-ps1	427.881	-0.520735	0.179303	-2.90422	0.00368173	0.0469399
Hmmr	116.247	0.92147	0.31734	2.90373	0.00368744	0.046977
Cpm	4497.47	-0.531902	0.183271	-2.90228	0.00370463	0.0471601
Col4a2	815.234	0.411227	0.141768	2.9007	0.00372334	0.0473622
Eif4e3	115.885	-0.7708	0.265802	-2.89991	0.00373273	0.0474457
Reps2	361.914	0.524074	0.180846	2.8979	0.00375668	0.0477139
B230216N24Rik	43.7845	0.892091	0.307909	2.89725	0.00376444	0.0477762
Arhgef19	18.0387	0.926536	0.319829	2.89697	0.00376784	0.047783
Gpr171	6.27829	1.03037	0.355821	2.89577	0.00378235	0.0479307
Adamts10	161.533	0.643778	0.222558	2.89263	0.00382029	0.048375
Chsy1	920.295	-0.545009	0.188488	-2.89148	0.00383431	0.0485158
Dkk2	31.2079	1.04511	0.361557	2.89059	0.00384518	0.0486166
Nr2c1	193.077	0.607285	0.21015	2.88977	0.00385528	0.0487074
Gimap8	23.8227	1.06819	0.369691	2.88942	0.00385952	0.0487243
Pgd	240.139	-0.576454	0.199712	-2.88642	0.00389655	0.0491546
Anxa6	438.41	-0.446732	0.154896	-2.88408	0.00392558	0.0494474
Gm44250	2992.99	-0.485051	0.168183	-2.88407	0.00392566	0.0494474
Rrbp1	672.225	-0.525431	0.182278	-2.88258	0.00394433	0.0496452
Srpx2	6.2368	1.09363	0.379457	2.88211	0.00395027	0.0496826
Ccp110	638.486	-0.430292	0.149342	-2.88124	0.0039611	0.0497813
Nxt1	33.8858	-0.820906	0.284962	-2.88076	0.00396722	0.0498209
Gpd1l	203.621	0.525157	0.182317	2.88046	0.00397099	0.0498309
Grk4	24.2359	-1.07123	0.371969	-2.8799	0.00397807	0.0498824
Stard8	256.536	0.561543	0.195034	2.87921	0.00398675	0.0499537
Rps21	841.35	-0.395776	0.137484	-2.87871	0.00399305	0.0499953
Cebpg	738.901	-0.386535	0.134533	-2.87317	0.0040638	0.0508051
Zscan18	9.18291	-1.07938	0.375645	-2.87339	0.00406093	0.0508051
Narf	175.269	0.59716	0.207952	2.87162	0.00408372	0.051016
Dpy19l1	244.479	0.555642	0.193525	2.87116	0.00408967	0.0510523
Grid2	7.96111	1.09023	0.379767	2.87078	0.00409461	0.0510758
Zfpm2	7.83448	1.09061	0.38021	2.86843	0.00412514	0.0514184
Dhcr7	40.9063	-0.973473	0.339477	-2.86757	0.00413643	0.0515207
Abhd3	18.868	1.04619	0.364995	2.86632	0.00415276	0.0516856
Nova2	7.33796	1.08727	0.379686	2.86359	0.00418872	0.0517983
Csrp2	7.34808	1.08585	0.379137	2.864	0.00418332	0.0517983
Tspan14	115.319	0.643828	0.224763	2.86447	0.00417704	0.0517983
Zbtb4	352.789	-0.424573	0.148253	-2.86383	0.00418547	0.0517983
Ndufa6	247.481	-0.483882	0.168993	-2.86332	0.00419233	0.0517983
Clcn5	483.511	-0.596182	0.20814	-2.86434	0.00417885	0.0517983
Natd1	172.034	-0.606978	0.211834	-2.86534	0.00416564	0.0517983
Adora2b	214.505	-0.706009	0.246581	-2.8632	0.00419389	0.0517983
Ramp1	62.9488	-0.735692	0.256875	-2.86401	0.00418311	0.0517983
Serpind1	23.3198	-1.02184	0.356722	-2.86453	0.00417634	0.0517983
Plcd4	19.4428	-1.05115	0.367142	-2.86305	0.00419585	0.0517983
Sgms1	2600.5	-0.454201	0.158829	-2.85968	0.00424062	0.0523125
Gpam	49.9905	-0.836675	0.292609	-2.85937	0.00424487	0.0523263
Echdc2	62.2202	-0.781863	0.273497	-2.85876	0.00425295	0.0523873
Cep83os	33.5887	0.968329	0.338783	2.85826	0.00425972	0.0524321
Lepr	45.6651	0.871736	0.305034	2.85783	0.00426548	0.0524645
2610507I01Rik	6.03387	1.09439	0.383139	2.85638	0.00428502	0.0526661
Igf2	17.9856	1.05043	0.367891	2.85529	0.00429982	0.0528092
Zfp711	173.845	-0.74614	0.261372	-2.85471	0.00430766	0.0528668
Gm48804	6.6867	1.08461	0.380042	2.85391	0.00431845	0.0529215
BC016579	22.995	-1.0663	0.373599	-2.85413	0.00431549	0.0529215
Zbtb16	20.6653	-0.984385	0.345027	-2.85306	0.00433002	0.0530245
Scel	51.7031	0.959496	0.336398	2.85226	0.00434095	0.0530807
Ncaph2	117.761	0.650346	0.228011	2.85226	0.00434091	0.0530807
Selp	11.623	1.08288	0.379774	2.85139	0.00435291	0.0531604
Exosc7	362.14	-0.587159	0.205925	-2.85132	0.00435381	0.0531604
Rnf14	372.155	-0.447688	0.157047	-2.85066	0.00436279	0.0532312
Ccl7	5.38627	1.00529	0.353085	2.84717	0.00441093	0.0537793
Gars	238.569	-0.458096	0.160943	-2.84632	0.00442275	0.0538841
Kif1b	895.454	0.493754	0.173499	2.84586	0.00442918	0.0539232
Slc1a1	226.632	0.768139	0.2701	2.84391	0.00445637	0.0542148
Nol12	22.6417	-0.917982	0.322899	-2.84294	0.00447001	0.0543413
Synpo	155.653	0.705131	0.248162	2.84141	0.00449144	0.0545622
Cd34	74.7346	0.949497	0.334265	2.84055	0.00450356	0.0546697
Adrb1	32.5509	0.903861	0.318313	2.83953	0.00451796	0.054761
Pdlim2	225.905	0.611542	0.215359	2.83964	0.00451645	0.054761
Sh3bgrl	2783.65	0.426051	0.150067	2.83907	0.00452449	0.054761
Ptprz1	20.9142	-1.01848	0.358794	-2.83863	0.0045307	0.054761
Angptl8	6.81101	-1.04681	0.368768	-2.83867	0.00453025	0.054761
Lipg	8.98898	-1.0612	0.373783	-2.83907	0.00452447	0.054761
Cep85l	183.181	-0.638412	0.224959	-2.8379	0.0045411	0.0548471
Tbcel	213.726	-0.483886	0.170536	-2.83744	0.00454767	0.0548868
Asb11	5.33526	1.06578	0.375661	2.83709	0.00455261	0.0549068
Impg2	25.2339	-0.999806	0.352438	-2.83683	0.00455645	0.0549136
Klhl26	43.4641	0.730365	0.257491	2.83647	0.00456147	0.0549346
Gm37553	51.1521	0.84094	0.296554	2.83571	0.00457239	0.0549993
Alpk1	95.8639	-0.782572	0.275977	-2.83564	0.00457342	0.0549993
Mylip	148.467	0.776325	0.27403	2.833	0.00461139	0.0554021
Bet1	290.088	-0.563077	0.198767	-2.83285	0.00461353	0.0554021
Dusp1	3319.4	0.642361	0.226904	2.83098	0.00464058	0.055687
Tfcp2l1	1604.98	-0.381201	0.134731	-2.82935	0.00466426	0.055931
Btg2	1186.12	0.678013	0.239846	2.82686	0.00470062	0.0562939
Edrf1	637.7	0.392852	0.138973	2.82682	0.00470125	0.0562939
Galnt5	12.1548	1.06825	0.377947	2.82644	0.00470682	0.0563204
Atf7ip2	10.0362	-1.06374	0.376475	-2.82552	0.00472038	0.0564423
Slc7a3	6.5522	-1.07549	0.380743	-2.82472	0.00473213	0.0565424
Plekhg1	30.1182	0.969766	0.343386	2.82412	0.004741	0.056608
Wnk4	40.1741	0.896965	0.317901	2.82152	0.00477964	0.0569475
Parva	710.435	0.368721	0.130666	2.82185	0.00477475	0.0569475
Shmt2	32.2676	-0.887156	0.314422	-2.82154	0.00477931	0.0569475
Loxl2	18.2392	1.04068	0.368906	2.82097	0.0047878	0.0570041
2810474O19Rik	4506.92	0.435604	0.15445	2.82036	0.00479693	0.0570722
Hoxa2	3.30449	1.00584	0.356714	2.81973	0.00480638	0.0571441
A430027C01Rik	19.1377	1.06156	0.376617	2.81868	0.00482221	0.0572915
Mir22hg	406.513	0.628154	0.222962	2.81732	0.00484263	0.0574526
Fam210a	535.071	-0.373067	0.132411	-2.8175	0.00483995	0.0574526
Lrrn3	28.4944	0.868705	0.30847	2.81618	0.0048599	0.0575352
Rpl36al	1133.87	-0.41204	0.146293	-2.81654	0.00485433	0.0575352
Gm38335	5.3175	-1.0782	0.382844	-2.81628	0.00485826	0.0575352
Nabp1	656.959	-0.633587	0.225042	-2.81541	0.00487149	0.0576316
Celf2	706.257	0.41796	0.148494	2.81465	0.004883	0.057727
Rab14	1871.08	0.239265	0.0850418	2.8135	0.00490059	0.0578533
Ogn	49.4502	-1.03141	0.366569	-2.81368	0.00489779	0.0578533
Cars	66.7559	-0.839088	0.298315	-2.81275	0.00491192	0.0579461
Mocos	11.8076	-1.00136	0.356215	-2.81111	0.00493715	0.0582028
Klhl25	26.6208	0.899916	0.320222	2.81029	0.00494969	0.0583095
Bex1	16.1555	0.969522	0.345021	2.81004	0.00495351	0.0583135
Ly6a	149.134	0.774539	0.275747	2.80887	0.00497156	0.0584674
Irgm1	115.732	0.596738	0.212458	2.80874	0.00497357	0.0584674
Hecw1	212.499	0.770218	0.274326	2.80767	0.00499009	0.0585809
Pcdhga7	42.7372	-0.748018	0.26642	-2.80766	0.00499023	0.0585809
Gamt	8.61013	1.02722	0.365949	2.807	0.0050005	0.0586603
Amd2	146.75	0.569176	0.202804	2.80653	0.00500782	0.0586641
Gm45250	42.3531	-0.718204	0.255899	-2.80659	0.00500684	0.0586641
Slfn2	2.66002	1.01161	0.360586	2.80547	0.0050244	0.05871
Alg2	293.774	-0.430302	0.153363	-2.80578	0.00501944	0.05871
Gm11808	402.8	-0.575621	0.205139	-2.80601	0.00501592	0.05871
Zfp980	2.26106	-0.980388	0.349467	-2.80538	0.00502578	0.05871
9130017K11Rik	16.4595	-0.888369	0.316755	-2.8046	0.00503792	0.0588109
Svil	991.352	0.629478	0.224496	2.80396	0.00504799	0.0588689
Clcn1	2.57336	-0.997907	0.355908	-2.80383	0.00504992	0.0588689
Scmh1	315.519	0.539247	0.192378	2.80306	0.00506201	0.0589687
Lgals3bp	263.45	0.69343	0.247435	2.80248	0.00507118	0.0590084
Coq8b	33.207	-0.759602	0.271054	-2.8024	0.00507246	0.0590084
Fam110c	76.7817	-0.840716	0.300131	-2.80116	0.00509189	0.0591932
Ggh	41.2422	-0.899502	0.32126	-2.79992	0.0051115	0.05938
Gnpnat1	415.521	-0.525134	0.187586	-2.79943	0.00511926	0.0594289
Hpse	15.9555	0.969299	0.346304	2.79898	0.00512636	0.05947
AC120375.1	10.6469	1.06633	0.381092	2.79809	0.00514058	0.0595937
Rhoj	15.3752	1.00094	0.357994	2.79597	0.00517444	0.0599448
Nrk	4.03567	-1.00017	0.357841	-2.79502	0.0051897	0.0600514
Gm26581	4.36305	-1.04036	0.37223	-2.79495	0.00519082	0.0600514
Thsd7a	15.0055	1.0633	0.380503	2.79447	0.0051985	0.0600986
Rpl9	3390.41	-0.342682	0.12267	-2.79352	0.00521375	0.0602334
Arap1	70.3915	0.766723	0.274552	2.79264	0.00522802	0.0602764
Phc3	1352.05	0.301048	0.107801	2.79262	0.00522827	0.0602764
Nr1h3	12.1462	-0.972397	0.348179	-2.7928	0.00522534	0.0602764
Bambi	296.462	-0.521896	0.186904	-2.79232	0.00523319	0.0602915
Gxylt2	4.38791	1.05741	0.378911	2.79065	0.00526024	0.0605615
Dgkg	9.95721	-1.04973	0.376275	-2.78981	0.00527393	0.0606774
Gm37936	83.9215	0.864347	0.309877	2.78932	0.00528187	0.060727
Ctnnal1	276.271	-0.518252	0.185854	-2.78848	0.00529555	0.0608425
Sim2	2.41896	-0.934347	0.335153	-2.78782	0.00530643	0.0609257
Bcl2l15	22.8255	-1.05027	0.377015	-2.78576	0.00534026	0.0612721
Scap	155.76	-0.596509	0.214296	-2.78358	0.00537631	0.0616434
Gm43609	43.1709	-0.890315	0.319942	-2.78274	0.00539027	0.0617613
Trim36	25.7533	-0.919442	0.330517	-2.78183	0.00540531	0.0618912
Gm42658	41.3768	0.92466	0.332449	2.78136	0.00541313	0.061896
Dnah9	13.6789	-1.04782	0.376714	-2.78146	0.00541149	0.061896
Rbm4b	447.6	0.544337	0.195747	2.78083	0.00542208	0.061956
Dnaja1	5688.77	0.433567	0.155992	2.77942	0.00544562	0.0621825
Gab1	399.57	0.709438	0.255407	2.77768	0.00547486	0.0624739
Snx25	1981.46	-0.412384	0.148477	-2.77743	0.00547908	0.0624795
Gm17229	72.0082	-0.838063	0.301919	-2.77579	0.00550679	0.0627348
Klhdc1	59.5369	-0.845317	0.304546	-2.77566	0.00550897	0.0627348
Opa1	812.275	-0.312858	0.11276	-2.77455	0.00552788	0.0629074
Gm43335	8.58892	1.02305	0.368792	2.77407	0.00553605	0.0629576
Tceal8	438.23	0.443378	0.159871	2.77335	0.00554819	0.0630528
Zfp110	312.575	-0.525895	0.189665	-2.77276	0.00555831	0.0631249
Magi2	46.2279	-0.864651	0.311961	-2.77167	0.005577	0.0632866
P2ry4	2.46635	-1.01956	0.367876	-2.77149	0.00558011	0.0632866
Eif5	3730.12	-0.369726	0.13358	-2.76783	0.00564307	0.0639574
Hpcal1	113.58	0.604186	0.218309	2.76757	0.00564756	0.0639649
Ccr5	3.07071	0.995941	0.359892	2.76733	0.00565173	0.0639689
Sri	556.428	0.40848	0.147632	2.76688	0.00565951	0.0639745
Zcrb1	340.611	-0.438144	0.158367	-2.76664	0.00566369	0.0639745
Patl1	278.262	-0.496753	0.179543	-2.76677	0.0056615	0.0639745
Nid2	16.4114	1.047	0.37874	2.76442	0.00570242	0.0643686
Smarce1	238.737	-0.417308	0.150991	-2.76379	0.00571348	0.0644499
Pear1	10.67	1.02649	0.371468	2.76334	0.00572133	0.0644516
Mtfp1	16.5248	-0.907836	0.328519	-2.76342	0.0057199	0.0644516
Mycn	92.4648	0.696707	0.252413	2.76019	0.00577677	0.0650324
Gm14326	102.467	-0.678725	0.245924	-2.7599	0.00578196	0.065047
Dnah11	10.1122	1.01214	0.366891	2.75869	0.00580337	0.0652299
Nr3c1	1346.52	0.347517	0.125993	2.75823	0.00581151	0.0652299
Skp1a	656.729	0.338453	0.122706	2.75823	0.00581146	0.0652299
Pradc1	58.9884	-0.738531	0.267768	-2.7581	0.0058138	0.0652299
Tcn2	291.601	0.514731	0.186676	2.75735	0.00582728	0.0653374
Nceh1	366.171	-0.550667	0.199756	-2.7567	0.00583887	0.0654235
Atp2b1	1831.88	0.333235	0.120907	2.75612	0.0058491	0.0654253
Plbd1	172.278	-0.751624	0.27272	-2.75603	0.00585076	0.0654253
Trib2	40.4806	-0.875438	0.31763	-2.75616	0.00584851	0.0654253
Srr	138.515	0.587997	0.213393	2.75546	0.00586097	0.0654957
Srp72	1042.66	-0.340933	0.123785	-2.75423	0.00588304	0.0656986
Dapp1	91.9874	0.723152	0.262636	2.75344	0.00589726	0.0658135
Abcd2	9.10516	1.02998	0.374151	2.75285	0.00590781	0.0658241
Lrp1	56.5611	0.942818	0.342503	2.75273	0.00591002	0.0658241
Serpinh1	131.55	0.648514	0.235569	2.75297	0.00590565	0.0658241
Eif1ax	534.679	0.404038	0.146816	2.75199	0.0059234	0.0659293
D2hgdh	36.7266	-0.882843	0.320881	-2.75131	0.00593571	0.0660225
Sdcbp	3787.41	0.314983	0.114532	2.75018	0.0059563	0.0662075
Rab10os	104.873	0.686149	0.249614	2.74884	0.0059806	0.0664335
Gm10288	771.472	-0.483182	0.175811	-2.74831	0.00599039	0.0664981
Rpl37	1213.02	-0.344005	0.125201	-2.74763	0.00600286	0.0665482
Zfp612	276.126	-0.527246	0.19188	-2.74779	0.0059999	0.0665482
Pts	117.351	-0.702808	0.255823	-2.74724	0.0060099	0.0665822
Ppp1r9a	3197.02	-0.373045	0.135859	-2.74583	0.00603585	0.0668254
Zswim4	108.84	0.852686	0.310568	2.74557	0.00604051	0.0668328
Dcun1d2	236.308	-0.552509	0.201263	-2.7452	0.00604734	0.0668642
Nlrp3	2.98684	0.970781	0.353676	2.74483	0.00605419	0.0668958
Dpysl2	544.621	0.493168	0.179708	2.74428	0.00606444	0.0669649
Tshz1	278.949	0.504488	0.183885	2.7435	0.00607874	0.0669902
Ero1l	928.219	-0.519244	0.189252	-2.74366	0.00607578	0.0669902
Pcyt2	39.4643	-0.74757	0.272474	-2.74364	0.00607625	0.0669902
Rpl36a	984.123	-0.434093	0.158247	-2.74314	0.00608543	0.0670198
A730017L22Rik	42.9609	-0.819218	0.298706	-2.74256	0.00609632	0.0670956
Ugt1a6a	215.959	-0.653946	0.238467	-2.74229	0.00610116	0.0671047
Samd12	142.058	-0.834508	0.304371	-2.74175	0.00611136	0.0671728
Clec2d	30.2129	0.787717	0.287388	2.74095	0.00612611	0.0672907
Fam174b	287.94	0.568447	0.207429	2.74043	0.00613582	0.0673532
Gm26797	23.1021	-0.922223	0.336562	-2.74013	0.00614157	0.0673721
Itga6	1001.02	0.564646	0.206284	2.73723	0.00619596	0.0679243
Foxp2	906.396	0.479408	0.17518	2.73667	0.00620652	0.0679511
Il18	33.2309	-0.955174	0.349027	-2.73667	0.00620638	0.0679511
Zfp804a	2.75693	0.918389	0.335683	2.73588	0.00622132	0.0680686
Gm45719	25.7189	0.948227	0.346764	2.7345	0.00624743	0.0682204
Gm43437	22.076	0.90011	0.329146	2.73468	0.00624403	0.0682204
Nexmif	359.319	-0.706565	0.258378	-2.73461	0.00624537	0.0682204
Mmp11	128.162	0.702027	0.256784	2.73392	0.00625847	0.0682964
Stambpl1	92.6512	-0.793942	0.290536	-2.73268	0.00628209	0.0685096
Ocln	357.449	0.545233	0.199556	2.73223	0.00629078	0.0685597
Kif11	109.802	0.841384	0.308086	2.73101	0.00631413	0.0687694
Tubgcp4	365.447	-0.521208	0.190868	-2.73073	0.0063195	0.0687832
Pi4ka	422.205	-0.460164	0.168543	-2.73025	0.00632862	0.0688376
Gm8378	12.8822	1.03268	0.378373	2.72926	0.0063476	0.068865
Plch1	49.6552	0.949836	0.348005	2.72937	0.00634547	0.068865
Nfib	1679.83	0.288858	0.105833	2.72938	0.00634541	0.068865
Gm4737	12.8693	-1.03383	0.37872	-2.72981	0.00633716	0.068865
Fbxl7	10.3893	1.02577	0.375877	2.72901	0.00635253	0.0688739
Plekha4	3.7402	1.02797	0.376937	2.72718	0.00638787	0.0692123
Tmem97	79.2784	-0.687322	0.252106	-2.72632	0.0064044	0.0693465
Rtp4	54.6	0.82685	0.303318	2.72602	0.00641032	0.0693657
Ube2a	407.97	-0.480524	0.176311	-2.72544	0.00642159	0.0694428
Gm38116	3.89544	0.869193	0.319013	2.72463	0.00643727	0.0694777
4632427E13Rik	359.273	0.591409	0.217045	2.72483	0.00643352	0.0694777
Comt	124.498	-0.622993	0.228617	-2.72505	0.00642916	0.0694777
Ankub1	3.52977	0.978938	0.359497	2.72308	0.00646768	0.069761
Tnfsf9	355.234	-0.620516	0.227999	-2.72158	0.0064971	0.0700331
Adm2	4.01934	-1.04267	0.383145	-2.72135	0.00650149	0.0700354
Slc39a11	52.2813	0.770452	0.283178	2.72073	0.00651373	0.070077
Acot2	349.53	-0.488814	0.17966	-2.72077	0.00651306	0.070077
Ptpn13	969.595	0.387311	0.142368	2.72049	0.00651849	0.0700832
Psmg2	67.7437	0.674238	0.247904	2.71975	0.00653313	0.0701955
Krcc1	674.374	-0.403336	0.148378	-2.7183	0.00656178	0.0704582
Dixdc1	201.953	0.534922	0.196829	2.7177	0.00657383	0.0705423
Hspg2	288.85	0.794966	0.292669	2.71626	0.00660244	0.0708038
Tmem254c	236.662	-0.761672	0.280453	-2.71586	0.00661039	0.0708438
Rbm4	140.024	0.619268	0.228048	2.71552	0.00661725	0.0708719
Trim59	179.743	0.66471	0.244809	2.71522	0.00662316	0.0708898
Angptl4	28.5761	0.938289	0.345668	2.71442	0.00663913	0.0710153
Gm38082	148.932	0.705005	0.259792	2.71373	0.00665312	0.0710741
AI182371	34.1555	-0.857607	0.316014	-2.71383	0.00665109	0.0710741
AI662270	4.00538	0.97223	0.358427	2.71249	0.00667794	0.0712649
Tacc3	30.1813	0.943156	0.347718	2.71242	0.00667949	0.0712649
Pfdn5	515.517	-0.419357	0.154712	-2.71057	0.0067167	0.0716163
Adam17	704.553	0.409737	0.151331	2.70754	0.00677833	0.0721814
Gm37899	639.544	-0.738402	0.272718	-2.70756	0.00677792	0.0721814
Gm26527	143.994	0.662397	0.244679	2.70721	0.00678521	0.0722088
Lrig3	14.6441	-0.970639	0.358602	-2.70673	0.00679492	0.0722661
Pcolce	75.6803	0.696894	0.257507	2.70632	0.0068034	0.0723105
Dusp6	906.695	0.513702	0.189925	2.70476	0.00683536	0.0726041
Psme1	349.832	-0.464779	0.171859	-2.70442	0.00684233	0.0726319
Pcdhb19	18.9862	1.003	0.371117	2.70264	0.00687907	0.0729507
Gm12918	117.177	-0.606842	0.224544	-2.70255	0.00688107	0.0729507
Misp	3.6355	1.01265	0.375211	2.69887	0.00695751	0.0737143
Fyn	23.0296	-0.869463	0.322197	-2.69854	0.00696435	0.0737402
Sell	3.6972	0.961052	0.356445	2.69622	0.00701324	0.0742108
Ntn4	135.145	0.770849	0.28624	2.69302	0.00708081	0.0748786
Gm45753	2.55554	-0.920452	0.341873	-2.69238	0.00709447	0.0749757
Gm6166	10.0018	-0.961966	0.35736	-2.69187	0.0071053	0.0750428
Ccdc122	192.562	-0.522239	0.19408	-2.69084	0.00712721	0.0752266
Gm18362	5.20872	-1.00456	0.373475	-2.68976	0.00715045	0.0754244
Rpl8	887.566	-0.39562	0.147135	-2.68881	0.00717067	0.07559
Leprot	152.206	0.582744	0.21682	2.68768	0.00719504	0.0757122
Mfsd1	442.492	0.337193	0.12547	2.68743	0.00720035	0.0757122
Rpl28	537.92	-0.464365	0.172764	-2.68785	0.00719128	0.0757122
Cep170	279.921	-0.684971	0.254861	-2.68763	0.00719615	0.0757122
Nr1d1	430.357	-0.517626	0.192658	-2.68676	0.00721491	0.0758177
Prss35	36.6067	0.838599	0.312195	2.68614	0.00722831	0.0759108
Tmem2	244.255	0.476252	0.177424	2.68426	0.00726909	0.0762913
Fnbp1l	2522.69	0.375086	0.139803	2.68297	0.00729725	0.0764909
Cfap69	43.2069	-0.984841	0.367044	-2.68317	0.00729275	0.0764909
Etl4	1129.94	0.400738	0.149445	2.68151	0.00732914	0.0767771
Shroom3	418.247	0.546977	0.204021	2.68098	0.00734062	0.0768493
5033423K11Rik	3.03961	0.865981	0.323153	2.67979	0.00736689	0.0769319
Haus3	186.353	0.619237	0.231043	2.68018	0.0073582	0.0769319
Gpcpd1	300.813	0.45467	0.16966	2.67988	0.00736482	0.0769319
Rasl11a	247.146	-0.592026	0.220911	-2.67993	0.00736367	0.0769319
Mctp2	129.202	0.7543	0.281579	2.67882	0.0073882	0.0771016
A230009B12Rik	2.51389	-0.961213	0.358845	-2.67863	0.00739235	0.0771016
Col5a1	21.8366	0.954209	0.356408	2.6773	0.00742188	0.0773613
Il1a	13.3967	1.01136	0.377884	2.67638	0.00744226	0.077417
Gm37472	279.019	0.738832	0.276061	2.67634	0.00744309	0.077417
Ptgs1	2383.49	0.427034	0.159566	2.67622	0.00744572	0.077417
Rps3	2245.35	-0.37207	0.139007	-2.67662	0.00743685	0.077417
Cracr2a	366.068	-0.563409	0.210561	-2.67574	0.00745636	0.0774795
9530097N15Rik	35.8396	0.857514	0.320531	2.67529	0.00746648	0.0775365
Kcnh2	5.04849	1.0241	0.382926	2.67442	0.00748592	0.0776902
Abl2	212.215	0.405101	0.15151	2.67377	0.00750048	0.0777931
Gm37087	202.289	0.81868	0.306266	2.6731	0.00751538	0.0778993
Meox1	3.78723	1.00948	0.377932	2.67107	0.00756089	0.0783226
Edil3	11.7792	1.01245	0.37914	2.67039	0.00757632	0.0784339
Gm37549	2.85668	0.943481	0.353392	2.66978	0.00759002	0.0785271
Usp14	480.968	0.462545	0.173357	2.66817	0.0076266	0.0788082
Pof1b	684.649	-0.530688	0.198882	-2.66836	0.00762219	0.0788082
Itpr2	881.342	-0.386212	0.144776	-2.66766	0.00763818	0.0788792
Gm27010	7.74879	1.0058	0.377066	2.66744	0.00764315	0.0788819
Gm48780	25.2338	0.881156	0.330499	2.66614	0.00767278	0.0791122
Sned1	82.685	0.792116	0.297113	2.66605	0.00767493	0.0791122
Actl6a	182.872	-0.504218	0.189179	-2.6653	0.00769192	0.0792386
Tec	72.1188	-0.689939	0.258913	-2.66475	0.00770462	0.0793206
Gm15475	2.84144	0.992447	0.372519	2.66415	0.0077182	0.0794116
Gm37578	3.28626	0.910262	0.341703	2.6639	0.00772405	0.0794229
Gm26447	13.89	0.902712	0.339167	2.66155	0.0077781	0.0798806
Epn3	304.446	-0.39135	0.147031	-2.66167	0.00777531	0.0798806
Rtn4	1120.58	0.353561	0.132902	2.66032	0.00780667	0.0801249
Arhgef1	207.729	0.507503	0.190905	2.65841	0.00785098	0.0805303
Gm38309	33.4828	0.881555	0.331647	2.65811	0.00785791	0.080552
Slc7a2	96.3581	0.980229	0.368936	2.65691	0.00788608	0.0807418
Nol7	384.318	-0.376867	0.141843	-2.65694	0.00788532	0.0807418
Trim3	99.4966	0.652444	0.245588	2.65666	0.00789196	0.0807526
Krt19	284.355	0.531078	0.199969	2.65581	0.00791187	0.0808576
Fsd1l	256.365	-0.560167	0.210911	-2.65594	0.00790882	0.0808576
Dapk1	427.524	-0.655846	0.247027	-2.65496	0.00793189	0.0810127
Esco1	839.288	-0.357484	0.134711	-2.65371	0.00796124	0.0812629
9930012K11Rik	77.6094	0.660589	0.249023	2.65272	0.0079846	0.0814517
Cpeb4	3049.52	0.431394	0.162641	2.65243	0.00799146	0.0814721
Nfe2l1	471.899	-0.468947	0.176821	-2.6521	0.00799928	0.081502
Gm26621	89.3407	0.794701	0.299755	2.65117	0.00802136	0.0816773
Plcb1	80.1355	0.898659	0.339097	2.65015	0.00804554	0.0818736
Tmem248	512.217	-0.373692	0.141019	-2.64995	0.00805041	0.0818736
Adamts4	11.3092	1.0073	0.380193	2.64945	0.00806224	0.0819441
Asxl2	829.22	-0.353763	0.133568	-2.64856	0.00808351	0.0820606
E4f1	27.0395	-0.783026	0.29563	-2.64867	0.00808095	0.0820606
Schip1	76.4784	0.760967	0.287461	2.6472	0.00811619	0.0822427
Cabin1	218.116	-0.633415	0.239268	-2.64731	0.00811351	0.0822427
Gcsam	3.39291	-0.861675	0.325474	-2.64745	0.00811022	0.0822427
Gm12411	20.6525	-0.764762	0.289041	-2.64586	0.00814838	0.082519
Gm47720	828.319	0.658375	0.24889	2.64524	0.00816325	0.0825198
Ltbp3	342.528	0.440701	0.166578	2.64561	0.00815444	0.0825198
Alad	79.3289	-0.545431	0.206185	-2.64535	0.00816074	0.0825198
Selplg	5.61686	0.990171	0.374381	2.64482	0.00817342	0.0825728
Mmd	81.9496	-0.692302	0.261779	-2.64461	0.00817856	0.0825749
Zfyve9	293.663	-0.373746	0.141389	-2.64339	0.00820798	0.0827299
Dlg3	129.561	-0.595445	0.225261	-2.64336	0.00820874	0.0827299
Vps33b	240.456	-0.660493	0.24984	-2.64366	0.00820145	0.0827299
Fam46c	82.9579	0.788483	0.298452	2.64191	0.00824408	0.0830361
Chrna1	8.55012	1.00786	0.381806	2.63972	0.00829757	0.0834242
Thy1	3.4498	0.997277	0.377744	2.64009	0.0082885	0.0834242
Ube2r2	953.417	-0.359492	0.136178	-2.63987	0.00829385	0.0834242
Gm42534	4.94615	0.989305	0.374884	2.63897	0.00831593	0.0834306
Rev1	145.623	0.611445	0.231696	2.639	0.00831509	0.0834306
S1pr2	200.09	0.436464	0.165387	2.63904	0.00831418	0.0834306
Larp4b	1722.79	0.296039	0.112184	2.63888	0.00831814	0.0834306
Krt8	1079.87	0.507247	0.19226	2.63834	0.0083314	0.0834816
Adipor1	508.917	-0.363914	0.137937	-2.63826	0.0083332	0.0834816
Pf4	56.7838	-0.869376	0.329614	-2.63756	0.00835058	0.0835841
Cpn1	11.2318	-0.920593	0.349048	-2.63744	0.00835342	0.0835841
Rnf125	43.1927	-0.789338	0.299319	-2.63711	0.00836151	0.0836151
Gm26870	7.37259	-0.966127	0.366485	-2.63619	0.00838416	0.0837915
Uevld	214.768	0.441804	0.167649	2.6353	0.00840641	0.0839638
Fkbp2	119.872	-0.518248	0.196733	-2.63427	0.0084319	0.0841682
4732487G21Rik	26.2116	0.843826	0.320362	2.63398	0.00843909	0.0841897
Zmat3	588.173	-0.437983	0.166349	-2.63292	0.0084655	0.0844029
Grb2	121.719	0.561949	0.213511	2.63194	0.00848981	0.0845446
Sik1	397.602	0.538642	0.204651	2.63201	0.00848822	0.0845446
Fastkd2	91.8315	0.814307	0.30948	2.63121	0.0085082	0.0846773
9130023H24Rik	26.9272	-0.791854	0.301063	-2.63019	0.0085336	0.0848797
Dhtkd1	4.53923	-0.994157	0.378018	-2.62992	0.00854054	0.0848982
Gm48889	20.0341	0.930727	0.353959	2.62948	0.00855167	0.0849584
Gm4951	25.4889	1.00253	0.381329	2.62905	0.00856241	0.0850147
Zfp618	128.221	0.708467	0.269573	2.62811	0.00858607	0.085199
Gm16059	17.1117	0.804443	0.306265	2.62663	0.00862362	0.085521
Zfp68	387.735	-0.386145	0.147042	-2.62609	0.00863722	0.0856051
Gm5931	194.076	-0.509969	0.194246	-2.62537	0.00865543	0.0856891
Krtcap2	122.228	-0.542102	0.206487	-2.62535	0.00865593	0.0856891
Ewsr1	578.379	0.376798	0.143542	2.625	0.00866501	0.0857004
Ctbp1	276.459	-0.397714	0.151516	-2.62491	0.00866731	0.0857004
Hdac4	255.726	0.525375	0.200234	2.62381	0.0086953	0.0859083
Cmtm6	721.028	0.429077	0.16355	2.62352	0.00870269	0.0859083
Vps13c	447.426	-0.570724	0.217545	-2.62348	0.00870373	0.0859083
Pard3b	196.914	0.736549	0.28083	2.62276	0.00872217	0.0859888
Col4a5	327.093	0.512889	0.195543	2.6229	0.00871842	0.0859888
Mrvi1	9.38371	0.997242	0.380283	2.62237	0.00873217	0.0860368
Fat2	214.583	0.515165	0.196466	2.62216	0.00873751	0.0860388
Plek2	33.2363	0.760037	0.289924	2.6215	0.0087544	0.0861544
Gstt1	173.273	0.554227	0.211557	2.61975	0.00879945	0.0865469
Spsb2	11.9828	-0.884621	0.337721	-2.61939	0.00880882	0.0865881
Dock4	942.354	-0.475788	0.181659	-2.61913	0.0088154	0.086602
Rtcb	287.881	0.409818	0.156505	2.61856	0.0088301	0.0866956
Orm1	11.3312	-0.987254	0.377123	-2.61786	0.00884841	0.0868244
Atf4	751.261	-0.411631	0.157267	-2.6174	0.00886017	0.0868888
Vcan	101.741	-0.675187	0.25843	-2.61264	0.00898449	0.0880564
Sh3glb1	1073.77	-0.399022	0.152762	-2.61205	0.00900024	0.0881591
Rasl11b	79.7364	0.686925	0.263143	2.61047	0.00904182	0.0885147
Hnf1b	250.454	-0.494745	0.189539	-2.61025	0.00904755	0.088519
Arid1b	343.983	0.517433	0.198262	2.60985	0.00905821	0.0885715
Nek5	8.81191	-0.95402	0.366002	-2.60659	0.00914479	0.0893659
Epsti1	29.1422	0.822309	0.315565	2.60583	0.00916524	0.0895065
Smim14	1002.38	-0.307401	0.117984	-2.60546	0.00917522	0.0895065
Hyal1	13.499	-0.969374	0.372054	-2.60546	0.00917499	0.0895065
Ildr2	34.1978	0.888149	0.341042	2.60422	0.00920828	0.0897767
Cd248	5.06975	0.989287	0.379974	2.60356	0.00922605	0.0898395
Rpl39	2525.33	-0.300195	0.115309	-2.60339	0.00923082	0.0898395
Zdhhc3	2193.41	-0.329196	0.126435	-2.60367	0.00922306	0.0898395
Bnc2	3.88377	-0.94632	0.363545	-2.60304	0.0092402	0.0898785
Pde10a	44.0435	0.919313	0.353289	2.60216	0.00926392	0.0900569
Gm43312	127.923	0.702407	0.270081	2.60073	0.00930269	0.0902242
Srsf5	4132.72	-0.257912	0.099164	-2.60087	0.00929883	0.0902242
Rpl14-ps1	25.4633	-0.753061	0.289558	-2.60073	0.00930255	0.0902242
Adgre4	15.9553	-0.983566	0.378171	-2.60085	0.00929924	0.0902242
Pcdhgb7	62.2859	-0.704798	0.271106	-2.59971	0.00933028	0.0903871
Gm16794	29.2571	-0.89358	0.343709	-2.59981	0.00932747	0.0903871
Trappc6b	639.482	-0.416867	0.160441	-2.59826	0.00936984	0.0907178
Ptgfrn	1249.56	0.318231	0.122517	2.59744	0.00939216	0.0908813
E230020D15Rik	98.7661	0.646805	0.249151	2.59603	0.00943068	0.0912013
5730507A11Rik	70.0394	0.725656	0.279603	2.59531	0.00945059	0.0913411
Cybrd1	571.455	0.712518	0.274634	2.59442	0.00947499	0.0914714
Gm47108	4.7543	-0.976934	0.376523	-2.59462	0.00946959	0.0914714
Pnpla6	118.632	-0.578327	0.223027	-2.59307	0.00951224	0.091778
E230001N04Rik	4.52815	0.965799	0.372508	2.5927	0.0095227	0.0918261
Fam178b	15.4399	-0.867584	0.334709	-2.59206	0.0095404	0.0919438
Tpi1	276.332	0.4757	0.183679	2.58985	0.00960175	0.0924817
Tll1	4.64492	0.939696	0.362927	2.58921	0.00961955	0.0925999
Mirg	85.4397	-0.845157	0.326448	-2.58895	0.00962689	0.0926173
Lactb2	761.036	-0.338518	0.130768	-2.58869	0.00963409	0.0926333
Tpm3	1836.26	0.302104	0.116718	2.58833	0.00964431	0.0926783
Zranb1	557.29	0.43713	0.168913	2.58791	0.00965615	0.092739
Col4a1	1786.38	0.345709	0.133677	2.58615	0.00970542	0.0931586
Enpp5	430.431	0.435868	0.168561	2.58581	0.00971501	0.0931946
Cyb5r1	99.6517	-0.633885	0.245164	-2.58555	0.00972237	0.0931946
Csgalnact1	29.0411	-0.837326	0.323864	-2.58543	0.00972586	0.0931946
Mecomos	136.684	0.731639	0.283104	2.58435	0.00975627	0.0934324
Scn1b	11.5897	0.970368	0.375609	2.58345	0.00978178	0.0934603
Parpbp	28.5075	0.945111	0.365855	2.58329	0.00978631	0.0934603
Gm37311	43.2239	0.884678	0.342378	2.58392	0.00976838	0.0934603
Gm43859	23.5419	0.866371	0.335379	2.58326	0.0097871	0.0934603
Slc25a35	144.885	-0.605796	0.234473	-2.58365	0.00977623	0.0934603
Aebp1	29.7832	-0.79603	0.308379	-2.58133	0.00984198	0.0939309
Phf10	300.665	-0.480071	0.186026	-2.58068	0.00986072	0.0940561
AC162938.1	2.86342	-0.974403	0.377707	-2.57979	0.00988617	0.0942452
Tekt5	11.1763	0.933073	0.361743	2.57938	0.00989765	0.0942473
Lhfpl2	138.333	-0.538023	0.208578	-2.57948	0.00989488	0.0942473
Vegfc	12.2703	0.953234	0.369743	2.5781	0.0099346	0.094438
Bcl2	120.563	0.717776	0.278374	2.57846	0.00992423	0.094438
B130034C11Rik	2.61686	-0.948826	0.368031	-2.57811	0.00993411	0.094438
Ppp2r5a	855.944	-0.285622	0.110863	-2.57635	0.00998486	0.0948618
Gm47493	7.54586	-0.953823	0.370302	-2.5758	0.010001	0.0949609
Gm4705	2.35746	-0.947381	0.367845	-2.57549	0.0100098	0.0949914
H2-Q7	206.449	0.786781	0.305553	2.57494	0.0100258	0.095035
Mib1	1452.06	0.353523	0.137289	2.57503	0.0100231	0.095035
Prkacb	838.525	0.423065	0.16436	2.57401	0.0100526	0.095221
Prune1	63.5164	-0.628015	0.243996	-2.57387	0.0100568	0.095221
Fth1	4855.78	-0.379739	0.14756	-2.57346	0.0100688	0.095281
Gm48558	8.25337	-0.976498	0.379851	-2.57074	0.0101481	0.0959771
Eml5	265.139	-0.585566	0.227862	-2.56982	0.010175	0.0961773
Gm10443	55.0694	-0.684714	0.26654	-2.5689	0.0102023	0.0963808
Pcdh18	8.76906	0.979487	0.381538	2.56721	0.0102521	0.0967968
Sertad2	370.602	0.41143	0.160328	2.56618	0.0102825	0.0969742
Megf9	860.49	-0.501126	0.195277	-2.56623	0.0102811	0.0969742
Tmem56	1461.57	0.455425	0.17755	2.56505	0.010316	0.0970618
Myl6	695.052	0.39561	0.154252	2.5647	0.0103266	0.0970618
Mafk	168.704	-0.551906	0.215178	-2.56488	0.0103212	0.0970618
Armcx5	62.033	-0.601281	0.234368	-2.56554	0.0103015	0.0970618
Csnk1g2	99.2723	-0.672457	0.262194	-2.56473	0.0103257	0.0970618
Gm32742	10.7178	-0.972614	0.379151	-2.56524	0.0103104	0.0970618
Zc4h2	16.6162	0.857302	0.334515	2.56282	0.0103827	0.097534
Gm9776	29.4697	-0.863822	0.337156	-2.56208	0.0104047	0.097686
Tdg-ps	7.85106	0.926572	0.361747	2.56138	0.0104258	0.0977743
Cfl1	833.878	0.335092	0.130821	2.56146	0.0104233	0.0977743
Arhgap23	52.9026	0.745051	0.290932	2.56091	0.0104399	0.0978517
Tex11	17.1244	-0.925246	0.361367	-2.5604	0.0104551	0.0979395
Itpkb	232.12	0.541083	0.211382	2.55974	0.0104749	0.0980159
Fnip2	195.504	-0.588979	0.230078	-2.55991	0.01047	0.0980159
Ifi47	83.4158	0.744822	0.291067	2.55894	0.0104992	0.09818
Eaf1	303.786	-0.382774	0.149593	-2.55877	0.0105042	0.09818
Oat	2106.68	-0.324393	0.126793	-2.55845	0.010514	0.0982166
Tgfbr3	137.224	0.71891	0.281082	2.55766	0.010538	0.0983423
Rab31	116.768	-0.492775	0.192676	-2.55753	0.0105417	0.0983423
Arhgef9	9.66827	-0.939651	0.367421	-2.55742	0.0105451	0.0983423
Cavin3	48.476	0.73316	0.286838	2.55601	0.0105881	0.0986889
Hhat	9.80495	0.902901	0.35344	2.55461	0.0106307	0.0990307
Gm42908	3.92484	0.974931	0.381787	2.5536	0.0106616	0.0992634
Creb3l1	233.464	0.452262	0.17732	2.55054	0.0107555	0.100082
Gm5475	3.46524	0.963718	0.378047	2.5492	0.0107971	0.100408
Gm43031	41.2061	-0.803968	0.315402	-2.54902	0.0108025	0.100408
Kdm6bos	4.38766	0.970133	0.380713	2.5482	0.010828	0.100589
4933431G14Rik	8.80157	0.94518	0.371001	2.54765	0.0108451	0.100636
Slc25a37	515.281	0.451077	0.177055	2.54767	0.0108445	0.100636
4833418N02Rik	24.7296	-0.780285	0.306444	-2.54626	0.0108885	0.100982
Rpl15	2685.44	-0.374747	0.147236	-2.54521	0.0109212	0.10123
Gm26518	112.702	0.642146	0.25239	2.54426	0.010951	0.10145
Bora	39.0668	0.77842	0.306001	2.54385	0.0109637	0.101461
Rtbdn	8.86784	-0.964672	0.37922	-2.54383	0.0109643	0.101461
Gm42929	4.01484	0.96686	0.3802	2.54303	0.0109895	0.101469
Gm43811	10.1282	0.91688	0.360529	2.54315	0.0109857	0.101469
Rnf144a	219.571	0.627005	0.246556	2.54305	0.0109888	0.101469
D16Ertd472e	67.5157	-0.669433	0.263198	-2.54346	0.010976	0.101469
Arhgdib	12.6715	0.931369	0.3663	2.54264	0.0110018	0.101518
Vmn2r12	18.8624	0.927029	0.364616	2.54248	0.0110069	0.101518
Gm37125	21.001	0.839606	0.330363	2.54147	0.0110389	0.101757
Rdh10	194.522	-0.509113	0.200354	-2.54107	0.0110515	0.101818
Gm38009	41.4427	0.800048	0.314914	2.54053	0.0110685	0.101918
Frem1	10.7078	0.934564	0.36802	2.53944	0.0111032	0.102181
Tmtc1	62.5375	0.743053	0.292782	2.5379	0.0111519	0.102573
Cldn34c1	18.2666	0.879729	0.346754	2.53704	0.0111793	0.102712
Kdm7a	1336.58	0.365423	0.144028	2.53716	0.0111754	0.102712
Sp100	110.248	0.731418	0.288424	2.53591	0.0112155	0.102931
Atp6v0a1	908.179	-0.467843	0.184476	-2.53606	0.0112108	0.102931
Psma4	363.508	-0.378752	0.149372	-2.53563	0.0112245	0.102958
Rcn2	533.045	0.496236	0.19573	2.53532	0.0112346	0.102994
Zfp984	124.697	0.905241	0.357416	2.53274	0.0113176	0.103698
Slc26a4	803.33	0.822663	0.324864	2.53233	0.0113308	0.103762
Ppm1h	210.069	0.590069	0.233089	2.53152	0.0113569	0.103888
Rps7-ps2	12.8099	-0.932963	0.368529	-2.53159	0.0113548	0.103888
Gm46367	4.52175	0.966887	0.381991	2.53118	0.0113681	0.103933
Satb2	16.4589	0.850696	0.336297	2.5296	0.0114193	0.104279
Gm15609	4.30899	0.807899	0.319362	2.52973	0.0114151	0.104279
Tle3	152.395	0.65525	0.259089	2.52906	0.011437	0.104279
Nup153	930.016	0.417247	0.164977	2.52912	0.0114348	0.104279
Actn1	527.014	0.368538	0.145715	2.52917	0.0114333	0.104279
Rnf5	159.777	0.443556	0.175406	2.52874	0.0114474	0.104317
Arl8b	1309.26	-0.463517	0.183404	-2.52729	0.0114945	0.104632
Tbc1d24	97.5545	-0.684496	0.270823	-2.52747	0.0114887	0.104632
Slc35f3	14.6429	0.929345	0.367756	2.52707	0.0115018	0.104641
Gm38134	11.073	0.932202	0.369039	2.52602	0.0115362	0.10487
Gm42702	164.558	0.732703	0.290073	2.52592	0.0115394	0.10487
Rpl35a	1993.51	-0.32354	0.128113	-2.52542	0.0115559	0.104962
BC064078	47.494	0.898883	0.35607	2.52446	0.0115877	0.105105
Tex15	1178.57	-0.425516	0.16857	-2.52426	0.0115941	0.105105
Irx3	77.5048	-0.597218	0.236572	-2.52447	0.0115873	0.105105
Olfr90	3.32524	-0.893966	0.354161	-2.52418	0.0115967	0.105105
Robo2	44.0226	0.846976	0.335608	2.52371	0.0116125	0.105134
Atg3	458.468	-0.392151	0.155385	-2.52374	0.0116113	0.105134
Cdca2	29.7754	0.853969	0.338493	2.52286	0.0116406	0.105275
Vamp4	222.776	-0.542483	0.215026	-2.52287	0.0116402	0.105275
Adamts2	8.95353	0.958237	0.379871	2.52253	0.0116513	0.105315
Eya2	131.098	0.573415	0.227436	2.52122	0.011695	0.105653
Optn	168.014	-0.428904	0.170139	-2.52091	0.0117052	0.105688
Gstz1	190.203	-0.501856	0.199132	-2.52022	0.0117283	0.105839
Prex1	9.86954	0.940767	0.373532	2.51857	0.0117833	0.106221
Rpia	72.8864	-0.681338	0.270522	-2.5186	0.0117822	0.106221
Gm37790	11.4703	0.872983	0.346713	2.51788	0.0118063	0.106228
Cox11	40.9096	0.713982	0.283558	2.51794	0.0118043	0.106228
Arhgap26	161.086	0.668239	0.265354	2.51829	0.0117926	0.106228
Pcsk6	313.165	0.62701	0.249032	2.51779	0.0118094	0.106228
Top2a	438.488	0.815195	0.323827	2.51738	0.011823	0.106293
Wac	1090.6	-0.385242	0.153111	-2.5161	0.0118661	0.106509
Snrnp200	558.97	-0.445254	0.176962	-2.5161	0.0118662	0.106509
Ip6k1	107.531	-0.591429	0.235058	-2.5161	0.011866	0.106509
D330041H03Rik	193.631	-0.61815	0.245733	-2.51553	0.0118853	0.106624
Ece1	1658.59	0.427822	0.17015	2.51439	0.011924	0.106913
Gm43788	61.5058	0.790072	0.314428	2.51273	0.0119801	0.107359
Mphosph10	188.993	-0.553315	0.220322	-2.51139	0.0120257	0.10771
1700030K09Rik	41.2437	-0.761327	0.303191	-2.51104	0.0120375	0.107758
Zdhhc9	231.32	-0.54284	0.216199	-2.51083	0.0120446	0.107764
Ednra	27.769	0.89191	0.35526	2.51058	0.0120532	0.107783
Il1rl2	37.0717	0.808329	0.322042	2.51001	0.0120729	0.107844
Terf1	105.389	0.565379	0.225244	2.51007	0.0120706	0.107844
Ice1	478.652	-0.485597	0.193492	-2.50964	0.0120853	0.107898
Fap	7.17513	-0.953329	0.379907	-2.50937	0.0120945	0.107922
Lrp2	5907.21	0.388844	0.154978	2.50903	0.0121062	0.107969
Gm42736	7.94198	0.954465	0.380496	2.50848	0.0121252	0.108081
Txndc11	248.621	-0.445965	0.177871	-2.50723	0.0121681	0.108405
Rps15a	2529.32	-0.360708	0.143948	-2.50582	0.0122169	0.108783
Rnf152	14.5098	0.911805	0.363986	2.50506	0.0122431	0.108958
Sacm1l	793.438	-0.417956	0.166925	-2.50385	0.012285	0.109272
Gas6	525.136	-0.510844	0.204109	-2.5028	0.0123214	0.109538
Adora3	12.7285	-0.819994	0.327696	-2.5023	0.0123389	0.109635
H2-Q6	82.6562	0.762462	0.30486	2.50103	0.0123833	0.109924
Khnyn	128.81	0.476241	0.190421	2.50099	0.0123845	0.109924
Gm45779	18.2869	0.819265	0.327757	2.49962	0.0124328	0.110294
Gm37393	26.7788	0.922745	0.369201	2.4993	0.0124439	0.110305
Cdh24	15.7116	0.872859	0.349281	2.49902	0.0124538	0.110305
Zfp292	1992.77	0.301815	0.120772	2.49905	0.0124526	0.110305
Gm42881	9.59821	0.947289	0.379303	2.49745	0.0125092	0.11062
Cdca5	3.07127	0.90862	0.363805	2.49755	0.0125055	0.11062
Wapl	1891.35	-0.264564	0.10592	-2.49778	0.0124973	0.11062
Vars	67.467	-0.637152	0.255157	-2.4971	0.0125214	0.11067
Zmynd11	749.681	-0.532678	0.2135	-2.49498	0.0125964	0.111215
Gm45838	26.8204	-0.804954	0.322607	-2.49515	0.0125903	0.111215
P2ry14	31.8312	0.922126	0.369835	2.49334	0.0126547	0.111612
Zmat4	140.567	0.796707	0.319514	2.4935	0.0126492	0.111612
Arhgdia	919.524	-0.34269	0.137476	-2.49273	0.0126766	0.111746
Slc1a2	30.6143	-0.875624	0.351306	-2.49248	0.0126853	0.111764
Gm5441	3.49894	-0.941525	0.377846	-2.49182	0.012709	0.111914
Spg21	350.274	-0.54503	0.218745	-2.49162	0.0127161	0.111918
Gm18852	9.32707	0.930188	0.373491	2.49052	0.0127555	0.111954
Cd84	16.2092	0.90502	0.363304	2.49108	0.0127355	0.111954
Dnajb1	484.862	0.573993	0.230454	2.49071	0.012749	0.111954
Runx1	1303.23	0.386114	0.155034	2.49052	0.0127556	0.111954
Ppic	2055.14	0.295419	0.11859	2.4911	0.0127347	0.111954
Rpl27a	1080.32	-0.343447	0.137909	-2.49039	0.0127603	0.111954
0610009L18Rik	4.0635	0.938191	0.376948	2.48891	0.0128134	0.112243
Ell3	10.9038	0.93249	0.374645	2.489	0.0128104	0.112243
Slc35a1	231.914	0.524491	0.210712	2.48913	0.0128055	0.112243
Acot7	93.6278	-0.686868	0.275993	-2.48871	0.0128206	0.112247
Stxbp6	55.5754	0.783637	0.314971	2.48797	0.0128475	0.112388
Ap1s2	102.645	-0.676319	0.271844	-2.4879	0.0128501	0.112388
Cdv3	885.659	-0.408801	0.164359	-2.48725	0.0128734	0.112474
Snd1	356.264	-0.584067	0.234816	-2.48734	0.0128703	0.112474
Tbc1d20	260.61	-0.489003	0.196649	-2.48668	0.0128943	0.112598
Egln1	626.313	-0.449982	0.181031	-2.48566	0.0129312	0.112861
Hibadh	715.79	0.400243	0.16105	2.48522	0.0129473	0.112943
Scara3	7.32806	0.944277	0.380073	2.48446	0.0129747	0.113028
Hif1an	135.753	0.548325	0.220706	2.48441	0.0129765	0.113028
Smc4	1885.03	0.451409	0.181698	2.48439	0.0129773	0.113028
Bace2	3.7418	0.945821	0.380855	2.48341	0.013013	0.113168
St6galnac4	129.538	-0.558504	0.22487	-2.48367	0.0130036	0.113168
Gm26676	3.61268	-0.922632	0.371521	-2.48339	0.0130137	0.113168
Kin	92.4241	-0.563971	0.227141	-2.48291	0.0130313	0.113263
Stat1	319.327	0.476869	0.192097	2.48243	0.0130489	0.113356
Gm8703	2.27217	-0.751596	0.302866	-2.48161	0.0130789	0.113559
Mthfd1	409.679	-0.426988	0.172098	-2.48108	0.0130987	0.113579
Col12a1	159.872	-0.659589	0.265857	-2.481	0.0131016	0.113579
Mmab	20.8046	-0.857463	0.345598	-2.4811	0.0130979	0.113579
Qpct	170.787	0.84519	0.340792	2.48008	0.0131353	0.113812
Rpl15-ps2	17.1531	-0.933172	0.376376	-2.47936	0.0131617	0.113982
Med8	201.565	-0.462757	0.186668	-2.47903	0.0131739	0.114028
Gm2260	17.7078	-0.868092	0.350552	-2.47636	0.0132731	0.114828
Sumf1	258.08	0.544184	0.219788	2.47595	0.0132882	0.114899
Aldoc	31.9589	-0.749595	0.302784	-2.47567	0.0132985	0.114929
Orc4	662.968	0.470185	0.189946	2.47536	0.0133104	0.114972
Rbm39	3081.72	0.363754	0.147008	2.47439	0.0133464	0.115224
Reep1	9.89054	0.927659	0.375046	2.47346	0.0133814	0.115406
Prdm1	25.9266	0.913192	0.369182	2.47355	0.0133776	0.115406
Inpp5d	7.19699	0.93404	0.377671	2.47316	0.0133924	0.115415
Klk14	42.6193	-0.722492	0.292145	-2.47306	0.0133961	0.115415
Gm22009	24.1493	0.771115	0.311836	2.47283	0.0134049	0.115431
Gm37809	11.6503	0.92091	0.372468	2.47246	0.0134188	0.115491
Vmn2r-ps21	26.3543	0.868539	0.351327	2.47216	0.0134298	0.115526
Kif13a	632.057	-0.39712	0.160687	-2.47139	0.0134589	0.115717
Mgat2	384.289	-0.433456	0.175459	-2.4704	0.013496	0.115887
Rmi1	284.808	-0.489165	0.198016	-2.47033	0.0134989	0.115887
Unc5b	29.9377	-0.781592	0.316393	-2.47032	0.0134994	0.115887
Lpin1	98.1659	-0.734229	0.297362	-2.46914	0.0135437	0.116208
Echs1	255.443	-0.472651	0.191587	-2.46703	0.013624	0.116837
Ppp1r1b	21.0087	0.86363	0.350112	2.46673	0.0136355	0.116875
Wdfy3	804.929	0.383176	0.155361	2.46635	0.0136497	0.116877
Eya1	71.3992	-0.67373	0.273151	-2.46651	0.0136438	0.116877
Casp12	17.3912	0.922321	0.374016	2.466	0.0136633	0.116934
Scarb2	3097.86	0.440021	0.178466	2.46557	0.0136795	0.117013
Egfros	3.32505	0.921966	0.374106	2.46445	0.0137223	0.117222
Ch25h	33.0725	0.919977	0.373357	2.46407	0.013737	0.117222
Efhd2	143.21	0.540062	0.219159	2.46425	0.01373	0.117222
Csnk1g1	586.612	0.44042	0.17874	2.46403	0.0137386	0.117222
Parp4	649.558	-0.516289	0.209547	-2.46384	0.0137459	0.117222
Ivl	61.7364	-0.830195	0.336943	-2.46391	0.0137432	0.117222
Ppp2r3c	141.416	-0.508287	0.20636	-2.4631	0.013774	0.117402
Gpr137b	114.055	-0.668123	0.271312	-2.46256	0.0137949	0.11752
Ralgds	156.233	-0.539842	0.219247	-2.46226	0.0138066	0.11756
Hsf5	7.40279	-0.92914	0.377567	-2.46086	0.0138604	0.117958
Morc4	129.273	-0.666078	0.270787	-2.45978	0.013902	0.118252
Riox2	62.7644	-0.621965	0.252929	-2.45905	0.0139304	0.118433
Atp11b	985.468	0.372327	0.15143	2.45875	0.0139423	0.118475
Gm43330	65.308	0.755925	0.3075	2.45829	0.0139598	0.118481
Elp4	85.5471	0.624249	0.253966	2.458	0.0139714	0.118481
Gm44510	102.939	-0.483055	0.196501	-2.45829	0.0139602	0.118481
St3gal1	909.796	-0.483433	0.196666	-2.45814	0.0139658	0.118481
Etfb	236.202	0.393836	0.160267	2.45738	0.0139956	0.118626
Plekhh2	787.584	0.256577	0.104469	2.45601	0.014049	0.118893
Zfp608	406.65	-0.402071	0.163701	-2.45613	0.0140442	0.118893
Slc23a1	88.5428	-0.642362	0.261521	-2.45626	0.0140392	0.118893
Igfbp6	5.25669	-0.930372	0.378841	-2.45584	0.0140556	0.118893
Hhex	201.566	0.685938	0.279344	2.45554	0.0140674	0.118934
Aldh4a1	49.153	-0.678778	0.276489	-2.45499	0.0140887	0.119054
Gm43462	56.6011	0.712864	0.290412	2.45467	0.0141015	0.119102
Sp2	76.8407	-0.538483	0.219465	-2.45362	0.0141427	0.11939
Cfap45	35.9846	0.792315	0.32306	2.45253	0.0141855	0.11963
Ckap4	180.231	0.470014	0.191634	2.45266	0.0141803	0.11963
Taok3	1117.99	-0.297682	0.121416	-2.45175	0.0142164	0.11983
Gm16907	25.7736	0.745499	0.304251	2.45028	0.0142747	0.120261
Olfr1342	48.2257	0.830303	0.338948	2.44965	0.0142995	0.120382
Gm15675	117.54	-0.615099	0.251107	-2.44955	0.0143035	0.120382
Gm4070	73.4224	0.927383	0.378681	2.44898	0.0143262	0.120513
Crb3	108.158	-0.52103	0.212964	-2.44657	0.0144223	0.12126
Dock2	5.45514	0.913053	0.373325	2.44573	0.014456	0.121404
S100a4	9.12852	0.908822	0.371615	2.4456	0.0144611	0.121404
Tnks1bp1	65.5819	-0.585047	0.239198	-2.44587	0.0144502	0.121404
3300002I08Rik	16.7196	-0.83303	0.340809	-2.44427	0.0145144	0.12179
Mthfd2	57.3942	-0.653457	0.267392	-2.44381	0.014533	0.12188
Zan	17.2806	-0.842003	0.344568	-2.44365	0.0145397	0.12188
Plpp3	106.697	0.715445	0.292813	2.44335	0.0145515	0.121918
[truncated: 14,742 more rows]
