# Supplementary material for: LKB1 drives stasis and C/EBP-mediated reprogramming to an alveolar type II fate in lung cancer
Source: Nat Commun. 2022 Feb 28;13:1090. doi: 10.1038/s41467-022-28619-8 (PMC8885825; doi:10.1038/s41467-022-28619-8)
Supplement: Supplementary file 13 — Supplementary Data 10 [file 41467_2022_28619_MOESM13_ESM.xlsx]

## Sheet: Sheet1
Supplementary Data 10. Differential expression analysis results for the comparison of sgLkb1 tumors to sgInert tumors. P values were obtained using the Wald test and corrected for multiple hypothesis testing using the Benjamini-Hochberg procedure.
Gene	baseMean	log2FoldChange	lfcSE	stat	pvalue	padj
Gas5	1512.2	2.60131	0.128714	20.21	7.99949e-91	1.33911e-86
Cap2	259.25	5.49523	0.287512	19.113	1.9671e-81	1.64647e-77
Fn1	1725.77	3.14083	0.227557	13.8024	2.46598e-43	1.37602e-39
Selenop	3973.58	-1.44884	0.111949	-12.942	2.60778e-38	1.09136e-34
Pde10a	44.0435	4.14402	0.350847	11.8115	3.40554e-32	9.50145e-29
Tmem252	222.057	3.51388	0.297454	11.8132	3.33635e-32	9.50145e-29
Rps3a3	592.314	2.68947	0.253982	10.5892	3.34379e-26	7.99644e-23
Stc1	97.4446	3.29739	0.319919	10.307	6.55405e-25	1.37143e-21
Dcn	285.268	3.03296	0.295402	10.2672	9.901e-25	1.84159e-21
Nav1	125.968	2.58699	0.260553	9.92886	3.11811e-23	5.21972e-20
Myct1	287.01	2.14064	0.217861	9.82568	8.728e-23	1.32824e-19
Nexmif	359.319	-2.63815	0.27455	-9.609	7.32549e-22	1.02191e-18
Prps2	1259.03	-1.5126	0.159051	-9.51018	1.90332e-21	2.45089e-18
Pmvk	250.015	2.18194	0.229927	9.48971	2.31673e-21	2.77015e-18
Tgfbi	848.081	2.38831	0.25236	9.46391	2.96647e-21	3.31059e-18
Cat	5779.26	-1.29765	0.137626	-9.42883	4.14688e-21	4.33867e-18
Tshz1	278.949	1.75206	0.189656	9.23809	2.50931e-20	2.47094e-17
Car2	853.609	-1.78815	0.198114	-9.02587	1.78269e-19	1.6579e-16
Itgb3	55.7949	2.60633	0.293289	8.88654	6.30409e-19	5.55424e-16
Ckb	47.3178	2.6256	0.29778	8.81727	1.17286e-18	9.81685e-16
Ces1d	501.9	-1.58888	0.180849	-8.78569	1.55408e-18	1.23882e-15
Fstl1	118.866	2.35224	0.276672	8.50191	1.86495e-17	1.41906e-14
Rbm24	156.439	3.23155	0.381782	8.46439	2.57495e-17	1.87411e-14
Igfbp5	110.445	2.44863	0.291421	8.40239	4.37499e-17	3.05155e-14
Mcam	131.348	2.61217	0.315613	8.27647	1.26877e-16	8.49571e-14
Pam	364.432	1.29083	0.158826	8.1273	4.38971e-16	2.8263e-13
Rps3a2	421.386	1.88968	0.232773	8.11814	4.73373e-16	2.93491e-13
Nptx1	82.2553	2.37954	0.295147	8.06223	7.4913e-16	4.47873e-13
Gm45351	131.261	-2.46307	0.305857	-8.05298	8.07997e-16	4.6641e-13
Itgav	2849.01	1.08816	0.137357	7.92215	2.33446e-15	1.30263e-12
Colec12	58.4134	2.40978	0.305151	7.89701	2.8568e-15	1.54267e-12
Ifitm3	126.437	1.97944	0.252172	7.84957	4.1747e-15	2.18389e-12
Spink5	227.767	-2.79447	0.357573	-7.81509	5.49232e-15	2.7861e-12
Fam46a	242.746	-1.78678	0.230394	-7.75534	8.81085e-15	4.33805e-12
Eno1	267.749	1.54438	0.199936	7.72434	1.12431e-14	5.37741e-12
Col1a2	157.816	2.39087	0.310632	7.69681	1.39509e-14	6.48716e-12
Arl5a	2478.34	1.0484	0.137651	7.61638	2.60887e-14	1.18034e-11
Rbp1	83.7984	2.4443	0.32467	7.52857	5.1299e-14	2.25986e-11
Ccnd2	128.858	2.22017	0.296195	7.49564	6.59758e-14	2.78667e-11
Pde4b	343.065	1.88091	0.250974	7.49443	6.65872e-14	2.78667e-11
Cubn	110.394	2.2823	0.306969	7.43495	1.04611e-13	4.16948e-11
Gm45315	19.8048	-2.67865	0.360201	-7.43655	1.03353e-13	4.16948e-11
Sparcl1	410.863	1.93936	0.261547	7.41494	1.21682e-13	4.7371e-11
Kcnn3	105.727	2.19511	0.296574	7.40157	1.34582e-13	5.12024e-11
Cytip	172.273	-1.6761	0.230366	-7.27584	3.44278e-13	1.28071e-10
Mgp	383.838	2.0977	0.28996	7.23444	4.67453e-13	1.66493e-10
Chia1	1109.15	-2.23742	0.309223	-7.23563	4.63385e-13	1.66493e-10
Gm3912	13.4712	-2.60025	0.359612	-7.2307	4.80497e-13	1.67573e-10
Cavin3	48.476	2.09394	0.292122	7.16804	7.6081e-13	2.59918e-10
Sdc1	1701.86	0.867357	0.121383	7.14564	8.95781e-13	2.99907e-10
Pbxip1	444.467	0.984537	0.138067	7.13087	9.97357e-13	3.27368e-10
Msln	21.7231	2.47766	0.349556	7.08801	1.36055e-12	4.37993e-10
Lox	79.9573	2.14386	0.306676	6.99065	2.73617e-12	8.64216e-10
Arl4c	446.748	1.32147	0.189237	6.98317	2.88589e-12	8.94627e-10
Mmp14	141.814	1.47211	0.211359	6.965	3.28408e-12	9.99554e-10
Fry	429.695	-1.45534	0.211706	-6.87434	6.22773e-12	1.86165e-09
H2-Aa	1980.44	-0.788237	0.115468	-6.82646	8.70339e-12	2.55605e-09
Wnt5a	73.2038	2.12411	0.311844	6.81147	9.66046e-12	2.78821e-09
Cbr2	1785.02	-1.77437	0.261652	-6.7814	1.19017e-11	3.37685e-09
Cox6a2	110.492	-1.5957	0.236619	-6.74379	1.54312e-11	4.30529e-09
Slpi	154.74	1.59601	0.237539	6.71893	1.8306e-11	5.02364e-09
Fbn1	91.0876	1.94363	0.291307	6.6721	2.52166e-11	6.80848e-09
Palld	61.7812	1.93473	0.292731	6.60926	3.86243e-11	1.0263e-08
Mitf	229.919	-1.61463	0.245417	-6.57911	4.73285e-11	1.23794e-08
Aplp2	1827.38	0.646349	0.0984618	6.56447	5.22197e-11	1.34486e-08
Arhgef38	1797.85	-1.27098	0.193965	-6.55258	5.65497e-11	1.43431e-08
Serpine2	665.603	0.980092	0.149751	6.54481	5.95701e-11	1.48836e-08
Adamts1	1893.74	-1.24942	0.193355	-6.46176	1.03489e-10	2.54765e-08
Clip4	1742.71	0.986649	0.153136	6.44296	1.17167e-10	2.84257e-08
Fhl1	311.079	1.70706	0.265236	6.436	1.2266e-10	2.93332e-08
Rnf150	114.911	1.89542	0.295983	6.40383	1.51531e-10	3.57273e-08
Hnmt	503.241	-1.4861	0.234702	-6.33186	2.42218e-10	5.63156e-08
Zfp872	118.82	-1.5656	0.249314	-6.27963	3.39383e-10	7.78257e-08
Adam22	288.179	-1.41981	0.227164	-6.25014	4.10093e-10	9.27697e-08
H2-DMb2	58.7925	-1.79418	0.288569	-6.2175	5.05136e-10	1.12746e-07
Pof1b	684.649	-1.29063	0.210181	-6.14057	8.2226e-10	1.81114e-07
Mylk	1087.48	-1.10738	0.182432	-6.0701	1.27828e-09	2.76797e-07
Hc	17010.9	-1.12647	0.185621	-6.06867	1.28974e-09	2.76797e-07
Mlana	17.6988	-2.12292	0.350472	-6.05734	1.38395e-09	2.93257e-07
Arhgap17	445.492	-0.783346	0.129398	-6.05377	1.41497e-09	2.96081e-07
Pmp22	454.135	1.48325	0.246718	6.0119	1.83362e-09	3.78948e-07
Col5a2	67.8851	1.99534	0.332694	5.99753	2.00339e-09	4.08714e-07
Gas6	525.136	-1.2942	0.215855	-5.99567	2.02648e-09	4.08714e-07
Osbpl3	165.703	1.8368	0.307103	5.98105	2.21704e-09	4.41824e-07
Tpm2	46.1587	1.7912	0.300102	5.96865	2.3922e-09	4.71123e-07
Panct2	478.673	-1.23029	0.206218	-5.96595	2.43219e-09	4.73428e-07
Macc1	868.678	-1.01868	0.171002	-5.95712	2.56723e-09	4.93971e-07
Eps8	266.561	-1.49757	0.251814	-5.94713	2.72886e-09	5.19103e-07
Crlf1	63.7427	1.61392	0.272959	5.91268	3.36576e-09	6.27323e-07
Sorcs2	490.587	0.99961	0.169072	5.91235	3.3727e-09	6.27323e-07
Mid1ip1	630.656	-1.16128	0.197901	-5.86799	4.41111e-09	8.1145e-07
Pgm5	35.5197	1.949	0.332759	5.85711	4.70992e-09	8.57001e-07
Rgs5	62.4692	2.09725	0.358245	5.85423	4.79215e-09	8.62587e-07
H2-Ab1	1682.26	-0.758708	0.129694	-5.84999	4.91614e-09	8.75491e-07
Ptpre	116.875	1.64509	0.282595	5.82136	5.83698e-09	1.02854e-06
Rps12	1894.46	-0.582832	0.100364	-5.80717	6.35379e-09	1.10794e-06
Myo1b	848.289	0.800536	0.137987	5.80151	6.5719e-09	1.13416e-06
Ackr3	41.3457	2.05423	0.354766	5.79037	7.02332e-09	1.1997e-06
Ptprn	151.328	2.20219	0.380651	5.78533	7.23716e-09	1.22374e-06
Togaram2	42.681	1.78157	0.308565	5.77372	7.75387e-09	1.298e-06
Morc1	23.8845	2.10164	0.364301	5.76896	7.9763e-09	1.32201e-06
Cavin2	619.994	1.08116	0.188289	5.742	9.35676e-09	1.53561e-06
Rgs7bp	67.827	-2.04056	0.355766	-5.73567	9.71273e-09	1.57855e-06
Mt2	526.3	1.55831	0.272456	5.7195	1.06836e-08	1.71318e-06
Acss3	211.334	-1.26731	0.221615	-5.71852	1.07457e-08	1.71318e-06
Itih4	648.408	1.44981	0.25389	5.71039	1.12719e-08	1.7801e-06
Ly6c2	205.326	1.56033	0.274204	5.6904	1.26745e-08	1.98291e-06
Sik1	397.602	1.21688	0.213993	5.68656	1.2962e-08	2.00912e-06
Kng2	296.795	2.05145	0.361396	5.67648	1.37498e-08	2.09005e-06
Hp	300.27	1.00825	0.177595	5.67726	1.36873e-08	2.09005e-06
Med13l	476.775	0.991134	0.174645	5.67512	1.38588e-08	2.09005e-06
Tuba1a	182.808	1.32157	0.233556	5.65847	1.52731e-08	2.28278e-06
Hmgcs1	963.865	-1.03467	0.182961	-5.65516	1.55698e-08	2.30654e-06
Anxa5	1594.97	-0.782332	0.138396	-5.65286	1.57801e-08	2.31718e-06
Grem2	50.1714	1.93203	0.342793	5.63613	1.7391e-08	2.53153e-06
Hdc	425.296	-1.36929	0.243105	-5.63252	1.77599e-08	2.56294e-06
Hdac9	106.678	-1.40261	0.249738	-5.61631	1.95084e-08	2.7912e-06
Muc5b	44.2326	1.98455	0.353567	5.61296	1.98899e-08	2.82167e-06
Dnajb9	2100.49	-0.8414	0.150041	-5.6078	2.04915e-08	2.88259e-06
Gnb4	90.1203	1.50929	0.269428	5.60183	2.12099e-08	2.95879e-06
Pitpnm3	181.654	1.07613	0.192593	5.58762	2.30207e-08	3.18484e-06
Pygo1	114.816	-1.70249	0.305042	-5.58116	2.38916e-08	3.27825e-06
Ly6c1	713.747	1.02071	0.183342	5.56727	2.58766e-08	3.52174e-06
Car8	2085.47	-1.33133	0.239423	-5.56055	2.68926e-08	3.6305e-06
Zbtb16	20.6653	-2.00361	0.361299	-5.54558	2.92977e-08	3.92354e-06
Epha4	662.734	1.20844	0.218187	5.53856	3.04969e-08	4.05173e-06
Wfdc1	34.4297	1.79247	0.325088	5.51379	3.5118e-08	4.62894e-06
Eif4h	2025.67	0.776529	0.140908	5.51087	3.57058e-08	4.66965e-06
Slc38a4	191.734	2.03419	0.369576	5.5041	3.71061e-08	4.81516e-06
Sparc	2183.47	0.583762	0.106213	5.49616	3.88156e-08	4.99825e-06
Fgd6	724.659	-0.785177	0.143588	-5.46827	4.54452e-08	5.80728e-06
Adam12	118.259	1.67788	0.30895	5.43092	5.60638e-08	7.10991e-06
Stk32a	16.6698	2.02214	0.373348	5.41623	6.08699e-08	7.66137e-06
Bgn	1460.43	1.27311	0.235229	5.41223	6.22446e-08	7.77592e-06
Limk1	61.6209	1.49927	0.277123	5.41015	6.29728e-08	7.80863e-06
Adh1	14.419	1.99125	0.368641	5.40161	6.60469e-08	8.1296e-06
Prrg3	799.266	-0.966508	0.179024	-5.39875	6.71071e-08	8.1998e-06
S100a6	640.55	1.12499	0.208457	5.39673	6.7865e-08	8.23232e-06
Gm37534	101.787	1.46607	0.273225	5.36579	8.05938e-08	9.70605e-06
Acoxl	433.851	-1.51469	0.282541	-5.36094	8.27921e-08	9.89957e-06
Myo7a	13.2508	2.01616	0.37667	5.3526	8.66996e-08	1.02933e-05
Ccdc152	74.7126	-1.41693	0.264968	-5.34754	8.91561e-08	1.05104e-05
Ddr2	77.3006	1.70871	0.319824	5.34267	9.15862e-08	1.07213e-05
Slc39a8	1979.08	-1.06843	0.200108	-5.33926	9.3329e-08	1.08495e-05
Gatm	22.9297	1.91708	0.360749	5.31415	1.07154e-07	1.2343e-05
Fam43a	90.787	1.49825	0.28198	5.31331	1.07651e-07	1.2343e-05
Arl2bp	213.608	0.973619	0.183692	5.30027	1.15629e-07	1.30797e-05
Rabgap1l	3554.53	-0.725171	0.136818	-5.30026	1.15639e-07	1.30797e-05
Foxn3	606.862	0.78172	0.147621	5.29545	1.18727e-07	1.33388e-05
Homer2	305.704	1.47895	0.279701	5.28761	1.23924e-07	1.383e-05
Pmepa1	498.896	1.14311	0.216757	5.27371	1.33695e-07	1.48216e-05
Smim14	1002.38	-0.655278	0.124371	-5.26873	1.37368e-07	1.51286e-05
Clu	2502.74	1.13364	0.215587	5.25841	1.45303e-07	1.58978e-05
Pla2g1b	114.607	-1.42286	0.27095	-5.25138	1.50966e-07	1.64102e-05
Vim	251.711	1.50547	0.286774	5.24967	1.5237e-07	1.64559e-05
Veph1	325.82	-1.08615	0.207799	-5.22691	1.72362e-07	1.84958e-05
Arhgef40	65.7795	1.31597	0.253744	5.18622	2.146e-07	2.27368e-05
Endod1	176.529	1.19441	0.230304	5.18624	2.14585e-07	2.27368e-05
C6	756.433	-1.69752	0.327873	-5.17737	2.25031e-07	2.36919e-05
Krt23	356.866	-1.0714	0.207174	-5.1715	2.32218e-07	2.42958e-05
Trf	1292.57	1.21841	0.235968	5.16343	2.42462e-07	2.521e-05
Hs3st3a1	54.5198	-1.84442	0.357828	-5.15448	2.54338e-07	2.62816e-05
Map3k15	22.5482	1.94849	0.378918	5.14223	2.71493e-07	2.76923e-05
Sema3e	271.975	1.37827	0.267992	5.14297	2.70424e-07	2.76923e-05
Msn	3436.32	0.648962	0.126255	5.14009	2.74607e-07	2.76923e-05
Gm43085	11241.8	-1.0514	0.204529	-5.1406	2.73858e-07	2.76923e-05
Epdr1	129.694	-1.85275	0.361604	-5.1237	2.99596e-07	3.00313e-05
Zfp516	303.333	0.894957	0.175006	5.11388	3.15605e-07	3.14478e-05
Ppargc1a	212.524	1.32133	0.258614	5.10929	3.23374e-07	3.20312e-05
Hsd11b1	35.1549	1.62639	0.318467	5.10694	3.27418e-07	3.2241e-05
Lyz2	44781.1	-1.38935	0.27211	-5.10582	3.29366e-07	3.22432e-05
Sec1	31.6809	1.73416	0.340029	5.10004	3.3958e-07	3.30498e-05
Gm4610	5.26252	1.93841	0.381245	5.08443	3.68737e-07	3.56801e-05
Plat	65.7001	1.67221	0.33059	5.05827	4.23085e-07	4.07037e-05
Clca3a1	16.8042	1.91148	0.378177	5.05447	4.31582e-07	4.12452e-05
Rftn2	70.6864	-1.38403	0.273873	-5.05356	4.33642e-07	4.12452e-05
Tex15	1178.57	-0.896686	0.177969	-5.03844	4.69345e-07	4.43889e-05
Fbp1	108.106	1.44541	0.287139	5.03384	4.80748e-07	4.49594e-05
Fbln5	179.857	1.30726	0.259654	5.03463	4.78779e-07	4.49594e-05
Fat4	42.9439	1.80424	0.359746	5.01533	5.29437e-07	4.92376e-05
Ski	578.53	0.852841	0.170898	4.99036	6.02667e-07	5.57383e-05
Sulf1	40.3884	1.72207	0.345521	4.98398	6.22886e-07	5.72919e-05
Prkaa2	359.962	-0.827428	0.166066	-4.98252	6.27599e-07	5.74099e-05
St6galnac2	173.379	-1.32172	0.266634	-4.95704	7.1575e-07	6.51177e-05
Slc44a2	878.231	0.628388	0.126856	4.95355	7.28703e-07	6.59377e-05
St3gal6	564.444	-1.13327	0.230055	-4.92608	8.38972e-07	7.55075e-05
Scnn1g	223.646	1.06823	0.217407	4.91349	8.94693e-07	8.00918e-05
Lpcat1	6222.53	-0.444548	0.0905677	-4.90846	9.17961e-07	8.17376e-05
Col3a1	201.746	1.6998	0.346775	4.90174	9.499e-07	8.4134e-05
Apobec1	6.00242	1.85355	0.379228	4.88771	1.02017e-06	8.98827e-05
Ifit2	41.8968	1.61609	0.330899	4.88394	1.03988e-06	9.08724e-05
Galnt13	250.557	-1.3484	0.276115	-4.88349	1.04226e-06	9.08724e-05
Usp8	2709.59	-0.705125	0.144495	-4.87992	1.0613e-06	9.20527e-05
Tub	15.8196	1.76744	0.362574	4.8747	1.08971e-06	9.40299e-05
F830016B08Rik	37.1053	1.81592	0.372983	4.86864	1.12371e-06	9.61422e-05
Celsr2	54.8193	1.50361	0.308858	4.86829	1.12568e-06	9.61422e-05
Dnajc21	271.575	-0.813912	0.167252	-4.8664	1.13652e-06	9.65753e-05
Nid1	109.829	1.64817	0.339186	4.85919	1.17866e-06	9.96505e-05
Abhd5	719.239	-0.963883	0.198581	-4.85385	1.21086e-06	0.000101858
Inpp4b	3270.37	-0.739689	0.152556	-4.84863	1.24314e-06	0.000104051
Shh	460.534	0.899315	0.185735	4.84194	1.2858e-06	0.000107086
Angptl4	28.5761	1.71482	0.354834	4.83274	1.34667e-06	0.0001116
Peg3	17.1851	1.7914	0.370911	4.82971	1.3673e-06	0.000112752
Slco3a1	367.212	0.927124	0.19225	4.8225	1.41773e-06	0.000116337
Ttc9	442.699	0.986161	0.204586	4.82027	1.43365e-06	0.00011707
Fam111a	244.38	-1.38053	0.286552	-4.81774	1.4519e-06	0.000117984
Myh7	1220.36	-1.08885	0.226125	-4.81525	1.47018e-06	0.000118892
Lama2	54.8966	1.68287	0.349678	4.81261	1.4897e-06	0.000119892
Slc40a1	128.604	-1.50354	0.312493	-4.81143	1.49854e-06	0.000120027
Emp2	2676.91	0.547081	0.113751	4.80948	1.51322e-06	0.000120625
Gcnt4	63.0311	1.70213	0.355618	4.78639	1.69808e-06	0.00013472
Ldhb	272.212	-0.937783	0.198732	-4.71883	2.37199e-06	0.000187298
Ece1	1658.59	0.840767	0.179306	4.68899	2.7455e-06	0.000215773
Ncor2	320.217	0.953195	0.204184	4.66831	3.03687e-06	0.000237557
Lrrk2	5799.14	0.755591	0.16208	4.66185	3.13383e-06	0.000244002
Plagl1	343.777	-1.27643	0.274994	-4.64167	3.45599e-06	0.000267839
Sowahc	1099.23	-0.839984	0.181128	-4.63752	3.52609e-06	0.000272012
Npy2r	29.1441	-1.73479	0.374275	-4.63506	3.56831e-06	0.000274007
St6galnac3	459.475	-1.24756	0.269243	-4.63359	3.59376e-06	0.000274701
Dpep2	204.497	0.794846	0.171631	4.63114	3.63661e-06	0.000276713
Cp	102.305	1.47554	0.3194	4.6197	3.84287e-06	0.000291084
Ano1	778.565	0.89728	0.194475	4.61385	3.95282e-06	0.000298064
Wif1	20.1118	1.73933	0.377361	4.60919	4.04249e-06	0.000303459
Pxk	243.306	-0.711954	0.154847	-4.59778	4.27014e-06	0.000319117
Gm42675	51.3208	1.58452	0.345872	4.58122	4.62267e-06	0.000343927
Cxcl15	57624.6	-0.905156	0.19786	-4.57474	4.76812e-06	0.000351622
Cftr	422.277	-1.3581	0.296844	-4.57514	4.75906e-06	0.000351622
Bex4	191.104	-1.6083	0.351664	-4.57339	4.7989e-06	0.00035234
Gm6545	11.2074	-1.74085	0.381286	-4.56573	4.9777e-06	0.000363872
BC067074	40.0726	1.65491	0.363229	4.55609	5.21149e-06	0.000379306
Ptges	276.317	1.17264	0.257484	4.55424	5.2576e-06	0.000381006
Rian	4132.55	1.08845	0.239136	4.55158	5.32435e-06	0.00038418
Gm38393	29.837	-1.61889	0.356216	-4.54469	5.50159e-06	0.000395264
Sept7	2175.64	-0.524931	0.115699	-4.53703	5.70512e-06	0.000408135
Banp	105.333	-1.36341	0.300607	-4.53553	5.74603e-06	0.000409313
Gm21596	41.247	-1.44445	0.319516	-4.52074	6.16237e-06	0.00043711
Tbc1d1	19.7075	1.49943	0.331861	4.51823	6.23575e-06	0.000439096
Nrp1	1392.04	-0.637287	0.141055	-4.51799	6.24282e-06	0.000439096
Cd74	5194.53	-0.44823	0.0993071	-4.51357	6.3746e-06	0.000446489
Cyp2f2	139.209	-1.07002	0.237164	-4.51172	6.43039e-06	0.00044852
Htra4	28.0334	1.71776	0.381063	4.50781	6.5501e-06	0.000454974
Lif	87.3998	1.51433	0.336475	4.50057	6.77706e-06	0.000467753
Pxdc1	58.2763	1.32217	0.293805	4.50017	6.78996e-06	0.000467753
Slc23a1	88.5428	-1.24043	0.27601	-4.49417	6.98423e-06	0.000479164
Zfp385b	362.897	-1.14721	0.255485	-4.49034	7.11096e-06	0.000485867
Sdc2	166.342	0.965304	0.215163	4.48638	7.24431e-06	0.000492967
Sult1a1	132.224	-1.18054	0.263359	-4.48263	7.37271e-06	0.000499673
Cmah	91.6736	1.58026	0.352725	4.48015	7.45911e-06	0.00050349
Pllp	48.3449	1.32521	0.296129	4.4751	7.63752e-06	0.000513462
Scd1	54537.6	0.825075	0.184542	4.47094	7.78776e-06	0.000521468
Crim1	89.0495	1.20515	0.269754	4.46758	7.91099e-06	0.000527609
Slc38a1	22.2398	1.60186	0.358909	4.46315	8.0765e-06	0.00053651
Kcnc4	3.75945	1.64649	0.370216	4.44738	8.69228e-06	0.000575133
Nebl	839.643	1.0212	0.229675	4.4463	8.73614e-06	0.00057576
Gpx3	111.767	1.37693	0.31031	4.43727	9.11079e-06	0.000598097
Sord	101.945	-1.26678	0.28587	-4.43131	9.36605e-06	0.000612452
Lmo7	2766.88	0.791815	0.178976	4.42414	9.68266e-06	0.000630692
Sprr2a1	9.00663	1.60033	0.361998	4.42082	9.83266e-06	0.000637979
Six4	65.3418	1.22805	0.278018	4.41716	1.00006e-05	0.000646371
Sfta2	662.912	-0.680166	0.154177	-4.41159	1.02614e-05	0.000660678
Per1	182.127	1.13461	0.257302	4.40964	1.03541e-05	0.000661553
Ints6l	1526.77	-0.595421	0.135019	-4.40989	1.03422e-05	0.000661553
Tgfb2	147.701	0.963458	0.21862	4.40701	1.04809e-05	0.000667108
Slc31a1	964.016	-0.799253	0.181493	-4.40377	1.06385e-05	0.000674578
Olfml2b	24.7898	1.43084	0.32526	4.39907	1.08714e-05	0.000684164
Tpcn2	75.9807	1.1152	0.253486	4.39946	1.0852e-05	0.000684164
Nucb2	1127.49	-0.682663	0.155219	-4.39807	1.09219e-05	0.000684766
Sptbn1	7391.35	-0.463251	0.10548	-4.39182	1.12408e-05	0.000702132
Bcar3	170.417	1.17711	0.268079	4.39091	1.12879e-05	0.000702452
Ikbip	134.256	0.863898	0.196917	4.38712	1.14862e-05	0.000712145
Gm37352	138.418	1.14042	0.260105	4.38446	1.16274e-05	0.00071824
Tnfrsf21	386.722	0.752271	0.171766	4.37963	1.18879e-05	0.000731629
Flna	1444.31	0.750901	0.171504	4.37833	1.19592e-05	0.000733322
Ibsp	57.1671	1.6753	0.382994	4.37421	1.21873e-05	0.00074458
Hlx	4.41192	1.65261	0.377947	4.3726	1.22777e-05	0.000747375
Armc10	263.847	0.684042	0.156596	4.3682	1.25273e-05	0.000759806
Tbc1d4	203.422	-1.05856	0.242939	-4.35731	1.31671e-05	0.000795733
Alpk2	34.8831	1.48942	0.343639	4.33426	1.46251e-05	0.00088066
Fam102b	2468.29	-1.12351	0.259451	-4.33034	1.48878e-05	0.000893268
Fat1	3688.28	0.559655	0.129514	4.32119	1.55192e-05	0.000927828
Rgs4	552.601	1.11132	0.257733	4.3119	1.6186e-05	0.000964246
Aplnr	10.7892	1.64987	0.382719	4.31091	1.62581e-05	0.00096511
Dchs2	9.08917	1.63314	0.379292	4.30577	1.6641e-05	0.000984345
Bicd1	105.256	1.15756	0.269469	4.2957	1.74147e-05	0.00102648
Kcne2	621.003	0.863542	0.201069	4.29475	1.74889e-05	0.00102724
Gm5859	11.9327	1.5792	0.368009	4.2912	1.77712e-05	0.00103923
Prmt8	237.48	0.966011	0.225145	4.29063	1.78171e-05	0.00103923
Gm17167	82.3581	1.4286	0.333152	4.28812	1.80192e-05	0.00104737
Fblim1	58.2396	1.45221	0.339348	4.27942	1.87382e-05	0.00108539
Dkk2	31.2079	1.58216	0.369844	4.27793	1.88641e-05	0.00108891
Stk11	103.669	-1.00733	0.235581	-4.27592	1.90346e-05	0.00109498
Scarb2	3097.86	0.8043	0.188195	4.27377	1.92198e-05	0.00110185
Tnfsf18	7.32392	1.62054	0.379253	4.27299	1.92865e-05	0.0011019
Armcx4	42.7193	1.54861	0.36318	4.26402	2.00782e-05	0.00114323
Edn3	224.672	1.19704	0.281061	4.25899	2.05352e-05	0.00116528
Mettl7a1	1893.42	-0.835438	0.196431	-4.25309	2.10837e-05	0.00119237
D130019J16Rik	38.0146	1.3932	0.327815	4.24995	2.13819e-05	0.00120516
Il4ra	489.137	0.888567	0.209227	4.24691	2.16735e-05	0.0012175
Fam174b	287.94	0.920646	0.217032	4.24198	2.2156e-05	0.00124044
Steap4	79.0395	1.3792	0.325698	4.23458	2.28981e-05	0.00127771
Rasd2	25.4977	-1.50732	0.357201	-4.21981	2.44503e-05	0.00135979
Meg3	2245.55	1.23523	0.293302	4.21146	2.53729e-05	0.00140629
Sftpa1	103127	-0.841945	0.199952	-4.21073	2.54544e-05	0.00140629
Slc16a9	17.4953	1.52154	0.361804	4.20541	2.60605e-05	0.00143504
Zadh2	326.154	0.891408	0.212104	4.2027	2.63754e-05	0.00144762
Nrn1	315.039	-1.2387	0.294842	-4.20123	2.65469e-05	0.00145227
Mgat3	18.4025	1.59842	0.380649	4.19919	2.67872e-05	0.00145786
Per3	303.356	0.907771	0.216193	4.19889	2.68232e-05	0.00145786
Man1c1	79.297	1.06357	0.253628	4.19344	2.74755e-05	0.00148848
Ptger4	28.5885	1.38917	0.331395	4.19188	2.76649e-05	0.0014939
Rasgef1b	848.342	0.949143	0.226499	4.1905	2.78345e-05	0.00149823
Mbnl3	676.783	-0.778068	0.185758	-4.18861	2.80673e-05	0.00150592
Mgat4a	154.99	1.12944	0.270718	4.17202	3.01912e-05	0.00160445
Aldoa	722.105	0.74867	0.179441	4.17224	3.01621e-05	0.00160445
Lgalsl	307.177	-0.793583	0.190206	-4.17224	3.01624e-05	0.00160445
Olfml2a	18.7227	1.56441	0.375516	4.16602	3.09959e-05	0.00164105
Retnla	1475.23	1.54707	0.371536	4.164	3.12721e-05	0.00164105
Col1a1	81.8905	1.3592	0.326331	4.1651	3.11214e-05	0.00164105
Adcyap1	42.7189	-1.49906	0.359988	-4.1642	3.12444e-05	0.00164105
Slc20a2	93.8573	1.01926	0.244973	4.16071	3.17259e-05	0.00164935
Rnaset2a	543.876	-0.689038	0.165593	-4.16104	3.16807e-05	0.00164935
Irs1	259.959	-1.00453	0.241395	-4.16135	3.16379e-05	0.00164935
Tmem132c	48.607	-1.52758	0.367351	-4.15835	3.20548e-05	0.00166129
Tmem178b	4.7362	1.50736	0.363823	4.14313	3.42603e-05	0.00177012
Sectm1b	7.91316	-1.57349	0.380828	-4.13176	3.59989e-05	0.00185422
Hmcn1	102.521	1.52459	0.369442	4.12674	3.67946e-05	0.00188939
Igsf10	118.561	1.27048	0.308429	4.1192	3.80188e-05	0.00194094
Podxl	121.057	1.1007	0.267218	4.11913	3.80304e-05	0.00194094
Rpe	602.986	-0.651941	0.158435	-4.11489	3.87359e-05	0.00197094
Cdkn2c	90.1157	-1.03104	0.250646	-4.11353	3.89654e-05	0.00197661
Abcc9	23.2063	1.50563	0.366953	4.10306	4.07724e-05	0.00206202
Socs2	1904.93	-0.657845	0.160445	-4.10012	4.12938e-05	0.0020821
Mcub	1583.37	1.05114	0.256435	4.09907	4.14807e-05	0.00208525
Dock4	942.354	-0.784	0.191555	-4.09282	4.26166e-05	0.00213593
Rin2	842.024	0.621158	0.151895	4.0894	4.32488e-05	0.00216115
Postn	123.485	1.49333	0.365958	4.08061	4.49173e-05	0.00223785
Camsap1	215.752	-1.03703	0.254366	-4.07692	4.56365e-05	0.00226693
Lrp1	56.5611	1.44402	0.354343	4.07521	4.59738e-05	0.00227693
Rab8b	140.664	1.13947	0.27966	4.07447	4.61197e-05	0.00227741
Pcdhb19	18.9862	1.53623	0.377251	4.07217	4.65773e-05	0.00229325
Fam105a	13.6078	-1.53871	0.378126	-4.06929	4.71558e-05	0.00231492
Ccnyl1	162.317	-0.802554	0.197401	-4.0656	4.79085e-05	0.00234499
Sec11c	299.844	-0.730389	0.180449	-4.04761	5.17425e-05	0.00252527
Selenok	427.331	-0.499013	0.123314	-4.04669	5.19468e-05	0.00252787
Ddo	24.4248	-1.31019	0.323905	-4.04499	5.23246e-05	0.00253888
Kcnk2	276.95	-1.10105	0.272272	-4.04395	5.25588e-05	0.00254287
Cd34	74.7346	1.39927	0.346078	4.04323	5.27207e-05	0.00254336
Dlg3	129.561	-0.955579	0.236863	-4.03431	5.47619e-05	0.00263424
Igfbp3	80.749	1.2558	0.311532	4.03104	5.55298e-05	0.00266352
Ephb3	103.571	1.02895	0.255591	4.02578	5.67862e-05	0.002716
Stag2	2480.89	-0.417919	0.1039	-4.02233	5.76243e-05	0.00274824
Klhdc8a	35.2082	1.31196	0.326634	4.0166	5.90442e-05	0.00280795
Gm37752	443.693	1.15572	0.287928	4.01392	5.97186e-05	0.00283198
Igf1	358.215	1.47943	0.368846	4.01097	6.04704e-05	0.00285953
Cplx2	35.9531	1.45641	0.363499	4.00664	6.15875e-05	0.00290416
Nnat	90.4951	1.17786	0.294188	4.00377	6.2341e-05	0.00293143
Plcb1	80.1355	1.40366	0.35065	4.00302	6.25388e-05	0.00293249
Tbc1d8	435.803	1.00616	0.2514	4.00223	6.27491e-05	0.00293413
Malt1	3242.36	0.781975	0.195477	4.00034	6.32504e-05	0.00294934
Atp6v0a4	566.041	1.11089	0.277927	3.99705	6.4136e-05	0.00298232
Plekhh2	787.584	0.436256	0.109233	3.99383	6.50155e-05	0.00301484
Ctsl	683.729	0.650124	0.162817	3.99297	6.52515e-05	0.00301743
Ostc	376.273	-0.792726	0.198743	-3.98869	6.64381e-05	0.00306384
Iqgap2	463.457	-1.12411	0.282061	-3.98534	6.73837e-05	0.00309891
Hykk	89.2973	-1.26035	0.316581	-3.98112	6.85903e-05	0.00314576
Ext2	266.499	1.39141	0.349852	3.97714	6.97505e-05	0.00318153
Prex2	263.246	1.22447	0.307838	3.97764	6.96032e-05	0.00318153
Rgs10	97.8513	1.20571	0.30348	3.97295	7.09888e-05	0.00322922
Kif1a	12.0397	1.49555	0.376499	3.97227	7.11914e-05	0.00322966
Cyp7b1	8.96952	1.50928	0.380124	3.97049	7.17246e-05	0.00324505
Man2a2	836.721	0.726315	0.183207	3.96446	7.35626e-05	0.00331924
Eda	104.577	1.48177	0.374072	3.96119	7.45772e-05	0.00335598
Flnb	977.371	0.772662	0.195109	3.96016	7.48993e-05	0.00336143
Rock2	4436.6	-0.393681	0.0994598	-3.9582	7.55179e-05	0.00338013
Ccl21a	6.28836	1.4988	0.379264	3.95187	7.75413e-05	0.00346145
Apold1	27.3788	1.4397	0.364607	3.94863	7.86005e-05	0.00349939
Ehd3	17.6605	1.42104	0.3602	3.94513	7.97567e-05	0.00352276
Id2	618.712	-0.95463	0.24194	-3.94574	7.95548e-05	0.00352276
A530083M17Rik	83.3534	-1.28703	0.326206	-3.94545	7.96496e-05	0.00352276
Myo1d	788.257	-0.397472	0.100771	-3.94429	8.00355e-05	0.00352578
Emcn	57.3799	1.35183	0.34281	3.94337	8.03439e-05	0.00353007
Zfp419	4.93899	-1.50982	0.383368	-3.9383	8.20613e-05	0.00359609
Cyp4v3	380.06	-0.731586	0.186063	-3.93193	8.42658e-05	0.00368305
Serpine1	112.825	1.21609	0.30938	3.93072	8.46929e-05	0.00369208
Gm37899	639.544	1.12173	0.285644	3.92701	8.60088e-05	0.00373971
Gm6493	7.74765	1.49669	0.381508	3.92308	8.74251e-05	0.00377719
Uaca	84.5662	1.12424	0.286613	3.92252	8.76292e-05	0.00377719
Ralgapa2	1815.89	-0.662875	0.168971	-3.92302	8.74459e-05	0.00377719
Zfp711	173.845	-1.07811	0.27488	-3.92212	8.77733e-05	0.00377719
Hspg2	288.85	1.20073	0.306398	3.91885	8.89735e-05	0.00381902
Atg3	458.468	-0.639116	0.163587	-3.90689	9.34901e-05	0.00400262
Baiap2l1	1125.51	-0.593994	0.15207	-3.90605	9.38156e-05	0.00400631
Ednra	27.769	1.4218	0.364355	3.90225	9.53034e-05	0.00404918
Cst8	30.0008	-1.25948	0.322709	-3.90284	9.50711e-05	0.00404918
Mpzl1	52.526	1.077	0.276512	3.89494	9.82229e-05	0.00416266
Slc23a2	651.611	0.757927	0.194886	3.88908	0.000100623	0.00425363
Adcy4	12.8983	1.47043	0.378323	3.8867	0.000101614	0.00427592
Susd2	73.35	1.21644	0.312985	3.88659	0.000101662	0.00427592
Tmem132d	4.93324	-1.43514	0.370676	-3.87167	0.000108091	0.00453494
Scara3	7.32806	1.48271	0.383237	3.86889	0.00010933	0.00457546
H2-Eb1	439.107	-0.679373	0.176153	-3.85672	0.00011492	0.0047974
Pde5a	153.614	1.16573	0.302322	3.85592	0.000115297	0.00480117
Reep1	9.89054	1.46065	0.378896	3.85501	0.000115725	0.00480705
Lama1	4.84146	1.47684	0.383546	3.85048	0.000117889	0.00488201
Atp13a4	654.775	-0.961219	0.249667	-3.85001	0.000118113	0.00488201
Porcn	45.848	1.27307	0.3308	3.84845	0.000118866	0.00490103
Ltbp1	30.9323	1.31419	0.341882	3.844	0.000121046	0.00497863
Trp53inp2	1380.25	0.711657	0.185178	3.8431	0.000121492	0.00498475
Osmr	951.519	0.789494	0.205608	3.83981	0.000123129	0.00503958
Ctgf	307.537	0.922869	0.240546	3.83656	0.000124767	0.00509416
Myh6	74.0082	-1.13174	0.295698	-3.82735	0.000129532	0.00527583
Lepr	45.6651	1.20188	0.314076	3.82672	0.00012986	0.00527633
Cdkn1a	696.209	0.739627	0.193707	3.81828	0.000134383	0.00544691
Fam221b	27.7334	-1.16637	0.306257	-3.80847	0.000139827	0.00565388
Lgals9	261.778	0.798612	0.210003	3.80286	0.000143034	0.0057696
Tecrl	16.9077	-1.43297	0.377041	-3.80057	0.000144361	0.00580914
Cpt1a	277.341	0.621464	0.163796	3.79413	0.00014816	0.00594772
Pbx3	329.369	-0.685868	0.180896	-3.79151	0.000149735	0.00599655
Sox9	98.8932	1.31258	0.34643	3.78888	0.000151326	0.00604582
Fut2	16.687	1.43095	0.377918	3.7864	0.000152847	0.00607756
Basp1	32.4146	1.38045	0.364554	3.78668	0.000152676	0.00607756
Tmem116	104.061	-0.926965	0.244855	-3.78576	0.000153238	0.00607867
Glul	323.814	-0.943991	0.249395	-3.78513	0.000153627	0.0060797
Gas7	84.2622	1.18882	0.314202	3.78362	0.000154565	0.00610241
Cyb5a	417.71	-0.639905	0.169401	-3.77746	0.000158438	0.00624058
Camk1d	41.9416	1.30414	0.345835	3.77098	0.000162606	0.0063529
Klhl25	26.6208	1.24941	0.33135	3.77067	0.000162807	0.0063529
Cacna1c	577.082	0.803772	0.213076	3.77223	0.000161794	0.0063529
Rph3al	55.4128	-1.0427	0.276501	-3.77104	0.000162572	0.0063529
Fhad1	17.2378	-1.39232	0.369729	-3.76577	0.000166037	0.00646384
Eppk1	302.667	0.8986	0.238709	3.76441	0.00016694	0.00648395
Ace2	232.307	-0.99883	0.265421	-3.76319	0.000167758	0.00650062
Gm17056	130.876	-0.898139	0.238706	-3.76253	0.000168206	0.00650292
Lmna	445.309	0.857351	0.228132	3.75814	0.000171178	0.00658742
Pls1	606.553	0.706062	0.187855	3.75854	0.000170904	0.00658742
Stk17b	735.919	0.747413	0.198961	3.75657	0.000172256	0.0066048
Slc4a5	136.019	-0.896938	0.23878	-3.75634	0.000172419	0.0066048
Rab9	1200.6	-0.596319	0.159089	-3.74833	0.000178013	0.00678801
Fam26e	18.4566	-1.39469	0.372078	-3.74839	0.000177973	0.00678801
Gm13301	30.0193	1.29584	0.346474	3.74007	0.000183969	0.00699919
2010315B03Rik	113.592	-0.94907	0.254158	-3.73418	0.00018833	0.00714886
Oas1a	12.4206	1.43258	0.383849	3.73214	0.00018986	0.00719062
Tgfbr1	1141.23	0.620668	0.166396	3.73007	0.000191426	0.00723358
Gm4951	25.4889	1.4258	0.382586	3.72674	0.000193976	0.00731192
Enpep	1330.75	-0.895022	0.240196	-3.72622	0.000194373	0.00731192
Aox1	406.518	0.789916	0.212082	3.72458	0.000195641	0.00734313
Clmp	4.7274	1.42817	0.383559	3.72347	0.000196503	0.00735897
Stom	68.1779	1.15913	0.311787	3.7177	0.000201045	0.00751226
Sema3a	1597.05	0.822729	0.221529	3.71387	0.000204114	0.00757803
Reep3	1615.58	0.673493	0.181309	3.7146	0.000203522	0.00757803
Cdk2ap2	95.5699	-0.669138	0.180176	-3.71381	0.000204163	0.00757803
Lgr4	62.2589	-1.10639	0.298089	-3.7116	0.000205952	0.0076275
Zfpm2	7.83448	1.41467	0.381746	3.70579	0.000210729	0.0077872
Ephb2	7.57367	1.39605	0.37688	3.70423	0.000212038	0.00781831
Rev1	145.623	0.89815	0.242725	3.70028	0.000215365	0.00792353
Tspan12	398.425	-0.899783	0.243474	-3.6956	0.000219369	0.00805316
Kat2b	757.607	-0.576524	0.156113	-3.69299	0.000221635	0.00811852
Pi4k2b	5985.35	-0.421046	0.114093	-3.69036	0.000223937	0.00814937
Foxa1	446.572	-0.647083	0.175297	-3.69135	0.000223069	0.00814937
3830406C13Rik	148.226	-0.82175	0.222652	-3.69073	0.00022361	0.00814937
Gm48334	3.3461	-1.36399	0.369998	-3.68649	0.000227371	0.00825638
Stard3nl	225.73	-0.771585	0.209341	-3.68579	0.000227997	0.0082612
Mfsd2a	290.907	0.857045	0.232642	3.68396	0.000229641	0.00830278
2810459M11Rik	4.43415	1.40901	0.382597	3.68275	0.00023073	0.00832417
Tns2	279.219	-0.811355	0.220497	-3.67967	0.00023354	0.00840745
Pdgfrb	33.5676	1.27081	0.345494	3.67824	0.000234846	0.00843632
Rab3c	342.474	-0.860578	0.234459	-3.67048	0.000242091	0.00867796
Cep83os	33.5887	1.28231	0.349724	3.66662	0.000245778	0.00879128
Tnfaip8	25.0973	1.3689	0.373745	3.66266	0.000249606	0.00890919
Lcp1	1891.03	-0.659295	0.180087	-3.66099	0.000251245	0.0089486
Rab6b	63.4071	1.31471	0.359424	3.65782	0.000254368	0.00904058
Lgr6	14.3132	1.3896	0.379983	3.65701	0.000255177	0.00905015
Rbp4	60.0992	-1.04623	0.286529	-3.65139	0.000260825	0.00923088
Sh3bp4	93.1678	0.943713	0.258492	3.65084	0.000261381	0.00923104
Slco4c1	7350.37	-0.553282	0.151659	-3.64821	0.000264075	0.00930655
Ndrg1	92.3784	1.04524	0.28677	3.64487	0.00026753	0.00940852
Serpina3n	32.7567	1.25628	0.344811	3.64338	0.000269077	0.00942333
Coro1c	216.502	0.714257	0.196029	3.64363	0.000268816	0.00942333
Pwp1	105.545	0.938105	0.257773	3.63927	0.000273412	0.00955513
Tmtc2	284.96	-0.900464	0.247524	-3.63788	0.00027489	0.00958679
Impad1	1632.44	0.491081	0.135162	3.63327	0.000279851	0.00972609
Rmdn2	584.389	-0.787548	0.216771	-3.63309	0.000280046	0.00972609
Akr1c14	132.641	-0.941078	0.259121	-3.63181	0.000281437	0.00975415
Spats2	73.6576	0.89827	0.247592	3.62803	0.000285594	0.00985739
Bsg	1680.73	0.445467	0.122784	3.62806	0.000285561	0.00985739
Srcin1	83.1053	-0.917163	0.253018	-3.62489	0.000289089	0.00995752
Chil1	2459.07	-0.770705	0.212825	-3.62132	0.000293106	0.0100751
Acss1	337.776	-0.766692	0.211756	-3.62064	0.000293879	0.010081
Fam129a	454.444	-0.802345	0.2217	-3.61905	0.00029569	0.0101224
Cd55	1080.87	-0.64117	0.177235	-3.61763	0.000297311	0.0101571
Hdac7	237.037	-0.632673	0.175008	-3.6151	0.000300232	0.010236
Zdhhc21	1284.31	0.572814	0.158633	3.61093	0.000305096	0.0103639
Gm10561	16.7522	-1.37783	0.381582	-3.61083	0.000305222	0.0103639
Ankrd37	96.2541	1.13032	0.313337	3.60736	0.000309324	0.010482
Lrrn3	28.4944	-1.20394	0.333889	-3.60579	0.000311203	0.0105243
Cdc42bpa	2519.45	-0.34558	0.0958637	-3.60491	0.000312256	0.0105331
Paip2	1199.26	-0.48034	0.13326	-3.60453	0.00031272	0.0105331
Tox	51.3708	-1.0754	0.298877	-3.59814	0.000320504	0.0107736
Ddah1	25.0162	1.21693	0.338416	3.59595	0.000323204	0.0108426
Gimap5	5.86435	1.36498	0.379669	3.59519	0.000324156	0.0108528
Nid2	16.4114	1.35692	0.377733	3.59228	0.000327799	0.0109528
Rpl21	3720.87	-0.445753	0.124226	-3.58823	0.00033293	0.0111021
Abcg1	18.5731	1.23654	0.345008	3.5841	0.000338245	0.0112569
Hecw1	212.499	1.02803	0.287007	3.58189	0.000341121	0.01131
Pcolce	75.6803	0.961363	0.268436	3.58135	0.00034182	0.01131
Cobll1	938.845	-0.634445	0.177154	-3.58132	0.000341866	0.01131
Gm47523	2.33392	1.2352	0.345084	3.57941	0.00034437	0.0113703
A430105I19Rik	68.4627	0.961653	0.268958	3.57548	0.000349589	0.0114973
Adamts9	867.967	-0.789796	0.220887	-3.57556	0.000349475	0.0114973
Gimap6	22.8129	1.34484	0.376226	3.57455	0.000350831	0.0115155
Plac9b	10.5706	1.29242	0.361842	3.57179	0.000354553	0.0116149
6430573F11Rik	11.1558	-1.35182	0.378776	-3.5689	0.000358484	0.0117208
Nbl1	15.7675	1.22964	0.344689	3.56738	0.000360564	0.0117658
Gm44751	1630.65	-0.615733	0.172679	-3.56576	0.000362806	0.0118159
Pcdhgb7	62.2859	-1.01291	0.284199	-3.5641	0.000365112	0.0118679
Tgm1	116.385	1.08102	0.303641	3.56018	0.000370604	0.0120231
Ugp2	797.885	-0.592194	0.166434	-3.55814	0.000373489	0.0120932
Clec2d	30.2129	1.05309	0.296062	3.557	0.000375117	0.0121225
Large2	60.1407	0.902699	0.254058	3.55312	0.000380687	0.0122788
Ntrk2	32.8796	1.34077	0.377516	3.55157	0.000382936	0.0123039
C4b	25.1862	1.24425	0.350317	3.55179	0.000382627	0.0123039
Rps20	2740.42	-0.413299	0.116562	-3.54574	0.000391519	0.0125167
Sec61b	514.6	-0.517726	0.145993	-3.54624	0.000390765	0.0125167
Filip1l	439.017	-0.796352	0.224606	-3.54555	0.000391802	0.0125167
Edaradd	15.8436	1.3486	0.380432	3.54492	0.000392732	0.0125225
Cdkn1c	118.065	1.13875	0.321423	3.54284	0.000395839	0.0125737
Efemp1	197.523	-1.04837	0.295879	-3.54323	0.000395251	0.0125737
Fchsd2	954.47	-0.721902	0.203814	-3.54197	0.000397149	0.0125914
Rasgrp3	71.2614	1.15976	0.327591	3.54027	0.000399723	0.0126451
Rbm46	4.18381	-1.18644	0.335166	-3.53985	0.000400352	0.0126451
Tgfbr2	1107.99	0.616181	0.174179	3.53763	0.000403736	0.012704
Rbpjl	505.081	-0.622966	0.176088	-3.5378	0.000403468	0.012704
1810010H24Rik	145.701	-0.873115	0.246988	-3.53504	0.00040771	0.012805
Tmem251	74.9566	0.852439	0.24128	3.53299	0.000410896	0.0128809
Tmem8	102.132	-0.858712	0.243336	-3.52892	0.00041726	0.013056
Pcdhgb8	33.2597	-1.17244	0.332296	-3.52829	0.000418258	0.0130627
Rasl12	55.6588	1.13133	0.320874	3.52579	0.000422224	0.0131621
Prelp	98.4096	1.14314	0.324299	3.52497	0.000423536	0.0131784
Oasl2	52.5919	1.19496	0.339136	3.52354	0.000425825	0.0132071
Eln	80.6746	1.15419	0.327579	3.52341	0.000426035	0.0132071
Rtl1	43.3159	1.22198	0.346869	3.52289	0.000426865	0.0132083
Corin	512.17	0.902792	0.256376	3.52136	0.000429335	0.0132379
Snrpn	22.4087	-1.14197	0.324345	-3.52086	0.000430142	0.0132379
A2ml1	24.8566	-1.33901	0.38031	-3.52083	0.000430194	0.0132379
Slc5a3	324.213	0.906998	0.257752	3.51888	0.000433368	0.0133112
Cep131	13.9244	-1.23503	0.351091	-3.51769	0.000435313	0.0133464
Bnipl	48.2601	-1.15066	0.327168	-3.51703	0.000436409	0.0133556
Scgb3a1	6.22422	1.27337	0.362207	3.51559	0.000438775	0.013379
Ehd4	563.916	-0.540536	0.153737	-3.51598	0.00043813	0.013379
Bmp3	346.497	-0.960767	0.273432	-3.51373	0.000441855	0.0134485
Ets1	147.027	0.863105	0.245854	3.51065	0.000447019	0.0135756
Cd81	1808.19	0.524556	0.149435	3.51027	0.000447654	0.0135756
Pcdhb16	12.2508	1.31304	0.374211	3.50882	0.000450098	0.0135759
Prokr1	161.746	0.935611	0.266626	3.50907	0.000449676	0.0135759
Greb1	142.696	-1.11221	0.316913	-3.50951	0.000448939	0.0135759
Klf15	89.7391	-0.917465	0.261601	-3.50712	0.000452993	0.0136387
Hunk	13.3225	1.33217	0.380116	3.50464	0.000457218	0.0137412
Ubb	2242.04	0.645771	0.184392	3.50217	0.000461485	0.0138445
Bace2	3.7418	1.32821	0.380778	3.48815	0.000486371	0.014565
Hs6st1	166.074	0.691954	0.198571	3.48466	0.000492759	0.01473
Golim4	774.247	0.646377	0.18568	3.48114	0.000499287	0.0148985
Aph1b	21.4473	1.20459	0.346518	3.47628	0.000508419	0.015144
Tmtc1	62.5375	1.05678	0.304173	3.47426	0.000512256	0.0151773
Sacm1l	793.438	-0.611417	0.175956	-3.47482	0.000511195	0.0151773
Fv1	25.1359	-1.20564	0.347016	-3.47431	0.00051217	0.0151773
B130024G19Rik	7.9054	1.32921	0.382682	3.4734	0.000513907	0.0151993
Setd5	2912.83	0.499631	0.143964	3.47054	0.000519416	0.0153351
Accs	29.8788	1.25797	0.362548	3.4698	0.000520851	0.0153504
Psrc1	42.4191	1.04555	0.301583	3.46686	0.000526581	0.015492
Srd5a1	16.1395	1.31766	0.380294	3.46486	0.000530515	0.0155531
Bst1	25.3	1.2867	0.371321	3.46518	0.000529873	0.0155531
Thoc7	313.452	0.666945	0.192567	3.46344	0.000533308	0.0155804
Kif16b	307.681	-0.783487	0.226208	-3.46357	0.000533049	0.0155804
Lpar4	15.7877	-1.26684	0.36622	-3.45924	0.000541707	0.0157982
Pcna-ps2	69.7275	1.21083	0.350208	3.45745	0.000545312	0.0158595
Ctsk	19.4633	1.12799	0.326268	3.45726	0.000545704	0.0158595
Sgpp2	1150.71	-0.695401	0.201379	-3.4532	0.000553978	0.0160721
Nrg1	30.665	1.199	0.347401	3.45134	0.000557812	0.0161553
H1f0	320.057	0.634199	0.184052	3.44576	0.000569463	0.0164359
Raet1e	14.6159	-1.27549	0.370118	-3.44618	0.000568568	0.0164359
Klhl8	46.492	-1.13944	0.330771	-3.44481	0.000571464	0.0164652
Sox21	10.8556	1.28649	0.373763	3.442	0.000577424	0.0165515
Hspa12a	21.6106	1.25186	0.36368	3.4422	0.000577	0.0165515
Rps23	2545.65	-0.418982	0.121708	-3.44251	0.000576332	0.0165515
Tekt5	11.1763	1.26883	0.368736	3.44101	0.000579541	0.0165838
Srpx2	6.2368	1.29989	0.378024	3.43865	0.000584626	0.0166723
Coro6	22.6957	1.22971	0.357575	3.43904	0.000583788	0.0166723
Sox1ot	5.26541	1.2617	0.367819	3.43022	0.000603082	0.0171694
F3	678.045	0.931048	0.271662	3.42722	0.00060979	0.0173309
Chst15	38.9388	1.07991	0.315159	3.42656	0.000611278	0.0173437
Krt18	1007.84	0.670925	0.195942	3.42409	0.000616853	0.0174723
Gm28439	95966.7	-0.603834	0.176379	-3.42351	0.00061818	0.0174803
Ube2a	407.97	-0.634864	0.185526	-3.42196	0.000621709	0.0175504
Cldn18	7189.35	0.410483	0.119982	3.42122	0.000623416	0.017569
Gm26733	36.5624	-1.12666	0.32943	-3.42002	0.000626157	0.0176166
Cxcl12	90.6908	1.14156	0.334016	3.41768	0.000631576	0.0177392
Tspan3	93.4151	0.859281	0.251589	3.41542	0.000636845	0.0178573
Serping1	65.5303	1.1202	0.328299	3.41214	0.000644547	0.0179587
Akap5	1454.13	0.917009	0.268683	3.41298	0.000642567	0.0179587
Atp13a3	4001.75	-0.44952	0.131762	-3.4116	0.000645827	0.0179587
Dhx57	190.92	-0.685974	0.201058	-3.41182	0.000645311	0.0179587
Ost4	419.957	-0.770998	0.22594	-3.4124	0.000643937	0.0179587
Hs3st3b1	178.42	-0.952152	0.279151	-3.41088	0.00064753	0.0179762
Tspyl4	181.179	-0.824984	0.241924	-3.4101	0.0006494	0.0179983
Esr1	5.01186	1.31397	0.385419	3.4092	0.000651532	0.0180275
Fam13a	207.549	-0.811507	0.238071	-3.40868	0.000652778	0.0180322
Igfbp4	14.9218	1.19608	0.351037	3.40726	0.000656189	0.0180965
Gm13304	3.70536	1.2689	0.372674	3.40486	0.000661974	0.0182261
Lbh	9.92012	1.2881	0.378557	3.40267	0.000667314	0.0183429
Tinag	107.615	-1.08746	0.320043	-3.39786	0.000679143	0.0186375
Hopx	1326.24	0.897143	0.264683	3.38951	0.000700187	0.0191835
Smpdl3b	7.19697	1.28861	0.380278	3.38859	0.000702526	0.0192161
Aqp1	84.0085	1.12296	0.331475	3.38777	0.000704623	0.0192421
Gm37298	104.455	0.983449	0.290498	3.38539	0.00071078	0.0193786
Lyz1	306.572	-1.29028	0.381401	-3.38299	0.000717007	0.0195166
Rab11fip5	12.5756	1.19026	0.352166	3.37983	0.000725305	0.0197104
Msrb3	1862.73	0.527538	0.156171	3.37796	0.000730249	0.0198126
Trim2	384.057	-0.733271	0.21745	-3.37213	0.000745882	0.020204
B4galt1	549.615	0.53617	0.159028	3.37154	0.000747485	0.0202147
Agrn	516.796	0.563216	0.167134	3.36984	0.000752125	0.0203074
Gm18362	5.20872	-1.234	0.366378	-3.36811	0.000756851	0.0204021
Ndst1	507.977	0.552253	0.164003	3.36732	0.000759014	0.0204275
Stx17	704.736	-0.54679	0.162409	-3.36674	0.00076063	0.0204381
Insig1	518.737	-0.845658	0.251216	-3.36626	0.000761957	0.020441
Myc	162.849	-0.898006	0.266978	-3.3636	0.000769341	0.020606
Nfkb1	337.67	-0.647009	0.192413	-3.36261	0.000772092	0.0206467
Shank2	345.385	-0.895276	0.26629	-3.36204	0.000773697	0.0206566
Pafah2	90.5935	-0.815885	0.242825	-3.35997	0.000779495	0.0207783
Rimkla	13.6053	1.24047	0.369308	3.3589	0.00078252	0.0207927
Itsn2	1387.47	-0.425217	0.126579	-3.35931	0.00078137	0.0207927
Ptprn2	33.8443	-0.967275	0.288119	-3.3572	0.00078735	0.0208879
Cfap161	4.70863	-1.12826	0.336181	-3.3561	0.000790497	0.0209382
Krt8	1079.87	0.679476	0.202513	3.35522	0.000793029	0.0209604
Nin	164.077	-0.85427	0.254631	-3.35493	0.00079384	0.0209604
Prob1	78.7348	-1.18751	0.354147	-3.35315	0.00079896	0.0210624
Smim1	62.4233	-1.05223	0.313863	-3.35252	0.000800802	0.0210777
Map1lc3a	67.4728	0.743225	0.221778	3.35121	0.000804606	0.0211446
Gm43545	4.34305	1.2734	0.380178	3.34947	0.000809661	0.0211777
Adamtsl1	61.0831	1.02456	0.305859	3.34977	0.000808794	0.0211777
Ntn4	135.145	1.00325	0.299455	3.35024	0.000807405	0.0211777
Cxcl14	8.61345	1.22122	0.364656	3.34897	0.000811121	0.0211828
Lifr	837.998	-0.765812	0.228827	-3.34668	0.000817859	0.0213255
Gm10600	12.9515	1.24746	0.373204	3.34256	0.000830099	0.0215223
St6gal1	179.985	1.00634	0.301032	3.34296	0.000828898	0.0215223
Btc	235.84	0.946941	0.283311	3.34241	0.000830551	0.0215223
Wnt7a	75.1836	0.906849	0.271257	3.34313	0.000828392	0.0215223
Mal2	3532.47	0.27744	0.0830257	3.34162	0.000832911	0.0215252
Slc6a20a	103.957	-1.05849	0.316769	-3.34151	0.000833233	0.0215252
Phex	8.67367	1.25865	0.377088	3.33782	0.000844399	0.02178
Synpo	155.653	0.865395	0.259572	3.33394	0.000856255	0.0220519
Nt5e	332.916	1.09528	0.328572	3.33347	0.000857711	0.0220554
Tnfsf9	355.234	-0.799155	0.240054	-3.32906	0.000871386	0.0223727
Bmp2	135.061	-0.903041	0.271482	-3.32634	0.00087996	0.0225582
1810013L24Rik	892.046	0.474379	0.142774	3.3226	0.00089184	0.0228278
Sh3pxd2b	43.1606	1.06968	0.322232	3.31959	0.000901513	0.0229353
Nsmce2	123.033	0.727212	0.219011	3.32044	0.00089876	0.0229353
Stard8	256.536	-0.688562	0.207389	-3.32015	0.000899689	0.0229353
Fmo2	487.915	-1.09923	0.331136	-3.31958	0.000901521	0.0229353
Mt1	456.751	0.924149	0.278508	3.31821	0.000905948	0.0229781
Sypl	1764.31	0.442952	0.133477	3.31856	0.000904817	0.0229781
Rps5	2862.96	-0.403525	0.121664	-3.3167	0.00091087	0.023068
Pcsk5	11.3889	1.26351	0.381402	3.3128	0.000923662	0.0233566
Ccdc141	2893.14	-0.594591	0.17956	-3.31138	0.000928356	0.0234163
Gm9403	9.89392	-1.23445	0.372804	-3.31125	0.000928817	0.0234163
Gm43126	6.63304	1.2564	0.38009	3.30552	0.000947987	0.0238636
Gpr35	4.1487	1.22976	0.372171	3.30429	0.000952157	0.0238967
Csrp1	1301.76	0.55087	0.166694	3.30467	0.000950877	0.0238967
2310001H17Rik	19.5981	1.2241	0.370833	3.30094	0.000963605	0.0241478
Tex11	17.1244	-1.15701	0.350608	-3.30001	0.000966802	0.0241917
Mmp15	274.579	-0.574906	0.174246	-3.2994	0.00096893	0.0242088
C1qtnf7	11.6584	1.23378	0.374524	3.29425	0.000986842	0.0246196
Mgst2	60.8674	-0.889734	0.270248	-3.29228	0.000993774	0.0247556
Tigit	2.64468	1.1456	0.34833	3.28885	0.00100599	0.0250198
Ap3m1	559.649	-0.711804	0.216455	-3.28846	0.00100737	0.0250198
Srsf2	1672.24	-0.470093	0.142971	-3.28804	0.00100889	0.0250204
Rhoj	15.3752	1.20269	0.366077	3.28536	0.00101853	0.0252222
Mycn	92.4648	0.864782	0.263757	3.27871	0.00104282	0.0257855
Igf2	17.9856	1.22734	0.37449	3.27737	0.00104779	0.0258321
Gm15889	12.0095	-1.23228	0.375958	-3.2777	0.00104655	0.0258321
Dock9	2085.96	-0.3858	0.117861	-3.27336	0.00106277	0.0261629
Mrpl24	183.848	-0.596754	0.182457	-3.27065	0.00107302	0.0263377
G2e3	274.175	-0.662485	0.20255	-3.27072	0.00107275	0.0263377
Tshz3	8.18262	1.24443	0.380652	3.26921	0.00107847	0.0264327
Cyp1b1	84.79	-1.13337	0.34682	-3.26789	0.00108353	0.026518
Srr	138.515	0.730264	0.223583	3.26619	0.00109006	0.0266389
Fendrr	13.0903	1.23788	0.379645	3.26064	0.00111162	0.0270472
Gxylt2	4.38791	1.22636	0.376087	3.26083	0.00111088	0.0270472
Plcxd2	52.7283	-0.995806	0.305363	-3.26106	0.00110996	0.0270472
Uhrf1bp1l	4119.67	-0.384378	0.11793	-3.25936	0.00111663	0.0271298
Gzme	25.3373	1.20356	0.369586	3.25651	0.00112791	0.0272851
Gm42615	35.2371	0.970494	0.297991	3.25679	0.00112681	0.0272851
Ptprs	146.701	0.874881	0.268649	3.2566	0.00112757	0.0272851
Npr1	119.361	-1.04249	0.320237	-3.25537	0.00113245	0.0273553
Prkca	317.529	0.836125	0.257031	3.25301	0.00114187	0.0275432
Pthlh	52.4676	1.20633	0.371007	3.25151	0.00114793	0.0276494
Bicc1	621.954	-0.54294	0.167087	-3.24945	0.00115628	0.0278106
Gm8696	15.3757	-1.22447	0.376881	-3.24894	0.00115836	0.0278206
Hspb11	83.0641	-0.906507	0.279346	-3.24511	0.00117405	0.028157
Arhgap35	1092.14	0.448098	0.138163	3.24325	0.00118173	0.0283007
Krt19	284.355	0.679686	0.20969	3.24138	0.00118952	0.0284465
Ptgis	4.46926	1.21027	0.373552	3.2399	0.0011957	0.0285453
Ppp2r5e	591.723	-0.507753	0.156734	-3.23958	0.00119706	0.0285453
Dse	164.161	-0.91558	0.282763	-3.23798	0.00120379	0.0286242
Adam1b	63.8065	-0.990575	0.305893	-3.23831	0.0012024	0.0286242
Selp	11.623	1.22025	0.377283	3.23431	0.00121936	0.0289532
Ulk1	234.554	0.790888	0.244637	3.23291	0.00122537	0.0290548
Scnn1a	1063.54	0.533792	0.165363	3.22801	0.00124655	0.0295152
AC124484.1	12.1515	-1.2009	0.372086	-3.22749	0.00124882	0.0295272
Mad2l1bp	32.8642	0.964934	0.299143	3.22566	0.00125681	0.0296742
Cry2	221.821	0.646068	0.200324	3.22511	0.00125925	0.0296899
Pcyt1a	482.486	-0.606611	0.188124	-3.22452	0.00126183	0.0297088
Usp11	35.4787	-1.00393	0.31167	-3.22114	0.00127683	0.0300198
Snx27	583.11	-0.565079	0.175479	-3.22021	0.00128095	0.0300324
Gm35808	4.23207	-1.22472	0.380305	-3.22037	0.00128025	0.0300324
Vmn2r-ps21	26.3543	-1.17978	0.366479	-3.21924	0.00128532	0.0300927
Ace	214.246	0.737718	0.229244	3.21804	0.00129069	0.0301763
Gm48362	5.87229	-1.22559	0.381009	-3.2167	0.00129673	0.0302751
Zbtb10	488.366	-0.637734	0.198387	-3.2146	0.00130626	0.0304127
Bcl2l15	22.8255	-1.22418	0.380782	-3.2149	0.00130489	0.0304127
Lrg1	340.578	0.823142	0.256141	3.21362	0.00131071	0.030474
Syt15	8.97319	1.23465	0.3844	3.21188	0.00131871	0.0306176
Marcks	152.907	0.899473	0.280111	3.21113	0.00132214	0.0306546
Maob	343.314	-0.687928	0.214331	-3.20965	0.00132898	0.0307705
Rapgef5	1296.88	-0.740952	0.230922	-3.20866	0.00133354	0.0308335
Cd9	1917.24	0.506289	0.157833	3.20775	0.00133779	0.030889
Plekhg1	30.1182	1.13161	0.352869	3.2069	0.00134175	0.0308952
Sumf1	258.08	0.739333	0.230539	3.20697	0.00134139	0.0308952
Tmsb4x	26963.5	-0.38208	0.119176	-3.20601	0.00134588	0.0309479
Rgs7	2.4285	0.988119	0.308256	3.20551	0.00134822	0.0309591
Abl2	212.215	0.506231	0.158024	3.20351	0.00135765	0.031133
Zfp365	16.0379	1.19891	0.374409	3.20213	0.00136413	0.0312331
Pltp	14.0007	1.13151	0.353398	3.20179	0.00136575	0.0312331
Gm19439	17.9957	-1.0726	0.335183	-3.20004	0.00137411	0.0313813
Hhip	60.6693	1.1909	0.372417	3.19775	0.00138504	0.0315432
Rab27b	1083.76	-0.488735	0.152855	-3.19738	0.00138684	0.0315432
Gm44835	52.8684	-1.03876	0.324823	-3.19792	0.00138421	0.0315432
Gm37265	2.89117	1.17648	0.368085	3.19622	0.00139241	0.0316268
Shank3	13.0207	1.20561	0.377308	3.1953	0.00139684	0.0316844
Aig1	299.422	-0.658317	0.206056	-3.19485	0.00139903	0.0316911
Trim44	1525.72	0.44536	0.139447	3.19377	0.00140429	0.0317672
Hgf	9.92223	1.22089	0.382372	3.19294	0.00140832	0.0318154
Mxra8	103.976	0.881296	0.276092	3.19204	0.00141274	0.0318724
Smim11	66.6471	-0.791015	0.247889	-3.191	0.00141779	0.0319432
Zfp619	55.4538	0.98085	0.30744	3.19038	0.00142085	0.0319691
Dstyk	146.78	0.897316	0.281498	3.18764	0.00143438	0.0322303
Apoe	45.6958	-1.00858	0.316574	-3.18592	0.00144292	0.0323787
Wee1	333.872	-0.815145	0.255928	-3.18506	0.00144725	0.0324324
L1cam	79.1984	0.928734	0.291766	3.18314	0.00145686	0.032604
Cryl1	53.7696	-0.784547	0.246564	-3.18192	0.00146303	0.0326984
Ptp4a3	39.0887	1.02205	0.321332	3.18068	0.00146931	0.032795
Entpd5	118.701	0.799235	0.251555	3.17718	0.00148715	0.033149
Cox17	219.704	-0.526718	0.165884	-3.17521	0.00149728	0.0332862
Fam110c	76.7817	-0.996987	0.313982	-3.1753	0.00149684	0.0332862
Cfh	127.33	1.05848	0.333457	3.17427	0.00150214	0.03335
Ap2a1	31.5692	0.995586	0.313909	3.17157	0.00151615	0.0335719
Slc39a4	153.833	0.708638	0.223429	3.17164	0.00151581	0.0335719
Sgms2	127.088	1.00144	0.315901	3.17009	0.0015239	0.033699
Strbp	986.956	-0.583992	0.184378	-3.16737	0.00153827	0.0339717
1700055D18Rik	8.68188	-1.20615	0.381336	-3.16295	0.00156179	0.0344458
Daam2	210.276	1.14771	0.36295	3.16218	0.00156593	0.0344695
Palm3	45.7564	-0.942161	0.297965	-3.16198	0.00156698	0.0344695
Fgl1	14.796	1.20467	0.381209	3.16014	0.00157692	0.0346427
Patl1	278.262	-0.595395	0.188481	-3.15891	0.0015836	0.0347434
Crb3	108.158	-0.70534	0.223331	-3.15828	0.00158704	0.0347434
Clcn1	2.57336	-1.08671	0.344095	-3.15815	0.00158774	0.0347434
Ankrd12	932.982	-0.583792	0.184906	-3.15723	0.00159274	0.0348074
Slc15a1	33.6616	-0.965372	0.305812	-3.15675	0.0015954	0.0348201
Fam234a	77.1283	0.733262	0.232534	3.15336	0.00161402	0.0351806
Sept2	1713.19	-0.340358	0.107969	-3.15237	0.00161951	0.0352382
Ddhd1	350.428	-0.626498	0.198754	-3.15212	0.00162087	0.0352382
Mndal	17.6069	1.12431	0.356853	3.15063	0.00162921	0.0353734
Tfpi	22.6888	1.19949	0.381043	3.14791	0.00164442	0.0356539
Fndc3b	1089.02	0.511475	0.162499	3.14756	0.00164638	0.0356539
Tcf7	12.7718	1.13763	0.361547	3.14657	0.001652	0.0357294
Ldah	340.284	-0.437405	0.139035	-3.146	0.00165518	0.035752
Chst2	16.3971	1.10775	0.352186	3.14535	0.00165887	0.0357853
Col4a2	815.234	0.468564	0.14904	3.14388	0.00166725	0.0359199
Tmem39a	284.987	-0.591417	0.188154	-3.14326	0.00167076	0.0359493
Kirrel	70.4434	0.773963	0.24637	3.14146	0.00168106	0.0361245
Nek5	8.81191	-1.17075	0.372729	-3.14101	0.00168368	0.0361343
Gm15592	16.6505	-1.19346	0.380066	-3.14014	0.00168864	0.0361945
Npr2	144.468	-0.699193	0.222747	-3.13895	0.00169552	0.0362955
Cd53	34.5	1.18377	0.377245	3.13794	0.00170137	0.0363036
Adgrv1	2.30754	1.02909	0.327938	3.13807	0.00170065	0.0363036
Zfp710	145.215	-0.71438	0.227672	-3.13777	0.00170241	0.0363036
Slfn5	126.287	0.962055	0.306694	3.13685	0.00170772	0.0363242
Fgfr1op2	763.877	-0.465272	0.148307	-3.13722	0.00170558	0.0363242
Dynll1	1158.67	-0.533487	0.170234	-3.13385	0.00172528	0.0366513
Plxna2	1208.14	-0.492574	0.157244	-3.13254	0.00173302	0.036769
Reps2	361.914	-0.601401	0.192055	-3.1314	0.00173973	0.0368646
Gm44812	8.37552	1.19864	0.382922	3.13024	0.00174661	0.0368776
Jam2	171.299	0.976183	0.311885	3.12995	0.00174839	0.0368776
Slc1a1	226.632	0.88633	0.283189	3.12982	0.00174915	0.0368776
Anxa1	2166.06	0.770691	0.246192	3.13044	0.00174542	0.0368776
Gm37940	77.9302	-0.882476	0.28202	-3.12913	0.00175325	0.0369175
Pcdh19	7.44313	1.16713	0.37323	3.12709	0.00176543	0.0370342
Oma1	149.696	-0.502181	0.160586	-3.12717	0.00176499	0.0370342
Etv5	1826.48	-0.642894	0.205548	-3.12772	0.0017617	0.0370342
Tmem220	44.1686	-0.952882	0.305072	-3.12346	0.00178736	0.0374473
Satb1	5.63263	1.17431	0.376322	3.12048	0.00180557	0.0377815
Eogt	652.916	0.500463	0.160559	3.117	0.001827	0.0381556
Rbm41	152.122	-0.84155	0.270001	-3.11684	0.001828	0.0381556
Smox	26.8492	0.991278	0.318096	3.11629	0.00183145	0.0381799
R3hdm1	1155.43	-0.473623	0.152018	-3.11557	0.00183593	0.0382257
Far1	1614.08	0.548018	0.176036	3.1131	0.00185133	0.0384984
Tjp2	590.769	0.407784	0.13101	3.11262	0.00185432	0.0385127
Rftn1	8.24067	1.17674	0.378307	3.11054	0.00186744	0.0387372
Zfp521	40.4835	1.1215	0.360613	3.10997	0.00187105	0.0387411
Ltbp2	72.887	1.08982	0.35046	3.10969	0.00187285	0.0387411
Clint1	809.241	-0.465824	0.149811	-3.10942	0.00187457	0.0387411
Gm17980	24.7814	-1.17995	0.37972	-3.10742	0.0018873	0.0389562
Ston2	294.561	0.872344	0.281157	3.10269	0.00191773	0.0394868
Tspan8	1390.61	-0.634799	0.20458	-3.10293	0.00191612	0.0394868
9330151L19Rik	62.7217	-0.899088	0.289963	-3.1007	0.00193065	0.0397041
2610012C04Rik	2.25304	1.06591	0.343901	3.09946	0.00193877	0.039822
Pros1	314.76	0.662367	0.213813	3.09788	0.00194911	0.0399365
Gm43374	38.5954	-1.07749	0.34778	-3.0982	0.00194699	0.0399365
Hif3a	19.369	-1.15081	0.371688	-3.09618	0.0019603	0.0401166
Cog5	1103.53	-0.448052	0.144746	-3.09543	0.00196529	0.0401696
Ism1	26.3827	1.0329	0.333764	3.09471	0.00197005	0.0402179
Ncor1	3303.2	-0.401725	0.129842	-3.09396	0.00197506	0.040271
Prex1	9.86954	1.16725	0.377502	3.09204	0.00198785	0.0404825
Abca9	9.96678	1.17667	0.380617	3.09148	0.00199163	0.0404829
Plac8	3.58881	1.16974	0.378413	3.09117	0.0019937	0.0404829
Ifi203	39.1713	1.13322	0.366668	3.09058	0.00199767	0.0404829
Gm45769	53.8174	0.87165	0.282066	3.09024	0.00199996	0.0404829
Pik3c2g	375.823	-0.835255	0.270281	-3.09032	0.00199939	0.0404829
Add3	287.116	0.556084	0.180089	3.08783	0.00201622	0.0407626
6430573P05Rik	6.2393	-1.16512	0.377427	-3.087	0.00202191	0.0408283
Bmpr2	6383.14	0.266316	0.0862995	3.08595	0.00202902	0.0409226
Npw	51.068	-0.778455	0.252444	-3.08367	0.00204461	0.0411875
Skap2	385.444	0.719704	0.233484	3.08246	0.00205299	0.0413065
Tie1	11.1788	1.12229	0.364154	3.0819	0.00205684	0.0413342
Slc45a3	24.6188	1.02744	0.333485	3.08092	0.00206364	0.0413716
Ahcyl2	1712.42	-0.569842	0.184953	-3.08102	0.00206296	0.0413716
Uso1	778.4	-0.550013	0.178622	-3.07919	0.00207561	0.0415618
Adam10	1087.19	0.423321	0.137524	3.07817	0.00208275	0.0416551
Fhl3	4.20483	1.16941	0.380039	3.07709	0.0020903	0.0417562
Fbxo44	14.6313	1.02376	0.33277	3.07647	0.0020947	0.0417941
Sort1	1206.41	-0.448654	0.145909	-3.07489	0.00210583	0.0419662
Cdh11	120.32	1.1606	0.377631	3.07338	0.0021165	0.0420287
Ptprj	476.034	0.520388	0.169314	3.07352	0.00211553	0.0420287
9330182L06Rik	187.736	-0.843902	0.274568	-3.07356	0.00211523	0.0420287
Txlng	1060.19	-0.592106	0.192717	-3.07241	0.0021234	0.0421157
Gm10222	7295.24	-0.532615	0.173389	-3.0718	0.00212774	0.0421519
Mmp17	8.38613	1.15761	0.376928	3.07118	0.00213216	0.0421896
Psd4	59.8058	-0.992746	0.323395	-3.06977	0.00214227	0.0423396
Med20	83.1813	0.781821	0.254739	3.06911	0.00214698	0.0423827
Bhlhe40	1147.7	0.578246	0.188487	3.06783	0.00215623	0.042515
Tpi1	276.332	0.588827	0.192263	3.06261	0.00219415	0.0432119
Usp49	137.27	-0.783388	0.255877	-3.06158	0.0022017	0.0433095
3110045C21Rik	4.31263	1.18017	0.385644	3.06025	0.00221153	0.043365
Tcn2	291.601	0.599164	0.195796	3.06015	0.00221229	0.043365
Ufl1	516.265	-0.496811	0.162313	-3.06082	0.00220732	0.043365
Anxa6	438.41	-0.49789	0.16276	-3.05904	0.00222046	0.0434743
Trerf1	7.18767	1.16672	0.381668	3.0569	0.0022364	0.0437024
Samd4b	245.801	0.730676	0.239062	3.05642	0.00223995	0.0437024
Tmem2	244.255	0.566524	0.185337	3.05672	0.00223774	0.0437024
Gm28064	10.7154	-1.16336	0.38096	-3.05375	0.00226001	0.0440425
Ntn1	38.0574	1.03268	0.338456	3.05115	0.00227966	0.0441683
Gm26527	143.994	0.782187	0.256346	3.05129	0.00227858	0.0441683
Lrrc58	3334.88	0.387336	0.126893	3.05246	0.00226976	0.0441683
Kcnj2	1237.05	-0.515865	0.169047	-3.0516	0.00227623	0.0441683
Mthfsl	110.52	-0.704714	0.230906	-3.05195	0.00227363	0.0441683
Gm10704	31.2029	1.10899	0.363597	3.05005	0.00228803	0.0442098
Pxdn	67.7735	1.06341	0.34868	3.04983	0.00228972	0.0442098
Galc	806.597	0.366033	0.120011	3.04999	0.00228849	0.0442098
Tppp	35.5651	-1.11373	0.36553	-3.04687	0.00231235	0.0445953
1810064F22Rik	22.5402	-1.09585	0.359804	-3.04568	0.00232154	0.0447211
Rpl18	1118.11	-0.390619	0.128287	-3.04488	0.00232772	0.0447831
Acot11	44.9805	-0.980806	0.322149	-3.04457	0.00233011	0.0447831
Rtcb	287.881	0.497154	0.163465	3.04134	0.00235525	0.0452022
Gm37906	47.5484	-0.944331	0.310525	-3.04108	0.00235732	0.0452022
Cic	122.288	0.679147	0.223519	3.03843	0.00237811	0.0454966
Nabp1	656.959	-0.720321	0.23705	-3.03869	0.00237613	0.0454966
Slc3a2	242.848	0.676758	0.22284	3.03697	0.00238968	0.0456658
Rtn4	1120.58	0.424351	0.139755	3.03639	0.00239426	0.0457011
Cdh13	26.4838	1.09969	0.362213	3.03602	0.00239722	0.0457056
Gjb4	38.4047	0.931054	0.306824	3.03449	0.00240944	0.0458341
Rps8	3032.42	-0.405743	0.133703	-3.03466	0.00240808	0.0458341
Dennd2c	35.3208	0.936153	0.308601	3.03354	0.002417	0.0459258
Vwf	48.0415	1.15639	0.381358	3.0323	0.002427	0.0460634
Ctnna1	3245.78	0.294137	0.0970243	3.03158	0.00243278	0.0461209
Pik3r1	678.646	-0.69205	0.228371	-3.03037	0.00244254	0.0462535
Exosc10	121.768	0.706878	0.233366	3.02906	0.00245319	0.0464028
Hip1	47.7517	1.07062	0.35354	3.02827	0.00245956	0.0464707
Frzb	4.40302	1.12686	0.372246	3.02719	0.00246839	0.046585
Thbs2	13.7416	1.15499	0.38172	3.02575	0.00248021	0.0466967
Mirg	85.4397	1.0185	0.336622	3.02565	0.00248097	0.0466967
Taok3	1117.99	-0.386716	0.127829	-3.02525	0.00248427	0.0466967
Aasdhppt	276.521	-0.678184	0.224185	-3.02511	0.00248547	0.0466967
Tcf4	296.958	0.885517	0.292795	3.02436	0.00249157	0.0467589
Mat2a	2046.25	-0.469477	0.15525	-3.024	0.00249457	0.0467628
Cd248	5.06975	1.15602	0.382947	3.01875	0.00253819	0.0475272
Mfge8	82.711	0.728531	0.241616	3.01524	0.00256774	0.0479635
Ttc13	262.492	0.556053	0.184452	3.01463	0.00257295	0.0479635
Zc3h7a	960.996	-0.424884	0.140905	-3.01541	0.00256635	0.0479635
Morc3	725.294	-0.533103	0.176823	-3.0149	0.00257065	0.0479635
Snrpc	37.048	0.836746	0.277652	3.01365	0.00258125	0.0479871
Txndc5	380.886	-0.495849	0.164544	-3.01347	0.00258282	0.0479871
Sgk3	68.9505	-0.841943	0.279334	-3.01411	0.00257738	0.0479871
Tmem97	79.2784	-0.795406	0.263994	-3.01297	0.00258708	0.048013
Syne1	118.134	0.949152	0.315082	3.01239	0.00259195	0.0480501
Cldn8	39.8535	-1.05795	0.351255	-3.0119	0.00259615	0.0480748
Gm43428	103.354	-0.933152	0.310293	-3.00733	0.00263558	0.0487509
Ppl	493.923	-0.485683	0.161532	-3.00673	0.00264075	0.0487928
Ntrk3	6.75334	1.09184	0.363281	3.00549	0.00265153	0.0489378
Pcp4l1	9.16381	1.12067	0.373293	3.00212	0.00268106	0.0494283
Ly6a	149.134	0.866258	0.28869	3.00065	0.00269404	0.049613
Zfp800	564.853	-0.481973	0.160745	-2.99837	0.00271431	0.0499314
Nfkbie	29.243	0.998417	0.33345	2.9942	0.00275166	0.0505629
Clcn3	708.271	0.343274	0.114711	2.9925	0.00276699	0.0507888
Blm	28.2337	1.08531	0.362743	2.99195	0.002772	0.0508251
Spred1	3583.21	0.379835	0.126984	2.99119	0.00277891	0.0508403
Zfp420	93.6799	-0.866284	0.289593	-2.99139	0.00277711	0.0508403
Meis1	9.28018	1.1397	0.381409	2.98814	0.00280682	0.0512949
Tmem243	3127.01	-0.630117	0.210934	-2.98727	0.00281482	0.051385
Sema3f	27.2646	0.990008	0.331447	2.98693	0.00281795	0.0513862
Ret	28.9702	0.964482	0.323003	2.98599	0.00282666	0.05141
Srp19	371.312	-0.493323	0.165242	-2.98546	0.00283154	0.05141
Kcnmb2	32.3483	-1.08693	0.364057	-2.98561	0.00283015	0.05141
A530076I17Rik	7.3172	-1.13473	0.379973	-2.98633	0.00282344	0.05141
Rpl12	1725.47	-0.382367	0.128238	-2.9817	0.00286657	0.0519334
Gm37321	16.6336	-1.09136	0.365985	-2.98198	0.00286395	0.0519334
Gm21955	93.8022	0.853095	0.286231	2.98044	0.00287834	0.052034
Taf4	266.668	-0.507617	0.170312	-2.98051	0.00287771	0.052034
Kcnj10	10.8166	1.13494	0.380941	2.9793	0.00288911	0.052116
Sacs	25.2498	1.07981	0.362431	2.97935	0.00288863	0.052116
Mfsd13a	24.1454	0.903926	0.30377	2.9757	0.00292324	0.0525618
Dpysl2	544.621	0.562062	0.188876	2.97583	0.00292194	0.0525618
Rps23-ps1	1019.23	-0.409762	0.137685	-2.97608	0.00291956	0.0525618
Slc30a2	4.61069	1.1373	0.382293	2.97493	0.00293054	0.0525623
Akap2	86.4194	0.91489	0.307495	2.9753	0.00292703	0.0525623
Tpt1	10195.8	-0.391588	0.131639	-2.97471	0.00293269	0.0525623
Ifi27	186.719	0.688405	0.23146	2.97419	0.00293763	0.0525947
Map3k20	865.883	-0.623048	0.20955	-2.97327	0.00294647	0.0526965
Ralbp1	552.705	-0.372573	0.125328	-2.97278	0.0029512	0.0527247
Hs2st1	1806.79	0.568966	0.191566	2.97008	0.00297723	0.0531331
Akap13	3179.54	-0.439289	0.148095	-2.96628	0.00301431	0.0537375
Zranb2	533.001	-0.583152	0.196667	-2.96518	0.00302504	0.0538254
Idi1	691.482	-0.809595	0.27304	-2.96512	0.00302567	0.0538254
Ablim3	21.9861	1.08983	0.36804	2.96118	0.00306468	0.0544037
Zfp966	147.816	-0.757458	0.255795	-2.96119	0.00306454	0.0544037
Col5a1	21.8366	1.08195	0.365424	2.96079	0.0030685	0.0544138
Elk4	669.884	0.402741	0.136085	2.95948	0.00308157	0.0545528
Ybx3	564.433	-0.399554	0.135014	-2.95935	0.00308285	0.0545528
Slc30a1	359.501	0.617182	0.208697	2.95732	0.00310331	0.0548568
Cutal	65.7968	-0.760938	0.257506	-2.95504	0.00312633	0.0550893
S100g	1380.82	-0.762426	0.25799	-2.95526	0.00312409	0.0550893
Ebpl	25.279	-0.918336	0.310759	-2.95514	0.00312524	0.0550893
Klhl6	5.15784	1.1306	0.382753	2.95387	0.00313814	0.0551233
Nrbp2	861.893	0.459429	0.155505	2.95443	0.00313249	0.0551233
Rex2	4.03956	-1.06825	0.361631	-2.95398	0.00313706	0.0551233
C1s1	52.8249	0.915886	0.310227	2.9523	0.00315411	0.0553458
Zfp763	71.2461	0.789218	0.26741	2.95134	0.00316398	0.0554608
Aif1l	88.0735	0.893961	0.302999	2.95037	0.00317388	0.0555762
Kmt2e	2468.23	-0.360631	0.122253	-2.94988	0.00317897	0.055607
Rpl26	1185.57	-0.400442	0.135801	-2.94874	0.00319074	0.0557546
Gm48269	3.82881	1.07206	0.36382	2.94667	0.0032122	0.0560711
Emb	1513.09	-0.533876	0.181298	-2.94475	0.00323218	0.0563611
Tnfsf13os	3.735	1.09684	0.37273	2.94272	0.00325344	0.0566729
B130055M24Rik	11.735	-1.05347	0.358385	-2.93948	0.00328767	0.0572095
Prcd	22.5483	-1.04523	0.35563	-2.9391	0.00329162	0.0572188
Gm43200	36.7364	-1.01482	0.345393	-2.93817	0.00330151	0.0573312
Nr1d1	430.357	-0.594858	0.202482	-2.93783	0.00330516	0.0573351
Mien1	250.648	-0.557391	0.189789	-2.9369	0.00331513	0.0574485
Ica1	107.34	-0.706773	0.24069	-2.93645	0.00331996	0.0574728
Plpp3	106.697	0.896953	0.305517	2.93585	0.00332636	0.0574804
Prkacb	838.525	0.507471	0.172884	2.93533	0.00333193	0.0574804
Dap	299.511	-0.662107	0.225538	-2.93568	0.00332814	0.0574804
Ccdc126	77.9032	-0.887574	0.302397	-2.93512	0.00333414	0.0574804
Tpbg	12.8366	1.0581	0.360917	2.9317	0.00337111	0.0579282
Cda	12.1924	1.04917	0.357903	2.93144	0.00337395	0.0579282
Ubald2	126.464	0.678737	0.231523	2.93162	0.00337202	0.0579282
Sash1	225.537	0.498276	0.169971	2.93153	0.00337301	0.0579282
Tmie	10.5387	-1.09717	0.374547	-2.92934	0.00339686	0.0582617
Slc31a2	234.364	-0.646377	0.220686	-2.92895	0.00340111	0.0582749
Gm44027	17.8967	1.1008	0.376028	2.92745	0.00341749	0.0583169
Fam135a	484.421	0.590992	0.201901	2.92714	0.00342098	0.0583169
Txndc17	310.946	-0.451273	0.154166	-2.92719	0.00342039	0.0583169
Lpar3	50.1238	-0.90004	0.307422	-2.9277	0.00341474	0.0583169
Serpina10	4.72394	-1.08022	0.368936	-2.92794	0.0034122	0.0583169
March5	594.76	0.447624	0.153024	2.9252	0.0034424	0.0586224
Ugt1a6b	41.0902	0.998535	0.341488	2.92407	0.00345483	0.0587743
Spire1	28.5906	1.00964	0.345361	2.92345	0.00346177	0.0587797
Echdc3	55.4451	-0.768585	0.262907	-2.92341	0.00346217	0.0587797
Gm43417	20.604	-0.980512	0.335469	-2.92281	0.0034689	0.0588342
Tmc5	8.30342	1.1103	0.380318	2.91939	0.00350719	0.0592591
Ppp1r9a	3197.02	-0.418587	0.143365	-2.91973	0.00350334	0.0592591
Phkb	1354.45	-0.499985	0.171227	-2.92001	0.00350022	0.0592591
Anapc13	122.753	-0.560516	0.192003	-2.91931	0.00350811	0.0592591
Sik2	100.461	0.850678	0.291533	2.91795	0.00352341	0.0594205
Smc1a	1020.77	-0.300056	0.102842	-2.91763	0.00352707	0.0594205
Slc25a35	144.885	-0.718638	0.246319	-2.91752	0.00352832	0.0594205
Ppp2r1b	39.2575	0.995398	0.341513	2.91467	0.00356062	0.0599043
Gnas	3549.57	-0.304199	0.104415	-2.91335	0.0035757	0.0600976
Rsrp1	2192.43	-0.42844	0.147199	-2.91063	0.00360702	0.0605109
Ufm1	364.319	-0.701454	0.241001	-2.91059	0.00360752	0.0605109
Mysm1	1197.1	-0.584861	0.200983	-2.91	0.00361425	0.0605631
Glb1	70.8392	0.703732	0.242012	2.90784	0.00363937	0.060923
Endou	3.32869	1.08185	0.372153	2.907	0.00364911	0.0610251
Tcim	21.8587	1.10494	0.380286	2.90555	0.00366605	0.0611508
Sod3	21.5246	1.03095	0.354836	2.90542	0.00366759	0.0611508
Stard13	333.289	0.674507	0.23212	2.90586	0.00366249	0.0611508
Camk1	106.472	-0.680579	0.234285	-2.90492	0.00367344	0.0611874
2610507I01Rik	6.03387	1.11487	0.383844	2.90448	0.0036786	0.0612125
Dcaf5	243.599	0.517241	0.178228	2.90214	0.00370628	0.0616118
Atr	355.076	0.697236	0.240363	2.90076	0.00372255	0.0617597
Gigyf2	505.24	-0.584071	0.201344	-2.90086	0.00372139	0.0617597
Atl3	2914.97	0.381136	0.131409	2.90038	0.00372705	0.0617731
Vcl	738.188	0.425515	0.14682	2.89821	0.00375297	0.0620185
Nop10	182.377	-0.472638	0.163059	-2.89858	0.0037486	0.0620185
Tmem38b	305.432	-0.597325	0.206086	-2.89843	0.00375039	0.0620185
Aldh3b1	19.1189	0.953811	0.329211	2.89726	0.00376432	0.0620835
Lad1	54.8319	0.804162	0.277537	2.8975	0.00376152	0.0620835
Zeb2	193.121	0.735879	0.254023	2.8969	0.00376872	0.0620949
Adam9	1471.28	0.457446	0.158021	2.89484	0.00379351	0.0624419
Cpm	4497.47	-0.559525	0.193398	-2.89313	0.00381424	0.0627214
Wisp1	18.9357	1.00249	0.346571	2.89259	0.00382078	0.0627596
Jkamp	139.339	0.534657	0.184873	2.89201	0.00382781	0.0627596
C2cd3	178.841	-0.721886	0.24961	-2.89205	0.00382735	0.0627596
Cttnbp2	6.63663	1.09181	0.377669	2.89092	0.00384122	0.0628496
Ifit3	16.4754	1.07443	0.37162	2.89122	0.00383754	0.0628496
Lipa	201.297	0.919142	0.317972	2.89064	0.00384457	0.0628496
Hspa12b	4.71864	1.10244	0.381527	2.88956	0.00385786	0.0628828
Gad2	3.10077	0.858772	0.297171	2.88982	0.00385459	0.0628828
Ccdc157	27.2838	-0.939218	0.325003	-2.88987	0.00385397	0.0628828
Mycl	9.73391	1.10215	0.381586	2.88834	0.00387277	0.0630644
Tle4	210.02	-0.647336	0.224154	-2.8879	0.00387821	0.0630916
Capn3	3.72723	1.0712	0.371117	2.88641	0.00389659	0.0632677
Fxyd5	26.7833	0.945117	0.327418	2.88658	0.00389454	0.0632677
BC030867	6.65994	1.08888	0.377352	2.88558	0.00390689	0.0633733
Ptprd	34.3021	1.01138	0.350594	2.88477	0.00391706	0.0634768
AA467197	3.65036	1.01897	0.353325	2.88394	0.00392734	0.0635818
Cbr3	17.6145	0.900217	0.312189	2.88356	0.00393206	0.0635968
Klhdc1	59.5369	-0.915301	0.317534	-2.88253	0.00394495	0.0637437
Tbx4	19.2767	1.07611	0.373518	2.88102	0.00396393	0.0638645
Tbc1d2	58.4288	0.806213	0.279867	2.8807	0.00396797	0.0638645
Psmd14	339.532	0.547345	0.189974	2.88116	0.0039621	0.0638645
Atp5b	1708.72	0.419205	0.145488	2.88137	0.00395954	0.0638645
Aass	228.079	-0.764462	0.2654	-2.88042	0.0039715	0.0638645
Vamp8	511.799	0.440685	0.153017	2.87998	0.00397699	0.0638914
Tnfrsf11a	90.9887	-0.784742	0.272536	-2.87941	0.00398423	0.0639463
Gm20537	24.4542	1.00069	0.347651	2.87844	0.00399649	0.0640816
Rab3a	55.0156	0.731346	0.254148	2.87763	0.00400671	0.0641841
Steap2	465.989	-0.961248	0.334718	-2.87181	0.00408124	0.0653155
Gab2	150.62	0.732807	0.255405	2.86919	0.00411518	0.0657604
Iah1	160.792	-0.590207	0.205714	-2.86906	0.0041169	0.0657604
Tm4sf1	49.6982	0.962177	0.335488	2.86799	0.00413087	0.0659207
Col4a6	23.268	1.07444	0.374698	2.86747	0.00413762	0.0659655
Cks2	147.091	-0.774985	0.270493	-2.86508	0.00416898	0.0663474
Wdr12	107.901	-0.865447	0.302071	-2.86504	0.0041695	0.0663474
Gne	247.979	-0.601017	0.209818	-2.86446	0.00417714	0.0664059
Adora1	146.997	0.629062	0.219636	2.86411	0.00418177	0.0664164
Nrip3	10.4389	1.08905	0.380571	2.86163	0.00421474	0.0665073
Hdx	7.72095	1.0835	0.378554	2.8622	0.00420707	0.0665073
Hdlbp	2490.45	-0.315498	0.110232	-2.86211	0.00420824	0.0665073
Ube2q2	545.446	-0.451469	0.157683	-2.86314	0.00419464	0.0665073
Sh3bgrl3	214.551	-0.653178	0.228261	-2.86153	0.00421596	0.0665073
2610028H24Rik	70.5355	-0.88667	0.309885	-2.86128	0.00421928	0.0665073
H2-Eb2	27.3322	-1.04685	0.365813	-2.86171	0.00421368	0.0665073
Gm15344	9.52802	-1.06821	0.373251	-2.86189	0.00421117	0.0665073
Samd5	240.529	0.825309	0.288482	2.86086	0.00422487	0.0665328
Igf2r	601.189	0.454965	0.159048	2.86056	0.00422895	0.0665345
Frem1	10.7078	1.02914	0.359912	2.85942	0.00424414	0.0666605
Gzf1	489.147	-0.529855	0.185305	-2.85936	0.00424493	0.0666605
Mmrn1	4.97461	1.04286	0.364786	2.85883	0.00425202	0.0667093
Muc4	1521.92	-0.682774	0.239247	-2.85385	0.00431929	0.0677012
Fbxo9	341.847	-0.42082	0.147518	-2.85267	0.00433534	0.067862
Fabp12	9.73183	-1.06021	0.371678	-2.8525	0.00433765	0.067862
Ccdc43	76.7013	0.769897	0.269965	2.85184	0.00434672	0.0678769
Ocln	357.449	0.598303	0.209787	2.85196	0.00434505	0.0678769
Pcdh17	131.707	1.04729	0.367452	2.85013	0.00437014	0.0681156
Cited2	1044.81	-0.574097	0.201423	-2.8502	0.00436919	0.0681156
Pfkfb3	126.297	0.866057	0.304054	2.84837	0.00439441	0.0684301
Trabd	140.003	-0.624094	0.219386	-2.84473	0.00444487	0.0691517
Tmem43	309.267	0.597802	0.21026	2.84315	0.00446694	0.0694305
Acvr1b	338.417	0.57561	0.20253	2.8421	0.00448174	0.0695959
Vps33a	117.764	0.724059	0.254851	2.84111	0.00449566	0.0697474
Vamp2	105.916	0.706588	0.248728	2.84081	0.00449997	0.0697495
Zfp433	84.4484	0.837279	0.294948	2.83873	0.0045293	0.0701392
Unc13a	16.1024	1.07295	0.378059	2.83804	0.00453919	0.0702273
Medag	13.0312	1.0813	0.381076	2.83748	0.00454706	0.0702842
Gm20275	31.7606	-0.923415	0.325535	-2.83661	0.00455957	0.0704125
Ahr	584.837	0.630841	0.222442	2.83598	0.00456852	0.0704858
Arpc4	196.581	0.482416	0.170216	2.83414	0.00459493	0.0708279
Lamb1	100.87	0.860105	0.303748	2.83164	0.00463095	0.0711866
Rpl23	3030.97	-0.296951	0.104857	-2.83196	0.00462635	0.0711866
Abca17	4.93097	-1.07909	0.381069	-2.83175	0.00462947	0.0711866
Ubxn4	1015.36	-0.357605	0.126312	-2.83112	0.00463846	0.0712366
Cbl	543.685	-0.513399	0.181403	-2.83016	0.00465248	0.0713863
Esco1	839.288	-0.400844	0.141648	-2.82986	0.00465683	0.0713876
Gm17546	10.6329	-1.00804	0.356311	-2.8291	0.00466784	0.071491
Ldha	2988.88	0.466246	0.164936	2.82683	0.00470116	0.0719355
BC018473	89.064	-0.9392	0.332497	-2.82468	0.00473272	0.0723523
Gm42614	28.1612	1.03467	0.366405	2.82384	0.00474516	0.0724763
Klf2	220.896	0.869912	0.308143	2.82308	0.00475643	0.0725822
Polb	80.5832	-0.74945	0.265527	-2.8225	0.00476509	0.0726183
Cd160	18.1011	-1.01355	0.359118	-2.82234	0.00476747	0.0726183
Flt1	109.59	0.934674	0.331385	2.82051	0.00479479	0.0729679
Sphk1	19.2395	0.959358	0.340342	2.81881	0.00482027	0.0732891
Dkk3	42.2999	0.983597	0.349052	2.81791	0.00483371	0.0733602
2700081O15Rik	24.979	0.952545	0.338021	2.818	0.00483231	0.0733602
Gm13889	5.98325	1.07507	0.381729	2.81631	0.00485782	0.0736593
Ppm1f	34.1107	0.805927	0.286243	2.81554	0.00486961	0.0737131
Tsix	41.8486	-0.934494	0.331911	-2.8155	0.00487017	0.0737131
Ggta1	18.2852	1.02528	0.36428	2.81455	0.00488451	0.0738528
Myo5a	132.511	0.917941	0.326169	2.81431	0.00488823	0.0738528
Itgb1	2444.54	0.302007	0.107386	2.81236	0.00491796	0.0742351
Adgrl4	135.802	1.0244	0.36431	2.8119	0.00492497	0.0742738
Dab1	5.64388	1.07189	0.381361	2.81068	0.00494367	0.0744585
Wwtr1	1094.31	0.525944	0.187134	2.81052	0.00494611	0.0744585
Slc16a7	561.125	-0.71887	0.255849	-2.80975	0.00495806	0.0745713
Elovl7	296.144	-0.761664	0.271205	-2.80844	0.00497819	0.0748069
Usp50	27.5176	-0.885406	0.315384	-2.80739	0.00499447	0.0749842
Cep85l	183.181	-0.662939	0.236179	-2.80693	0.00500159	0.0750238
Pdzk1ip1	71.5905	-0.679567	0.242194	-2.80588	0.00501795	0.0751345
Gm15675	117.54	-0.739319	0.263469	-2.8061	0.00501452	0.0751345
Ttc12	8.40336	1.05471	0.376093	2.80439	0.00504117	0.0753224
Emc1	228.486	0.485277	0.173053	2.80421	0.00504399	0.0753224
Esam	236.169	-0.456351	0.162735	-2.80426	0.00504322	0.0753224
Gm45250	42.3531	-0.746361	0.266213	-2.80363	0.00505312	0.0753243
Gm43804	5.30494	-1.06768	0.380808	-2.80373	0.00505149	0.0753243
M1ap	12.2959	-1.03615	0.369645	-2.80309	0.0050615	0.0753822
Adcy3	11.1833	1.05715	0.377251	2.80226	0.00507464	0.0755107
Rps29	1414.98	-0.2901	0.103535	-2.80196	0.00507936	0.0755137
Gm44116	4.21651	0.978833	0.349388	2.80156	0.00508558	0.0755391
Ywhae	2401.97	0.263932	0.0942357	2.80077	0.00509815	0.0755465
Srgap2	289.215	-0.617884	0.220591	-2.80103	0.00509395	0.0755465
Thyn1	75.2898	-0.665786	0.237724	-2.80067	0.00509961	0.0755465
Paics	2303.15	0.410672	0.146657	2.80021	0.00510689	0.0755873
Cd38	325.506	-0.753748	0.2693	-2.79892	0.00512741	0.075824
Dnaja4	57.4776	-0.807433	0.28874	-2.7964	0.00516753	0.0763499
Grn	287.237	0.46543	0.166539	2.79472	0.00519452	0.0766811
Tomm7	165.747	-0.537984	0.192679	-2.79213	0.00523619	0.0772281
Rcan3	54.7739	0.898782	0.321963	2.79157	0.00524534	0.0772949
Dmkn	238.33	0.842886	0.302041	2.79063	0.00526055	0.0773828
Sec22b	447.867	-0.523834	0.18771	-2.79065	0.00526025	0.0773828
B830012L14Rik	149.2	0.882458	0.316305	2.7899	0.00527243	0.0774895
Cald1	4400.44	0.407848	0.146203	2.7896	0.00527726	0.0774924
Dram1	10364.6	-0.403801	0.144786	-2.78896	0.00528778	0.0775789
Arg1	53.0634	0.836335	0.299959	2.78816	0.00530076	0.0776982
Adar	73.1689	0.748937	0.268641	2.78788	0.00530547	0.0776982
Cdc42bpb	206.447	0.708005	0.253983	2.78761	0.00530984	0.0776982
Ripk3	11.6225	1.00453	0.36053	2.78626	0.00533205	0.077955
Tmc6	28.0869	0.830975	0.298329	2.78543	0.00534562	0.0780853
Adamts10	161.533	0.648077	0.232759	2.78433	0.00536384	0.0782831
Pigf	41.1588	0.893971	0.321323	2.78216	0.00539985	0.0787399
Qsox2	106.832	0.592287	0.21298	2.78095	0.00542009	0.0789663
Tmem256	85.2365	-0.645261	0.232196	-2.77895	0.00545354	0.0793191
Gm14295	112.144	-0.725678	0.261135	-2.77893	0.00545378	0.0793191
Hnf1b	250.454	-0.553108	0.199086	-2.77824	0.00546549	0.0794204
Nfya	369.609	-0.553617	0.199399	-2.77643	0.00549586	0.0797925
P2ry14	31.8312	1.04578	0.376729	2.77595	0.00550412	0.0798431
Wdr19	148.975	0.829162	0.29877	2.77525	0.00551593	0.0798866
Rhbdl3	3.20867	-1.04247	0.375674	-2.77493	0.00552143	0.0798866
Gm37402	14.044	-1.04717	0.377356	-2.77502	0.00551981	0.0798866
Arfip1	607.545	-0.405646	0.146248	-2.77369	0.00554251	0.0801223
Hdac4	255.726	0.5823	0.210003	2.77282	0.00555725	0.0802267
Txn1	1099.6	-0.372071	0.134191	-2.7727	0.00555931	0.0802267
Asb1	64.1713	-0.763015	0.275227	-2.77231	0.00556598	0.0802536
Pard6g	55.5032	0.78378	0.282793	2.77157	0.00557872	0.0803341
Rtraf	460.357	-0.435454	0.157123	-2.77142	0.00558115	0.0803341
Arhgef6	120.783	-0.778059	0.280776	-2.7711	0.00558676	0.0803456
Pik3ca	1667.29	-0.506593	0.182878	-2.77011	0.0056037	0.0805202
1700030K09Rik	41.2437	-0.875697	0.316208	-2.76937	0.00561644	0.080634
Fzd7	566.87	-0.438242	0.158289	-2.76862	0.00562945	0.0807514
Rnaset2b	248.71	-0.577286	0.208581	-2.76768	0.00564564	0.0809144
Gm15910	193.842	0.813532	0.294141	2.76579	0.00567853	0.0813162
Ptgs1	2383.49	0.465393	0.168298	2.76529	0.0056872	0.0813708
Robo2	44.0226	0.960893	0.347525	2.76496	0.00569302	0.0813844
Adgre5	148.81	0.61628	0.222938	2.76436	0.00570353	0.0813956
Mbl1	53.6249	-0.851503	0.308002	-2.7646	0.00569924	0.0813956
Zfp229	179.632	-0.575405	0.208287	-2.76256	0.00573502	0.0817057
Eya1	71.3992	-0.791349	0.28643	-2.7628	0.00573076	0.0817057
Cdh3	7.45555	1.05892	0.383395	2.76195	0.00574579	0.0817896
Sh3d21	26.2003	0.885791	0.320757	2.76156	0.00575256	0.0818164
Phospho1	6.12151	-1.04373	0.378089	-2.76054	0.00577065	0.0820039
Sptlc2	3008.24	0.388021	0.140642	2.75893	0.00579903	0.0823374
Plpp1	14.7445	1.02213	0.370579	2.75821	0.00581186	0.0824496
Gm37082	9.83257	1.04038	0.377253	2.75779	0.0058194	0.082484
Rnf181	560.615	-0.378128	0.137126	-2.75752	0.00582414	0.082484
Egr2	147.442	0.872845	0.316597	2.75696	0.00583421	0.0825568
Pdlim3	74.6385	0.733846	0.266264	2.75608	0.00584985	0.0826398
Slc39a10	864.563	0.574727	0.208531	2.75608	0.00584995	0.0826398
Zw10	110.233	-0.656373	0.238201	-2.75554	0.0058596	0.0827063
Mixl1	11.1222	0.996111	0.361614	2.75463	0.00587587	0.0827964
Pikfyve	433.156	-0.363777	0.132052	-2.7548	0.00587278	0.0827964
9930021J03Rik	1102.39	-0.4066	0.147724	-2.75243	0.00591539	0.0832831
Als2cl	116.221	0.662682	0.240996	2.74976	0.00596389	0.0838954
Sox17	19.1274	1.02373	0.372452	2.74862	0.00598459	0.0841159
Usp33	2189.32	0.311103	0.113211	2.74798	0.00599639	0.084211
Vapa	1068.2	-0.3294	0.119912	-2.74701	0.00601413	0.0843894
Aldh1a1	121.456	0.72163	0.262853	2.74538	0.00604414	0.0845977
Npc1	729.634	-0.410117	0.149373	-2.74559	0.0060402	0.0845977
9230117E06Rik	6.47434	-1.02282	0.372506	-2.74578	0.00603675	0.0845977
Lhfpl2	138.333	-0.600476	0.218887	-2.74332	0.00608223	0.0850597
Rpl23a	3961.35	-0.327515	0.119419	-2.74257	0.00609602	0.0851294
Bmp5	477.903	-0.499208	0.182027	-2.7425	0.00609738	0.0851294
Ophn1	169.925	-0.608603	0.222041	-2.74095	0.00612618	0.0854602
Trim30d	51.0764	0.997793	0.364326	2.73874	0.00616755	0.0859657
Ptpn3	400.874	-0.540021	0.197201	-2.73843	0.00617341	0.0859758
Gm20186	3.26131	1.02689	0.375037	2.7381	0.00617957	0.0859901
Flrt2	39.4009	0.993473	0.362876	2.73778	0.00618561	0.085998
Wdfy3	804.929	0.447643	0.163521	2.73752	0.00619042	0.085998
Map6	63.0723	0.729422	0.266589	2.73613	0.00621661	0.0862902
Bcl6b	12.6589	1.0383	0.379656	2.73483	0.00624118	0.0865006
Akap1	68.5884	0.693324	0.253546	2.73451	0.00624726	0.0865006
Sec14l3	687.949	0.653283	0.238886	2.73471	0.00624348	0.0865006
Ccl28	3.02619	0.893329	0.327077	2.73125	0.00630947	0.0872897
Setd7	902.139	-0.368469	0.13493	-2.73082	0.00631767	0.087331
Galk2	122.326	-0.624014	0.228583	-2.72992	0.0063349	0.0874969
Itm2a	495.519	0.617137	0.226088	2.72963	0.00634046	0.0875015
Lrriq1	6.73851	1.02831	0.376949	2.72798	0.00637238	0.0878519
Hbs1l	232.237	-0.453434	0.166229	-2.72777	0.00637634	0.0878519
Swap70	215.149	0.728579	0.267147	2.72726	0.00638626	0.0879161
B3gnt5	169.994	-0.736921	0.270309	-2.72622	0.00640648	0.0881221
Ptpn18	103.259	-0.728734	0.267349	-2.72578	0.00641495	0.088166
Grb10	272.093	-0.555938	0.204065	-2.72431	0.00644353	0.0884862
Cpsf7	182.697	0.469889	0.172501	2.72398	0.00644997	0.088502
Rps19	1887.66	-0.326581	0.120043	-2.72054	0.00651751	0.0893556
Tex9	23.2793	0.897525	0.329981	2.71993	0.00652967	0.0893848
Bub1	80.5289	-0.868481	0.319307	-2.71989	0.00653033	0.0893848
Pi15	5.5225	1.01717	0.374243	2.71793	0.00656921	0.0898436
Pts	117.351	-0.728117	0.268007	-2.71679	0.00659193	0.0900808
Rdx	1444.54	-0.458539	0.168833	-2.71593	0.00660894	0.0902395
Ldlrad3	237.553	0.503543	0.185457	2.71515	0.00662455	0.090379
Kdr	61.7666	0.955419	0.351953	2.71462	0.00663523	0.090451
Rps3a1	4575.91	-0.666679	0.245632	-2.71413	0.00664491	0.0905092
Krt7	567.551	0.601815	0.221817	2.71312	0.00666528	0.0907128
Abcf1	161.61	-0.528581	0.194905	-2.712	0.00668791	0.0909469
Cdr2l	11.0836	1.02776	0.379111	2.71097	0.00670859	0.0910802
Slc4a7	565.815	0.562022	0.20731	2.71102	0.0067077	0.0910802
Tnfrsf23	150.194	0.864432	0.319183	2.70826	0.00676367	0.0917162
Tram2	150.181	0.709821	0.262108	2.70813	0.0067664	0.0917162
Plagl2	262.714	-0.492299	0.181807	-2.70781	0.00677288	0.0917297
Elmo1	166.069	1.01654	0.375503	2.70715	0.00678643	0.0917648
Ildr2	34.1978	0.952929	0.351996	2.70722	0.00678503	0.0917648
Svopl	57.715	0.815315	0.30131	2.7059	0.00681202	0.0920365
Angpt1	27.6168	0.904093	0.334465	2.7031	0.00686955	0.092739
Palmd	19.8001	0.984827	0.364668	2.70061	0.00692119	0.0933598
Pdk4	61.6148	0.85099	0.315203	2.69981	0.00693785	0.0933598
Ptgr1	443.987	-0.494277	0.183078	-2.69981	0.00693782	0.0933598
Rcl1	21.059	-0.85629	0.317107	-2.70032	0.00692725	0.0933598
Gm28941	30.2233	-0.923061	0.342135	-2.69795	0.0069769	0.0938098
Morc4	129.273	-0.765987	0.283983	-2.6973	0.00699043	0.0939164
Grhl3	5.8257	1.02326	0.37987	2.69372	0.00706594	0.0948547
Slc44a1	1563.5	0.355728	0.132149	2.69187	0.00710529	0.095078
Rprd1b	167.547	-0.844115	0.313514	-2.69243	0.00709327	0.095078
Gm18594	17.3026	-1.01578	0.377339	-2.69195	0.00710362	0.095078
Hsd3b2	30.5258	-1.02743	0.381648	-2.69209	0.0071005	0.095078
Slc16a10	3.9802	1.01351	0.376596	2.69124	0.00711862	0.0951803
Col4a1	1786.38	0.378981	0.140869	2.69031	0.00713858	0.0953709
Usp28	78.0724	-0.78791	0.29329	-2.68646	0.0072214	0.0963072
Map3k13	93.4746	-0.832963	0.310084	-2.68625	0.00722591	0.0963072
Bhlha15	51.4331	-0.890697	0.331521	-2.6867	0.00721627	0.0963072
Gm45909	6.60666	-1.00596	0.374659	-2.685	0.00725299	0.0965911
Wfdc2	1602.96	-0.498993	0.185911	-2.68404	0.00727387	0.0967921
Osr1	2.82065	1.01798	0.379351	2.68348	0.00728602	0.0968
5830444B04Rik	3.90852	0.939659	0.350151	2.68358	0.00728384	0.0968
Rps15a-ps6	56.1157	-0.997499	0.371938	-2.6819	0.00732061	0.0971824
Ccdc15	87.3046	-0.752195	0.280636	-2.68032	0.00735524	0.0975647
Casp3	396.653	0.577296	0.215406	2.68003	0.00736146	0.09757
Cd93	232.867	0.923264	0.34464	2.67893	0.00738589	0.0978163
Gng11	8.76273	1.01858	0.380365	2.67792	0.00740815	0.0980335
Arrdc3	978.037	0.529919	0.197988	2.67652	0.00743913	0.0983657
Erich2	11.5935	-0.970814	0.362821	-2.67574	0.00745647	0.0985172
Map1b	248.677	-0.816146	0.305289	-2.67336	0.00750961	0.0991411
Ggact	87.7451	0.725308	0.271385	2.67262	0.00752622	0.099282
Hoxa5	7.16488	1.01705	0.380641	2.67195	0.00754109	0.0993998
Gm4631	273.839	-0.49929	0.186893	-2.67153	0.00755066	0.0994477
Zdhhc14	9.85313	0.977241	0.365835	2.67126	0.0075566	0.0994478
Gmppb	32.3152	-0.797805	0.298717	-2.67078	0.00756763	0.0995146
Fam49a	36.7991	0.897876	0.336442	2.66874	0.00761363	0.099832
Pcdhgc5	53.0781	0.813456	0.304808	2.66874	0.00761354	0.099832
Epha7	757.652	-0.574452	0.215259	-2.66865	0.00761562	0.099832
Vamp4	222.776	-0.602155	0.225635	-2.66871	0.00761435	0.099832
Rnf122	57.1602	0.725237	0.271871	2.66758	0.00763993	0.100072
Pik3cg	35.5754	0.808875	0.303311	2.66682	0.00765727	0.100221
Klf12	3.92466	1.01575	0.381043	2.6657	0.00768286	0.100477
Lrrc8c	7047.37	0.368412	0.138287	2.66412	0.00771911	0.100873
Khnyn	128.81	0.526998	0.197895	2.66301	0.00774442	0.10106
Dhrs9	11.8958	-1.01383	0.380714	-2.66297	0.00774552	0.10106
Sh3bgrl2	150.576	-0.657887	0.24711	-2.66232	0.00776034	0.101175
Myl4	10.1807	1.01685	0.382214	2.66042	0.00780428	0.101668
Neurl1b	49.8354	-0.898285	0.337705	-2.65997	0.00781478	0.101726
4930515G01Rik	12.6034	1.00315	0.377228	2.65927	0.00783096	0.101833
AC163667.1	2.55311	-0.993866	0.373762	-2.65909	0.00783522	0.101833
Lysmd2	6.71392	1.00954	0.380037	2.65643	0.00789735	0.102323
AC154311.1	20.5028	0.93577	0.352238	2.65664	0.00789238	0.102323
Zfp37	149.508	0.683945	0.257442	2.65669	0.00789115	0.102323
Slc1a3	184.414	-0.685171	0.257864	-2.6571	0.00788158	0.102323
Ranbp3l	3.51219	0.995192	0.374723	2.65581	0.00791191	0.102433
Sprr2a2	54.9288	1.01298	0.381514	2.65517	0.00792692	0.10253
Gvin1	42.3494	1.00234	0.377535	2.65497	0.00793164	0.10253
Dag1	2516.39	0.393852	0.148392	2.65414	0.00795103	0.102701
Olfr171	56.9986	-0.93257	0.351619	-2.65222	0.00799647	0.103208
Mfsd2b	9.1137	0.976189	0.368195	2.65128	0.00801864	0.103415
Loxl1	7.58906	1.01154	0.38164	2.65052	0.00803683	0.103569
Galnt5	12.1548	1.01015	0.381333	2.64898	0.0080734	0.103961
Zfp458	110.702	-0.697037	0.263217	-2.64815	0.00809342	0.104138
Agl	148.386	0.769814	0.290854	2.64673	0.00812733	0.104349
Bcl2a1b	263.629	-0.733268	0.277027	-2.64692	0.00812285	0.104349
Kcnk5	55.2644	-0.844883	0.319223	-2.64669	0.00812849	0.104349
Bcr	447.695	0.521589	0.197209	2.64486	0.00817253	0.104808
D030028A08Rik	27.6121	-0.809621	0.306132	-2.64468	0.00817677	0.104808
Noc4l	42.0987	0.800073	0.302621	2.64381	0.00819789	0.104998
Enpp6	2.75706	0.958236	0.362655	2.64228	0.008235	0.1053
Tead1	1361.28	0.429204	0.162469	2.64176	0.00824769	0.1053
Rpl10-ps3	1047.54	-0.374345	0.141714	-2.64154	0.0082529	0.1053
Maf	53.4563	-0.795744	0.301219	-2.64175	0.00824798	0.1053
Rcan2	36.1592	-0.917507	0.347246	-2.64224	0.00823593	0.1053
Fbxl18	39.7903	-0.778634	0.294799	-2.64124	0.0082604	0.105315
Mphosph9	160.29	-0.729913	0.276415	-2.64064	0.00827494	0.10542
BC064078	47.494	0.966246	0.36609	2.63937	0.00830609	0.105729
Col18a1	127.345	0.698667	0.264785	2.63862	0.00832446	0.105729
Lrrc8b	760.285	0.534889	0.202713	2.63864	0.00832384	0.105729
Slc26a2	2005.56	0.455629	0.172649	2.63904	0.00831412	0.105729
Enpp1	19.6539	0.997225	0.378136	2.63721	0.00835911	0.105928
Htra1	32.008	0.884675	0.335433	2.63741	0.00835406	0.105928
Rasal2	102.224	0.78554	0.297813	2.63769	0.00834721	0.105928
Myl9	4.73397	1.01158	0.383765	2.63594	0.00839056	0.106247
Nr6a1	92.7205	0.72838	0.276573	2.6336	0.00844859	0.106901
1700023H06Rik	17.2666	0.851108	0.323237	2.63308	0.00846147	0.106902
Fkbp4	334.392	-0.519644	0.197339	-2.63325	0.00845712	0.106902
Htatip2	13.6323	0.939489	0.356985	2.63173	0.00849505	0.107245
Timp2	1012.32	0.518046	0.196877	2.63132	0.00850536	0.107294
Jarid2	302.649	0.559126	0.212513	2.63102	0.00851294	0.107309
C430014B12Rik	51.679	0.829759	0.315553	2.62954	0.00855008	0.107696
Ldlrad4	47.6969	0.705816	0.268457	2.62916	0.00855964	0.107717
Zfp980	2.26106	-0.890054	0.338557	-2.62896	0.00856461	0.107717
Fgfr1	19.5944	0.887156	0.337565	2.6281	0.00858627	0.107747
Bend4	203.818	0.641268	0.243986	2.62829	0.00858141	0.107747
Olfr170	25.4387	-0.96648	0.367735	-2.6282	0.00858385	0.107747
Erp44	457.863	-0.507434	0.193169	-2.62689	0.00861698	0.108051
Eif1ax	534.679	0.404834	0.154185	2.62565	0.00864845	0.108365
Miga1	669.034	0.441282	0.168098	2.62514	0.00866122	0.108443
Ubxn2b	120.08	-0.594917	0.22668	-2.62448	0.00867815	0.108574
Zfp750	12.3282	0.970608	0.369901	2.62397	0.00869126	0.108657
Cd59a	166.712	-0.572514	0.21824	-2.62332	0.00870764	0.108781
Stim1	134.362	-0.608229	0.231918	-2.6226	0.00872607	0.108929
Npffr2	3.84642	-0.89551	0.34214	-2.61738	0.00886081	0.110447
Ttn	180.827	-0.942538	0.360092	-2.61749	0.0088579	0.110447
Fkbp10	11.3088	0.981056	0.375194	2.61479	0.00892812	0.111186
Slc35g1	50.5183	-0.95623	0.365728	-2.61459	0.00893344	0.111186
Sh3bgrl	2783.65	-0.414329	0.158557	-2.61313	0.00897183	0.11155
Dcaf10	567.194	-0.503962	0.192869	-2.61297	0.00897597	0.11155
Adk	1399.1	-0.420824	0.161094	-2.61228	0.00899393	0.11169
Rpl34-ps1	511.113	-0.593894	0.227379	-2.61191	0.00900375	0.111729
Dusp12	34.2492	-0.848178	0.32478	-2.61154	0.00901345	0.111767
Cntfr	9.4318	0.984985	0.377318	2.61049	0.00904117	0.112027
Slain2	775.047	-0.444366	0.170283	-2.60957	0.00906549	0.112246
Bag1	468.419	-0.462957	0.177523	-2.60788	0.00911053	0.11272
Dcun1d3	209.162	-0.555011	0.212914	-2.60674	0.00914097	0.113013
Kcnb2	8.55993	0.996557	0.382487	2.60546	0.00917497	0.11335
9930111J21Rik1	117.425	0.756018	0.290292	2.60433	0.0092053	0.113557
Exosc1	76.9204	-0.645341	0.247783	-2.60446	0.00920203	0.113557
Lcp2	5.72109	0.964011	0.370201	2.60402	0.00921376	0.113578
Phf11d	145.152	0.616672	0.236859	2.60354	0.0092267	0.113653
Rpl41	2401.04	-0.386687	0.148579	-2.60257	0.00925274	0.11389
Zfp984	124.697	0.956285	0.367516	2.60202	0.00926754	0.113989
AI506816	81.4583	-0.84046	0.32337	-2.59907	0.00934776	0.114891
Mcc	34.8114	0.826207	0.318078	2.5975	0.00939062	0.115134
Cpt2	110.867	0.743896	0.286335	2.59799	0.00937701	0.115134
Gm28661	127671	-0.448847	0.172804	-2.59744	0.00939209	0.115134
Proca1	10.9754	-0.936216	0.360452	-2.59733	0.00939503	0.115134
Adam19	1119.47	-0.420549	0.16206	-2.59503	0.00945832	0.115825
Ldb2	33.0284	0.912617	0.351982	2.5928	0.00951992	0.116494
Psme2	339.771	-0.450272	0.17384	-2.59016	0.00959327	0.117134
Pde6d	57.688	-0.718166	0.277262	-2.59021	0.0095917	0.117134
Gm26531	3.02577	-0.926595	0.357711	-2.59034	0.00958802	0.117134
Osbp	299.869	-0.459755	0.17752	-2.58988	0.00960103	0.117144
Aldh1a2	8.55604	0.984328	0.380238	2.58872	0.00963339	0.117453
Stmn2	8.18662	0.9826	0.379679	2.58797	0.00965421	0.117621
Lrrc51	17.3691	-0.825834	0.319283	-2.58652	0.00969497	0.118032
Adgrg6	53.717	0.798014	0.308795	2.58428	0.00975813	0.118714
Mmp12	24.3179	0.970201	0.375572	2.58326	0.00978702	0.118944
Ahsa1	88.5473	-0.712645	0.275886	-2.58312	0.00979123	0.118944
Rps4x	5168.36	-0.358308	0.138727	-2.58283	0.00979932	0.118956
Zfp81	209.3	0.55628	0.215498	2.58136	0.00984105	0.119203
Grpel2	378.059	-0.442047	0.171244	-2.58139	0.0098403	0.119203
Arid4a	426.467	-0.476946	0.184755	-2.5815	0.00983725	0.119203
Bcl2l11	342.833	-0.589925	0.228643	-2.58012	0.00987667	0.119548
Akt3	44.1203	0.907661	0.351856	2.57964	0.00989039	0.119628
Snd1	356.264	-0.636727	0.246902	-2.57887	0.00991245	0.119808
E2f7	17.1894	0.977372	0.379268	2.577	0.00996623	0.120371
Cbarp	74.734	0.710062	0.275625	2.57619	0.00998957	0.120566
Unc5b	29.9377	-0.845675	0.328395	-2.57518	0.0100189	0.120815
Ung	9.1985	-0.953961	0.370473	-2.57498	0.0100246	0.120815
Iigp1	76.7219	0.878719	0.341287	2.57472	0.0100321	0.120818
Gm21057	3.52285	-0.930039	0.361379	-2.57358	0.0100652	0.121129
Itga2	604.801	0.82308	0.319925	2.57273	0.01009	0.121254
Cmpk1	1074.97	0.423809	0.164722	2.57287	0.0100859	0.121254
Ahsa2	165.932	-0.594345	0.231168	-2.57105	0.010139	0.121755
Ubr3	1591.95	0.44807	0.174408	2.5691	0.0101964	0.122297
Cdca7	30.7504	-0.748469	0.291345	-2.56902	0.0101987	0.122297
Myo10	571.027	0.45122	0.175708	2.568	0.0102287	0.122568
Pcx	112.593	0.710067	0.276601	2.56711	0.0102549	0.122794
AA465934	39.2187	-0.865674	0.337286	-2.56659	0.0102705	0.122893
Gm48482	5.30933	-0.955273	0.37234	-2.56559	0.0103	0.123159
Egflam	14.3584	0.959585	0.374124	2.56489	0.0103209	0.123173
Gm6225	17.2804	0.909657	0.354636	2.56504	0.0103163	0.123173
Hist1h4c	21.8174	0.76402	0.297886	2.56481	0.0103233	0.123173
Eid3	57.2335	0.761315	0.296895	2.56426	0.0103397	0.123281
Ttc6	97.1402	-0.634219	0.247409	-2.56344	0.0103639	0.123482
Col4a5	327.093	0.526414	0.205411	2.56274	0.010385	0.123645
Fkbp2	119.872	-0.527344	0.205811	-2.56227	0.0103989	0.123723
Adora3	12.7285	-0.876741	0.342231	-2.56184	0.010412	0.12379
Gm42047	50.2823	0.956811	0.37364	2.56078	0.0104437	0.124079
Zfp52	63.982	0.633483	0.247426	2.5603	0.0104583	0.124164
Oas2	5.55878	0.954699	0.372965	2.55975	0.0104746	0.12427
Selenow	50.1758	0.609412	0.238108	2.55939	0.0104855	0.124311
Ager	1008.19	0.354219	0.138481	2.55789	0.0105308	0.12476
Pkib	368.926	-0.707762	0.276758	-2.55733	0.010548	0.124875
Tmem154	67.7384	-0.846958	0.331288	-2.55656	0.0105713	0.125063
Socs6	425.774	0.491303	0.192211	2.55607	0.0105863	0.125096
Tfcp2l1	1604.98	-0.362791	0.141938	-2.55597	0.0105891	0.125096
Esrp2	478.061	0.409145	0.160098	2.55558	0.010601	0.125148
Jagn1	91.2403	0.568588	0.222541	2.55498	0.0106192	0.125276
Stx19	278.454	-0.497004	0.194587	-2.55414	0.0106449	0.12549
Bok	24.3748	0.867717	0.339875	2.55305	0.0106785	0.125666
Irf2bp2	1053.18	0.386503	0.151396	2.55292	0.0106824	0.125666
Gm43728	20.207	-0.953025	0.373241	-2.55338	0.0106684	0.125666
Cox10	36.1924	-0.706211	0.27666	-2.55263	0.0106912	0.125682
Cox7a2l	551.56	0.349514	0.136948	2.55218	0.0107052	0.125758
Syt12	36.8302	0.706501	0.276924	2.55125	0.0107338	0.125917
Nsa2	1229.4	-0.347966	0.136384	-2.55137	0.0107301	0.125917
Srgap3	13.7771	-0.968795	0.379817	-2.55069	0.010751	0.126031
Eif1	2441.11	-0.247777	0.0971527	-2.55038	0.0107604	0.126053
Pfdn5	515.517	-0.413959	0.162406	-2.54891	0.0108059	0.126497
Ptgs2	1285.18	-0.836357	0.328171	-2.54854	0.0108176	0.126545
Gm26802	285.505	0.966058	0.379115	2.54819	0.0108283	0.126582
Prdm11	56.7714	-0.791421	0.310791	-2.54647	0.0108818	0.127119
2200002D01Rik	39.5719	0.753149	0.295859	2.54564	0.0109078	0.127334
Gm7292	7.93417	-0.952317	0.374303	-2.54424	0.0109516	0.127756
Cdyl	130.622	0.602533	0.236929	2.5431	0.0109874	0.128084
Slc7a1	205.741	0.624538	0.245606	2.54284	0.0109955	0.12809
Lamp3	24582.6	-0.501443	0.19723	-2.54243	0.0110084	0.12815
Pdzrn3	37.105	0.75163	0.296019	2.53913	0.0111129	0.128919
Pkm	310.956	0.510127	0.20084	2.53997	0.0110863	0.128919
Sec31a	765.526	-0.347584	0.136883	-2.53928	0.0111081	0.128919
Mthfd1	409.679	-0.460071	0.181193	-2.53913	0.0111129	0.128919
2610301B20Rik	170.913	-0.604638	0.2381	-2.53943	0.0111034	0.128919
Prss23	109.498	0.815967	0.321505	2.53796	0.0111502	0.129262
Adamts2	8.95353	0.96704	0.381279	2.5363	0.011203	0.129496
Zcchc2	307.81	-0.430705	0.169829	-2.53611	0.011209	0.129496
Smc4	1885.03	-0.486906	0.191952	-2.5366	0.0111935	0.129496
Pex6	42.8471	-0.671717	0.264806	-2.53664	0.0111922	0.129496
Rab7b	9.22652	-0.940632	0.370854	-2.53639	0.0112001	0.129496
AC161165.6	11.8271	0.921315	0.363514	2.53447	0.0112619	0.129927
Brd7	1638.69	-0.326114	0.128665	-2.53459	0.0112579	0.129927
Cd28	16.3942	0.947153	0.373806	2.53381	0.011283	0.13008
Tmem86a	7.92752	0.966433	0.381505	2.53321	0.0113023	0.130214
Cd24a	2337.35	0.656148	0.259139	2.53203	0.0113404	0.130473
Hinfp	93.7745	-0.658553	0.260071	-2.5322	0.0113349	0.130473
Rhof	14.2578	0.956414	0.378071	2.52972	0.0114153	0.131165
5830428M24Rik	204.857	-0.61771	0.244208	-2.52944	0.0114245	0.131165
Rragd	161.539	-0.695696	0.275065	-2.52921	0.0114319	0.131165
Cth	125.026	-0.700881	0.277095	-2.52939	0.011426	0.131165
Mtx3	116.051	0.677955	0.268165	2.52813	0.0114671	0.131479
Mthfd2l	154.574	0.530028	0.20969	2.52768	0.011482	0.131559
B4galt5	21.0777	0.950791	0.376188	2.52744	0.0114898	0.131559
Nectin3	1004.14	0.446416	0.176684	2.52664	0.0115159	0.131768
Slc15a4	96.4843	0.763421	0.302221	2.52604	0.0115357	0.131904
Eva1a	142.625	0.674793	0.267267	2.52479	0.0115766	0.132282
Dgkd	368.739	-0.555096	0.219968	-2.52353	0.0116183	0.132667
St3gal5	128.182	0.486726	0.192955	2.52248	0.011653	0.132791
Ets2	650.563	0.443295	0.175719	2.52275	0.011644	0.132791
Gm15500	5873.11	-0.323986	0.128438	-2.52252	0.0116519	0.132791
AC093043.2	13.8853	0.939459	0.372698	2.5207	0.0117122	0.133285
Cnn3	211.315	0.576551	0.228708	2.5209	0.0117054	0.133285
Gtf2a1	1020.88	0.3342	0.132675	2.51894	0.0117709	0.133862
Trim16	92.1703	0.685029	0.272043	2.51809	0.0117993	0.134094
Fst	27.692	0.926413	0.368054	2.51705	0.0118341	0.134307
Zufsp	245.039	-0.663967	0.263785	-2.51708	0.0118333	0.134307
Gm43086	6.36581	-0.915288	0.363698	-2.51662	0.0118488	0.134382
Clptm1	294.992	0.460533	0.183125	2.51485	0.0119084	0.134875
Zkscan16	3.41947	-0.896179	0.356335	-2.51499	0.0119035	0.134875
A430106G13Rik	14.7756	0.915061	0.363938	2.51433	0.0119258	0.134891
Dhx33	169.022	-0.594626	0.23648	-2.51448	0.0119207	0.134891
Fam212b	63.5578	0.719199	0.286158	2.5133	0.0119609	0.135196
Mapk11	41.5582	-0.736407	0.293046	-2.51294	0.0119729	0.13524
2900026A02Rik	166.465	0.405377	0.161382	2.51191	0.0120081	0.135547
Afmid	8.80072	-0.955777	0.380636	-2.511	0.0120389	0.135803
Gm4258	7.66105	0.959513	0.38216	2.51076	0.0120471	0.135803
Nudt4	1866.76	0.543437	0.216502	2.51007	0.0120707	0.135978
Gabarap	825.257	-0.356334	0.142011	-2.5092	0.0121006	0.136224
Gpaa1	52.1216	0.651998	0.259885	2.5088	0.0121142	0.136285
Rpl7	3756.95	-0.413513	0.165009	-2.506	0.0122105	0.137276
Eef2kmt	70.3074	-0.67465	0.269297	-2.50523	0.0122373	0.137485
Mid2	480.144	-0.480597	0.191951	-2.50375	0.0122883	0.137958
Parp8	217.095	-0.50978	0.203642	-2.50331	0.0123037	0.137958
Amhr2	15.4494	-0.891701	0.35621	-2.5033	0.0123041	0.137958
Rarres2	9.64807	0.945675	0.377849	2.50279	0.0123219	0.138065
AC144772.3	37.0943	-0.793081	0.316981	-2.50198	0.01235	0.138287
Emilin1	6.03788	0.91732	0.367291	2.49753	0.0125062	0.139756
Slc1a4	51.6564	0.77722	0.311185	2.49761	0.0125033	0.139756
Sptlc1	339.928	0.398356	0.159472	2.49797	0.0124906	0.139756
Elk3	185.14	0.599625	0.240244	2.4959	0.0125637	0.140305
Tmem158	11.7755	0.946463	0.379277	2.49544	0.0125802	0.140395
Cib2	17.5614	-0.888592	0.356159	-2.49493	0.0125982	0.140503
Zfp703	167.067	0.650082	0.260603	2.49453	0.0126124	0.140567
Cdh1	3182.44	0.329176	0.132023	2.49332	0.0126557	0.140674
Cadps2	388.122	-0.532784	0.213665	-2.49355	0.0126474	0.140674
Nup35	72.9374	-0.619061	0.248219	-2.49401	0.012631	0.140674
Kcnf1	11.3923	-0.948014	0.380157	-2.49374	0.0126403	0.140674
Gm48529	22.2924	0.821936	0.329704	2.49295	0.0126687	0.140726
Slc18a2	115.912	-0.630465	0.252947	-2.49248	0.0126856	0.14082
Mospd2	682.432	-0.365879	0.146817	-2.49207	0.0127001	0.140888
Tox2	10.7531	-0.91742	0.368224	-2.49147	0.0127215	0.141032
Rnf186	74.7901	0.656006	0.263359	2.49092	0.0127413	0.141158
Fam171a2	4.23467	0.959596	0.385416	2.48976	0.0127828	0.141523
Idh1	466.794	-0.538841	0.216544	-2.48837	0.0128331	0.141987
Vps13b	1721.35	-0.432573	0.173942	-2.48687	0.0128871	0.14246
Gm44317	6.77978	-0.915121	0.368004	-2.48671	0.0128929	0.14246
Pim1	55.0464	0.70015	0.281755	2.48496	0.0129567	0.143071
Rplp1	1823.69	-0.319523	0.128598	-2.48467	0.012967	0.14309
Cmip	222.332	0.500975	0.201715	2.48359	0.0130067	0.143434
Mif	110.833	0.474729	0.191204	2.48283	0.0130342	0.143642
Tmem54	17.7945	0.825957	0.332774	2.48204	0.0130633	0.143774
Sp5	36.8867	-0.831281	0.334895	-2.48222	0.0130567	0.143774
Actb	10842.2	0.332254	0.133882	2.4817	0.0130758	0.143817
4930578C19Rik	6.30266	0.934916	0.377155	2.47887	0.0131801	0.144135
Disp2	8.52265	0.923914	0.372563	2.47988	0.0131425	0.144135
Inip	127.725	0.656004	0.26453	2.47988	0.0131425	0.144135
Wwp2	62.6767	0.652841	0.263354	2.47895	0.0131771	0.144135
Smim13	147.945	0.643588	0.259587	2.47928	0.0131648	0.144135
Tsnax	183.119	0.500076	0.201691	2.47942	0.0131596	0.144135
Micall1	207.97	-0.586478	0.236472	-2.48012	0.0131339	0.144135
Slc6a20b	42.4279	-0.839651	0.338668	-2.47928	0.0131649	0.144135
A930019D19Rik	7.54767	-0.937395	0.378164	-2.47881	0.0131823	0.144135
Adgre1	4.18804	0.851786	0.343781	2.4777	0.0132232	0.144389
Lama3	612.886	0.513451	0.207247	2.47748	0.0132314	0.144389
Gm34885	10.4831	-0.93103	0.375783	-2.47758	0.0132278	0.144389
Zfp930	283.066	-0.530015	0.213974	-2.47701	0.0132488	0.144485
Gm6472	1042.32	-0.362155	0.146272	-2.47589	0.0132903	0.144844
Gm10655	9.91795	0.92616	0.374237	2.4748	0.0133312	0.145172
Nudcd1	225.491	-0.536299	0.21672	-2.47462	0.0133378	0.145172
Dhrs7	74.9384	-0.705401	0.285164	-2.47367	0.0133734	0.145465
4921513I03Rik	8.82184	0.882526	0.356821	2.4733	0.0133873	0.145511
Bet1	290.088	-0.517132	0.209104	-2.47309	0.013395	0.145511
Irf5	2.94985	0.910121	0.368158	2.47209	0.0134324	0.145823
Havcr2	4.77665	0.895627	0.362461	2.47096	0.013475	0.14619
Rps11	1156.08	-0.327178	0.132438	-2.47042	0.0134954	0.146317
Renbp	61.8879	-0.672897	0.272443	-2.46986	0.0135166	0.146452
Gprin3	1644.39	-0.398465	0.161353	-2.46953	0.0135291	0.146493
Fam169a	33.0489	0.767414	0.310872	2.46858	0.0135648	0.146784
Foxf1	26.1977	0.894338	0.362378	2.46797	0.0135882	0.146942
Neurl3	24.9235	0.84442	0.342201	2.46762	0.0136016	0.146992
Net1	769.316	0.429708	0.174231	2.46632	0.013651	0.147336
Txnrd3	153.392	-0.49511	0.200745	-2.46636	0.0136493	0.147336
Fos	11370.8	0.653306	0.264992	2.46538	0.0136868	0.147627
Tbx2	12.0626	0.904025	0.366876	2.46411	0.0137353	0.14796
Idh2	270.833	-0.446318	0.181116	-2.46427	0.0137293	0.14796
Pofut1	53.4301	0.656477	0.266524	2.4631	0.0137741	0.148282
Slc25a1	93.3813	-0.679749	0.276054	-2.46238	0.013802	0.148391
Gm14322	13.3643	-0.931251	0.378183	-2.46243	0.0137998	0.148391
AW209491	73.3211	-0.67259	0.273586	-2.45842	0.013955	0.149935
Gm43681	29.3619	-0.829057	0.337293	-2.45797	0.0139724	0.149935
Gm26870	7.37259	-0.916206	0.372738	-2.45804	0.0139697	0.149935
Zfp664	714.624	0.365553	0.148764	2.45727	0.0139998	0.150037
Atg4b	67.2523	-0.697866	0.283989	-2.45737	0.0139959	0.150037
Gm6445	5.65653	-0.936266	0.381394	-2.45485	0.0140943	0.150953
Muc5ac	9.571	0.934439	0.380978	2.45273	0.0141775	0.151161
Gm13302	3.28507	0.872418	0.355706	2.45264	0.0141813	0.151161
Rabl2	29.4518	0.865397	0.352849	2.4526	0.0141827	0.151161
Nup93	139.113	0.591587	0.241114	2.45355	0.0141453	0.151161
Atp1a1	2659.4	0.347389	0.141605	2.45322	0.0141583	0.151161
Srp9	434.364	-0.468637	0.191084	-2.45252	0.014186	0.151161
Tnxb	28.2543	-0.789831	0.322039	-2.4526	0.0141829	0.151161
Vcam1	126.554	-0.829491	0.338203	-2.45265	0.014181	0.151161
Fnip2	195.504	-0.592551	0.241693	-2.45166	0.0142197	0.151327
Gm37639	25.3206	-0.844487	0.344425	-2.45188	0.0142112	0.151327
Msr1	7.41494	0.909735	0.371167	2.45101	0.0142454	0.151505
Hsd17b11	240.311	-0.509207	0.207826	-2.45016	0.0142793	0.151768
Eny2	579.465	-0.448124	0.182957	-2.44934	0.0143118	0.152017
Rassf8	177.328	0.523977	0.214052	2.44789	0.0143695	0.152359
Nnt	135.45	-0.56261	0.22986	-2.44762	0.0143804	0.152359
Gm13546	2.6743	-0.873826	0.356987	-2.44778	0.0143739	0.152359
Gm48128	7.86567	-0.884297	0.361242	-2.44793	0.0143678	0.152359
Gm16685	14.1464	-0.91304	0.373111	-2.4471	0.0144011	0.152482
Rpl6	3415.97	-0.305798	0.125053	-2.44535	0.0144712	0.153128
Pigu	285.797	0.448368	0.183637	2.4416	0.0146222	0.154627
Itga6	1001.02	0.53063	0.217373	2.4411	0.0146427	0.154747
Amd2	146.75	0.517855	0.212236	2.44	0.0146873	0.154925
Tacc1	858.402	-0.417319	0.171001	-2.44045	0.0146691	0.154925
Gm45406	7.12047	-0.91238	0.373907	-2.44012	0.0146822	0.154925
Gm43609	43.1709	-0.81028	0.332136	-2.4396	0.0147035	0.154998
Crybg2	2.80648	0.829613	0.340129	2.43911	0.0147235	0.155111
Hsph1	336.106	-0.719265	0.294918	-2.43886	0.0147336	0.15512
Mlph	254.852	-0.568315	0.233067	-2.43842	0.0147517	0.155213
Dstn	7389.14	0.308828	0.126715	2.43719	0.014802	0.155552
Bmp4	1345.54	-0.398993	0.163711	-2.43718	0.0148025	0.155552
Pold4	31.7454	-0.72901	0.299271	-2.43595	0.0148527	0.155981
Tmem254a	140.003	0.612822	0.2517	2.43473	0.014903	0.156411
Ttyh3	33.0782	0.841267	0.345724	2.43335	0.01496	0.156911
Gm16523	12.4986	-0.917073	0.376937	-2.43296	0.0149758	0.156979
Zfp125	5.25982	-0.842807	0.346512	-2.43226	0.015005	0.157186
Pkd2	464.057	0.324413	0.133499	2.43007	0.0150958	0.158039
Sec24d	271.74	-0.559097	0.230232	-2.4284	0.0151654	0.158668
P2ry4	2.46635	-0.878646	0.361902	-2.42786	0.0151882	0.158808
Zfp934	173.023	-0.642815	0.264844	-2.42715	0.015218	0.159019
Zmym3	194.113	-0.694645	0.286241	-2.42678	0.0152334	0.159055
Itpk1	22.5054	-0.810619	0.334053	-2.42662	0.0152404	0.159055
Bard1	15.6017	0.835781	0.344546	2.42575	0.0152769	0.159238
Man2b1	146.738	0.530646	0.218737	2.42595	0.0152682	0.159238
Spats2l	69.7889	0.724382	0.298733	2.42485	0.0153146	0.159432
Col8a1	125.225	0.652144	0.26893	2.42496	0.0153102	0.159432
Taf1	711.481	-0.363384	0.149915	-2.42393	0.0153536	0.159739
Sft2d1	177.04	-0.561491	0.231672	-2.42365	0.0153654	0.159762
Golgb1	1513.7	-0.505206	0.208485	-2.42322	0.0153836	0.159852
Zfhx4	87.2477	-0.867115	0.357887	-2.42287	0.0153983	0.159905
Ubxn7	1068.42	0.316703	0.130759	2.42204	0.0154336	0.160173
Fam89a	8.20783	0.923969	0.381809	2.41997	0.0155216	0.160986
Gm13568	28.0987	-0.780543	0.322634	-2.41928	0.0155513	0.161194
Nup50	192.272	0.428612	0.177233	2.41835	0.0155912	0.161504
Serp1	2059.77	-0.320159	0.1324	-2.41813	0.0156005	0.161504
Gspt1	773.83	-0.442029	0.182894	-2.41685	0.0156553	0.161971
Gpt	25.8081	-0.829456	0.343353	-2.41575	0.0157027	0.162362
Ints3	186.962	-0.521471	0.215944	-2.41485	0.0157419	0.162666
Tceal8	438.23	-0.408698	0.16929	-2.41419	0.0157704	0.16286
Phf12	250.791	-0.46428	0.192427	-2.41276	0.0158321	0.163397
Fosb	1534.76	0.812053	0.3368	2.41109	0.0159051	0.164049
Slc7a2	96.3581	0.906522	0.376027	2.41079	0.0159181	0.164082
Camkmt	12.5283	0.874996	0.36307	2.40999	0.0159528	0.164237
Gm26869	27.9133	-0.80634	0.334563	-2.41013	0.0159469	0.164237
Rps15a-ps7	61.5301	-0.890009	0.369542	-2.40841	0.0160222	0.16485
Syde2	261.77	-0.546906	0.227177	-2.4074	0.0160667	0.165207
AC123665.3	9.3547	-0.877181	0.364485	-2.40663	0.0161003	0.165451
Kdelc2	180.2	-0.484605	0.201436	-2.40575	0.0161394	0.16575
Scn7a	408.089	0.85081	0.35377	2.40498	0.0161734	0.165795
Nupr1	173.04	-0.526416	0.218853	-2.40533	0.0161577	0.165795
Csgalnact1	29.0411	-0.807857	0.335887	-2.40515	0.0161659	0.165795
Rps25	2706.35	-0.363273	0.151071	-2.40465	0.0161881	0.165844
D430041D05Rik	2.75483	0.870763	0.362166	2.40432	0.0162025	0.16589
Arfgef3	4473.64	-0.356811	0.148449	-2.40359	0.0162351	0.166122
Pcdh1	50.927	0.637599	0.265421	2.40222	0.0162958	0.16654
Wdr5b	36.904	-0.665667	0.277093	-2.40233	0.0162912	0.16654
Zswim9	32.1471	-0.689352	0.287113	-2.40098	0.0163513	0.167005
Hdgfl3	11.1135	0.90894	0.378682	2.40027	0.0163828	0.167224
Vegfc	12.2703	0.899674	0.375012	2.39905	0.0164376	0.167681
Smtnl2	43.823	0.817178	0.340689	2.39861	0.0164576	0.167681
D630039A03Rik	37.0991	-0.710278	0.296116	-2.39864	0.016456	0.167681
Edn1	49.3708	0.782418	0.326463	2.39665	0.0165457	0.168374
Lrrc39	8.30279	-0.912844	0.380878	-2.39668	0.0165443	0.168374
Baz1b	830.585	-0.423068	0.176587	-2.39581	0.0165836	0.168657
Sfrp1	15.4213	0.912058	0.380954	2.39414	0.0166593	0.169298
Fgfbp3	14.464	0.900467	0.376139	2.39398	0.0166669	0.169298
Dgke	162.276	0.569793	0.238035	2.39373	0.0166779	0.169308
Fundc1	458.166	-0.400321	0.16734	-2.39226	0.0167449	0.169885
Rgs1	35.096	0.831595	0.347757	2.39131	0.0167884	0.170222
Phb	84.4435	0.609313	0.255076	2.38874	0.016906	0.171312
Dlk1	136.418	0.908778	0.380778	2.38663	0.0170035	0.172195
Gm4316	16.0763	-0.887117	0.371867	-2.38558	0.0170524	0.172586
Kiz	488.689	-0.495602	0.207809	-2.38489	0.0170842	0.172804
Arhgap22	5.11427	0.909369	0.381392	2.38434	0.0171097	0.172957
Hmga2	20.7374	0.878964	0.368851	2.38298	0.0171731	0.173292
Sprr1a	75.84	0.791318	0.33202	2.38335	0.0171561	0.173292
Pank4	59.4472	0.593776	0.249176	2.38296	0.017174	0.173292
Kcnk1	1003.51	0.401572	0.168563	2.38233	0.0172037	0.173475
Tmem237	41.6512	-0.75327	0.316217	-2.38213	0.0172128	0.173475
Gm17501	4.95281	0.91139	0.382652	2.38177	0.0172294	0.173538
Pdzd2	153.672	0.694325	0.291558	2.38143	0.0172455	0.173596
Abcc5	213.457	0.604402	0.253926	2.38023	0.0173018	0.174058
Igkc	6.5945	0.874053	0.367576	2.37789	0.0174122	0.174974
Snx25	1981.46	-0.372238	0.156544	-2.37785	0.0174138	0.174974
Pcdhb20	7.12915	0.90654	0.381332	2.3773	0.0174399	0.175026
Ttc32	82.6221	-0.644167	0.270943	-2.3775	0.0174304	0.175026
Gm26945	153.953	0.747323	0.31454	2.37592	0.0175052	0.175576
Scgb1c1	39.4537	-0.657084	0.276942	-2.37264	0.0176615	0.177038
Rbm25	1796.18	0.298733	0.125926	2.37229	0.0176784	0.177101
Zc4h2	16.6162	0.818278	0.345154	2.37077	0.0177513	0.177725
Pcnx	390.215	-0.555663	0.23447	-2.36986	0.0177946	0.178052
Iffo2	56.0371	0.672714	0.283918	2.3694	0.017817	0.178121
Peg13	178.337	-0.535039	0.225823	-2.36928	0.0178227	0.178121
Gm20300	657.438	-0.423518	0.178825	-2.36833	0.0178686	0.178473
Plet1	34.6181	0.837338	0.353679	2.36751	0.0179083	0.17855
Plppr3	25.9729	0.785743	0.331884	2.36752	0.0179078	0.17855
Mov10	36.2197	-0.821306	0.346847	-2.36792	0.0178885	0.17855
Gm44510	102.939	-0.484821	0.204842	-2.36681	0.0179421	0.17878
Slit2	419.648	0.595737	0.251808	2.36584	0.0179894	0.179144
Inhbb	105.007	0.730847	0.308949	2.36559	0.0180016	0.179148
Glcci1	380.963	-0.48603	0.205476	-2.36539	0.0180111	0.179148
Srebf2	230.445	-0.432376	0.182837	-2.36482	0.0180387	0.179315
Gm10076	430.859	-0.463559	0.196069	-2.36426	0.018066	0.179481
Inhba	45.0207	0.856037	0.362108	2.36404	0.0180769	0.179482
Kin	92.4241	-0.56039	0.237318	-2.36134	0.0182089	0.180686
Tgfb1i1	77.2291	0.691075	0.292772	2.36045	0.0182526	0.181012
Ghr	464.711	0.456822	0.193572	2.35996	0.0182768	0.181144
Retnlg	21.2542	0.830485	0.351944	2.35971	0.0182894	0.181145
Fmnl2	145.039	0.732344	0.310453	2.35895	0.0183267	0.181145
Mapk8	353.56	0.526536	0.223192	2.35912	0.0183185	0.181145
Opa1	812.275	-0.278902	0.118236	-2.35887	0.0183309	0.181145
Rps24	4095.11	-0.299212	0.126845	-2.35888	0.0183303	0.181145
Gimap8	23.8227	0.887849	0.376518	2.35805	0.0183711	0.181328
Gm13340	3015.39	-0.453767	0.192425	-2.35816	0.0183659	0.181328
Epb41l4a	116.026	0.567999	0.240925	2.35758	0.0183947	0.181454
Rgl1	42.2968	0.796228	0.338009	2.35564	0.0184907	0.182294
Stradb	123.621	-0.523009	0.222046	-2.35541	0.0185025	0.182302
Rai14	5161.25	0.245742	0.104381	2.35429	0.0185583	0.182744
Dab2	69.9136	0.79918	0.339637	2.35304	0.0186206	0.18325
Zfp641	14.3013	0.869046	0.3694	2.35259	0.0186432	0.183321
Cipc	299.408	-0.436224	0.185433	-2.35246	0.0186497	0.183321
Metrnl	96.199	0.625487	0.26596	2.35181	0.0186823	0.183403
Uqcrc2	390.756	0.362503	0.154149	2.35164	0.0186909	0.183403
Nenf	78.611	-0.557057	0.236861	-2.35183	0.0186811	0.183403
Pcbp3	4.57961	0.883267	0.375837	2.35013	0.0187666	0.183931
Wars	231.518	0.383239	0.163063	2.35025	0.0187606	0.183931
Slc36a4	94.9243	0.547832	0.233186	2.34934	0.0188068	0.184217
Etv1	561.819	-0.637679	0.271569	-2.34813	0.018868	0.184707
Ide	773.503	-0.451437	0.192321	-2.34731	0.0189095	0.185006
Cdc42ep1	49.9133	0.60895	0.259572	2.34598	0.0189773	0.185561
Zbtb46	40.0408	-0.673168	0.287026	-2.34532	0.0190106	0.185778
Gm37422	5.90373	-0.888835	0.379022	-2.34508	0.0190231	0.185791
Tbc1d14	242.009	0.401532	0.171329	2.34364	0.0190966	0.186401
Ncbp2	210.493	-0.511422	0.218258	-2.34319	0.0191195	0.186515
Tgtp2	15.8029	0.877966	0.374783	2.3426	0.0191501	0.186705
Tipin	115.878	0.614966	0.262634	2.34153	0.0192049	0.187131
Mfap5	21.1989	0.845984	0.361407	2.34081	0.019242	0.187131
Xrn1	1237.53	0.312887	0.133675	2.34066	0.0192497	0.187131
Fndc3a	1187.11	-0.377755	0.161381	-2.34076	0.0192447	0.187131
Gpatch11	72.1005	-0.672929	0.28744	-2.34111	0.0192266	0.187131
Btbd3	546.031	0.476883	0.203861	2.33925	0.0193223	0.187619
Cmc4	29.9806	-0.698137	0.298419	-2.33945	0.019312	0.187619
Pcmt1	269.793	0.411449	0.175906	2.33902	0.0193342	0.187626
Stmn1	87.1654	-0.564083	0.241207	-2.33859	0.0193568	0.187628
Msmo1	215.228	-0.686738	0.293629	-2.3388	0.0193459	0.187628
Limd1	240.535	-0.494212	0.211352	-2.33834	0.0193697	0.187644
Sdc3	6.9066	0.880969	0.376896	2.33744	0.0194165	0.187809
4732496C06Rik	187.104	-0.571773	0.244602	-2.33756	0.0194098	0.187809
Prmt5	74.2874	-0.640472	0.274015	-2.33736	0.0194204	0.187809
Coq9	94.1208	0.583023	0.249476	2.33699	0.0194397	0.187887
Impg2	25.2339	-0.843568	0.361008	-2.3367	0.0194547	0.187924
Gimap4	31.5877	0.79765	0.341513	2.33564	0.0195103	0.188352
Gm19514	12.4744	0.891602	0.381837	2.33503	0.0195418	0.188547
Gak	376.299	0.498027	0.213318	2.33467	0.0195608	0.188622
Luc7l3	1162.07	-0.413061	0.176951	-2.33432	0.019579	0.188689
Nova2	7.33796	0.877123	0.375928	2.33322	0.0196366	0.189135
Plau	13.2726	0.860591	0.368992	2.33227	0.0196864	0.189505
Tlcd1	95.0281	0.547121	0.234647	2.33168	0.0197176	0.189697
Mcl1	2621	0.465443	0.199637	2.33145	0.0197295	0.189703
Grb2	121.719	0.518807	0.222607	2.33059	0.0197749	0.19003
Dtl	60.6544	0.734505	0.315188	2.33037	0.0197866	0.190033
Rnf169	318.499	0.474976	0.203851	2.33001	0.0198055	0.190106
S1pr2	200.09	0.402114	0.172607	2.32965	0.0198246	0.19018
Cabin1	218.116	-0.585072	0.251168	-2.32941	0.0198375	0.190195
Sh3kbp1	20.6244	0.825545	0.354577	2.32825	0.0198988	0.190564
Gm14326	102.467	-0.599613	0.257523	-2.32839	0.0198915	0.190564
Cebpa	406.039	-0.470569	0.202139	-2.32794	0.0199151	0.190611
Deptor	564.999	-0.452123	0.194351	-2.32632	0.0200015	0.191329
Pcyt2	39.4643	-0.653372	0.280916	-2.32587	0.0200256	0.19145
Adpgk	75.3578	0.612632	0.263427	2.32563	0.0200386	0.191464
Pnn	775.927	-0.396311	0.170505	-2.32433	0.0201076	0.191905
Arl13b	154.379	-0.552717	0.237793	-2.32436	0.0201062	0.191905
Gfpt1	1977.38	-0.399308	0.171812	-2.3241	0.0201204	0.191917
Nphs2	22.8856	-0.854212	0.367677	-2.32327	0.0201649	0.192232
Bnc2	3.88377	-0.833543	0.359001	-2.32184	0.0202415	0.192853
Slc41a3	3.62739	0.883628	0.380723	2.32092	0.0202912	0.193217
Pgk1	346.062	0.445933	0.192192	2.32025	0.0203271	0.193339
Gm44661	8.51145	-0.883247	0.380659	-2.32031	0.0203242	0.193339
Trpc6	14.0214	0.852402	0.367489	2.31953	0.0203662	0.193514
Ptger3	12.9721	0.847747	0.365489	2.31949	0.0203687	0.193514
Gfra2	10.9409	0.883775	0.381141	2.31876	0.020408	0.193778
Cpt1c	5.25181	0.883119	0.381124	2.31714	0.0204961	0.194503
Cep192	212.221	-0.581948	0.251251	-2.3162	0.0205473	0.194879
Zfp287	4.83619	0.881359	0.380598	2.31572	0.0205736	0.194965
Kdm3a	589.63	0.500403	0.2161	2.31561	0.0205796	0.194965
Trmt1l	182.984	-0.493597	0.213223	-2.31494	0.0206165	0.195203
Fscn1	3.45381	0.889793	0.384431	2.31457	0.0206364	0.195281
Lonp2	448.869	-0.384698	0.166267	-2.31374	0.0206822	0.195503
Sap130	270.967	-0.393311	0.169991	-2.31372	0.0206832	0.195503
Gm26858	6.14116	-0.867844	0.37514	-2.31339	0.0207014	0.195565
Map2k2	119.48	0.475546	0.205624	2.3127	0.0207394	0.195813
Zfp839	53.777	-0.673773	0.291438	-2.31189	0.0207837	0.196122
Qsox1	28.9099	0.738925	0.31975	2.31095	0.0208356	0.196501
Arhgef28	121.959	0.701048	0.303485	2.30999	0.0208887	0.19689
Pcbd2	44.1198	-0.64358	0.278691	-2.30929	0.0209274	0.197144
Ick	1172.14	-0.367531	0.159184	-2.30884	0.0209523	0.197268
Dpp4	2091.36	-0.416283	0.180351	-2.30818	0.0209892	0.197504
1500011B03Rik	20.7483	0.756865	0.328009	2.30745	0.0210297	0.19758
Eif2d	116.583	-0.478602	0.207421	-2.3074	0.0210327	0.19758
St3gal2	16.1678	-0.740248	0.32079	-2.30758	0.0210225	0.19758
Gm9780	5.78999	0.876519	0.380069	2.30621	0.0210988	0.197646
Gm38134	11.073	0.866726	0.375806	2.30631	0.0210933	0.197646
Gm45819	32.1992	-0.802568	0.347927	-2.30671	0.0210707	0.197646
Gm19221	15.8105	-0.832228	0.360828	-2.30644	0.0210859	0.197646
Gm10417	17.518	-0.878225	0.380682	-2.30698	0.0210562	0.197646
Megf9	860.49	-0.474137	0.205693	-2.30507	0.0211629	0.198136
Scube1	12.487	0.836893	0.363227	2.30405	0.02122	0.198148
Psmd12	377.851	0.418079	0.181469	2.30385	0.0212309	0.198148
Slco2a1	2436.05	0.322543	0.140019	2.30357	0.0212471	0.198148
Ppm1a	590.432	0.320321	0.139041	2.3038	0.021234	0.198148
Snhg5	134.11	-0.394382	0.171171	-2.30403	0.0212212	0.198148
Marc2	234.804	-0.409155	0.177568	-2.30422	0.0212105	0.198148
Ica1l	111.361	-0.631966	0.274337	-2.30361	0.0212443	0.198148
Lrrc1	192.681	0.538796	0.233945	2.30309	0.021274	0.198179
Nudc	67.4043	-0.5269	0.22876	-2.30328	0.021263	0.198179
Ifit3b	3.22698	0.820646	0.356483	2.30207	0.0213315	0.198221
Mmp11	128.162	0.619913	0.269272	2.30219	0.0213247	0.198221
Zfp65	208.198	0.463473	0.201269	2.30276	0.0212924	0.198221
Ap3b1	537.684	-0.386198	0.167752	-2.3022	0.0213237	0.198221
Serpinb6b	996.589	-0.430574	0.187047	-2.30195	0.0213378	0.198221
Smarca1	92.1099	0.753399	0.327566	2.29999	0.0214488	0.199142
AC154562.1	23.5244	-0.840729	0.365833	-2.29812	0.0215547	0.200014
Ccdc190	7.46569	0.858711	0.373784	2.29735	0.0215989	0.200202
Eef1b2	1679.59	-0.277721	0.120883	-2.29744	0.0215937	0.200202
Gprc5a	701.748	0.318969	0.138958	2.29544	0.0217082	0.200993
Dclk1	217.181	-0.546805	0.238198	-2.29559	0.0216996	0.200993
Atox1	146.111	-0.448888	0.195597	-2.29496	0.0217352	0.20102
Oip5	20.8815	-0.859155	0.374363	-2.29498	0.0217345	0.20102
Irak1bp1	64.8681	-0.647107	0.282045	-2.29434	0.0217711	0.201241
Atxn10	830.107	-0.260215	0.113473	-2.2932	0.0218367	0.201736
Ankrd28	471.289	0.47241	0.206096	2.29219	0.021895	0.202163
Xaf1	49.8357	0.714696	0.311859	2.29173	0.0219213	0.202294
A130014A01Rik	6.75973	0.873756	0.38132	2.2914	0.0219402	0.202358
AC160637.1	119.552	0.697319	0.30435	2.29118	0.0219533	0.202367
Cox16	216.99	-0.504285	0.220119	-2.29096	0.0219655	0.202368
Itga7	125.599	0.58055	0.253448	2.29061	0.0219862	0.202447
Gm43544	20.5886	0.852039	0.372157	2.28946	0.0220527	0.202725
Nasp	331.422	-0.43625	0.190538	-2.28957	0.0220461	0.202725
Gm47676	20.338	-0.847828	0.370274	-2.28973	0.022037	0.202725
Armc4	2.33601	0.748491	0.326984	2.28908	0.0220748	0.202816
Ntf3	6.00772	0.849565	0.371184	2.2888	0.0220912	0.202856
Aldh1a3	34.3269	0.821224	0.359127	2.28672	0.022212	0.203296
Cd200r1	3.38672	0.782601	0.342121	2.2875	0.0221669	0.203296
Atp6ap1	571.065	0.303878	0.132886	2.28676	0.0222096	0.203296
Wwp1	2806.94	-0.333203	0.145702	-2.28687	0.0222033	0.203296
Med7	183.013	-0.414277	0.181131	-2.28716	0.0221862	0.203296
Arhgap11a	188.686	-0.67413	0.294792	-2.2868	0.0222074	0.203296
Fzd1	273.733	0.492207	0.215376	2.28533	0.0222933	0.203929
Ddit4l	21.29	0.807561	0.353444	2.28484	0.0223224	0.204083
Rin1	20.3947	0.792639	0.346966	2.28448	0.0223431	0.204161
Oit3	4.29766	-0.852848	0.373388	-2.28408	0.0223669	0.204267
Zfp655	424.822	0.45075	0.197438	2.283	0.0224303	0.204735
Otud7b	509.927	0.393427	0.172369	2.28247	0.0224614	0.204907
Cpeb4	3049.52	0.391556	0.171577	2.2821	0.0224832	0.204994
Extl3	159.736	0.425321	0.186413	2.28161	0.0225125	0.205149
Fdps	179.519	-0.644517	0.282637	-2.28037	0.0225857	0.205705
Kank2	534.168	-0.392097	0.171963	-2.28013	0.0225999	0.205722
Ltbp4	22.9142	0.828634	0.36352	2.27947	0.0226391	0.205725
Mrps5	65.0496	0.666559	0.29237	2.27985	0.0226165	0.205725
Smg5	95.9325	0.62512	0.27426	2.2793	0.0226495	0.205725
Sem1	479.806	-0.344185	0.15099	-2.27952	0.022636	0.205725
D930036K23Rik	16.7189	0.800065	0.351143	2.27846	0.0226994	0.206067
Lypd6b	29.0418	0.752131	0.330272	2.27731	0.0227678	0.206576
Scyl3	189.818	0.610897	0.268346	2.27653	0.0228143	0.206706
Mterf1a	19.8281	-0.824848	0.36234	-2.27645	0.0228192	0.206706
Gm20731	7.77001	-0.855675	0.375841	-2.27669	0.0228046	0.206706
Tiam1	9.8809	0.870816	0.382759	2.2751	0.0228999	0.206748
Tshr	6.0952	0.865017	0.380236	2.27495	0.0229091	0.206748
Gm19219	5.18897	0.853296	0.375037	2.27523	0.0228922	0.206748
Bcam	671.998	0.389717	0.171295	2.27512	0.0228985	0.206748
Srp72	1042.66	-0.296388	0.130232	-2.27585	0.0228547	0.206748
Cnih1	385.23	-0.326546	0.143464	-2.27615	0.0228368	0.206748
Cdc14a	324.276	-0.432708	0.190208	-2.27493	0.0229103	0.206748
Rilp	27.0657	-0.652199	0.286722	-2.27468	0.0229254	0.206773
Abca1	434.949	0.669278	0.294326	2.27394	0.0229698	0.207062
Arhgef3	29.775	0.785708	0.345615	2.27336	0.0230043	0.20715
Taf9b	316.509	-0.540462	0.237722	-2.2735	0.022996	0.20715
Tlr3	343.69	0.585006	0.257433	2.27246	0.0230587	0.207528
Mknk1	75.2505	-0.584941	0.257734	-2.26955	0.0232349	0.209002
Pfkl	84.1912	0.640907	0.2825	2.26869	0.023287	0.209358
Mfsd1	442.492	0.297663	0.131266	2.26763	0.0233519	0.209829
Vstm4	9.54302	0.863404	0.380865	2.26696	0.0233929	0.209972
Dhtkd1	4.53923	-0.85373	0.376591	-2.26699	0.0233907	0.209972
Pramef8	40.3525	0.717727	0.316808	2.26549	0.0234824	0.210662
Epha3	6.52372	0.856757	0.378297	2.26477	0.0235265	0.210945
Mpp6	480.9	-0.413078	0.182415	-2.2645	0.0235435	0.210984
Rn7sk	984.256	0.568936	0.251345	2.26357	0.0236007	0.21127
Gsap	1367.68	-0.458579	0.202585	-2.26364	0.0235963	0.21127
Gss	91.4191	0.538458	0.23793	2.26309	0.0236301	0.211421
Znf41-ps	19.6275	0.838764	0.370831	2.26185	0.0237067	0.211421
Ces2e	2.50453	0.748501	0.330835	2.26246	0.0236689	0.211421
G6pc3	33.6219	0.623169	0.275435	2.26249	0.0236671	0.211421
Eif4ebp2	335.233	0.499862	0.220905	2.26279	0.0236487	0.211421
Kcmf1	528.629	0.422845	0.186924	2.26213	0.0236896	0.211421
Gm29216	61517.9	-0.439331	0.194252	-2.26166	0.0237186	0.211421
Mpz	2.76067	-0.828798	0.366417	-2.2619	0.0237039	0.211421
Pde1c	142.95	0.674436	0.298403	2.26015	0.023812	0.211915
Ibtk	467.488	0.455225	0.201404	2.26027	0.0238048	0.211915
Aifm3	12.569	-0.79167	0.350221	-2.26049	0.0237911	0.211915
Sephs1	265.278	0.496719	0.219851	2.25934	0.023862	0.212022
Cdcp1	464.067	0.392103	0.173543	2.25939	0.0238588	0.212022
Gm14633	5.70622	-0.841851	0.372573	-2.25956	0.0238487	0.212022
Adam7	5.05137	-0.83297	0.369003	-2.25736	0.0239859	0.21301
Tnfrsf11b	71.056	0.644729	0.285753	2.25624	0.0240554	0.213423
Tmed3	144.123	-0.501383	0.222229	-2.25615	0.0240611	0.213423
D10Jhu81e	57.783	-0.593761	0.263192	-2.256	0.0240706	0.213423
Met	1582.43	-0.464361	0.205922	-2.25504	0.0241309	0.213807
Gm6768	5.93874	-0.851521	0.377631	-2.2549	0.0241395	0.213807
Gm14221	7.60627	-0.84225	0.373562	-2.25465	0.0241554	0.213834
Cys1	43.1288	-0.66954	0.297027	-2.25414	0.0241875	0.214005
Msrb2	47.4902	-0.574525	0.254917	-2.25377	0.0242106	0.214097
Gm14853	6.71433	-0.854865	0.379535	-2.2524	0.024297	0.214747
Pdgfra	56.4719	0.727748	0.323259	2.25128	0.0243677	0.215259
Flvcr2	79.8715	0.541976	0.240855	2.25021	0.0244354	0.215515
Zfp935	285.567	-0.472722	0.21005	-2.25052	0.024416	0.215515
Gm17956	14.2153	-0.819155	0.364029	-2.25025	0.0244333	0.215515
Smarcal1	116.635	-0.575138	0.255699	-2.24927	0.0244952	0.215929
Ffar4	49.1651	0.584669	0.259991	2.2488	0.024525	0.216078
Katnbl1	257.233	-0.430327	0.191414	-2.24816	0.0245663	0.216252
Hexim1	422.716	-0.460199	0.204707	-2.24809	0.0245706	0.216252
C130093G08Rik	3.894	-0.786091	0.349734	-2.24768	0.0245965	0.216366
Gm45774	5.31721	0.857675	0.381742	2.24674	0.0246566	0.216781
Tmigd3	9.31999	-0.850525	0.378724	-2.24576	0.0247191	0.217217
Cirbp	46.0169	0.673158	0.299854	2.24496	0.024771	0.217467
Ereg	1831.5	0.661741	0.294773	2.24492	0.0247735	0.217467
Stat1	319.327	0.453251	0.201956	2.24431	0.0248127	0.217584
Mlc1	225.92	-0.63293	0.282016	-2.2443	0.0248129	0.217584
Gab3	3.34964	0.807471	0.35995	2.24329	0.0248784	0.218044
Nr2c1	193.077	0.494569	0.220531	2.24263	0.0249207	0.218301
Atxn7l3b	433.679	0.328433	0.14647	2.24232	0.0249405	0.21836
A930001C03Rik	7.79979	0.8376	0.373641	2.24173	0.0249791	0.218583
Csmd1	25.907	0.853058	0.380632	2.24116	0.0250155	0.218788
S100a4	9.12852	0.8459	0.377667	2.2398	0.0251036	0.219215
Gng2	6.9399	0.842351	0.376082	2.2398	0.0251037	0.219215
Cables1	31.5881	-0.724021	0.323242	-2.23987	0.0250994	0.219215
Nsf	335.998	0.469696	0.209729	2.23954	0.0251209	0.219251
Robo4	13.1194	0.849886	0.379954	2.23681	0.0252985	0.219872
Krt10	15.8891	0.799984	0.357705	2.23643	0.0253234	0.219872
Rsph9	13.4464	0.754621	0.33732	2.23711	0.0252792	0.219872
Ptpru	20.5619	0.732693	0.327463	2.23748	0.0252547	0.219872
Cerk	45.643	0.65968	0.294849	2.23735	0.0252634	0.219872
Nrp2	194.235	0.554423	0.247729	2.23802	0.0252196	0.219872
Cebpd	635.163	-0.428605	0.191637	-2.23655	0.0253157	0.219872
Snapc5	132.441	-0.48696	0.217628	-2.23758	0.0252486	0.219872
Gm1821	1384.38	-0.569012	0.254223	-2.23824	0.0252055	0.219872
Strada	71.6516	-0.642503	0.287255	-2.2367	0.0253057	0.219872
Asb13	136.568	-0.573379	0.256469	-2.23566	0.0253738	0.220196
Col7a1	19.662	0.855408	0.382873	2.23419	0.0254708	0.220847
AC163018.1	6.43606	-0.842641	0.377169	-2.23412	0.0254752	0.220847
Zfp68	387.735	-0.343723	0.15391	-2.23327	0.0255312	0.221218
Cdkl5	611.305	-0.440286	0.197334	-2.23117	0.0256699	0.222304
Rtl5	2.80195	0.834134	0.373951	2.2306	0.0257078	0.2225
Tacstd2	319.128	0.521961	0.234024	2.23038	0.0257225	0.2225
St14	195.22	0.391549	0.175565	2.23023	0.0257324	0.2225
Usp35	16.3672	0.745951	0.334609	2.22932	0.0257928	0.222907
Twistnb	321.192	0.424748	0.190618	2.22827	0.0258623	0.223393
1810041H14Rik	4.2796	0.852711	0.382761	2.22779	0.0258945	0.223555
Ranbp17	5.19745	0.854665	0.383833	2.22666	0.0259701	0.223977
Zc3h6	55.2879	0.758263	0.340534	2.22669	0.0259683	0.223977
S1pr1	44.3453	0.815864	0.366603	2.22547	0.0260495	0.2242
Fgf1	1884.85	-0.344022	0.15458	-2.22553	0.0260459	0.2242
Trappc13	463.005	-0.372421	0.167301	-2.22605	0.0260109	0.2242
Rdh10	194.522	-0.466293	0.209514	-2.22559	0.0260413	0.2242
Il1rn	23.0194	0.841198	0.378024	2.22525	0.0260643	0.224212
5033403F01Rik	6.68144	-0.847098	0.380873	-2.2241	0.0261418	0.224763
Tmem65	368.952	0.3752	0.168725	2.22373	0.0261665	0.22486
She	20.4842	0.835439	0.375824	2.22295	0.0262192	0.225094
Ankrd11	704.196	-0.292889	0.131758	-2.22293	0.0262206	0.225094
Adipor1	508.917	-0.321454	0.144622	-2.22272	0.0262344	0.225097
Oas1g	6.62014	0.844684	0.380097	2.22229	0.0262638	0.225119
Med23	184.509	0.565818	0.254588	2.22248	0.0262507	0.225119
Gm17477	36.8093	0.770168	0.346631	2.22187	0.0262922	0.225246
Fsd1l	256.365	-0.491807	0.221393	-2.22142	0.0263223	0.225389
Tmem213	93.8988	0.643128	0.289596	2.22077	0.0263664	0.225651
4732487G21Rik	26.2116	0.737531	0.332321	2.21933	0.0264639	0.226255
Pptc7	500.907	0.364216	0.164104	2.21942	0.0264578	0.226255
Trip11	2594.04	-0.301074	0.135677	-2.21905	0.0264836	0.226307
Ppt1	214.115	0.450406	0.202999	2.21876	0.0265033	0.226359
Emp1	826.208	0.568925	0.256478	2.21823	0.0265394	0.226553
Gm26762	12.3443	0.828054	0.373398	2.21762	0.0265809	0.226676
Ttc38	147.864	-0.497846	0.224479	-2.21779	0.0265693	0.226676
2900035J10Rik	9.13492	-0.786482	0.354714	-2.21723	0.0266075	0.226787
Brwd3	1492.61	-0.489115	0.220621	-2.21699	0.0266237	0.22681
Grem1	7.6698	0.815168	0.367869	2.21592	0.0266971	0.227125
Itpripl2	487.27	0.447193	0.201815	2.21586	0.0267014	0.227125
Gm43577	16.1724	-0.828961	0.374082	-2.21598	0.0266925	0.227125
4933406C10Rik	4.40356	0.84283	0.380461	2.21529	0.0267402	0.227274
Rps28	2327.18	-0.301752	0.136218	-2.2152	0.0267461	0.227274
Gfod1	8.33813	0.842467	0.380512	2.21403	0.0268264	0.227645
A230103L15Rik	29.076	-0.804362	0.363311	-2.21397	0.0268305	0.227645
Gm38335	5.3175	-0.845067	0.381695	-2.21398	0.0268299	0.227645
F2rl1	134.165	0.640382	0.289351	2.21317	0.0268862	0.228002
Sv2a	3.2637	-0.7936	0.358824	-2.21167	0.0269894	0.228761
4931406P16Rik	473.485	0.526621	0.238232	2.21054	0.0270674	0.229306
Gm37914	33.3676	-0.789282	0.357205	-2.20961	0.0271326	0.229741
Fbln2	4.53461	0.836821	0.378865	2.20876	0.0271916	0.230125
Rims2	23.0452	0.839245	0.380087	2.20804	0.0272417	0.230227
Cramp1l	275.055	-0.442783	0.200543	-2.20792	0.0272498	0.230227
Aars2	9.50174	-0.804959	0.364591	-2.20784	0.0272551	0.230227
Gm26581	4.36305	-0.809501	0.366656	-2.20779	0.0272587	0.230227
Catsperg1	4.13819	-0.82972	0.375888	-2.20736	0.027289	0.230367
Fam46b	12.6066	0.840067	0.380708	2.20659	0.0273427	0.230704
Chrnb1	408.916	0.331902	0.150437	2.20625	0.0273664	0.230788
Fam72a	9.69515	-0.837186	0.379511	-2.20596	0.0273869	0.230844
Ncoa7	379.472	-0.45438	0.206001	-2.20572	0.0274039	0.230871
Tmem63a	133.019	0.49293	0.223516	2.20534	0.0274302	0.230977
Fam185a	27.1824	-0.745737	0.338214	-2.20493	0.0274591	0.230987
4931428F04Rik	13.2112	-0.833521	0.378025	-2.20493	0.0274587	0.230987
C430049B03Rik	18.8608	0.823584	0.373614	2.20437	0.0274982	0.231124
Sqor	133.695	-0.540553	0.245226	-2.20431	0.0275029	0.231124
Fes	17.1585	-0.815936	0.370201	-2.20404	0.0275218	0.231167
Hoxa3	3.16312	0.809283	0.367302	2.20332	0.0275721	0.231353
Tmem67	67.6901	0.683164	0.310148	2.20271	0.0276154	0.231353
Ubac2	60.2067	0.524179	0.237992	2.20251	0.0276296	0.231353
Samhd1	696.754	0.433032	0.196617	2.20241	0.0276361	0.231353
Ctdsp2	491.125	0.342706	0.155634	2.20199	0.0276658	0.231353
[truncated: 14,742 more rows]
