# Supplementary material for: LKB1 drives stasis and C/EBP-mediated reprogramming to an alveolar type II fate in lung cancer
Source: Nat Commun. 2022 Feb 28;13:1090. doi: 10.1038/s41467-022-28619-8 (PMC8885825; doi:10.1038/s41467-022-28619-8)
Supplement: Supplementary file 14 — Supplementary Data 11 [file 41467_2022_28619_MOESM14_ESM.xlsx]

## Sheet: Sheet1
Supplementary Data 11. Differential expression analysis results for the comparison of sgCebps tumors to sgLkb1 tumors. P values were obtained using the Wald test and corrected for multiple hypothesis testing using the Benjamini-Hochberg procedure.
Gene	baseMean	log2FoldChange	lfcSE	stat	pvalue	padj
Slpi	154.74	-3.82056	0.234597	-16.2857	1.24796e-59	2.02693e-55
Scd1	54537.6	-2.23454	0.151303	-14.7686	2.33524e-49	1.89645e-45
Tmem163	358.735	-3.30919	0.236618	-13.9854	1.91493e-44	1.03674e-40
Chil1	2459.07	-2.54898	0.18468	-13.8022	2.47316e-43	1.00423e-39
Pde7b	1474.45	-1.54226	0.112615	-13.6949	1.08849e-42	3.53587e-39
Car2	853.609	2.21574	0.165964	13.3507	1.1735e-40	3.17666e-37
Dmkn	238.33	-4.70677	0.359829	-13.0806	4.2517e-39	9.86516e-36
Pmvk	250.015	-2.64579	0.203824	-12.9808	1.57243e-38	3.19242e-35
Panct2	478.673	2.24798	0.174362	12.8926	4.95271e-38	8.93798e-35
Cap2	259.25	-3.3304	0.260197	-12.7995	1.64929e-37	2.67878e-34
Cbr2	1785.02	3.1132	0.251271	12.3898	2.96641e-35	4.38004e-32
Trf	1292.57	-2.61362	0.214214	-12.201	3.0701e-34	4.15538e-31
Itih4	648.408	-2.8646	0.240898	-11.8913	1.31297e-32	1.6404e-29
Corin	512.17	2.65829	0.236354	11.2471	2.39366e-29	2.77698e-26
Prps2	1259.03	1.37959	0.126301	10.9231	8.94128e-28	9.68161e-25
Kng2	296.795	-6.00251	0.561382	-10.6924	1.105e-26	1.12171e-23
Rian	4132.55	-2.30788	0.217521	-10.6099	2.67993e-26	2.56044e-23
Uty	258.026	29.9382	2.9145	10.2722	9.40666e-25	8.48794e-22
Eif2s3y	173.89	29.4727	2.8719	10.2625	1.04023e-24	8.89233e-22
Lrrk2	5799.14	-1.3028	0.12879	-10.1157	4.7055e-24	3.82134e-21
Kcne2	621.003	-1.63043	0.169803	-9.60189	7.84923e-22	6.07082e-19
Cyp4v3	380.06	-1.50269	0.157406	-9.5466	1.34029e-21	9.89499e-19
Mfsd2a	290.907	-1.98926	0.2104	-9.45466	3.24063e-21	2.28845e-18
Rnase4	4143.38	-2.16108	0.233465	-9.25655	2.11152e-20	1.42897e-17
Aldh1l2	128.131	-3.3292	0.360853	-9.22591	2.81155e-20	1.82661e-17
Col6a1	161.064	-1.93536	0.211413	-9.15436	5.46807e-20	3.41586e-17
Pde10a	44.0435	-4.20795	0.462886	-9.09067	9.84321e-20	5.92124e-17
Tmsb4x	26963.5	0.821072	0.090545	9.06811	1.21096e-19	7.02446e-17
H2-Aa	1980.44	0.793233	0.0875904	9.05616	1.35123e-19	7.5678e-17
H2-Ab1	1682.26	0.882946	0.0996081	8.8642	7.70577e-19	4.1719e-16
Prnp	1451.76	-1.31703	0.149056	-8.83581	9.93795e-19	5.20685e-16
Fgf1	1884.85	1.06687	0.121543	8.77772	1.66826e-18	8.46745e-16
Ddx3y	383.177	26.1027	2.98787	8.73623	2.41009e-18	1.15131e-15
Reep6	248.19	-1.72527	0.197448	-8.73783	2.37637e-18	1.15131e-15
Mylk	1087.48	1.29773	0.149212	8.69724	3.40056e-18	1.57805e-15
Sema3a	1597.05	1.66612	0.192456	8.65714	4.83732e-18	2.18244e-15
Il33	3505.04	-1.57889	0.183378	-8.61006	7.30207e-18	3.20541e-15
Tshz1	278.949	-1.29574	0.151904	-8.53	1.46345e-17	6.25509e-15
Slc40a1	128.604	3.02216	0.356706	8.47242	2.40342e-17	1.00093e-14
Iqgap2	463.457	2.43445	0.28779	8.45911	2.69427e-17	1.09401e-14
Daam1	616.648	-1.24874	0.14779	-8.44943	2.92722e-17	1.15961e-14
Sptlc2	3008.24	-0.919226	0.109131	-8.42317	3.66428e-17	1.41703e-14
Acot1	241.581	-1.999	0.238273	-8.38954	4.88042e-17	1.83983e-14
Zfp872	118.82	1.92985	0.230099	8.38707	4.98415e-17	1.83983e-14
Cdkn1a	696.209	-1.34578	0.161218	-8.34757	6.96843e-17	2.46046e-14
Vldlr	558.29	-1.61885	0.193877	-8.34988	6.83326e-17	2.46046e-14
Mme	4143.62	-1.60872	0.194623	-8.26583	1.38726e-16	4.79403e-14
Ttc9	442.699	-1.42116	0.173295	-8.20077	2.38855e-16	8.08225e-14
Fitm2	158.167	-1.39004	0.169768	-8.18789	2.65856e-16	8.81231e-14
S100g	1380.82	-1.9922	0.247342	-8.05443	7.98495e-16	2.59383e-13
Nexmif	359.319	2.21167	0.275815	8.01869	1.0688e-15	3.40381e-13
H2-DMb2	58.7925	2.46252	0.307561	8.00662	1.17905e-15	3.61324e-13
Meg3	2245.55	-2.49599	0.311665	-8.00856	1.16055e-15	3.61324e-13
Tacstd2	319.128	-1.68687	0.212433	-7.94068	2.01072e-15	6.04781e-13
Eif4h	2025.67	-0.861334	0.108931	-7.90715	2.63344e-15	7.7768e-13
Atp2a3	259.487	0.833356	0.105582	7.89299	2.95037e-15	8.55714e-13
Ang	107.924	-2.19618	0.27932	-7.86259	3.76265e-15	1.07216e-12
Tnxb	28.2543	2.86933	0.367304	7.81186	5.63521e-15	1.57805e-12
App	3202.69	-0.88604	0.1139	-7.77913	7.30238e-15	2.01026e-12
Stc1	97.4446	-2.82606	0.364051	-7.76282	8.30614e-15	2.24847e-12
Steap4	79.0395	-3.13179	0.407666	-7.68226	1.56311e-14	4.16196e-12
Cdc42bpa	2519.45	0.546077	0.0712726	7.6618	1.83339e-14	4.80288e-12
Antxr1	1428.42	0.791345	0.103483	7.6471	2.0556e-14	5.29952e-12
Nupr1	173.04	-1.51657	0.198563	-7.63769	2.21153e-14	5.61244e-12
Soat1	3917.25	-0.808573	0.106119	-7.61952	2.54627e-14	6.36255e-12
Cd200	779.381	-1.03901	0.136522	-7.61057	2.72882e-14	6.71537e-12
Ly6c2	205.326	-2.09069	0.274886	-7.60567	2.83429e-14	6.87082e-12
Egfl6	9173.93	0.870099	0.114986	7.56697	3.82031e-14	8.99268e-12
Lcn2	3608.01	-1.52102	0.201004	-7.56714	3.81537e-14	8.99268e-12
Efnb2	341.23	1.06562	0.141501	7.53087	5.04032e-14	1.1695e-11
Kcnj2	1237.05	-1.02469	0.136179	-7.52462	5.2874e-14	1.20955e-11
Tgfbi	848.081	-1.76992	0.235887	-7.50323	6.22661e-14	1.40462e-11
Dennd5b	128.563	2.29998	0.307785	7.47269	7.85727e-14	1.74819e-11
Fasn	3295.23	-1.02715	0.138092	-7.43817	1.0209e-13	2.24073e-11
Rbm24	156.439	-6.12388	0.827431	-7.40108	1.35086e-13	2.92426e-11
Stard8	256.536	1.30951	0.176976	7.39937	1.36833e-13	2.92426e-11
Col23a1	147.819	1.52353	0.206433	7.38028	1.57959e-13	3.33192e-11
Reps2	361.914	1.17094	0.158857	7.371	1.69357e-13	3.52653e-11
Rassf9	193.629	1.70625	0.231983	7.35509	1.90792e-13	3.92259e-11
Lgi2	74.7418	-2.73894	0.372726	-7.34841	2.00574e-13	4.07216e-11
Arl5a	2478.34	-0.779022	0.106064	-7.34486	2.05979e-13	4.13027e-11
Abca3	3528.22	-0.85101	0.116241	-7.32108	2.45986e-13	4.81363e-11
Scp2	2211.26	-0.670232	0.0915458	-7.32128	2.45616e-13	4.81363e-11
Gm10704	31.2029	-5.20344	0.712205	-7.3061	2.75014e-13	5.31759e-11
Gstp3	25.8343	-2.97099	0.408107	-7.27992	3.3403e-13	6.38273e-11
Lrp4	256.421	0.965341	0.13385	7.21212	5.50869e-13	1.04037e-10
Cdkn2c	90.1157	1.66683	0.231854	7.18913	6.52058e-13	1.21732e-10
Gm37899	639.544	-2.12867	0.296214	-7.18627	6.65867e-13	1.22898e-10
Gm45332	36.6144	-4.95276	0.693192	-7.14485	9.00939e-13	1.64416e-10
Igfbp7	1858.72	1.00622	0.141492	7.11146	1.1482e-12	2.07212e-10
Zfp516	303.333	-0.993349	0.140035	-7.09356	1.30707e-12	2.3329e-10
Epdr1	129.694	3.91592	0.552377	7.08921	1.34882e-12	2.38126e-10
Anpep	519.163	-1.8809	0.265635	-7.08077	1.43359e-12	2.5037e-10
Rftn2	70.6864	1.94749	0.275307	7.07386	1.50681e-12	2.60358e-10
Rnf128	422.804	1.79167	0.253379	7.07111	1.537e-12	2.62778e-10
Atp13a4	654.775	1.64188	0.232369	7.06581	1.59685e-12	2.70167e-10
Arhgap32	73.7399	2.04795	0.290448	7.051	1.77634e-12	2.97436e-10
Cdkl5	611.305	1.15193	0.164337	7.00959	2.39018e-12	3.96136e-10
Pkib	368.926	1.94137	0.277144	7.00489	2.47175e-12	4.05516e-10
Adam22	288.179	1.40548	0.200836	6.99817	2.59331e-12	4.21206e-10
Ptprn	151.328	-6.35446	0.911822	-6.96897	3.1927e-12	5.13425e-10
Gm26945	153.953	-2.54117	0.36905	-6.88572	5.7494e-12	9.15507e-10
Sh3bgrl	2783.65	0.859791	0.125329	6.86029	6.87217e-12	1.08367e-09
Msln	21.7231	-3.5001	0.512015	-6.83594	8.14686e-12	1.27232e-09
Macc1	868.678	0.939537	0.137614	6.82732	8.65184e-12	1.33832e-09
Gm8113	48.1608	-3.40437	0.499559	-6.81475	9.44305e-12	1.4334e-09
Vnn1	128.877	-1.30449	0.191409	-6.81519	9.41385e-12	1.4334e-09
Tnfrsf21	386.722	0.901053	0.133005	6.77458	1.24766e-11	1.87634e-09
Cd74	5194.53	0.503216	0.0743193	6.77099	1.27901e-11	1.90585e-09
Ccnd2	128.858	-2.13609	0.316116	-6.7573	1.40584e-11	2.05549e-09
Gnai1	358.397	1.36151	0.201468	6.75794	1.39966e-11	2.05549e-09
Lyz2	44781.1	-1.82227	0.269722	-6.75612	1.41741e-11	2.05549e-09
Sulf2	57.2934	-1.97592	0.295176	-6.69404	2.17097e-11	3.12044e-09
Cebpa	406.039	1.13097	0.169698	6.66459	2.65411e-11	3.78141e-09
Ggt5	78.7753	1.56898	0.236242	6.64141	3.10693e-11	4.38807e-09
Pthlh	52.4676	-4.2249	0.640967	-6.59145	4.35566e-11	6.09868e-09
B830012L14Rik	149.2	-2.44322	0.372848	-6.55287	5.6441e-11	7.76876e-09
Rap1gap	253.517	1.10267	0.168263	6.55328	5.62873e-11	7.76876e-09
Mbnl3	676.783	0.996854	0.152608	6.53212	6.48449e-11	8.85051e-09
Gm45351	131.261	2.29228	0.351175	6.52745	6.69003e-11	9.05495e-09
Ces1d	501.9	0.964835	0.148438	6.49992	8.03626e-11	1.07872e-08
Ffar4	49.1651	-1.68761	0.259924	-6.49268	8.43212e-11	1.12258e-08
Tceal8	438.23	0.876053	0.135124	6.48335	8.97101e-11	1.18461e-08
Wars	231.518	0.806666	0.124993	6.45369	1.09156e-10	1.42976e-08
Stk26	186.76	1.25268	0.195497	6.40765	1.47775e-10	1.92013e-08
Palld	61.7812	-1.96206	0.30682	-6.39482	1.60739e-10	2.07201e-08
Dgkh	420.414	1.10324	0.17256	6.39335	1.62289e-10	2.07324e-08
Socs2	1904.93	-0.816548	0.127739	-6.39232	1.63388e-10	2.07324e-08
Fn1	1725.77	-1.27166	0.199117	-6.38646	1.69771e-10	2.13753e-08
Atp7b	152.981	-1.96799	0.309215	-6.36447	1.95972e-10	2.44844e-08
Fbp1	108.106	-1.89265	0.297523	-6.36134	2.00003e-10	2.47973e-08
Gm10020	74.2694	-7.41862	1.17785	-6.29846	3.00617e-10	3.67201e-08
Ogfrl1	441.44	-1.03516	0.164352	-6.29842	3.00688e-10	3.67201e-08
Slc4a5	136.019	1.35763	0.216041	6.28411	3.29733e-10	3.99666e-08
Serinc5	801.618	1.19167	0.189985	6.27241	3.55501e-10	4.27707e-08
Rai14	5161.25	-0.491333	0.0783683	-6.26954	3.62116e-10	4.32463e-08
Lrrn3	28.4944	2.62416	0.419647	6.25326	4.01972e-10	4.76557e-08
Ttpa	31.2495	-2.37341	0.380817	-6.23243	4.59268e-10	5.40539e-08
Slc10a6	101.539	-1.57745	0.253551	-6.22144	4.92621e-10	5.75623e-08
Tspan13	259.2	0.944139	0.152035	6.21001	5.29826e-10	6.14674e-08
Cmtm8	289.02	-0.765822	0.123397	-6.20614	5.43022e-10	6.25516e-08
Rab3c	342.474	1.30494	0.210314	6.2047	5.48024e-10	6.26831e-08
Epas1	3435.05	-0.715269	0.11622	-6.15443	7.53488e-10	8.49871e-08
Ppargc1a	212.524	-1.51427	0.246041	-6.15456	7.5286e-10	8.49871e-08
C3	608.752	-2.40487	0.39185	-6.13723	8.39708e-10	9.40589e-08
Smc4	1885.03	0.972837	0.158887	6.12282	9.19363e-10	1.02276e-07
Slc15a2	1149.52	0.822412	0.134451	6.11684	9.54495e-10	1.05462e-07
Cd14	122.994	1.03204	0.168893	6.11058	9.92679e-10	1.0894e-07
Snhg11	267.319	-1.50676	0.24884	-6.05515	1.40289e-09	1.52925e-07
Acsl5	1883.43	-0.650033	0.107469	-6.04857	1.46135e-09	1.58235e-07
Secisbp2l	3527.07	-0.575748	0.0958191	-6.00869	1.87027e-09	2.01171e-07
H2-Eb1	439.107	0.856375	0.142668	6.00258	1.94208e-09	2.07521e-07
Cytip	172.273	1.22742	0.204998	5.98751	2.13081e-09	2.262e-07
Zadh2	326.154	-1.08012	0.181158	-5.96233	2.48669e-09	2.62265e-07
Kcnk2	276.95	1.6043	0.269406	5.95494	2.60174e-09	2.72629e-07
Fbxo4	139.395	-1.02943	0.173326	-5.93929	2.86255e-09	2.98036e-07
Ryr2	102.274	-3.7723	0.636967	-5.92228	3.17505e-09	3.28466e-07
Slc25a51	1086.92	-0.778298	0.131453	-5.92074	3.20495e-09	3.29461e-07
Mcam	131.348	-2.09099	0.354319	-5.90145	3.60326e-09	3.68077e-07
Bmp4	1345.54	0.766878	0.130252	5.88764	3.9174e-09	3.97665e-07
Cldn2	111.213	2.41191	0.409859	5.88473	3.98702e-09	4.02218e-07
Crnde	57.5372	-1.84733	0.314199	-5.8795	4.11496e-09	4.12563e-07
Bach2	111.345	-2.05204	0.349275	-5.87513	4.22507e-09	4.21003e-07
Ptger3	12.9721	-4.54133	0.779019	-5.82956	5.55753e-09	5.50399e-07
Hsd3b2	30.5258	5.36586	0.921785	5.82116	5.84396e-09	5.75258e-07
Gm43719	112.628	1.97258	0.340344	5.79586	6.79728e-09	6.65069e-07
Tspan8	1390.61	0.999911	0.173314	5.76936	7.95724e-09	7.73901e-07
Mirg	85.4397	-2.52852	0.438689	-5.76383	8.22285e-09	7.94974e-07
Acss1	337.776	1.04389	0.18138	5.75527	8.65019e-09	8.3134e-07
Aass	228.079	1.48737	0.258916	5.74459	9.21438e-09	8.80353e-07
Tmem252	222.057	-1.78859	0.31212	-5.73046	1.00159e-08	9.51337e-07
Celsr2	54.8193	-1.99726	0.34958	-5.71331	1.108e-08	1.04628e-06
Bex4	191.104	2.81073	0.492452	5.70761	1.14571e-08	1.07564e-06
Pik3c2g	375.823	1.51989	0.266349	5.70639	1.15398e-08	1.07718e-06
Greb1	142.696	2.0946	0.367729	5.69604	1.22619e-08	1.13804e-06
Slc38a4	191.734	-3.4201	0.600551	-5.69494	1.23416e-08	1.13893e-06
Lcp1	1891.03	0.834966	0.146647	5.69372	1.24302e-08	1.14063e-06
Acoxl	433.851	-1.68207	0.295702	-5.6884	1.28236e-08	1.17012e-06
Tmprss4	114.576	-2.12542	0.374706	-5.67223	1.40954e-08	1.27898e-06
Kif16b	307.681	1.1271	0.199115	5.66058	1.5086e-08	1.36126e-06
Stk11	103.669	1.20117	0.212365	5.65618	1.54781e-08	1.38893e-06
Plagl1	343.777	1.55552	0.275268	5.65095	1.59565e-08	1.42398e-06
Dusp16	596.741	-0.854042	0.151448	-5.63917	1.70871e-08	1.51655e-06
Akap13	3179.54	0.65146	0.115626	5.63419	1.75879e-08	1.55251e-06
Bhlhe41	53.6039	-2.40175	0.427474	-5.61847	1.92661e-08	1.69146e-06
Gstt1	173.273	1.103	0.196681	5.60803	2.04639e-08	1.78696e-06
Slit2	419.648	1.30494	0.232798	5.60546	2.07707e-08	1.80405e-06
Dhcr24	64.0462	-2.32206	0.414527	-5.60172	2.12238e-08	1.8336e-06
Bicc1	621.954	0.744793	0.133053	5.5977	2.17213e-08	1.86665e-06
Man2a2	836.721	-0.834695	0.149875	-5.56926	2.5582e-08	2.18686e-06
Col4a4	991.589	1.07739	0.193574	5.56579	2.60965e-08	2.21916e-06
Epb41l4b	331.37	0.805637	0.14506	5.55382	2.795e-08	2.3644e-06
Zmat3	588.173	-0.781644	0.140859	-5.54914	2.87086e-08	2.41599e-06
Lbp	900.793	-1.21753	0.219622	-5.54374	2.96083e-08	2.47885e-06
Eif5	3730.12	-0.603545	0.109272	-5.52332	3.32662e-08	2.77082e-06
Tspyl4	181.179	1.22227	0.221498	5.51819	3.42508e-08	2.83827e-06
9130015G15Rik	83.5915	1.66399	0.302154	5.5071	3.64789e-08	3.00757e-06
Anxa5	1594.97	0.589951	0.107197	5.50346	3.72416e-08	3.05269e-06
Mlh1	56.7225	-2.26342	0.411328	-5.5027	3.74022e-08	3.05269e-06
Itih1	21.5537	-3.18441	0.579216	-5.4978	3.84556e-08	3.12298e-06
Adcyap1	42.7189	2.99176	0.544557	5.49393	3.93093e-08	3.17643e-06
Gm17167	82.3581	-2.298	0.419172	-5.48225	4.19961e-08	3.37674e-06
Irx5	268.863	-1.00299	0.183761	-5.4581	4.81264e-08	3.85059e-06
Frem2	59.3332	2.47452	0.453541	5.456	4.8697e-08	3.85822e-06
Gm6493	7.74765	-5.77816	1.05903	-5.45608	4.8675e-08	3.85822e-06
Vmn2r-ps21	26.3543	3.24883	0.597367	5.43858	5.37073e-08	4.23453e-06
Tmem254a	140.003	-1.29517	0.238359	-5.4337	5.51971e-08	4.33097e-06
Slc7a5	69.0296	-1.99767	0.368346	-5.42336	5.84897e-08	4.56726e-06
Fut8	296.827	-1.12819	0.209164	-5.39382	6.89747e-08	5.34849e-06
Nnat	90.4951	-1.70345	0.315843	-5.39336	6.9153e-08	5.34849e-06
Ppic	2055.14	0.513383	0.0956096	5.36958	7.89212e-08	6.07506e-06
Tmem184c	235.833	-1.18356	0.220629	-5.3645	8.11752e-08	6.2191e-06
Fbp2	593.903	-0.825154	0.153847	-5.36347	8.16381e-08	6.22519e-06
Hspa1b	2802.17	1.91448	0.357823	5.35035	8.77832e-08	6.6625e-06
Pde4b	343.065	-1.23417	0.231035	-5.34192	9.19687e-08	6.9477e-06
Got1	110.07	-1.06141	0.198817	-5.33865	9.36428e-08	7.04141e-06
5330413P13Rik	11.3912	-4.69222	0.883567	-5.31054	1.09301e-07	8.14888e-06
Adgrd1	44.5901	-2.04798	0.385654	-5.31042	1.09374e-07	8.14888e-06
Tnfrsf11a	90.9887	1.42493	0.268894	5.29924	1.16284e-07	8.62413e-06
Inpp4b	3270.37	0.636087	0.120096	5.29649	1.18047e-07	8.7151e-06
Veph1	325.82	0.945157	0.178552	5.29347	1.20018e-07	8.82054e-06
Add3	287.116	-0.772732	0.146013	-5.29222	1.2084e-07	8.84092e-06
Mal2	3532.47	-0.324237	0.0613302	-5.28674	1.24512e-07	9.06874e-06
Ndrg1	92.3784	-1.57902	0.299041	-5.2803	1.28973e-07	9.3517e-06
Gjb4	38.4047	-1.85876	0.352252	-5.27679	1.31467e-07	9.49019e-06
St3gal6	564.444	1.08228	0.205188	5.27455	1.33084e-07	9.56439e-06
Lifr	837.998	1.06626	0.20294	5.25408	1.4877e-07	1.06446e-05
Fam13a	207.549	1.11826	0.213204	5.24503	1.56259e-07	1.11314e-05
Ehd4	563.916	0.633084	0.120814	5.24017	1.60431e-07	1.13787e-05
Rims2	23.0452	-5.0611	0.967277	-5.23231	1.67403e-07	1.18216e-05
Tmem254b	398.694	-1.23874	0.238028	-5.20421	1.94828e-07	1.36987e-05
Gm10432	7.60094	-4.77874	0.918899	-5.20051	1.98743e-07	1.39137e-05
Mocs1	258.259	-0.892871	0.171906	-5.19395	2.05883e-07	1.43517e-05
Crim1	89.0495	-1.35885	0.262365	-5.17925	2.22782e-07	1.54634e-05
Kif1a	12.0397	-3.71604	0.717745	-5.17739	2.25017e-07	1.5552e-05
Clic5	3567.02	0.724696	0.14009	5.17306	2.30291e-07	1.58095e-05
Mapkapk2	673.749	-0.453223	0.0876176	-5.17274	2.30689e-07	1.58095e-05
Arg1	53.0634	-1.73147	0.334997	-5.1686	2.3585e-07	1.60443e-05
Pdlim5	529.015	0.866623	0.167677	5.16841	2.36091e-07	1.60443e-05
Kdm5d	157.316	11.0904	2.14709	5.16533	2.40015e-07	1.6243e-05
Naaladl2	377.315	1.16828	0.22665	5.15456	2.54224e-07	1.71332e-05
Pla2g1b	114.607	1.40038	0.271741	5.15336	2.55858e-07	1.71721e-05
Cavin3	48.476	-1.53055	0.297178	-5.15028	2.60098e-07	1.73615e-05
Eogt	652.916	-0.654109	0.127017	-5.14976	2.60817e-07	1.73615e-05
Gpam	49.9905	-1.70838	0.332137	-5.14361	2.69516e-07	1.78672e-05
BC018473	89.064	2.16835	0.422152	5.13641	2.80032e-07	1.84889e-05
Gm4117	89.8421	-4.14211	0.809584	-5.11635	3.11508e-07	2.04838e-05
Adamts9	867.967	0.988476	0.193242	5.11522	3.13382e-07	2.0524e-05
H1f0	320.057	-0.765315	0.150503	-5.08505	3.67522e-07	2.39731e-05
Gm42676	55.1534	2.50999	0.495335	5.06726	4.03574e-07	2.62194e-05
Olfm4	10.8652	6.62414	1.30773	5.06539	4.0757e-07	2.63735e-05
Ppp1r14c	1628.37	-0.578992	0.114565	-5.05384	4.33024e-07	2.79095e-05
Gm10561	16.7522	4.20307	0.83192	5.05226	4.36623e-07	2.80302e-05
March5	594.76	-0.604191	0.119938	-5.03753	4.71587e-07	3.01556e-05
Serpinf1	36.4045	-2.09077	0.41589	-5.02723	4.97627e-07	3.16959e-05
Nrg1	30.665	-2.42555	0.482579	-5.02622	5.00233e-07	3.17375e-05
Ramp1	62.9488	-1.30315	0.259756	-5.01681	5.25354e-07	3.32015e-05
Dcbld1	93.0257	1.1699	0.23334	5.01372	5.33878e-07	3.36095e-05
Fads2	39.0502	-1.68937	0.337783	-5.00135	5.6929e-07	3.57004e-05
Limk1	61.6209	-1.38794	0.278008	-4.99245	5.96175e-07	3.72426e-05
Asns	158.493	-1.30624	0.261988	-4.98586	6.16867e-07	3.83876e-05
Gm43718	7.4076	5.11969	1.02783	4.98107	6.32343e-07	3.92004e-05
Pm20d1	88.6768	-1.5342	0.308074	-4.97997	6.35933e-07	3.92731e-05
Aplp2	1827.38	-0.362863	0.0730153	-4.96968	6.70628e-07	4.12588e-05
Akr1c14	132.641	1.22239	0.246157	4.9659	6.83841e-07	4.19071e-05
Myo18a	480.915	0.800895	0.161302	4.96519	6.86325e-07	4.19071e-05
Slc43a2	162.89	-1.11245	0.224548	-4.95417	7.26395e-07	4.41877e-05
A430105I19Rik	68.4627	-1.30565	0.263723	-4.95085	7.38886e-07	4.46971e-05
Cep192	212.221	1.16092	0.234507	4.95049	7.40274e-07	4.46971e-05
Edrf1	637.7	0.560432	0.113435	4.94057	7.78959e-07	4.68587e-05
Camk2d	1427.88	0.701557	0.142059	4.93848	7.87358e-07	4.71892e-05
Tmem254c	236.662	-1.54021	0.312376	-4.93063	8.19661e-07	4.89446e-05
Gm43230	44.7311	2.15472	0.437814	4.92154	8.58647e-07	5.10848e-05
Tuba1a	182.808	-1.00814	0.205401	-4.90814	9.19447e-07	5.45024e-05
Tns2	279.219	0.931033	0.189797	4.90541	9.32304e-07	5.50636e-05
Wfdc1	34.4297	-1.90285	0.388229	-4.90135	9.51806e-07	5.60117e-05
Stag2	2480.89	0.381535	0.0778639	4.90003	9.58218e-07	5.61855e-05
Galnt13	250.557	1.3546	0.276591	4.89746	9.70839e-07	5.67208e-05
Smad9	31.6192	2.34047	0.47831	4.8932	9.921e-07	5.76682e-05
Tbc1d4	203.422	-1.1225	0.229419	-4.89279	9.94158e-07	5.76682e-05
Fzd7	566.87	0.613348	0.125389	4.89158	1.00031e-06	5.78187e-05
B3gnt7	38.2425	1.97893	0.404758	4.88916	1.01267e-06	5.83253e-05
Spink5	227.767	2.58616	0.529293	4.88607	1.0287e-06	5.90394e-05
St6galnac2	173.379	1.26895	0.259769	4.88491	1.03475e-06	5.91775e-05
Zfp37	149.508	-1.19996	0.246145	-4.87502	1.08798e-06	6.20036e-05
Vgll4	147.987	0.848299	0.174158	4.87085	1.11118e-06	6.31042e-05
Tmem56	1461.57	0.749316	0.154084	4.86303	1.15604e-06	6.54231e-05
Cubn	110.394	-1.62787	0.335175	-4.85676	1.1932e-06	6.71607e-05
Smc1a	1020.77	0.372596	0.0767217	4.85646	1.19502e-06	6.71607e-05
Fdps	179.519	-1.43017	0.294772	-4.85179	1.2235e-06	6.8289e-05
Hspa12a	21.6106	-2.79153	0.575331	-4.85203	1.22202e-06	6.8289e-05
Slc25a37	515.281	0.740945	0.152908	4.8457	1.26165e-06	7.01769e-05
Stk32a	16.6698	-3.14821	0.649827	-4.84469	1.26812e-06	7.02961e-05
Kitl	133.466	1.37998	0.284999	4.84205	1.28509e-06	7.09944e-05
Mlc1	225.92	-1.42126	0.294303	-4.82925	1.37045e-06	7.54537e-05
Tgm1	116.385	-1.62472	0.336546	-4.82765	1.38156e-06	7.58086e-05
BC067074	40.0726	-2.71729	0.564243	-4.81581	1.46602e-06	7.99863e-05
Gm47585	46.9218	1.49169	0.309761	4.8156	1.46755e-06	7.99863e-05
Ggh	41.2422	-1.99576	0.415281	-4.80581	1.54128e-06	8.3724e-05
Tmem44	36.1754	1.53726	0.319936	4.8049	1.54826e-06	8.38225e-05
Bscl2	100.553	-0.788166	0.164295	-4.79728	1.60837e-06	8.67881e-05
Tril	20.7337	2.95995	0.617299	4.795	1.62678e-06	8.74907e-05
Cep70	193.581	0.861535	0.179871	4.78973	1.67005e-06	8.93047e-05
Chac1	8.44132	-3.89481	0.813188	-4.78956	1.67151e-06	8.93047e-05
H2afj	46.6835	-1.34956	0.281961	-4.78633	1.69861e-06	9.04553e-05
Ccng1	2923.19	-0.639361	0.13371	-4.7817	1.73815e-06	9.22585e-05
Avpr1a	37.0241	3.06559	0.643261	4.7657	1.88198e-06	9.95669e-05
Ids	1275.56	-0.625182	0.131364	-4.75916	1.94404e-06	0.000102516
Rora	846.195	-0.487047	0.102549	-4.74942	2.04003e-06	0.00010723
Nadk	483.8	-0.533586	0.112388	-4.7477	2.05739e-06	0.000107794
Glrx	561.518	0.569338	0.120752	4.71494	2.41787e-06	0.000126274
Gm4610	5.26252	-4.27685	0.90774	-4.71154	2.45855e-06	0.000127987
Dnaja1	5688.77	0.618214	0.131288	4.70884	2.49129e-06	0.000128865
Xlr3a	6.97372	5.92852	1.25893	4.70915	2.48747e-06	0.000128865
Rtl1	43.3159	-2.24842	0.477608	-4.70767	2.50563e-06	0.000129195
Tenm4	34.2985	-3.23048	0.686667	-4.70458	2.54391e-06	0.000130754
Gm42528	51.0548	1.54317	0.328208	4.70181	2.57865e-06	0.000132121
Osbpl6	542.876	0.929294	0.197781	4.6986	2.61951e-06	0.000133793
Enpep	1330.75	-1.03218	0.219846	-4.69504	2.66558e-06	0.000135719
Npc2	11880	-0.380657	0.0812462	-4.68524	2.79639e-06	0.000141934
Pdzrn3	37.105	-1.50919	0.322561	-4.67878	2.8859e-06	0.000146021
Bend4	203.818	-1.05071	0.224648	-4.67715	2.90883e-06	0.000146724
Peli2	40.7143	2.23131	0.477954	4.66845	3.03483e-06	0.000152606
Lrrc58	3334.88	-0.451252	0.0969256	-4.65566	3.22947e-06	0.000161892
Col12a1	159.872	-1.30263	0.279878	-4.65427	3.25126e-06	0.000162483
Actr2	1598.18	0.381455	0.0821562	4.64305	3.433e-06	0.000170516
Col6a2	76.1182	-1.82066	0.392109	-4.64325	3.42969e-06	0.000170516
Gpr22	51.9047	1.71979	0.372109	4.62174	3.80536e-06	0.000188435
Snx30	651.985	-0.568986	0.123146	-4.62043	3.82944e-06	0.000189051
Rasl12	55.6588	-1.78208	0.385761	-4.61966	3.84367e-06	0.000189178
Atl3	2914.97	-0.465763	0.100933	-4.61459	3.93876e-06	0.000193273
St3gal1	909.796	-0.811063	0.176003	-4.60824	4.061e-06	0.000198671
Dusp4	152.846	-0.868742	0.188642	-4.60523	4.12003e-06	0.000200954
Fam184a	157.989	-1.28167	0.2791	-4.59217	4.3867e-06	0.00021332
Slc5a3	324.213	-1.12499	0.245038	-4.59107	4.40979e-06	0.000213803
Cxcl16	212.655	-0.847209	0.184679	-4.58747	4.48642e-06	0.00021687
Etv1	561.819	1.23259	0.268789	4.5857	4.52465e-06	0.000218069
Htra4	28.0334	-3.88092	0.84713	-4.58126	4.62192e-06	0.000221484
Id3	237.839	1.07626	0.234929	4.58122	4.62277e-06	0.000221484
Eif3c	1161.5	-0.489566	0.106979	-4.5763	4.7328e-06	0.000226089
Dlk1	136.418	-3.97358	0.869346	-4.57077	4.85933e-06	0.000231452
Ace2	232.307	1.17905	0.258817	4.55553	5.22524e-06	0.000248153
Zfp385b	362.897	1.10094	0.24205	4.54842	5.40499e-06	0.000255941
Txndc5	380.886	0.595159	0.131078	4.5405	5.61202e-06	0.000264972
Cftr	422.277	-1.46729	0.323618	-4.534	5.78758e-06	0.000272469
Fads1	331.241	-1.08122	0.23901	-4.52372	6.07634e-06	0.000285237
Ctsl	683.729	-0.581289	0.128867	-4.51076	6.45962e-06	0.000302355
Neurl1b	49.8354	1.95348	0.433372	4.50764	6.55538e-06	0.000305955
Pdpn	264.323	1.97044	0.437623	4.5026	6.71265e-06	0.000312398
Sorl1	2293.52	0.529562	0.117645	4.50135	6.75248e-06	0.000313353
Hspb8	281.481	-0.815642	0.181266	-4.4997	6.80481e-06	0.000314704
Slc25a5	2184.57	-0.50932	0.113202	-4.49922	6.82033e-06	0.000314704
Atrnl1	615.613	-0.464454	0.10363	-4.48183	7.40071e-06	0.000340517
Rpe	602.986	0.561031	0.125204	4.48092	7.4321e-06	0.000340995
Cyp51	259.685	-1.31547	0.29443	-4.46787	7.90024e-06	0.000361453
Pof1b	684.649	0.803299	0.180664	4.44638	8.73292e-06	0.000398427
Gdf15	29.0849	-1.58645	0.356891	-4.44518	8.78167e-06	0.000399529
Sqle	208.615	-1.5619	0.351468	-4.44393	8.8332e-06	0.000400751
Phkb	1354.45	0.611365	0.137629	4.44211	8.90806e-06	0.000403022
Zfp704	1365.05	0.53896	0.12142	4.4388	9.04631e-06	0.000408139
Tceanc	392.739	1.05139	0.237082	4.43471	9.21983e-06	0.000414816
Chchd10	470.942	-0.63204	0.142727	-4.42832	9.49709e-06	0.00042611
Fstl1	118.866	-1.15549	0.261226	-4.42336	9.71788e-06	0.000434815
Slc7a11	42.8145	-2.60463	0.590865	-4.40817	1.04249e-05	0.000465166
Nrn1	315.039	1.38973	0.315323	4.40732	1.04656e-05	0.000465705
Gas6	525.136	0.828006	0.188154	4.40067	1.07916e-05	0.000478901
Rpl15-ps2	17.1531	-3.45888	0.786743	-4.39645	1.10037e-05	0.000486982
Hs3st1	137.068	0.984378	0.224034	4.39387	1.11351e-05	0.000491458
Ift80	471.035	0.867555	0.197515	4.39235	1.12131e-05	0.000493559
Abcc5	213.457	-1.05534	0.240694	-4.38459	1.16205e-05	0.000510111
Zc3h7a	960.996	0.47702	0.108893	4.38062	1.18343e-05	0.000518092
Nudt4	1866.76	-0.820559	0.187486	-4.37663	1.20526e-05	0.000526234
Efemp1	197.523	1.38464	0.316532	4.3744	1.21766e-05	0.00053022
Sparcl1	410.863	-1.07953	0.246934	-4.37173	1.23267e-05	0.000533896
Trp53inp2	1380.25	-0.663322	0.151728	-4.37178	1.23235e-05	0.000533896
Arhgap11a	188.686	1.37237	0.314398	4.36508	1.27077e-05	0.000548932
Med13l	476.775	-0.607761	0.139355	-4.36123	1.29331e-05	0.000557189
Lrrc8b	760.285	-0.745523	0.171048	-4.35855	1.30928e-05	0.000562575
Mdm2	1192.64	-0.465506	0.106829	-4.35749	1.31564e-05	0.000563817
Nebl	839.643	-0.886176	0.20344	-4.35595	1.32493e-05	0.000566302
Dbi	1181.38	-0.48211	0.110815	-4.35057	1.35785e-05	0.000578851
Wwp1	2806.94	0.493259	0.113422	4.34887	1.36842e-05	0.000581831
Gclc	2480.27	-0.939064	0.216464	-4.33821	1.43648e-05	0.000608155
Traf5	29.6208	1.87865	0.433068	4.338	1.43782e-05	0.000608155
Tec	72.1188	-1.14776	0.264637	-4.33713	1.44356e-05	0.000608996
Fry	429.695	0.787261	0.182115	4.32288	1.54007e-05	0.000648028
Idh2	270.833	0.635787	0.147143	4.32089	1.55401e-05	0.000652204
Pgm5	35.5197	-1.76529	0.408886	-4.3173	1.57948e-05	0.000661183
Cryab	245.293	0.676333	0.156779	4.31392	1.60383e-05	0.000669649
Itga2	604.801	-1.62912	0.3778	-4.31213	1.61686e-05	0.000673359
Psrc1	42.4191	-1.42913	0.331483	-4.31131	1.6229e-05	0.000674147
Itga9	2669.77	-0.647627	0.150288	-4.30925	1.63811e-05	0.000678729
Rps13-ps1	597.818	4.46372	1.03665	4.3059	1.66311e-05	0.000687336
Alcam	12426.6	-0.535701	0.124773	-4.29339	1.75967e-05	0.000725397
Man1a	1717.42	-0.666562	0.155792	-4.27853	1.8813e-05	0.000771617
Trim59	179.743	1.0497	0.245331	4.27868	1.88002e-05	0.000771617
Nek7	1301.58	-0.426254	0.0996805	-4.2762	1.90108e-05	0.000777767
Phf24	129.038	-1.1492	0.26919	-4.2691	1.96261e-05	0.000799483
Ptgr1	443.987	0.6377	0.149381	4.26894	1.96401e-05	0.000799483
Cep131	13.9244	2.06172	0.483761	4.26186	2.02735e-05	0.000821153
Pgd	240.139	-0.757463	0.177728	-4.26193	2.02668e-05	0.000821153
Sdcbp	3787.41	0.391218	0.0918435	4.25961	2.04782e-05	0.000827379
Dsg2	112.842	1.60204	0.376381	4.25643	2.07714e-05	0.000837144
Rbp1	83.7984	-1.62906	0.382933	-4.25416	2.09832e-05	0.000843588
Cplx2	35.9531	-2.3532	0.554148	-4.24653	2.17109e-05	0.000868544
Mthfd2	57.3942	-1.18959	0.280105	-4.24695	2.16701e-05	0.000868544
Camk1	106.472	0.895368	0.210921	4.24504	2.18551e-05	0.000872164
Hspa1a	1393.71	1.59483	0.375745	4.24444	2.19143e-05	0.000872381
Rpl13a	892.689	-0.48024	0.113377	-4.23577	2.27769e-05	0.000904504
Atp6v1b2	422.388	-0.685667	0.161958	-4.23361	2.2997e-05	0.000911018
Eif4g3	784.147	-0.600756	0.141987	-4.23106	2.3259e-05	0.000919155
Fgfr2	1855.6	-0.782512	0.184973	-4.23041	2.33267e-05	0.000919593
Gm42680	4.2203	6.02726	1.42501	4.22963	2.34077e-05	0.000920553
Peli1	899.278	0.496503	0.11751	4.2252	2.38724e-05	0.000935547
Zfp871	808.62	0.453643	0.107374	4.2249	2.39042e-05	0.000935547
Eef2	3715.08	-0.409336	0.0969001	-4.22431	2.39678e-05	0.000935781
Sgms2	127.088	-1.54994	0.366966	-4.22367	2.40353e-05	0.000936165
Ehd3	17.6605	-2.39241	0.566658	-4.22196	2.42189e-05	0.000941059
Zfp266	1847.8	0.430091	0.101929	4.21951	2.44833e-05	0.000949063
4930556M19Rik	98.3151	-0.893088	0.211753	-4.21759	2.46927e-05	0.000954903
Gm38393	29.837	2.22938	0.529255	4.2123	2.52787e-05	0.00097524
Tspan1	122.618	1.11843	0.266014	4.20438	2.61798e-05	0.00100761
Lgalsl	307.177	0.662744	0.15768	4.20309	2.633e-05	0.001011
Gm13301	30.0193	-1.96136	0.466874	-4.20106	2.65674e-05	0.00101293
Il6	220.433	-2.18787	0.520727	-4.20156	2.65082e-05	0.00101293
Tgfbr2	1107.99	-0.589573	0.140331	-4.2013	2.65384e-05	0.00101293
Rnaset2a	543.876	0.5562	0.132488	4.19811	2.6915e-05	0.00102378
Rell1	225.721	0.860113	0.205024	4.19518	2.72652e-05	0.00103396
Shh	460.534	0.625742	0.149171	4.19481	2.73099e-05	0.00103396
G0s2	18.2009	-1.89413	0.45188	-4.19168	2.76902e-05	0.00104592
Cdk14	374.915	0.701224	0.167503	4.18633	2.83503e-05	0.00106836
Eef2k	12.6804	3.03901	0.727172	4.17922	2.92512e-05	0.00109976
Pmepa1	498.896	-0.778018	0.186689	-4.16745	3.08029e-05	0.00115543
Sdc1	1701.86	-0.382035	0.0916951	-4.16637	3.09493e-05	0.00115824
Enc1	185.015	0.812115	0.195035	4.16395	3.12789e-05	0.00116789
Bgn	1460.43	0.877203	0.210883	4.15966	3.18716e-05	0.0011856
Smarce1	238.737	-0.517665	0.124455	-4.15947	3.18992e-05	0.0011856
Iqck	55.1501	-1.33874	0.321927	-4.15851	3.20328e-05	0.00118785
Zfyve9	293.663	-0.473543	0.114042	-4.15234	3.29091e-05	0.00121756
Cyp2f2	139.209	0.888629	0.21425	4.14763	3.35941e-05	0.00123731
Rflnb	90.6674	-0.939661	0.226554	-4.14762	3.35952e-05	0.00123731
Muc4	1521.92	0.901454	0.217533	4.14399	3.41321e-05	0.00125424
Taf4	266.668	0.562628	0.135808	4.14282	3.43058e-05	0.00125777
Ahnak	6004.6	0.493737	0.119302	4.13856	3.49495e-05	0.00127849
Sytl5	185.985	0.663808	0.160427	4.13777	3.50701e-05	0.00128002
Jade1	531.801	0.799734	0.19352	4.13257	3.58726e-05	0.00130637
Clstn2	31.0775	-2.72498	0.659631	-4.13106	3.61088e-05	0.0013115
Tceal9	2947.18	0.500464	0.121159	4.13064	3.6175e-05	0.0013115
Epgn	17.5646	-3.35353	0.812111	-4.12941	3.63702e-05	0.00131565
Creb3l2	586.938	0.615524	0.149318	4.12224	3.75213e-05	0.00135427
Pls3	3076.02	0.395356	0.0959333	4.12116	3.76974e-05	0.00135761
Morc1	23.8845	-2.27862	0.553243	-4.11866	3.81081e-05	0.00136936
Stk39	1160.52	0.595201	0.144649	4.11478	3.87548e-05	0.00138647
Wee1	333.872	0.995474	0.241919	4.11491	3.87332e-05	0.00138647
Tmod3	2464.94	0.398981	0.096978	4.11414	3.88619e-05	0.00138724
Rad51ap1	15.8363	3.03261	0.737429	4.11241	3.91557e-05	0.00139467
Agtpbp1	904.543	0.64358	0.156711	4.1068	4.01178e-05	0.00142269
Atp1b1	11991.2	0.447456	0.108947	4.10711	4.00647e-05	0.00142269
D930036K23Rik	16.7189	-2.13195	0.519619	-4.10291	4.07982e-05	0.00143947
Gch1	124.921	0.89761	0.218755	4.10327	4.07359e-05	0.00143947
Otx1	10.58	3.92436	0.956558	4.10258	4.08567e-05	0.00143947
Dapk2	81.6912	0.967647	0.236323	4.09459	4.22917e-05	0.0014868
Glb1	70.8392	-0.904212	0.221472	-4.08274	4.45073e-05	0.00156131
Cryl1	53.7696	0.921196	0.225689	4.08171	4.47061e-05	0.00156491
Gm20388	158.198	-0.967774	0.237143	-4.08097	4.48488e-05	0.00156653
Btc	235.84	-1.1855	0.290622	-4.07918	4.51942e-05	0.0015752
Nfkbie	29.243	-1.74335	0.42762	-4.07688	4.56439e-05	0.00158747
Ccdc141	2893.14	0.595051	0.145993	4.07588	4.58416e-05	0.00159094
Vsig2	53.5395	1.29123	0.317267	4.06984	4.70447e-05	0.00162921
Gm6768	5.93874	4.8857	1.20101	4.06798	4.7422e-05	0.00163575
Ralgapa2	1815.89	0.550391	0.1353	4.06792	4.7435e-05	0.00163575
P3h2	258.989	0.861004	0.211936	4.06256	4.85365e-05	0.00167019
Stard5	107.789	-0.984522	0.242679	-4.05689	4.97295e-05	0.00170763
Eva1c	35.1668	-1.26344	0.3116	-4.05467	5.02045e-05	0.0017203
Banp	105.333	1.33141	0.328564	4.0522	5.07372e-05	0.00173489
Ncor1	3303.2	0.403211	0.0995382	4.05081	5.10401e-05	0.00174158
Angptl8	6.81101	-2.58749	0.639028	-4.04909	5.14161e-05	0.00175073
Kcnn3	105.727	-1.26546	0.31278	-4.04587	5.21302e-05	0.00177134
Lama3	612.886	-0.713834	0.176535	-4.04358	5.26409e-05	0.00178495
Atoh8	34.1812	1.28185	0.317134	4.04198	5.30014e-05	0.00179344
Ptprf	2571.41	-0.277666	0.0687347	-4.03967	5.35255e-05	0.0018074
Tmem50b	1999.2	-0.352543	0.0874351	-4.03206	5.52904e-05	0.00186312
Mtch2	582.823	-0.606993	0.150683	-4.02827	5.61879e-05	0.00188945
Rbp4	60.0992	-1.29652	0.321945	-4.02714	5.64584e-05	0.00189462
Arxes2	89.634	1.49719	0.372004	4.02466	5.7057e-05	0.00191076
Tmem243	3127.01	-0.727991	0.180904	-4.02418	5.71752e-05	0.00191078
Phactr2	716.602	0.544991	0.135565	4.02015	5.81622e-05	0.00193977
Sftpa1	103127	0.674542	0.168017	4.01472	5.95164e-05	0.00198087
Synm	93.9789	1.4984	0.373565	4.01108	6.04405e-05	0.00200751
Rpp14	163.26	-1.18744	0.296304	-4.00751	6.13627e-05	0.00203398
Copz2	32.6334	1.38892	0.347218	4.00012	6.331e-05	0.00209426
Eno1	267.749	-0.654255	0.163713	-3.99635	6.43254e-05	0.00212352
BC030336	546.363	0.839	0.210047	3.99434	6.48761e-05	0.00213736
Ociad2	331.002	0.697246	0.174687	3.99141	6.56823e-05	0.00215954
Rufy3	281.275	0.584085	0.146577	3.98484	6.75269e-05	0.0022157
AU021092	287.606	0.767936	0.192912	3.98075	6.86991e-05	0.00224962
Gcnt4	63.0311	-2.03345	0.51092	-3.97998	6.89216e-05	0.00225236
Krcc1	674.374	-0.487188	0.122516	-3.97654	6.99267e-05	0.00228062
Zfp618	128.221	1.1671	0.293587	3.97532	7.02837e-05	0.00228767
Itgav	2849.01	-0.418551	0.105672	-3.96083	7.4689e-05	0.00242485
Lypd6b	29.0418	-1.67773	0.423616	-3.96049	7.47968e-05	0.00242485
Tlcd1	95.0281	-0.842005	0.21269	-3.95883	7.53184e-05	0.0024369
Gm3912	13.4712	2.5796	0.651702	3.95826	7.54979e-05	0.00243785
Cdcp1	464.067	-0.553049	0.139854	-3.95449	7.66997e-05	0.00247174
Maoa	205.511	0.645165	0.163242	3.95221	7.74316e-05	0.00248546
Rnf114	345.432	-0.475966	0.120425	-3.95238	7.73778e-05	0.00248546
Sorbs2	251.447	1.08523	0.274983	3.94654	7.92882e-05	0.00254004
Rs1	34.5087	1.92367	0.48752	3.94583	7.95255e-05	0.00254263
Sertad4	224.673	1.15941	0.293909	3.9448	7.98659e-05	0.00254849
Sik1	397.602	-0.716154	0.18163	-3.94293	8.04925e-05	0.00256345
Rimkla	13.6053	-2.44285	0.619803	-3.94134	8.10293e-05	0.00257343
Tnfrsf23	150.194	-1.48391	0.376526	-3.94106	8.11227e-05	0.00257343
Amfr	545.15	-0.462267	0.117352	-3.93916	8.17662e-05	0.00258375
Rrbp1	672.225	-0.626312	0.158981	-3.93955	8.16347e-05	0.00258375
Lrat	50.2621	-3.30254	0.840164	-3.93083	8.46528e-05	0.00266459
Osmr	951.519	-0.684669	0.174168	-3.93109	8.45611e-05	0.00266459
Cyfip1	761.749	0.514695	0.130958	3.93022	8.48669e-05	0.00266617
Ric3	14.226	-3.64745	0.928271	-3.92929	8.51968e-05	0.00267136
Col4a3	1557.42	0.658345	0.167719	3.92528	8.66277e-05	0.00270578
Ehd2	858.895	0.466395	0.118807	3.92565	8.64943e-05	0.00270578
Sept7	2175.64	0.343785	0.0876563	3.92196	8.78316e-05	0.00273812
Shank2	345.385	1.01789	0.259613	3.92079	8.82577e-05	0.00274613
H2-Eb2	27.3322	2.24782	0.573605	3.91876	8.90071e-05	0.00275888
Mfsd13a	24.1454	-1.34286	0.342655	-3.91899	8.89213e-05	0.00275888
Garem1	210.797	0.645267	0.164773	3.91609	8.99965e-05	0.00278424
Orm1	11.3312	-3.03808	0.776013	-3.91499	9.04096e-05	0.0027917
Oaz1	1363.68	0.355522	0.0908783	3.91207	9.15078e-05	0.00282024
Dyrk3	62.2858	-1.19409	0.305311	-3.91105	9.18976e-05	0.0028269
Eif2s2	1320.58	-0.374148	0.0958007	-3.90548	9.40379e-05	0.00288727
Fig4	146.653	-0.799653	0.20482	-3.90417	9.45485e-05	0.00289747
Depdc1a	50.066	1.86358	0.477431	3.90335	9.48716e-05	0.00290189
Cavin2	619.994	0.592533	0.151891	3.90104	9.57796e-05	0.00292416
Ccl21a	6.28836	-3.47176	0.89011	-3.90037	9.60448e-05	0.00292675
Nsf	335.998	-0.69891	0.179293	-3.89814	9.69328e-05	0.00294828
S100a16	70.5006	0.856519	0.219977	3.89367	9.87398e-05	0.00299763
Thsd1	33.6619	-1.50631	0.38745	-3.88776	0.000101173	0.00306487
Tmc5	8.30342	-3.18451	0.819191	-3.88738	0.000101332	0.00306487
Scd2	4058.83	-0.504417	0.129845	-3.88476	0.000102429	0.0030923
Gstt3	326.708	0.527623	0.135923	3.88178	0.000103695	0.00312471
Gzme	25.3373	-4.29201	1.10648	-3.87897	0.000104902	0.00315521
Slc31a1	964.016	-0.578941	0.149271	-3.87845	0.000105123	0.00315604
Sgk3	68.9505	1.08651	0.281321	3.86218	0.000112381	0.0033677
Rgs5	62.4692	-2.0134	0.521481	-3.86093	0.000112957	0.00337871
G2e3	274.175	0.658992	0.170728	3.85988	0.000113442	0.003387
Pogk	410.376	-0.433834	0.112446	-3.85815	0.00011425	0.00340013
Psma4	363.508	-0.471977	0.122336	-3.85804	0.000114301	0.00340013
Kdm3a	589.63	-0.720377	0.186954	-3.85323	0.000116569	0.00346127
Larp4b	1722.79	0.344002	0.089356	3.84979	0.00011822	0.00350389
Fbxl5	576.218	-0.503785	0.130878	-3.84928	0.000118464	0.00350474
Paip2	1199.26	0.393563	0.102297	3.84727	0.000119442	0.00352723
Vmn2r12	18.8624	2.53424	0.659251	3.84412	0.000120986	0.00356635
Arel1	160.51	-0.673128	0.175163	-3.84287	0.000121606	0.00357813
Gm37973	9.91035	2.91589	0.758956	3.84197	0.00012205	0.00358468
Dapk1	427.524	-0.950865	0.247866	-3.83621	0.000124948	0.00366319
Ckmt1	129.518	0.933272	0.243444	3.83361	0.000126275	0.00369543
Dpyd	17.1786	2.33351	0.608908	3.83229	0.000126955	0.00370863
Hmga2	20.7374	-2.36123	0.616798	-3.82821	0.00012908	0.00376395
Gpcpd1	300.813	0.545607	0.142629	3.82537	0.000130576	0.00380075
Stox2	180.403	1.07034	0.28006	3.82184	0.000132459	0.00384865
Arhgap6	299.009	0.68706	0.17983	3.8206	0.000133126	0.00386114
Ctsd	767.437	-0.608912	0.15949	-3.81787	0.000134607	0.00389018
Siva1	262.02	-0.491031	0.128603	-3.8182	0.00013443	0.00389018
Lpar6	225.043	0.678775	0.177875	3.81602	0.000135622	0.00391256
Kcnf1	11.3923	3.82363	1.00273	3.81322	0.00013717	0.00395019
Sptlc1	339.928	-0.480086	0.126066	-3.80822	0.000139971	0.00402373
Gm5859	11.9327	-2.12369	0.557774	-3.80744	0.000140412	0.00402929
Srebf2	230.445	-0.576725	0.151496	-3.80688	0.000140731	0.00403131
Srrm4	7.49359	-3.10425	0.816351	-3.80259	0.000143192	0.00409459
Tet2	1347.68	0.553114	0.145511	3.80118	0.000144011	0.00411076
Large1	201.809	0.826928	0.217632	3.79966	0.000144892	0.00412867
Gprin3	1644.39	0.487156	0.128252	3.79842	0.000145622	0.0041422
Celf4	246.222	0.89595	0.235909	3.79786	0.000145948	0.00414421
Kcnn2	21.6308	-2.47069	0.65065	-3.79727	0.000146299	0.00414691
Foxp2	906.396	0.573941	0.151164	3.7968	0.000146574	0.00414748
Gab2	150.62	-0.914694	0.241066	-3.79438	0.000148016	0.00418099
Hacd3	559.408	-0.505343	0.133243	-3.79263	0.000149058	0.0041968
Hdac7	237.037	0.532329	0.140361	3.79258	0.000149092	0.0041968
Adam1b	63.8065	1.28804	0.339829	3.79025	0.000150493	0.00422891
Bsg	1680.73	0.35092	0.0926038	3.78948	0.000150965	0.00423485
Crh	16.4312	5.47775	1.44669	3.78639	0.00015285	0.00426796
Enpp5	430.431	0.544205	0.143732	3.78626	0.000152934	0.00426796
Gm43011	133.321	1.10669	0.292273	3.7865	0.000152781	0.00426796
Aldoa	722.105	-0.549317	0.145157	-3.78429	0.000154147	0.00429443
9530097N15Rik	35.8396	1.62022	0.428319	3.78275	0.000155108	0.0043138
Atrx	5457.91	0.46343	0.12254	3.78187	0.000155655	0.00432162
Fam169a	33.0489	-1.34853	0.356846	-3.77904	0.000157435	0.00434873
Iars	513.413	-0.558756	0.147849	-3.77923	0.000157311	0.00434873
Vps13a	1855.89	0.510653	0.135115	3.77941	0.000157201	0.00434873
Ibtk	467.488	-0.642629	0.170071	-3.7786	0.000157711	0.00434896
Klf15	89.7391	-0.979537	0.259381	-3.77645	0.000159081	0.00437932
Mgst2	60.8674	1.00397	0.26626	3.77062	0.000162843	0.00446787
Slc19a3	56.2622	-1.46251	0.387872	-3.77061	0.000162848	0.00446787
Kif1c	307.641	-0.493264	0.130927	-3.76748	0.000164902	0.00451658
Nusap1	63.4038	1.50835	0.400646	3.76478	0.000166693	0.00455796
Hnmt	503.241	0.797471	0.21202	3.7613	0.000169035	0.00461423
Usp33	2189.32	-0.320692	0.0852705	-3.76087	0.000169321	0.00461429
Myo7a	13.2508	-2.26771	0.603219	-3.75934	0.000170361	0.00463485
Gm43126	6.63304	-3.50284	0.933075	-3.75408	0.00017398	0.00472248
Npc1	729.634	-0.442326	0.117834	-3.75381	0.000174164	0.00472248
Cth	125.026	-1.07536	0.286761	-3.75003	0.000176817	0.00477846
Nckap5	2569.7	0.498003	0.132786	3.75042	0.000176536	0.00477846
Cox6a2	110.492	-0.873526	0.233283	-3.74449	0.000180762	0.00487698
Tpcn2	75.9807	-0.868547	0.232044	-3.74303	0.000181816	0.00489727
Srcin1	83.1053	0.889489	0.23811	3.73562	0.000187255	0.00503542
Dsc2	16.9134	2.83245	0.759252	3.73058	0.000191041	0.00510783
Dse	164.161	1.08068	0.289697	3.73036	0.000191206	0.00510783
Dyrk2	890.169	-0.471196	0.126302	-3.7307	0.000190951	0.00510783
Smim14	1002.38	0.353121	0.0946504	3.73079	0.000190879	0.00510783
Gja3	50.9686	1.40945	0.378087	3.72783	0.000193134	0.00514256
Gtf2a1	1020.88	-0.379778	0.101886	-3.72749	0.000193397	0.00514256
Hsph1	336.106	1.17315	0.314735	3.72741	0.000193456	0.00514256
Fetub	83.5169	-1.49727	0.402073	-3.72387	0.000196193	0.0051983
Wnt7b	15.8609	-1.9108	0.51311	-3.72396	0.000196119	0.0051983
Ist1	376.819	0.479687	0.12883	3.72342	0.000196542	0.00519907
Gsdme	294.804	0.524966	0.141105	3.7204	0.000198911	0.0052532
Usp6nl	509.808	-0.492303	0.132436	-3.7173	0.000201367	0.00530289
Vmn2r10	6.48756	5.13358	1.38103	3.7172	0.000201446	0.00530289
Csf2	85.7702	-0.839929	0.226313	-3.71136	0.000206145	0.00541782
E230020D15Rik	98.7661	0.92775	0.250079	3.70982	0.000207405	0.00544213
Wisp1	18.9357	-1.80817	0.487855	-3.70636	0.000210257	0.00550804
Pard3	462.876	-0.449711	0.12148	-3.70194	0.000213953	0.00559586
Hunk	13.3225	-3.34109	0.902865	-3.70054	0.000215141	0.00561496
Jam2	171.299	-1.30916	0.353842	-3.69986	0.000215721	0.00561496
Rab27a	651.337	0.55177	0.149119	3.70021	0.000215423	0.00561496
Gm48558	8.25337	-3.85742	1.04407	-3.69459	0.00022024	0.00571427
Txndc16	68.3005	1.23862	0.335235	3.69479	0.000220072	0.00571427
Pxk	243.306	0.453477	0.12287	3.69071	0.000223628	0.00579294
Mesp2	7.19199	-3.51968	0.954021	-3.68931	0.000224859	0.00581554
Gm42888	85.2673	1.57934	0.42823	3.68807	0.000225964	0.00583482
Ints6l	1526.77	0.38299	0.104093	3.67931	0.000233865	0.00602927
Plch1	49.6552	1.95173	0.53054	3.67876	0.000234368	0.00603265
Mmp17	8.38613	-2.56407	0.697197	-3.67768	0.000235362	0.00604865
BC016579	22.995	-2.64572	0.719898	-3.67513	0.000237728	0.00609982
Tecrl	16.9077	2.60239	0.708239	3.67445	0.000238366	0.00610652
Ccpg1	1055.24	-0.348071	0.094744	-3.6738	0.000238966	0.00610867
Inafm2	260.607	-0.508104	0.138314	-3.67355	0.000239202	0.00610867
Trappc2	182.65	0.637695	0.173642	3.67247	0.000240216	0.00612495
Rhou	170.774	-1.04986	0.286129	-3.6692	0.000243311	0.00619413
Tspan3	93.4151	-0.864411	0.235972	-3.6632	0.000249086	0.00633123
Renbp	61.8879	0.995408	0.27196	3.66012	0.000252092	0.00639763
Clcn5	483.511	-0.697246	0.190558	-3.65897	0.000253234	0.00641657
Sox1ot	5.26541	-4.34528	1.18847	-3.65619	0.000255991	0.00647634
Sgcb	44.8757	-1.34971	0.369368	-3.65411	0.000258076	0.00651893
Cntfr	9.4318	-2.51837	0.689338	-3.65332	0.000258866	0.00652065
Cpne3	1932.93	0.511819	0.1401	3.65324	0.000258947	0.00652065
C2cd3	178.841	0.848605	0.232608	3.64823	0.000264057	0.00662146
Pdlim3	74.6385	0.910867	0.249679	3.64816	0.000264127	0.00662146
Sephs2	202.99	-0.574042	0.157353	-3.64811	0.000264173	0.00662146
Gm10417	17.518	3.23209	0.886162	3.64729	0.000265022	0.0066325
Zufsp	245.039	0.92519	0.254087	3.64123	0.000271341	0.00678019
Nsmce2	123.033	-0.68924	0.189315	-3.6407	0.000271895	0.00678359
Gm43577	16.1724	2.35514	0.647047	3.63983	0.00027282	0.00679622
Zfp419	4.93899	4.14747	1.14052	3.63646	0.000276407	0.00687504
Sfrp4	7.66579	3.68171	1.01296	3.63462	0.000278391	0.00691381
Phc3	1352.05	0.31078	0.0855686	3.63194	0.000281303	0.00697547
Syne2	1859.06	0.610622	0.168211	3.6301	0.000283306	0.00701442
Eps8	266.561	-0.876028	0.241457	-3.62809	0.000285528	0.00705867
Zcchc2	307.81	0.492772	0.135874	3.62669	0.000287075	0.00708613
Ntrk2	32.8796	-3.50041	0.96572	-3.62466	0.000289338	0.00713115
Gpx8	172.007	-0.923682	0.254897	-3.62375	0.000290366	0.00714565
Scp2-ps2	142.721	-0.783875	0.216352	-3.62314	0.000291046	0.00715153
9330151L19Rik	62.7217	1.0952	0.303049	3.61394	0.000301582	0.00739923
Nol7	384.318	-0.418503	0.115869	-3.61186	0.000304005	0.0074448
Slc38a1	22.2398	-1.95327	0.540837	-3.61156	0.000304356	0.0074448
Samd4b	245.801	-0.785152	0.217437	-3.61094	0.000305085	0.00745142
Lmtk2	515.318	-0.44162	0.122378	-3.60865	0.000307794	0.0075063
Tmem110	157.963	-0.833006	0.230919	-3.60735	0.000309336	0.00753258
Brd7	1638.69	0.354636	0.0983528	3.60576	0.000311244	0.0075677
Ptgs2os2	51.4154	-1.43824	0.398975	-3.60484	0.000312351	0.00758326
Mc5r	7.8	-2.9657	0.82311	-3.60305	0.000314507	0.00762422
Flvcr2	79.8715	0.756686	0.210186	3.60008	0.000318123	0.00769583
Zfp451	510.855	0.793459	0.220415	3.59984	0.000318409	0.00769583
Arhgap10	100.924	0.612311	0.170382	3.59376	0.000325943	0.00784292
Cndp2	85.3904	-0.76345	0.212423	-3.59401	0.000325626	0.00784292
Nfat5	2446.6	0.359207	0.099939	3.59426	0.000325314	0.00784292
Ikzf2	66.6519	1.40225	0.390254	3.59318	0.000326666	0.00784867
C6	756.433	-1.45342	0.404676	-3.59157	0.000328691	0.00787074
Gm42547	101.125	1.04872	0.292017	3.5913	0.000329038	0.00787074
Tkt	312.015	-0.576653	0.160549	-3.59176	0.00032845	0.00787074
Rpl14	1298.18	-0.388082	0.108311	-3.58305	0.000339608	0.00811165
1810064F22Rik	22.5402	1.9519	0.545549	3.57786	0.000346425	0.00826232
Ttll5	146.709	1.1727	0.328237	3.57271	0.000353309	0.00841414
Myh10	86.8622	-1.08632	0.304455	-3.56808	0.000359607	0.00855159
Cnot6l	1318.79	0.44786	0.125696	3.56306	0.000366564	0.00870428
Limch1	327.135	0.940873	0.264284	3.56009	0.000370732	0.00879042
Sorbs1	49.9829	-1.35608	0.381061	-3.5587	0.000372702	0.00882422
Myh7	1220.36	0.711152	0.199922	3.55715	0.000374899	0.00886334
Lrrn1	15.4099	2.51544	0.709307	3.54634	0.000390629	0.00922179
Sbf2	259.754	-0.752723	0.212333	-3.54501	0.000392593	0.0092547
Arl5b	848.095	0.53837	0.151972	3.54255	0.000396272	0.00932791
Rpl29	365.457	-0.916527	0.258876	-3.54041	0.000399501	0.00939031
Proser2	93.6745	-0.87449	0.247185	-3.53779	0.000403484	0.00947021
Pard6g	55.5032	-1.03428	0.292405	-3.53715	0.000404469	0.00947962
Siah1a	178.574	-0.652315	0.184618	-3.53332	0.000410371	0.0096041
Ldlr	343.527	-0.998437	0.282745	-3.53123	0.000413635	0.00966656
Fam135a	484.421	-0.598917	0.169636	-3.5306	0.000414625	0.00967576
Spred3	22.5804	-1.74358	0.493971	-3.52972	0.000416004	0.00969403
Klk13	252.213	-0.861483	0.244264	-3.52685	0.000420529	0.00978542
Smpdl3b	7.19697	-2.98989	0.848138	-3.52523	0.000423108	0.00983135
Gpx3	111.767	-1.23128	0.349542	-3.52255	0.000427416	0.00990312
Tmem159	134.593	-0.738361	0.209608	-3.52258	0.000427372	0.00990312
Frmd4a	241.821	0.774071	0.219837	3.52111	0.000429744	0.00994288
Nacad	23.3238	-2.14272	0.608724	-3.52002	0.000431514	0.00995546
Slc35e1	99.3128	-0.869193	0.246923	-3.5201	0.000431381	0.00995546
Akr1c19	175.614	1.16392	0.330751	3.51901	0.000433154	0.00997913
Mcfd2	511.253	0.448138	0.127401	3.51753	0.000435586	0.010021
0610037L13Rik	170.646	0.534625	0.152035	3.51647	0.000437327	0.0100445
Gm20632	21.1081	-1.45996	0.415214	-3.51615	0.000437846	0.0100445
Zfhx4	87.2477	1.83441	0.522347	3.51186	0.000444975	0.0101936
Klhl24	1925.46	-0.370406	0.105536	-3.50975	0.000448531	0.0102606
Trim44	1525.72	-0.378243	0.107825	-3.50793	0.000451599	0.0103163
Hsd11b1	35.1549	-1.28561	0.366658	-3.50631	0.000454374	0.0103651
Gm16523	12.4986	2.41819	0.69012	3.50401	0.000458313	0.0104403
Haus2	132.041	-0.860936	0.245743	-3.5034	0.00045936	0.0104495
AC161165.6	11.8271	-1.99036	0.568391	-3.50175	0.000462211	0.0104996
Lpp	7038.43	0.509656	0.145805	3.49545	0.000473257	0.0107205
Plch2	22.6054	1.813	0.518627	3.49576	0.00047272	0.0107205
Fam178b	15.4399	-1.57861	0.451694	-3.49487	0.0004743	0.0107292
Smtnl2	43.823	-1.57493	0.450889	-3.49296	0.000477704	0.0107912
3300002I08Rik	16.7196	-1.69405	0.48557	-3.48879	0.000485216	0.0109457
Hsd17b7	75.5214	-1.29027	0.370169	-3.48563	0.000490982	0.0110604
Mindy2	939.786	0.398276	0.114319	3.48391	0.000494148	0.0111163
Alas1	413.5	0.548081	0.157355	3.48308	0.000495679	0.011124
Nap1l5	7.28124	3.08155	0.884746	3.48298	0.00049586	0.011124
Clca3a1	16.8042	-2.29502	0.659067	-3.48223	0.000497265	0.0111401
A430110C17Rik	106.923	1.22695	0.352489	3.48082	0.000499886	0.0111688
Gm29216	61517.9	0.562765	0.161677	3.4808	0.00049992	0.0111688
Wipf1	149.909	-0.876819	0.252214	-3.47649	0.000508032	0.0113344
Thrb	184.797	0.63729	0.183477	3.4734	0.000513901	0.0114496
Cdca7	30.7504	1.09361	0.314934	3.47252	0.000515603	0.0114718
Gm28439	95966.7	0.495677	0.142874	3.46934	0.000521741	0.0115805
Sfta2	662.912	0.420964	0.121342	3.46925	0.000521915	0.0115805
Gm47493	7.54586	-4.4933	1.29568	-3.4679	0.000524537	0.0116213
Samd12	142.058	-1.28379	0.370229	-3.46757	0.000525186	0.0116213
Lamc2	3293.47	0.532365	0.153544	3.46718	0.000525954	0.0116225
D16Ertd472e	67.5157	-0.932766	0.269113	-3.46608	0.00052811	0.0116543
Tmem27	5.97532	3.53481	1.02013	3.46505	0.000530141	0.0116832
Unc13c	23.2608	1.74997	0.505419	3.46242	0.000535332	0.0117817
Cyp39a1	258.29	-0.563438	0.16289	-3.45902	0.000542142	0.0119154
Serac1	66.4125	-0.912535	0.26393	-3.45749	0.000545234	0.0119672
Pdk1	159.721	-0.906996	0.262477	-3.45552	0.000549232	0.0120224
Rps10	1509.46	-0.324522	0.0939117	-3.45561	0.000549055	0.0120224
Rgs3	32.3115	1.1951	0.345978	3.45428	0.000551765	0.0120486
Rmrp	118.041	0.740181	0.214284	3.45421	0.000551914	0.0120486
Snx5	809.719	-0.483348	0.139969	-3.45325	0.00055388	0.0120753
Bend5	9.18573	2.47417	0.716774	3.45181	0.000556845	0.0121237
Alpk1	95.8639	-1.0311	0.298865	-3.45004	0.000560497	0.0121869
Dcp2	421.366	0.719187	0.208489	3.44952	0.000561579	0.0121941
Trim2	384.057	0.653732	0.189537	3.4491	0.000562457	0.0121968
BC030867	6.65994	-3.49909	1.01567	-3.44509	0.00057087	0.0123606
Mertk	37.7593	1.39458	0.404839	3.44478	0.000571532	0.0123606
Fut2	16.687	-2.40525	0.698597	-3.44297	0.000575358	0.0124103
Gm39327	9.82448	-2.70785	0.786421	-3.44325	0.000574765	0.0124103
Slc1a4	51.6564	-1.22542	0.356202	-3.44025	0.000581179	0.0125192
Rpl4	5767.54	-0.389044	0.113201	-3.43676	0.000588717	0.0126481
Slc7a1	205.741	-0.779606	0.226838	-3.43684	0.000588542	0.0126481
Fabp5	305.207	-0.859386	0.250459	-3.43124	0.000600825	0.0128912
Fermt1	12.3493	2.53595	0.739695	3.42838	0.000607204	0.0130038
Rnf43	150.2	0.736323	0.214786	3.42817	0.000607674	0.0130038
Tsn	338.178	-0.848201	0.247615	-3.42548	0.000613709	0.0131156
Cbx6	260.523	0.523438	0.152832	3.42492	0.00061497	0.0131253
Mpp7	1211.93	0.419784	0.122585	3.42444	0.000616063	0.0131314
Cacna1c	577.082	-0.622846	0.181919	-3.42375	0.00061763	0.0131475
Rpl18a	2485.65	-0.386826	0.113032	-3.42227	0.000620999	0.0131951
Srgap2	289.215	0.65826	0.192358	3.42206	0.00062149	0.0131951
Aox3	1568.56	-0.733615	0.214443	-3.42103	0.000623848	0.0132055
Gm43437	22.076	1.56453	0.457391	3.42055	0.000624953	0.0132055
Gpat3	20.9377	-1.37519	0.402052	-3.42043	0.000625234	0.0132055
Serinc1	1395.45	-0.472369	0.138079	-3.42101	0.000623883	0.0132055
Pde8a	58.7143	-1.51768	0.443935	-3.4187	0.000629213	0.0132723
Socs6	425.774	-0.545234	0.159549	-3.41734	0.000632351	0.0133212
Arhgef9	9.66827	-2.25494	0.660185	-3.41561	0.000636384	0.0133888
Mov10	36.2197	1.59887	0.468544	3.41242	0.000643895	0.0135118
Ncbp2	210.493	0.646626	0.189476	3.4127	0.000643222	0.0135118
Grk5	73.3227	-1.13898	0.334101	-3.40908	0.000651813	0.0136603
Fam210a	535.071	-0.365033	0.107107	-3.40813	0.000654094	0.0136905
Zbtb4	352.789	-0.413012	0.121215	-3.40727	0.000656156	0.0137159
6820431F20Rik	3064.52	-0.335391	0.0984548	-3.40655	0.000657894	0.0137346
Rtkn2	68.481	1.37901	0.405299	3.40245	0.000667849	0.0139245
Bnipl	48.2601	1.36276	0.400784	3.40023	0.000673286	0.0140199
Nt5e	332.916	-1.37195	0.403538	-3.3998	0.000674354	0.0140241
Irx1	363.261	-0.555908	0.16353	-3.39943	0.000675268	0.0140252
Clip4	1742.71	-0.406669	0.119659	-3.39858	0.00067736	0.0140507
Arl4c	446.748	-0.521929	0.153659	-3.39668	0.000682098	0.0141005
Cux1	1644.93	0.352604	0.103815	3.39648	0.000682591	0.0141005
Echs1	255.443	-0.573252	0.168791	-3.39622	0.000683234	0.0141005
Efhb	3.16726	-3.55344	1.04606	-3.39699	0.000681322	0.0141005
Tex15	1178.57	0.491065	0.14465	3.39484	0.00068669	0.0141538
Dlgap4	110.937	-0.492373	0.145109	-3.39312	0.000691021	0.014225
Atf7	687.42	0.655736	0.19335	3.39145	0.000695247	0.0142939
Gm37936	83.9215	1.319	0.389096	3.3899	0.000699178	0.0143566
Zswim9	32.1471	0.997841	0.29447	3.3886	0.000702498	0.0144065
AC112142.1	687.022	0.704289	0.208174	3.38317	0.000716553	0.014661
Ssh2	1375.19	0.430621	0.127286	3.38311	0.000716711	0.014661
Cd38	325.506	0.895416	0.264741	3.38223	0.000718999	0.0146893
Gm37748	2.70409	5.31057	1.57087	3.38065	0.000723145	0.0147467
Selenos	457.341	-0.447628	0.132416	-3.38047	0.000723625	0.0147467
Sec61b	514.6	0.384159	0.11371	3.3784	0.000729081	0.0148393
D330045A20Rik	12.1949	2.56483	0.759787	3.37572	0.000736215	0.0149283
Rpl3-ps1	485.163	-2.17445	0.644062	-3.37615	0.00073509	0.0149283
Tab2	1200.25	-0.277033	0.0820636	-3.37584	0.000735914	0.0149283
Apmap	340.9	0.587034	0.173955	3.37464	0.000739133	0.0149502
Gm48878	11.1085	3.30085	0.978101	3.37475	0.000738821	0.0149502
Prkar2a	858.613	-0.638554	0.189288	-3.37345	0.000742314	0.0149958
Dynll1	1158.67	0.461184	0.136748	3.3725	0.000744884	0.0150159
Sectm1b	7.91316	4.08467	1.21126	3.37226	0.000745529	0.0150159
Wnt5a	73.2038	1.10003	0.326219	3.37206	0.000746082	0.0150159
Cbx5	1176.52	0.40762	0.120899	3.37158	0.000747377	0.0150234
Fam171a1	67.0263	1.20818	0.358462	3.37045	0.000750453	0.0150666
Sec1	31.6809	-1.47482	0.437722	-3.3693	0.000753583	0.0150921
Sh2d4a	195.679	0.579072	0.171858	3.36948	0.000753093	0.0150921
Pomt1	30.4293	1.70957	0.507694	3.36732	0.000759031	0.0151825
Atp6v1g3	35.1052	-1.4646	0.435051	-3.3665	0.000761278	0.0152087
Dock8	144.347	0.716266	0.21282	3.3656	0.000763778	0.0152314
Grina	226.381	-0.496225	0.147448	-3.36541	0.000764288	0.0152314
Agl	148.386	-1.02823	0.305732	-3.36318	0.000770497	0.0153175
Rps15a	2529.32	-0.400632	0.11912	-3.36327	0.000770247	0.0153175
Aldh1l1	44.8929	-1.0234	0.304352	-3.36254	0.0007723	0.0153346
Josd2	30.3642	1.20955	0.359794	3.36179	0.000774383	0.0153384
Mcub	1583.37	-0.816863	0.24297	-3.362	0.000773807	0.0153384
Furin	132.177	-0.516777	0.153859	-3.35878	0.000782885	0.015488
Ccdc122	192.562	-0.57213	0.170496	-3.35569	0.00079168	0.0156429
Bcan	26.1454	1.79312	0.534411	3.35531	0.000792749	0.015645
Fam168a	374.018	-0.418905	0.124864	-3.35489	0.000793959	0.0156499
Tox	51.3708	1.0881	0.324431	3.35388	0.000796881	0.0156884
Cys1	43.1288	1.06451	0.31758	3.35194	0.000802481	0.0157795
Cystm1	725.777	0.371196	0.110764	3.35122	0.000804566	0.0157823
Gm43200	36.7364	1.56116	0.465838	3.35129	0.000804358	0.0157823
Btf3l4	468.822	-0.525762	0.157099	-3.3467	0.000817809	0.0160227
Sidt1	21.5788	1.60223	0.478927	3.34547	0.000821447	0.0160746
Lif	87.3998	-1.43113	0.428024	-3.34357	0.000827071	0.0161652
Tubb2b	14.3438	-1.77153	0.531447	-3.3334	0.000857907	0.0167478
0710001A04Rik	12.7562	1.92126	0.57654	3.3324	0.000860996	0.016771
Hsd17b12	542.018	-0.550256	0.165125	-3.33235	0.000861164	0.016771
Plekha1	347.861	0.594369	0.178457	3.3306	0.000866595	0.0168566
Melk	14.1505	1.98558	0.596331	3.32967	0.000869493	0.0168927
Col4a3bp	1981.14	0.289622	0.0870389	3.3275	0.000876275	0.0170041
2310001H17Rik	19.5981	-1.9854	0.597542	-3.32261	0.000891804	0.0172642
Mkrn2os	4.05315	-3.52702	1.06148	-3.32274	0.000891385	0.0172642
Bax	35.5584	-0.894835	0.269584	-3.31932	0.000902371	0.017448
Srd5a1	16.1395	-2.47549	0.746307	-3.31698	0.000909949	0.0175736
Hcfc1r1	137.491	0.561052	0.169248	3.31496	0.000916556	0.0176802
Endou	3.32869	-3.77075	1.13765	-3.31452	0.000918007	0.0176871
Zfp948	152.586	0.832818	0.251465	3.31187	0.000926748	0.0178344
Atpif1	435.857	0.505657	0.152724	3.31093	0.00092988	0.0178735
Mvb12b	335.46	0.636136	0.192312	3.30783	0.000940216	0.0180336
Pla2g16	184.074	0.619037	0.187146	3.30777	0.000940429	0.0180336
Rph3al	55.4128	0.92923	0.281014	3.3067	0.000944006	0.0180808
Pi4ka	422.205	-0.472762	0.143041	-3.30509	0.000949465	0.018164
Glt1d1	16.0622	-1.3981	0.423167	-3.30389	0.000953539	0.0182204
Fgl1	14.796	-2.87655	0.871506	-3.30067	0.000964534	0.0184089
Gm48478	93.8048	0.925351	0.280383	3.30031	0.000965794	0.0184113
Tm9sf2	1712.51	-0.295597	0.0896227	-3.29824	0.000972919	0.0185254
Tspan7	63.1596	0.952176	0.288765	3.29741	0.000975798	0.0185584
Ppif	73.7871	-0.803603	0.243737	-3.29701	0.000977198	0.0185633
Adarb2	3.88567	4.06698	1.23422	3.29519	0.000983547	0.0186621
Gtf3c1	481.296	0.474477	0.144007	3.29482	0.000984839	0.0186648
Tuba1b	1404.1	0.396179	0.12027	3.29409	0.000987404	0.0186916
Arfgef3	4473.64	0.382182	0.116061	3.29294	0.000991439	0.0187462
Gm28437	62821.8	0.461351	0.140235	3.28984	0.00100245	0.0189322
Gm11627	13.6439	1.63176	0.496231	3.2883	0.00100794	0.0189901
Jcad	132.093	-0.970266	0.295108	-3.28784	0.00100959	0.0189901
Olfr756-ps1	3.77984	4.84568	1.4737	3.2881	0.00100866	0.0189901
Ttc12	8.40336	-2.34446	0.713107	-3.28768	0.00101018	0.0189901
2610005L07Rik	388.613	-0.486411	0.147995	-3.28667	0.00101379	0.0190358
Galnt18	70.618	0.797567	0.242697	3.28626	0.00101528	0.0190417
Lipo3	390.574	-0.458858	0.139701	-3.28457	0.00102137	0.0191338
Gm28941	30.2233	1.49489	0.455227	3.28384	0.00102403	0.0191616
Etl4	1129.94	0.407117	0.12402	3.28268	0.00102827	0.0192188
BB365896	17.6032	2.31274	0.704745	3.28167	0.00103196	0.0192444
Sat1	1977.04	0.570494	0.173844	3.28165	0.00103201	0.0192444
Nmt2	856.671	0.504257	0.153887	3.27681	0.00104987	0.019555
Insig1	518.737	-0.774392	0.236551	-3.27368	0.00106157	0.0197503
Adm2	4.01934	-3.17117	0.969389	-3.27131	0.00107052	0.0198487
Agap1	287.013	-0.661131	0.202085	-3.27155	0.00106961	0.0198487
Cpeb1	18.5127	-2.08579	0.637517	-3.27174	0.00106889	0.0198487
Rgcc	2402.27	0.588084	0.179983	3.26744	0.00108527	0.0200991
Pbx3	329.369	0.480814	0.147204	3.26632	0.00108956	0.0201556
Clptm1	294.992	-0.488079	0.149579	-3.26302	0.00110233	0.0203667
Ndufb9	296.149	-0.398181	0.122039	-3.26272	0.00110348	0.0203667
Dlgap5	39.4833	1.36305	0.418204	3.25929	0.00111692	0.0205681
Rps20	2740.42	-0.288651	0.0885581	-3.25945	0.00111627	0.0205681
Atp2a2	1876.28	-0.397105	0.121938	-3.25662	0.00112749	0.0207061
Cmip	222.332	-0.549314	0.168686	-3.25643	0.00112824	0.0207061
Sh3glb1	1073.77	-0.414637	0.127313	-3.25682	0.00112668	0.0207061
Ddr2	77.3006	-1.21591	0.37353	-3.2552	0.00113312	0.0207723
Nr3c2	113.49	0.754896	0.232019	3.25359	0.00113958	0.020867
Colec12	58.4134	-1.06342	0.326959	-3.25244	0.0011442	0.020928
Ablim3	21.9861	-1.92121	0.59112	-3.25012	0.00115357	0.0210758
Gm26540	16.0867	3.17822	0.978241	3.24891	0.00115848	0.0211197
Zmat4	140.567	1.35736	0.417793	3.24889	0.00115858	0.0211197
Sgo1	44.3656	1.28787	0.396567	3.24754	0.00116407	0.021196
Capn6	11.0006	2.40416	0.740557	3.24642	0.00116865	0.0212556
Bmi1	614.936	-0.403517	0.124329	-3.24555	0.00117224	0.0212732
Phip	2626.15	0.446389	0.137532	3.24571	0.00117159	0.0212732
4921534H16Rik	3.00501	-5.1208	1.57928	-3.24249	0.00118491	0.0214314
Anapc15	24.1631	-1.03951	0.320571	-3.24269	0.00118408	0.0214314
Ercc5	189.418	-0.692872	0.213678	-3.2426	0.00118443	0.0214314
Cers2	1818.9	-0.371296	0.114526	-3.24201	0.00118691	0.0214435
Arhgap27	99.9486	0.722621	0.222931	3.24146	0.00118918	0.0214608
Wwp2	62.6767	-0.825759	0.25484	-3.2403	0.00119403	0.0215244
Ubxn10	21.754	1.54923	0.478351	3.23869	0.00120081	0.0216225
Polq	18.8121	2.51765	0.777589	3.23777	0.0012047	0.0216686
Akr1a1	686.578	0.405911	0.12541	3.23666	0.00120935	0.0217282
Rps15a-ps6	56.1157	2.02708	0.626395	3.2361	0.00121174	0.021747
Cxadr	1492.64	-0.416318	0.128664	-3.23569	0.00121351	0.0217548
Hbs1l	232.237	0.4291	0.132742	3.23259	0.00122673	0.0219675
Pik3r3	367.128	0.621606	0.192348	3.23168	0.00123064	0.0220134
Dhcr7	40.9063	-1.57493	0.487599	-3.22997	0.00123803	0.0220969
Rpl19	2494.77	-0.341052	0.105584	-3.23014	0.00123731	0.0220969
Fbxw7	122.134	-0.508943	0.157726	-3.22674	0.00125208	0.022323
Ptprd	34.3021	-1.56035	0.484378	-3.22136	0.00127586	0.022722
Tcof1	77.79	0.665162	0.206536	3.22056	0.00127939	0.02276
Casp4	15.7742	1.64243	0.510647	3.21637	0.00129823	0.0230698
Arhgap35	1092.14	-0.342147	0.106403	-3.21556	0.00130191	0.02311
Plet1	34.6181	-1.6609	0.516606	-3.21502	0.00130434	0.0231278
Hist1h2bc	142.143	0.685276	0.213339	3.21214	0.00131749	0.0233095
Ino80d	1327.08	0.408285	0.127103	3.21222	0.00131712	0.0233095
Slc1a3	184.414	0.78609	0.244748	3.21184	0.00131889	0.0233095
Fbn1	91.0876	-0.954476	0.297372	-3.2097	0.00132872	0.0234576
Gm13340	3015.39	0.512077	0.159596	3.20857	0.00133395	0.0235245
Atp6v1g1	1124.05	-0.358989	0.11195	-3.20669	0.00134271	0.0236532
Fam185a	27.1824	1.39964	0.436612	3.20568	0.00134742	0.0237104
Gm38126	31.1199	1.5046	0.469572	3.2042	0.00135438	0.0238071
Knl1	166.778	1.06204	0.331557	3.20318	0.0013592	0.0238661
Sestd1	343.702	0.613138	0.191449	3.20261	0.00136187	0.0238872
Rab7b	9.22652	1.99816	0.624157	3.20137	0.00136774	0.0239642
Fut4	187.292	-0.595136	0.186325	-3.19408	0.0014028	0.024552
Cdk1	42.2394	1.32133	0.414055	3.19121	0.0014168	0.0247704
Gm15889	12.0095	2.33343	0.731312	3.19074	0.00141908	0.0247835
Fam117a	175.47	0.517521	0.162243	3.18979	0.00142374	0.024835
Gm10557	140.061	-0.626552	0.19646	-3.18921	0.00142662	0.024835
Ophn1	169.925	0.616768	0.193387	3.18929	0.00142622	0.024835
Mmp14	141.814	-0.551531	0.172973	-3.18854	0.00142995	0.0248664
Srek1ip1	236.382	0.554156	0.173918	3.18631	0.00144102	0.0250055
Tbrg1	128.012	-0.629524	0.197572	-3.18631	0.00144102	0.0250055
Prob1	78.7348	1.60841	0.505185	3.18381	0.00145351	0.0251953
Fras1	88.7394	2.05005	0.644114	3.18275	0.00145886	0.0252257
Gm16432	108.537	-1.16205	0.365107	-3.18278	0.0014587	0.0252257
Gm8885	3.30978	-4.26135	1.33907	-3.18232	0.00146102	0.0252257
Usf2	104.71	-0.552109	0.173515	-3.18192	0.00146304	0.0252257
Zfp750	12.3282	-1.98132	0.622647	-3.18209	0.00146217	0.0252257
Emb	1513.09	-0.471573	0.148266	-3.1806	0.0014697	0.0253138
Inmt	11.8641	-2.44051	0.767949	-3.17796	0.00148315	0.0255184
B4galt1	549.615	-0.396615	0.124831	-3.17721	0.00148701	0.0255576
Chsy1	920.295	-0.529499	0.166687	-3.17661	0.00149006	0.025583
Selenok	427.331	0.298134	0.0938859	3.17549	0.00149583	0.0256549
Gpd1l	203.621	0.499024	0.157241	3.17362	0.00150551	0.0257938
Lss	219.615	-0.92848	0.292663	-3.17252	0.00151121	0.0258641
Gm48482	5.30933	4.10747	1.29541	3.1708	0.00152021	0.0259908
Unc119	68.8288	-0.74998	0.236647	-3.16919	0.00152864	0.0261075
9930014A18Rik	104.549	-0.800978	0.252764	-3.16888	0.0015303	0.0261083
Abcb1a	31.6655	-1.62508	0.513627	-3.16392	0.00155657	0.0264731
Scnn1a	1063.54	-0.41479	0.131095	-3.16405	0.00155589	0.0264731
Thsd4	1213.33	0.515465	0.162913	3.16404	0.00155594	0.0264731
Gm6545	11.2074	2.8794	0.910268	3.16325	0.00156021	0.0265072
Gm48885	18.8466	2.2841	0.72221	3.16266	0.00156337	0.0265332
Epn3	304.446	-0.380472	0.12035	-3.16137	0.00157027	0.0266224
Ctdspl	517.727	0.354577	0.112224	3.15956	0.00158007	0.0267458
Mixl1	11.1222	-3.78761	1.19883	-3.15942	0.00158084	0.0267458
Ephb6	5.24195	-3.1599	1.00113	-3.15634	0.00159763	0.0269802
Rps18	1758.21	-0.333701	0.105727	-3.15627	0.00159801	0.0269802
Gm45165	8.26486	2.45416	0.777805	3.15524	0.00160366	0.0270473
Adam10	1087.19	0.331389	0.105225	3.14934	0.00163642	0.0275713
D230025D16Rik	799.251	-0.538124	0.170995	-3.14702	0.00164943	0.0277329
Hnrnph3	413.963	0.430807	0.136884	3.14724	0.00164818	0.0277329
Kdsr	669.113	-0.387509	0.123234	-3.14451	0.00166368	0.0279436
Gm43130	81.8534	2.1649	0.688567	3.14407	0.00166618	0.0279567
Fbn2	198.254	0.866356	0.275691	3.14249	0.0016752	0.028079
Rubie	2.85961	3.96673	1.26408	3.13803	0.00170088	0.0284508
Tpbg	12.8366	-1.70718	0.544012	-3.13812	0.00170036	0.0284508
Gm48128	7.86567	1.80493	0.575324	3.13725	0.00170541	0.0284973
Borcs7	79.9638	-0.766841	0.244494	-3.13644	0.0017101	0.0285169
Dnm3	187.807	0.731536	0.233232	3.13652	0.00170966	0.0285169
Ppp1r3b	43.9032	-1.69096	0.539346	-3.13521	0.00171733	0.0286081
Gm45884	337.091	0.440349	0.140563	3.13274	0.00173181	0.0288197
Igsf9b	128.994	-0.957673	0.30576	-3.1321	0.00173558	0.0288529
Esrp2	478.061	-0.394942	0.126154	-3.13063	0.00174432	0.0289389
Sgpp2	1150.71	0.531328	0.169708	3.13083	0.00174313	0.0289389
Fgf9	3.15066	4.70953	1.5046	3.13009	0.00174755	0.0289629
Gm5148	39.996	2.09611	0.669911	3.12894	0.0017544	0.0290469
Lysmd3	555.076	0.459297	0.146813	3.12845	0.0017573	0.0290653
Avpi1	364.083	-0.454584	0.145346	-3.12759	0.00176244	0.0291206
Ddias	58.7409	-1.10365	0.353091	-3.12567	0.00177402	0.0292196
Gm42615	35.2371	-0.988144	0.316103	-3.12602	0.00177191	0.0292196
Selenon	208.328	-0.472082	0.151047	-3.1254	0.00177563	0.0292196
Xrn2	945.92	-0.329138	0.105308	-3.12546	0.00177525	0.0292196
Rpl32	3192.29	-0.32569	0.104226	-3.12486	0.00177892	0.0292441
Sp5	36.8867	-1.41335	0.45263	-3.12252	0.00179309	0.0294473
Gm37212	36.4523	1.48512	0.475737	3.12173	0.0017979	0.0294965
Hipk3	1831.46	-0.260374	0.0834615	-3.11968	0.00181046	0.0296725
Rnf186	74.7901	-0.798853	0.256133	-3.1189	0.00181528	0.0297216
Gm42675	51.3208	1.34358	0.430979	3.11752	0.00182382	0.0298013
Il7	135.771	-0.685805	0.219971	-3.1177	0.00182267	0.0298013
Igfbp5	110.445	0.86625	0.278058	3.11536	0.00183721	0.0299084
Pskh1	78.3998	-0.570818	0.183232	-3.11527	0.00183774	0.0299084
Trmt1l	182.984	0.57214	0.183655	3.11529	0.00183762	0.0299084
Zfp966	147.816	0.753147	0.241693	3.11613	0.0018324	0.0299084
Hmgcs1	963.865	-0.469015	0.1506	-3.11431	0.00184378	0.0299466
Rps3	2245.35	-0.356336	0.114417	-3.11437	0.0018434	0.0299466
Exoc4	393.192	-0.392669	0.126148	-3.11277	0.00185343	0.0300733
Pbxip1	444.467	-0.324125	0.104187	-3.111	0.00186456	0.0302237
Mdm4	1117.92	0.400932	0.12893	3.10969	0.00187287	0.0302979
Steap2	465.989	-1.32541	0.426207	-3.10978	0.00187225	0.0302979
Gm47494	3.35687	-4.88615	1.57275	-3.10675	0.00189159	0.0305703
Gm15500	5873.11	-0.305947	0.0984993	-3.10608	0.00189583	0.030578
Zbtb16	20.6653	1.94037	0.624685	3.10616	0.00189531	0.030578
AC124484.1	12.1515	2.02867	0.653276	3.10538	0.00190037	0.0306208
Gm10600	12.9515	-1.94034	0.625319	-3.10296	0.00191597	0.0308416
Ccnt2	1110	0.362726	0.116927	3.10215	0.00192123	0.0308651
Rnf144a	219.571	0.769918	0.24818	3.10226	0.00192051	0.0308651
Cad	55.2158	-1.06265	0.342656	-3.1012	0.00192735	0.0309328
Rxra	51.0592	-1.03597	0.334142	-3.10039	0.00193269	0.0309573
Zfp664	714.624	-0.35935	0.115902	-3.10047	0.00193214	0.0309573
Atf5	143.673	-0.929832	0.299962	-3.09984	0.00193628	0.0309843
Sowahb	289.718	-0.617919	0.199358	-3.09954	0.00193821	0.0309846
Naa16	314.899	0.622543	0.200958	3.09789	0.00194907	0.0310993
Ttc9c	297.399	0.437322	0.141169	3.09786	0.00194921	0.0310993
Cldn7	139.629	-0.551476	0.178154	-3.09551	0.00196475	0.0313165
Gm44416	30.4215	1.03047	0.333144	3.09316	0.00198037	0.0315344
Skp1a	656.729	0.304331	0.0984562	3.09103	0.00199465	0.0317308
Cutal	65.7968	0.758492	0.245423	3.09055	0.00199789	0.0317511
Gm28661	127671	0.430223	0.139284	3.08882	0.00200952	0.0318987
Riok3	690.488	-0.382979	0.123998	-3.08859	0.0020111	0.0318987
5830428M24Rik	204.857	0.691944	0.224075	3.088	0.00201509	0.0319308
Cd44	3688.61	-0.4959	0.160672	-3.08642	0.00202585	0.0320701
Gm17275	670.34	0.603869	0.195723	3.08532	0.00203331	0.0321314
Tspan14	115.319	0.651894	0.211305	3.08509	0.0020349	0.0321314
Xpot	651.751	-0.548126	0.177676	-3.08498	0.00203566	0.0321314
Tipin	115.878	-0.78304	0.253889	-3.08418	0.00204112	0.0321863
Nrip3	10.4389	-2.352	0.763035	-3.08243	0.00205319	0.0323452
Galk2	122.326	0.620202	0.201274	3.08138	0.00206041	0.0324275
Snx2	1029.91	0.378873	0.123048	3.07906	0.00207656	0.0326501
Twf1	1039.92	-0.406188	0.13195	-3.07834	0.00208156	0.0326971
Ppt2	7.44402	1.90556	0.6191	3.07795	0.00208427	0.032708
Rarb	13.6206	1.90505	0.619508	3.07511	0.00210425	0.0329896
Hdc	425.296	-0.697222	0.226926	-3.07247	0.00212294	0.0332505
Firre	299.286	0.653879	0.212855	3.07195	0.00212667	0.0332768
Birc3	313.223	-0.590666	0.192344	-3.07088	0.00213427	0.0332862
Fosl1	35.4148	-1.44895	0.471777	-3.07127	0.00213153	0.0332862
Gm45137	5.04995	2.65814	0.865643	3.07072	0.00213547	0.0332862
Osbpl3	165.703	-1.04768	0.341151	-3.07103	0.00213324	0.0332862
Aldh2	497.312	0.500233	0.16293	3.07024	0.0021389	0.0333078
Rps15a-ps8	5.36888	4.24863	1.38419	3.0694	0.0021449	0.0333692
Gm21955	93.8022	-0.902111	0.29397	-3.06872	0.00214977	0.033413
Fam114a1	80.799	0.872914	0.284513	3.0681	0.00215426	0.0334287
Prkd1	79.9898	0.852338	0.277815	3.06801	0.0021549	0.0334287
Rab11fip5	12.5756	-1.48389	0.483715	-3.06769	0.00215719	0.0334324
Gnaz	7.06642	-2.23099	0.72733	-3.06737	0.00215954	0.0334368
Hsp90aa1	6846.11	0.646212	0.210703	3.06694	0.00216265	0.0334531
Fam111a	244.38	0.917083	0.299136	3.06577	0.0021711	0.0335518
Basp1	32.4146	-1.72708	0.563619	-3.06426	0.00218206	0.0336892
H2-Q5	5.48929	2.31306	0.755158	3.06302	0.00219117	0.0337857
Tnfaip8	25.0973	-1.98195	0.647095	-3.06284	0.00219247	0.0337857
Wdr81	94.4678	0.983616	0.321211	3.06221	0.00219706	0.0338244
Sec31a	765.526	0.322951	0.105483	3.06165	0.00220122	0.0338562
Igf1r	303.707	0.829214	0.270889	3.06108	0.00220538	0.0338882
Tcf4	296.958	-0.945598	0.308955	-3.06063	0.00220869	0.033907
Aen	42.4529	-1.0062	0.328821	-3.06003	0.00221318	0.0339381
Dock5	518.049	0.384792	0.125758	3.05979	0.0022149	0.0339381
Fgfbp1	20.877	-2.24271	0.733403	-3.05795	0.00222854	0.0341098
Thoc7	313.452	-0.486093	0.158972	-3.05772	0.0022303	0.0341098
Gm43314	12.9532	-1.89195	0.619082	-3.05605	0.00224273	0.0342676
Dennd3	247.355	0.396466	0.129774	3.05504	0.00225031	0.0343511
Gm44417	48.4664	1.62097	0.530746	3.05414	0.0022571	0.0344223
Cpt1a	277.341	-0.398011	0.130335	-3.05374	0.00226004	0.0344349
Arl2bp	213.608	-0.445753	0.146032	-3.05244	0.00226989	0.0344512
Edn1	49.3708	-1.22672	0.401898	-3.05231	0.00227085	0.0344512
Gm18594	17.3026	2.10324	0.689073	3.05228	0.00227112	0.0344512
Gm9984	28.6368	1.09454	0.358605	3.0522	0.00227171	0.0344512
Krt80	80.1157	-0.800545	0.262222	-3.05293	0.00226618	0.0344512
Gmpr	65.6677	0.844711	0.276987	3.04965	0.00229111	0.034713
Taf4b	145.951	-0.690347	0.22643	-3.04884	0.00229729	0.0347741
Abhd5	719.239	-0.51156	0.167913	-3.04659	0.00231456	0.0350028
Fam122b	36.706	1.10407	0.362478	3.04591	0.00231981	0.0350431
Ptpre	116.875	-0.859186	0.2821	-3.04568	0.00232154	0.0350431
Pcbd1	183.283	0.60492	0.198644	3.04525	0.00232486	0.0350607
Gm18595	2.85897	4.95057	1.62594	3.04473	0.00232886	0.0350884
Cavin1	283.936	0.393003	0.129218	3.0414	0.00235482	0.0354467
Chrna1	8.55012	2.76263	0.90988	3.03625	0.00239538	0.0359905
Cxcl5	26.2707	-2.08268	0.685877	-3.03652	0.00239323	0.0359905
Fermt2	880.127	-0.537025	0.176914	-3.03551	0.0024013	0.0360462
Tex2	170.279	-0.501622	0.165381	-3.03313	0.00242032	0.0362981
Ehbp1	231.45	0.6069	0.200116	3.03275	0.00242336	0.0363102
Lrp2	5907.21	0.394653	0.13024	3.03021	0.00244386	0.0365752
Med23	184.509	-0.726714	0.23984	-3.03	0.00244555	0.0365752
Ddx58	301.715	0.510046	0.168526	3.02651	0.00247393	0.0369656
Itga7	125.599	0.709425	0.23444	3.02604	0.00247775	0.0369887
Senp7	495.393	0.404738	0.133851	3.0238	0.00249623	0.0372303
Pcna-ps2	69.7275	-1.47413	0.487608	-3.0232	0.00250118	0.0372699
Asah2	310.615	0.469446	0.155401	3.02087	0.00252047	0.0375229
Ptprj	476.034	-0.407462	0.134913	-3.02018	0.00252625	0.0375746
Uck2	76.7297	-0.808919	0.267956	-3.01885	0.00253735	0.0377051
Npas2	71.3292	-1.35224	0.448238	-3.01679	0.00255468	0.0378933
Pbld2	129.312	1.22332	0.405493	3.01687	0.00255402	0.0378933
Gm43374	38.5954	1.4372	0.476445	3.01651	0.00255704	0.0378937
Rps29	1414.98	-0.234808	0.0779421	-3.01259	0.00259026	0.038351
Zfp677	30.3267	1.60197	0.532113	3.01058	0.00260749	0.0385709
Dixdc1	201.953	0.521025	0.173308	3.00635	0.00264406	0.0390763
2010310C07Rik	19.5844	2.41327	0.802816	3.00601	0.00264702	0.0390844
Nrk	4.03567	-4.29367	1.42879	-3.0051	0.00265489	0.0391651
Nr1h3	12.1462	-1.55863	0.518756	-3.00456	0.00265964	0.0391995
Klhdc10	485.738	-0.573175	0.190876	-3.00286	0.00267454	0.0393545
Parpbp	28.5075	1.9016	0.633275	3.00281	0.002675	0.0393545
Kank3	64.363	0.990897	0.330036	3.00239	0.00267865	0.0393726
Ptgis	4.46926	-2.24768	0.74953	-2.99878	0.00271065	0.0398068
Rps27	2195.69	-0.367634	0.122657	-2.99724	0.00272433	0.0399716
Etv5	1826.48	-0.523736	0.174823	-2.99581	0.00273718	0.0400155
Igf2r	601.189	-0.375434	0.125304	-2.99619	0.00273375	0.0400155
Prc1	190.599	0.689344	0.230089	2.99599	0.00273559	0.0400155
Ttc21b	116.451	-0.824435	0.275136	-2.99647	0.00273127	0.0400155
Gm10222	7295.24	0.418909	0.139852	2.99537	0.0027411	0.0400368
Gm43373	60.4223	1.36465	0.455774	2.99414	0.0027522	0.0401628
Gm20628	11.601	2.39827	0.801742	2.99132	0.00277771	0.0404428
Gm37606	74.2204	1.08317	0.36206	2.99169	0.00277436	0.0404428
Zfp72	72.5413	1.02585	0.342958	2.9912	0.00277886	0.0404428
Higd1a	375.969	-0.384626	0.128599	-2.99089	0.00278167	0.0404475
Rpl13	2815.64	-0.278325	0.0930792	-2.99019	0.00278804	0.0405038
Aacs	32.1523	-1.3496	0.451516	-2.98904	0.00279855	0.0406202
Palm3	45.7564	0.962577	0.32211	2.98835	0.00280486	0.0406755
Gatad1	660.618	-0.336162	0.112568	-2.98631	0.00282365	0.0409114
Ptgfrn	1249.56	0.294994	0.0988401	2.98456	0.00283985	0.0411096
Pitpnm2	459.434	0.441584	0.148067	2.98233	0.00286065	0.0413737
H2-DMa	168.232	0.472472	0.158489	2.9811	0.00287214	0.041503
Gm28064	10.7154	2.72507	0.914819	2.97881	0.00289372	0.0417777
Lactb2	761.036	-0.315852	0.106059	-2.97808	0.0029006	0.0418397
Il3ra	4.30078	-2.18277	0.733276	-2.97673	0.00291336	0.0419866
Atf6	699.887	-0.356287	0.11972	-2.976	0.00292039	0.0420008
Gm20633	11.1642	-2.29481	0.771124	-2.97593	0.00292103	0.0420008
Rps11	1156.08	-0.303879	0.102116	-2.97582	0.00292211	0.0420008
Gm42700	57.9718	1.15746	0.389234	2.97368	0.0029425	0.0422565
Fam134b	623.254	-0.50932	0.171311	-2.97307	0.00294833	0.0423028
Mocos	11.8076	-1.6729	0.562749	-2.97273	0.00295162	0.0423126
Arhgap5	2725.54	-0.287096	0.0966366	-2.97088	0.00296948	0.0424653
Gm38075	7.71733	1.94706	0.655309	2.97121	0.00296625	0.0424653
Tmf1	958.882	-0.303496	0.102159	-2.97081	0.00297011	0.0424653
Extl3	159.736	-0.45347	0.152682	-2.97004	0.00297763	0.0425354
Abtb2	10.3713	-2.03663	0.686223	-2.96789	0.00299854	0.0426839
Gm45909	6.60666	3.24759	1.09414	2.96815	0.00299595	0.0426839
Lonp2	448.869	-0.396838	0.133677	-2.96863	0.0029913	0.0426839
Stim1	134.362	0.610544	0.205701	2.96811	0.00299636	0.0426839
Rwdd2b	23.2869	-1.05479	0.355532	-2.96678	0.00300936	0.0428003
Gm37983	48.8311	1.2543	0.422939	2.96567	0.00302026	0.0428802
Lyz1	306.572	-2.40259	0.810101	-2.9658	0.00301902	0.0428802
Endod1	176.529	-0.598691	0.201894	-2.96537	0.00302319	0.0428845
Gm9776	29.4697	-1.41331	0.476788	-2.96423	0.00303438	0.0430056
Cks2	147.091	0.792103	0.267252	2.96389	0.00303782	0.0430097
Gm43519	6.24839	2.94454	0.993545	2.96367	0.00303997	0.0430097
Gm43668	74.8402	0.956271	0.322738	2.963	0.0030466	0.0430661
Scmh1	315.519	0.501876	0.169425	2.96224	0.00305414	0.0431351
Bex3	200.55	0.405785	0.137004	2.96184	0.00305806	0.0431529
Slc39a4	153.833	-0.575877	0.194582	-2.95957	0.00308073	0.0434351
Ankrd27	88.4468	0.512796	0.173308	2.95887	0.00308772	0.0434958
Dnm3os	87.1301	1.08037	0.365222	2.95812	0.00309517	0.0435631
Cnih1	385.23	0.328041	0.110939	2.95696	0.00310691	0.0436904
Dynlt3	3682.86	0.252846	0.0855346	2.95607	0.00311589	0.0437789
H2-T10	10.5408	1.72305	0.583319	2.95388	0.00313805	0.0440521
Rps25	2706.35	-0.350421	0.118657	-2.95323	0.00314465	0.0440685
Setd5	2912.83	-0.330075	0.111766	-2.95327	0.00314422	0.0440685
Med6	113.103	-0.549588	0.186118	-2.95289	0.0031481	0.0440788
Sccpdh	236.475	-0.454397	0.153917	-2.95223	0.00315487	0.0441356
Atp2b2	6.77855	2.27997	0.772373	2.9519	0.00315829	0.0441454
Aldoc	31.9589	-1.0684	0.36201	-2.9513	0.00316439	0.0441877
Cebpg	738.901	-0.323266	0.109552	-2.9508	0.00316948	0.0441877
Klk14	42.6193	-0.992251	0.336235	-2.95107	0.0031668	0.0441877
Clu	2502.74	-0.549146	0.186164	-2.9498	0.00317981	0.0442179
Rgs10	97.8513	-0.984237	0.33366	-2.94982	0.0031796	0.0442179
Rpl36	301.288	-0.418848	0.141983	-2.94999	0.0031778	0.0442179
Lgi3	915.555	0.36117	0.122495	2.94846	0.00319366	0.0443346
Yeats4	253.771	-0.374352	0.126964	-2.9485	0.00319324	0.0443346
Lrp10	368.274	-0.479434	0.162626	-2.94808	0.00319757	0.0443509
Map2k1	531.756	-0.379622	0.128797	-2.94745	0.0032041	0.0444036
Serf2	301.58	0.491113	0.166652	2.94693	0.00320942	0.0444394
Prrc2b	841.854	0.318457	0.108111	2.94563	0.00322294	0.0445886
Ets2	650.563	-0.416626	0.141484	-2.9447	0.00323273	0.0446859
Anapc13	122.753	0.465808	0.158211	2.94422	0.00323768	0.0447022
Nbr1	705.897	0.278144	0.0944764	2.94406	0.00323941	0.0447022
Ece1	1658.59	-0.428222	0.145516	-2.94278	0.00325282	0.0448491
Ankrd12	932.982	0.444813	0.151283	2.94027	0.00327932	0.0451378
Kalrn	198.863	0.777099	0.264281	2.94043	0.00327761	0.0451378
Adgrg7	2.73561	5.15266	1.75382	2.93796	0.00330383	0.0453497
Dnajc25	167.482	0.589406	0.200581	2.93849	0.00329812	0.0453497
Gm37639	25.3206	1.37333	0.467473	2.93776	0.00330588	0.0453497
Idi1	691.482	-0.800238	0.272365	-2.93811	0.0033022	0.0453497
Gsn	267.388	0.411566	0.140166	2.93628	0.00332174	0.0455133
Nup205	138.952	0.603569	0.205577	2.93598	0.00332501	0.0455133
Slc6a20b	42.4279	1.2886	0.438917	2.93586	0.00332621	0.0455133
Mars2	225.871	0.496984	0.16939	2.93397	0.00334659	0.0457536
Yif1b	27.2228	-0.925121	0.315436	-2.93283	0.00335887	0.0458828
Ppp1r2	1169.99	-0.347786	0.118689	-2.93023	0.00338712	0.0462299
Gm45406	7.12047	3.41001	1.16436	2.92865	0.00340434	0.0464259
Dusp8	52.1538	-1.21666	0.415737	-2.92651	0.00342791	0.0467081
Mecom	1057.39	0.396158	0.135388	2.9261	0.00343244	0.0467306
Shb	127.462	-0.54794	0.187299	-2.92549	0.00343919	0.0467833
Sspn	7.93741	-2.48471	0.849508	-2.92488	0.00344591	0.0468356
Six4	65.3418	-0.806593	0.275841	-2.92412	0.00345433	0.0469107
Serping1	65.5303	-1.1745	0.401712	-2.92373	0.0034586	0.0469294
Psmf1	105.516	-0.527679	0.180769	-2.91907	0.00351072	0.0475665
Trp53inp1	625.896	-0.489993	0.167863	-2.91901	0.00351141	0.0475665
Ak2	123.697	0.571541	0.195874	2.9179	0.00352394	0.0476334
Axdnd1	35.1611	-1.34874	0.462269	-2.91766	0.00352668	0.0476334
Fh1	264.702	-0.577265	0.19786	-2.91754	0.00352807	0.0476334
Kcnk1	1003.51	-0.393138	0.134744	-2.91768	0.00352651	0.0476334
Gm26858	6.14116	3.34961	1.14824	2.91717	0.00353224	0.0476501
Slc9a3r2	342.525	0.359765	0.123562	2.91162	0.00359554	0.0484637
Zfp174	22.8203	1.11475	0.382954	2.91093	0.00360355	0.0485315
Kctd12b	88.6423	1.01694	0.349449	2.91013	0.00361277	0.0485988
Map2k2	119.48	-0.503222	0.172942	-2.90978	0.00361684	0.0485988
Rbm14	61.4631	0.73964	0.254196	2.90972	0.00361753	0.0485988
Vcam1	126.554	1.26822	0.436015	2.90866	0.0036298	0.0487234
Rps6	2683.97	-0.307635	0.105791	-2.90794	0.00363816	0.0487952
Chd6	1094.58	0.390159	0.134278	2.90562	0.00366528	0.0491184
Frmd6	326.715	0.597947	0.205822	2.90517	0.00367059	0.0491489
Zdhhc14	9.85313	-1.73797	0.598392	-2.9044	0.00367958	0.0492287
4930452B06Rik	6.01641	-3.5587	1.2254	-2.90411	0.00368297	0.0492336
Mapkbp1	315.068	-0.428245	0.147558	-2.90221	0.00370537	0.0494923
Rps15a-ps7	61.5301	1.74589	0.601914	2.90056	0.00372495	0.0497129
Syne1	118.134	-1.05537	0.36395	-2.89977	0.00373434	0.0497973
Rnaset2b	248.71	0.517644	0.178604	2.89828	0.00375212	0.0499934
Gpc6	18.41	-1.86235	0.643061	-2.89606	0.00377878	0.0502884
Hk1	120.334	-0.679761	0.234739	-2.89582	0.00378175	0.0502884
Psmc1	191.992	-0.470533	0.162496	-2.89567	0.00378355	0.0502884
Elfn1	362.907	0.517462	0.179087	2.88944	0.00385935	0.0512539
Nup50	192.272	-0.413035	0.142981	-2.88875	0.0038678	0.0512823
Tle1	369.629	0.436072	0.150952	2.8888	0.00386711	0.0512823
Synrg	509.421	0.364416	0.126234	2.88683	0.00389146	0.0515539
Gm26880	9.51198	2.10683	0.730171	2.88539	0.00390929	0.0517171
Gm43256	217.509	0.850994	0.294965	2.88506	0.00391333	0.0517171
Wac	1090.6	-0.368911	0.12786	-2.88527	0.0039108	0.0517171
Tpm3	1836.26	0.269631	0.0934806	2.88435	0.00392217	0.0517918
Slc12a7	148.041	0.704221	0.2443	2.88261	0.00394394	0.052037
Acer3	914.098	-0.388733	0.134875	-2.88216	0.00394956	0.0520688
Racgap1	37.5106	1.26797	0.440275	2.87995	0.00397735	0.0523927
Mgp	383.838	-0.86795	0.301574	-2.87806	0.00400124	0.0526219
Spc25	16.4072	1.59702	0.554864	2.87821	0.00399934	0.0526219
Golga1	275.462	-0.621446	0.215976	-2.87739	0.00400975	0.0526913
Aldh4a1	49.153	-0.861157	0.299742	-2.87299	0.00406609	0.0533453
Msrb3	1862.73	-0.353039	0.122881	-2.87302	0.0040657	0.0533453
Anp32a	887.238	0.214882	0.0748237	2.87184	0.00408089	0.0534963
Gm43428	103.354	1.01237	0.352647	2.87077	0.00409472	0.0536342
Cirbp	46.0169	-0.934313	0.325642	-2.86914	0.00411584	0.0538674
Epop	24.3181	-1.56322	0.544928	-2.86867	0.00412204	0.0539051
Fbxo44	14.6313	-1.19406	0.416398	-2.8676	0.00413596	0.0540436
Rpgrip1l	109.051	0.786397	0.274306	2.86686	0.00414561	0.0540827
Tmem178b	4.7362	-3.37057	1.17561	-2.86708	0.00414277	0.0540827
Gm47512	29.7875	1.14534	0.399628	2.86601	0.00415687	0.054186
Aspm	127.433	1.05426	0.368153	2.86363	0.00418813	0.0545321
Exosc1	76.9204	0.655945	0.229073	2.86348	0.00419013	0.0545321
Btg3	520.926	-0.860836	0.30088	-2.86107	0.0042222	0.0548177
Cwc25	72.9321	0.668808	0.233761	2.86108	0.00422205	0.0548177
Slc4a4	1411.17	-0.592791	0.207185	-2.86117	0.00422084	0.0548177
Pcdhgc4	42.6555	0.984465	0.344223	2.85996	0.0042369	0.0549647
Nmnat3	31.8485	-1.01981	0.356759	-2.85853	0.00425609	0.0551696
Hist4h4	5.97348	-2.49642	0.873534	-2.85784	0.00426537	0.0552017
Pamr1	2.72579	-3.36776	1.1784	-2.85791	0.00426435	0.0552017
Cldn8	39.8535	1.40722	0.492772	2.85572	0.00429394	0.0554831
Ifi44	39.1688	1.90622	0.667496	2.85577	0.00429324	0.0554831
Eif4ebp1	65.9853	-0.84579	0.296233	-2.85515	0.00430165	0.0555384
Ptpn13	969.595	0.332598	0.116534	2.85408	0.00431615	0.0556815
Slc16a6	151.879	-0.787705	0.276088	-2.85309	0.00432966	0.0558113
Tpgs2	43.5965	-0.94149	0.330077	-2.85233	0.00433998	0.0559001
Dctn1	86.2026	0.993237	0.348458	2.85038	0.00436671	0.0561998
Chchd4	75.0959	-0.689564	0.241965	-2.84985	0.00437393	0.0562037
Igkc	6.5945	-3.35873	1.17856	-2.84987	0.00437376	0.0562037
Tulp3	43.968	-0.845246	0.29665	-2.8493	0.00438154	0.0562569
Agmo	17.4305	-1.89341	0.664675	-2.84863	0.00439073	0.0563304
Gm48302	73.6558	1.05967	0.372058	2.84812	0.00439783	0.0563769
Gm18988	8.15614	-2.16088	0.758884	-2.84744	0.00440725	0.0564188
Gm35808	4.23207	3.22962	1.13433	2.84716	0.00441112	0.0564188
Gm43259	281.041	0.815371	0.286383	2.84713	0.00441151	0.0564188
Atf7ip	753.024	0.365316	0.128418	2.84473	0.00444489	0.0567905
Fgfr3	329.482	0.423611	0.148921	2.84454	0.00444758	0.0567905
Fubp1	1010.01	0.376113	0.132256	2.84383	0.00445746	0.056872
Timm17a	321.245	-0.53562	0.188379	-2.84331	0.00446473	0.0569201
Rpl12	1725.47	-0.279782	0.0984373	-2.84223	0.00447987	0.0570683
Phgr1	3.84297	-2.50764	0.882421	-2.84177	0.00448633	0.0571058
Syn3	267.985	0.762961	0.26851	2.84146	0.00449075	0.0571172
Borcs6	9.65462	-1.4916	0.525102	-2.84059	0.004503	0.0571388
Gm48334	3.3461	3.80453	1.33927	2.84075	0.00450076	0.0571388
Txnip	1914.95	0.467276	0.164476	2.841	0.00449721	0.0571388
Tbcel	213.726	-0.408325	0.143783	-2.83987	0.00451321	0.0572237
Ptp4a3	39.0887	-1.07615	0.379111	-2.83863	0.00453078	0.0574017
Gm37553	51.1521	0.999207	0.352235	2.83676	0.00455731	0.0576928
Gm47508	45.2648	0.923627	0.325708	2.83575	0.00457182	0.0577864
Mctp2	129.202	0.891637	0.3144	2.83599	0.00456836	0.0577864
Klhdc8a	35.2082	-1.11549	0.393418	-2.83537	0.00457729	0.0578105
Bmp5	477.903	0.422105	0.148923	2.83439	0.00459129	0.0579258
Fndc1	4.4552	3.20454	1.13066	2.83424	0.00459355	0.0579258
Gm10069	9.26472	2.41164	0.851073	2.83365	0.00460202	0.0579877
Celf2	706.257	0.347373	0.122614	2.83307	0.00461035	0.0580238
Nemp1	54.0988	0.988199	0.348854	2.8327	0.00461561	0.0580238
Rock2	4436.6	0.210607	0.0743467	2.83276	0.00461478	0.0580238
Tspan2	2966.21	0.373143	0.131772	2.83173	0.00462973	0.0581563
Pde6d	57.688	0.786793	0.277952	2.83068	0.0046449	0.0583017
Mmp15	274.579	0.398906	0.140937	2.83039	0.00464916	0.0583101
Actn1	527.014	0.335733	0.118665	2.82926	0.00466552	0.0583801
Gne	247.979	0.507157	0.179249	2.82934	0.00466441	0.0583801
Spsb2	11.9828	-1.321	0.466854	-2.82959	0.00466081	0.0583801
Ankrd22	26.4444	-2.25727	0.797943	-2.82886	0.00467148	0.0584097
Cpt1b	3.52691	2.8274	0.999819	2.82791	0.00468534	0.0585228
Hint1	571.012	-0.305039	0.107886	-2.82741	0.00469265	0.0585228
Ntf3	6.00772	-3.12665	1.1059	-2.82725	0.00469494	0.0585228
Trim39	104.986	0.769175	0.272019	2.82765	0.00468909	0.0585228
Snrpd1	99.4972	0.558967	0.197734	2.82686	0.00470072	0.0585499
Cers5	309.711	-0.532127	0.188288	-2.82613	0.00471145	0.0586386
Pclo	78.9316	-1.00322	0.355079	-2.82536	0.00472275	0.0587343
Uaca	84.5662	-0.827094	0.29283	-2.82448	0.00473569	0.0588501
Cmtm6	721.028	0.390859	0.138432	2.82347	0.00475066	0.058991
Samd4	85.6237	-1.01721	0.360532	-2.82141	0.0047813	0.0593166
Slc25a15	100.573	-0.558773	0.198078	-2.82097	0.00478784	0.0593166
Sltm	895.314	0.410952	0.145665	2.8212	0.00478441	0.0593166
Nfil3	132.136	-0.999133	0.354316	-2.81989	0.00480401	0.0594716
Rpl28	537.92	-0.417976	0.148268	-2.81906	0.00481647	0.0595804
Arhgap28	27.4358	-1.24698	0.442452	-2.81835	0.00482718	0.0596221
Nup35	72.9374	0.648328	0.230024	2.81852	0.00482453	0.0596221
Pabpc1	4497.86	-0.340654	0.120896	-2.81775	0.00483617	0.0596878
Gpc1	19.2721	-1.66199	0.589987	-2.81699	0.00484764	0.0597838
Tecr	150.416	-0.552433	0.196169	-2.81611	0.0048609	0.059902
Stambpl1	92.6512	-0.948572	0.336898	-2.8156	0.0048686	0.0599059
Trove2	1400.5	0.398164	0.141402	2.81583	0.00486508	0.0599059
Eef1a1	28944.2	-0.251071	0.0892211	-2.81403	0.0048925	0.0601207
Gm17546	10.6329	1.52396	0.541569	2.81396	0.00489346	0.0601207
Fst	27.692	-1.67649	0.595864	-2.81354	0.00489986	0.0601539
Tbc1d8b	613.098	0.464995	0.165291	2.81319	0.00490524	0.0601744
Slco4c1	7350.37	0.334881	0.119088	2.81204	0.0049228	0.0603443
Oat	2106.68	-0.288757	0.102698	-2.81171	0.00492786	0.0603607
Gm38309	33.4828	1.28246	0.456178	2.81132	0.00493382	0.0603881
Sprr1a	75.84	-1.17479	0.418033	-2.81027	0.00494994	0.0605399
H2afy	272.434	0.406162	0.14469	2.80712	0.00499863	0.0610632
Tspan11	707.257	-0.444429	0.158328	-2.80702	0.00500025	0.0610632
Pigf	41.1588	-1.08042	0.384986	-2.80639	0.00500996	0.0611359
Hps5	266.207	0.514574	0.183527	2.80381	0.00505033	0.0615822
Ddah2	99.6255	0.480219	0.171298	2.80342	0.00505638	0.0616097
Cd164	4051.51	0.259281	0.0925185	2.80247	0.00507122	0.0617442
Bcl2a1a	73.7827	0.811171	0.289512	2.80185	0.00508104	0.0617933
Ptgs2	1285.18	-1.12784	0.402551	-2.80173	0.00508287	0.0617933
Sec11c	299.844	0.413829	0.147767	2.80055	0.00510151	0.0619737
Utrn	2381.56	0.321072	0.114671	2.79995	0.00511107	0.0620434
Gm43426	17.7603	2.56612	0.917327	2.79739	0.00515174	0.0624803
Vmn2r9	9.34372	2.15648	0.770942	2.7972	0.00515476	0.0624803
Kcnj10	10.8166	-2.37576	0.849621	-2.79626	0.00516975	0.062522
Ubn2	1461.1	0.470587	0.168274	2.79655	0.00516517	0.062522
Xpo1	1034.47	0.391632	0.140046	2.79646	0.00516658	0.062522
Amer1	294.605	0.438932	0.156996	2.79582	0.00517685	0.0625613
Dguok	58.9058	0.89812	0.321474	2.79375	0.00521	0.0626812
Fam204a	184.13	-0.471911	0.168888	-2.79422	0.00520244	0.0626812
Gm19863	3.21285	3.38191	1.21014	2.79464	0.00519581	0.0626812
Nlrp10	8.12694	2.74083	0.980684	2.79482	0.00519289	0.0626812
Ros1	880.132	1.04949	0.375657	2.79376	0.00520996	0.0626812
Rprd1b	167.547	1.00241	0.35881	2.79372	0.00521058	0.0626812
Zfp563	84.1813	0.744345	0.266454	2.79352	0.00521379	0.0626812
Ptcd2	116.81	-0.580618	0.207913	-2.7926	0.00522862	0.062813
Spag9	2152.58	-0.280287	0.1004	-2.79171	0.00524305	0.0629398
Flt1	109.59	-1.14617	0.410744	-2.79047	0.00526316	0.0631346
Pcsk6	313.165	0.704447	0.252481	2.7901	0.00526917	0.0631601
Marveld1	341.13	0.312615	0.112104	2.78862	0.00529334	0.0633096
Snhg14	200.788	0.887595	0.318287	2.78866	0.00529258	0.0633096
Vwa8	338.231	0.340103	0.121947	2.78894	0.00528805	0.0633096
Gm47676	20.338	1.69076	0.606501	2.78773	0.00530795	0.0634376
Psmd8	344.041	-0.408292	0.146476	-2.78744	0.00531266	0.0634472
Cntn3	12.0559	-1.83813	0.65949	-2.7872	0.00531663	0.063448
Timp2	1012.32	-0.45802	0.164392	-2.78614	0.00533397	0.0636082
Cnn3	211.315	0.553572	0.198854	2.78381	0.00537244	0.06402
Cobl	540.515	-0.459578	0.165131	-2.78311	0.00538397	0.0640634
Gas2l1	77.1028	-0.617206	0.221765	-2.78315	0.00538339	0.0640634
Ankrd40	559.968	-0.336161	0.12082	-2.78233	0.00539703	0.0641717
Fdx1	901.682	0.417166	0.149947	2.78209	0.00540101	0.0641721
Calm2	2326.16	0.238563	0.0857732	2.78132	0.00541376	0.0642765
Aasdh	67.6323	0.924351	0.332757	2.77786	0.0054719	0.0649193
Ung	9.1985	1.73149	0.623409	2.77745	0.00547875	0.0649532
Ager	1008.19	0.294535	0.106056	2.77717	0.00548347	0.0649617
Slc25a30	125.206	0.61135	0.220187	2.77651	0.00549463	0.0650464
Hmmr	116.247	1.14106	0.411095	2.77566	0.0055089	0.065168
Actr3	2120.18	0.290797	0.104897	2.77221	0.00556769	0.0657676
Gm43417	20.604	1.18436	0.427222	2.77224	0.00556723	0.0657676
Csf2rb	39.7762	-1.2556	0.452994	-2.77178	0.00557507	0.0658069
Kmt5a	391.963	0.507446	0.183095	2.7715	0.00557993	0.0658165
Mien1	250.648	0.433378	0.156404	2.77089	0.00559032	0.0658434
Pnn	775.927	0.378668	0.136659	2.7709	0.0055902	0.0658434
Cd83	40.4366	-1.22504	0.442262	-2.76993	0.00560675	0.0659891
Col14a1	35.4471	1.67178	0.603764	2.76892	0.00562419	0.0661313
Ppp1r13b	195.279	0.437449	0.157994	2.76876	0.00562698	0.0661313
Ezh2	175.411	0.669867	0.242041	2.76757	0.00564755	0.0662771
Trim36	25.7533	-1.24691	0.450531	-2.76765	0.00564625	0.0662771
Ttc7	338.252	0.402985	0.145633	2.76713	0.00565527	0.0663198
Ccnd1	1833.89	-0.543054	0.196317	-2.7662	0.00567131	0.0664599
Nnt	135.45	0.563931	0.203919	2.76547	0.00568413	0.0665142
Zfp358	27.4141	-0.965486	0.349107	-2.76559	0.00568199	0.0665142
Gm42515	48.7153	1.22828	0.444437	2.76367	0.00571555	0.0668337
Atp5b	1708.72	-0.312717	0.11321	-2.76228	0.00573998	0.0669778
Edn3	224.672	0.776883	0.281204	2.7627	0.00573258	0.0669778
Nt5dc3	69.6152	0.946447	0.34264	2.76221	0.00574107	0.0669778
Rpl31-ps8	978.035	-0.483548	0.17507	-2.76203	0.00574437	0.0669778
Dnah8	29.5902	1.38348	0.500944	2.76175	0.00574933	0.0669876
Gm38331	22.6422	1.23457	0.447541	2.75856	0.00580569	0.0675573
Slc3a2	242.848	-0.535193	0.194015	-2.75851	0.00580655	0.0675573
Ubb	2242.04	-0.416401	0.150976	-2.75806	0.00581448	0.0676011
Gstz1	190.203	-0.491126	0.17811	-2.75743	0.00582571	0.0676833
Gm48183	3.9379	2.94015	1.06644	2.75699	0.00583366	0.0677272
Vkorc1l1	508.536	-0.600444	0.217838	-2.75638	0.00584444	0.0677692
Znrf3	237.507	-0.417017	0.151295	-2.75632	0.00584562	0.0677692
Cdc25c	9.72499	2.79577	1.01449	2.75582	0.00585449	0.0678236
Grpel1	150.337	-0.430136	0.156102	-2.75548	0.00586058	0.0678458
Hacd1	67.8017	-0.942605	0.342259	-2.75407	0.00588599	0.0680429
Zfp91	1006.79	-0.242385	0.0880083	-2.75411	0.00588513	0.0680429
Gm48375	12.1719	1.71184	0.621687	2.75353	0.00589555	0.0681049
Akap1	68.5884	-0.647422	0.235249	-2.75207	0.00592196	0.0682329
Gm45203	15.7098	1.44244	0.524145	2.75199	0.00592343	0.0682329
Klhl29	34.7811	-1.95736	0.711161	-2.75234	0.00591705	0.0682329
Sept10	175.117	0.514573	0.186969	2.75218	0.00592007	0.0682329
Pank3	1817.73	-0.330891	0.12032	-2.75009	0.00595792	0.0685815
Slc25a22	18.7457	1.67051	0.607583	2.74943	0.00596997	0.0686716
Adgrl2	453.217	0.430497	0.156681	2.7476	0.00600331	0.0688906
Gm10288	771.472	-0.418349	0.152255	-2.74769	0.00600164	0.0688906
Il18rap	91.9042	-0.936103	0.340686	-2.7477	0.00600144	0.0688906
Rpl24	2018.42	-0.321931	0.117174	-2.74746	0.00600597	0.0688906
Gsto1	43.861	-1.19885	0.436394	-2.74716	0.00601134	0.0689034
C1galt1c1	602.294	-0.435226	0.158492	-2.74603	0.00603206	0.0690922
Ubr1	1656.34	0.332189	0.120988	2.74563	0.00603941	0.0691277
Mctp1	119.752	0.810734	0.295412	2.74442	0.00606178	0.0693348
Pigq	238.441	-0.395877	0.144298	-2.74347	0.00607929	0.0694742
Smco4	32.1708	1.02875	0.375004	2.7433	0.00608252	0.0694742
Syt7	175.443	-0.643372	0.23461	-2.7423	0.00610104	0.0696367
Dyrk1b	29.6069	-0.949574	0.346428	-2.74105	0.00612439	0.0698542
Clmn	458.673	0.550584	0.200989	2.73938	0.00615556	0.0701604
Gdpd2	44.7578	-1.51136	0.551949	-2.73823	0.00617709	0.0703072
Tns1	1275.86	0.273148	0.0997467	2.73842	0.00617354	0.0703072
Tmem63a	133.019	0.52565	0.192026	2.73739	0.00619283	0.0704369
Plcxd2	52.7283	0.933593	0.341126	2.7368	0.00620396	0.0705142
Aif1l	88.0735	-0.910495	0.332734	-2.73641	0.00621139	0.0705246
Rtca	90.6519	-0.65754	0.240303	-2.73629	0.00621356	0.0705246
4921524J17Rik	99.7484	0.713748	0.260875	2.73597	0.00621962	0.0705441
Dcxr	134.285	-0.520677	0.190334	-2.7356	0.00622663	0.0705743
AC138765.2	19.632	-1.67971	0.614206	-2.73477	0.00624234	0.0707029
Lpcat3	263.445	-0.679076	0.248401	-2.73379	0.00626093	0.0708641
Zc2hc1a	363.185	0.38205	0.139794	2.73294	0.00627709	0.0709976
Gm48025	8.29346	2.9539	1.08121	2.73205	0.00629425	0.0711421
Gm47720	828.319	0.687717	0.251829	2.73089	0.0063164	0.0712437
Haus3	186.353	0.605154	0.221581	2.73107	0.00631282	0.0712437
Ppfibp1	511.995	-0.487454	0.178487	-2.73104	0.00631354	0.0712437
Tspyl1	584.895	0.394202	0.144631	2.72558	0.0064189	0.0723496
Churc1	133.258	-0.548191	0.201196	-2.72465	0.00643691	0.0724583
Pkm	310.956	-0.455567	0.167203	-2.72462	0.00643746	0.0724583
C230066G23Rik	16.4605	1.4903	0.547054	2.72422	0.00644533	0.0724966
Otub1	55.4693	-0.582512	0.213913	-2.72313	0.00646667	0.0726862
Ifi47	83.4158	0.92434	0.339636	2.72156	0.00649739	0.0729811
Xiap	2032.65	0.260539	0.0957428	2.72124	0.00650378	0.0730024
Serpind1	23.3198	-1.55967	0.573282	-2.7206	0.00651635	0.0730929
Prdm1	25.9266	1.7976	0.660922	2.71984	0.00653136	0.0732107
Srsf5	4132.72	-0.213283	0.078447	-2.71882	0.00655154	0.0733384
Zfp773	22.9786	1.36196	0.500939	2.71881	0.00655178	0.0733384
Olfml2b	24.7898	-1.03931	0.382448	-2.71751	0.00657754	0.0735761
Prune1	63.5164	-0.643263	0.236732	-2.71726	0.00658243	0.0735801
Ncaph2	117.761	0.586001	0.21581	2.71536	0.00662043	0.073954
Cep170	279.921	-0.708107	0.260854	-2.71457	0.00663611	0.0740781
Plac9b	10.5706	-1.43498	0.528769	-2.71381	0.00665139	0.0741978
Abhd11	117.327	-0.560038	0.206422	-2.71307	0.00666622	0.0743122
Dhx33	169.022	0.578434	0.213561	2.70852	0.00675841	0.0752384
Stk4	575.45	0.452982	0.167244	2.70851	0.00675858	0.0752384
Bysl	45.5007	0.710813	0.262534	2.70751	0.00677905	0.0754146
Arpc1b	563.612	-0.272055	0.100493	-2.70719	0.0067855	0.0754347
Oip5	20.8815	1.78193	0.658421	2.70637	0.00680222	0.0755689
Ivns1abp	1254.42	0.297853	0.110162	2.70377	0.00685572	0.0761112
Gm43545	4.34305	-2.5128	0.929528	-2.7033	0.00686543	0.0761669
Map4k3	1089.72	-0.301682	0.111643	-2.7022	0.00688826	0.0763679
Mfge8	82.711	-0.584124	0.216219	-2.70154	0.00690188	0.0764669
Svil	991.352	0.57633	0.213397	2.70074	0.00691844	0.076598
Fam198b	65.3719	0.963764	0.356938	2.70009	0.00693214	0.0766975
Eif3f	955.729	-0.261554	0.0969382	-2.69815	0.00697258	0.0770924
2810474O19Rik	4506.92	0.349443	0.129527	2.69784	0.00697904	0.0771113
C1qtnf7	11.6584	-1.75895	0.652177	-2.69705	0.00699574	0.0771907
Gm48206	6.73715	2.71682	1.00731	2.69711	0.00699438	0.0771907
Ncapd2	28.6895	1.30162	0.482738	2.69633	0.00701092	0.0772313
Tbc1d8	435.803	-0.633022	0.234784	-2.69619	0.00701368	0.0772313
Tmem181b-ps	182.639	0.470645	0.174532	2.69662	0.00700481	0.0772313
Gm9403	9.89392	1.74016	0.64568	2.69508	0.00703713	0.0773322
Klf3	1109.89	-0.2872	0.106562	-2.69514	0.00703592	0.0773322
Lamb3	563.636	-0.587225	0.217861	-2.69541	0.00703018	0.0773322
Ccdc157	27.2838	1.06307	0.394555	2.69436	0.00705237	0.077395
Gm5431	44.3145	1.44985	0.538094	2.69442	0.00705103	0.077395
Gnmt	15.9873	-1.43082	0.531481	-2.69214	0.00709958	0.0778362
Snx21	31.0013	-0.882167	0.327698	-2.69202	0.00710216	0.0778362
Cp	102.305	-1.01149	0.375854	-2.69117	0.00712016	0.0779788
Tomm20	861.653	-0.293976	0.109246	-2.69096	0.00712477	0.0779788
Gm14421	41.6337	1.03902	0.386355	2.68929	0.00716037	0.0783156
Cers3	29.0077	-1.29521	0.481658	-2.68906	0.00716538	0.0783177
Gm48597	8.78308	-2.50302	0.93139	-2.6874	0.00720103	0.0784961
Gm8696	15.3757	1.94279	0.722808	2.68783	0.00719178	0.0784961
Muc2	3.04035	-4.29295	1.59731	-2.68762	0.00719641	0.0784961
Psmb5	176.676	-0.449063	0.167095	-2.68746	0.0071997	0.0784961
Psat1	159.523	-0.509124	0.189521	-2.68638	0.00722319	0.0786849
Ntn1	38.0574	-1.17239	0.436517	-2.68579	0.0072359	0.0787704
Gm44661	8.51145	2.06964	0.770726	2.68531	0.00724617	0.0788294
Ten1	49.7076	-0.716127	0.266712	-2.68502	0.00725257	0.0788462
Map3k20	865.883	-0.482863	0.179861	-2.68464	0.00726071	0.0788819
Rbms3	859.317	-0.453914	0.169132	-2.68378	0.00727945	0.0790326
Gm45532	62.4042	0.974397	0.363257	2.68239	0.00730985	0.0793097
Smg1	2166.32	0.273345	0.101942	2.68137	0.00733214	0.0794597
Wls	1314.5	0.283477	0.105723	2.68131	0.00733346	0.0794597
Ssu72	142.739	-0.395607	0.147603	-2.68022	0.00735747	0.0796667
Acot2	349.53	-0.41893	0.156336	-2.67968	0.00736919	0.0796873
Adrb1	32.5509	1.09555	0.408829	2.67973	0.00736814	0.0796873
9430034N14Rik	34.5732	1.0001	0.37362	2.67679	0.00743307	0.0803247
Ly6e	2160.59	0.421747	0.15762	2.67573	0.00745677	0.0805272
Smim3	175.895	0.569602	0.212928	2.67508	0.00747104	0.0806277
1700055D18Rik	8.68188	2.04447	0.764775	2.6733	0.007511	0.0810051
Gm12296	3.96094	-3.60514	1.34898	-2.6725	0.0075289	0.0811443
Stk36	25.0976	1.17169	0.438732	2.67063	0.00757083	0.0815421
Accs	29.8788	-1.44208	0.540066	-2.67019	0.00758081	0.0815954
Podxl	121.057	-0.681565	0.255339	-2.66925	0.00760206	0.08177
AC154562.1	23.5244	1.54293	0.578091	2.66901	0.00760744	0.0817737
Ezr	3030.03	-0.308556	0.115629	-2.6685	0.00761903	0.0818329
Ppp1r3c	126.736	0.73575	0.275735	2.66833	0.00762303	0.0818329
Ipmk	272.222	-0.467586	0.175253	-2.66806	0.007629	0.081843
Pex1	220.508	-0.633737	0.237548	-2.66783	0.00763436	0.0818463
Gm26733	36.5624	1.08887	0.408197	2.6675	0.00764172	0.0818713
Atp11b	985.468	0.335917	0.125969	2.66666	0.00766101	0.0819698
Ino80e	58.9838	0.732557	0.27469	2.66685	0.00765661	0.0819698
Brd2	1559.81	-0.261107	0.0979604	-2.66543	0.00768894	0.0821177
H2afv	203.197	0.455005	0.170709	2.66539	0.00769	0.0821177
Sc5d	225.214	-0.588896	0.22092	-2.66565	0.00768388	0.0821177
Aqp5	1232.69	0.340435	0.127784	2.66415	0.00771834	0.0821618
Atraid	114.043	-0.57569	0.216127	-2.66366	0.00772954	0.0821618
Fam221b	27.7334	0.913159	0.342777	2.664	0.00772173	0.0821618
Frrs1	34.6383	-1.46175	0.54856	-2.66471	0.00770548	0.0821618
Gm14853	6.71433	2.0334	0.76317	2.66442	0.0077122	0.0821618
Gsap	1367.68	0.45516	0.17086	2.66394	0.00772304	0.0821618
Nol12	22.6417	-1.11624	0.419043	-2.66378	0.0077268	0.0821618
AC131586.4	5.87113	-2.64924	0.995063	-2.66239	0.00775889	0.0821718
Frzb	4.40302	-2.9052	1.09124	-2.6623	0.00776084	0.0821718
Impa1	316.855	0.444149	0.166767	2.6633	0.00773784	0.0821718
Sftpd	5933.47	0.217361	0.0816394	2.66245	0.00775739	0.0821718
Slc7a3	6.5522	-2.79817	1.05082	-2.66285	0.00774827	0.0821718
Urm1	10.7884	1.77429	0.666345	2.66271	0.00775133	0.0821718
Tmem178	7.92802	-2.65376	0.99748	-2.66047	0.00780322	0.0825667
Actr1b	429.165	-0.333333	0.125407	-2.65802	0.0078601	0.0831144
Il17re	49.3075	0.688378	0.259035	2.65747	0.00787294	0.0831945
Mospd2	682.432	0.304245	0.114496	2.65726	0.00787792	0.0831945
Tshr	6.0952	-2.14198	0.806469	-2.656	0.00790731	0.0834506
Ahcyl2	1712.42	0.402918	0.151821	2.6539	0.00795665	0.0839168
Cul3	2022	-0.312775	0.117907	-2.65273	0.00798444	0.084131
Gm38257	64.5982	0.845623	0.31879	2.65261	0.00798732	0.084131
Itm2b	2177.49	0.221764	0.0836138	2.65224	0.00799604	0.0841683
Neo1	484.747	-0.464382	0.175157	-2.65124	0.00801974	0.0843631
Cdv3	885.659	-0.369472	0.139439	-2.6497	0.00805639	0.0846938
Cst3	422.464	0.34978	0.132069	2.64846	0.00808598	0.084895
Gm9856	130.868	-0.556481	0.210113	-2.64849	0.00808526	0.084895
Glipr2	24.9905	-1.13255	0.427758	-2.64765	0.00810538	0.0850437
Gramd1b	414.823	0.722363	0.272933	2.64667	0.00812882	0.0852345
Cenpe	103.161	1.15036	0.434936	2.6449	0.00817146	0.0856243
Gadd45a	258.775	-0.790128	0.298785	-2.64447	0.00818181	0.0856243
Mllt3	442.51	-0.540425	0.20435	-2.6446	0.00817883	0.0856243
Gnpnat1	415.521	-0.436059	0.164909	-2.64424	0.00818738	0.0856275
Cmc2	19.1833	1.19889	0.453737	2.64225	0.00823575	0.0860779
Ankrd37	96.2541	-0.940241	0.355941	-2.64156	0.00825247	0.0861418
Gm12346	71.3698	0.761403	0.288235	2.64161	0.00825133	0.0861418
Rras2	126.377	0.597786	0.226363	2.64082	0.0082705	0.0862746
Fndc3b	1089.02	-0.339717	0.1288	-2.63754	0.00835092	0.0870576
Arg2	394.648	0.514432	0.195092	2.63686	0.00836765	0.087176
Pomt2	95.8039	-0.612895	0.232797	-2.63274	0.00846985	0.0881841
Nfia	1234.99	0.301107	0.114417	2.63165	0.00849711	0.0884113
Mettl8	82.3929	0.766403	0.29129	2.63107	0.00851173	0.0885067
Dock11	31.9766	-1.8727	0.712097	-2.62984	0.00854245	0.0887693
Rpl10a	1258.42	-0.310105	0.117969	-2.62869	0.00857145	0.0890137
Akap2	86.4194	-0.898482	0.341869	-2.62815	0.00858516	0.0890422
Stk17b	735.919	-0.436262	0.165991	-2.62822	0.00858331	0.0890422
Fchsd2	954.47	0.452775	0.172329	2.62739	0.00860428	0.0891283
Myo9b	176.436	-0.645013	0.245497	-2.62738	0.00860464	0.0891283
Sos2	1018.66	-0.350001	0.133224	-2.62717	0.00860992	0.0891283
Auts2	236.301	0.545497	0.207702	2.62635	0.00863069	0.0892296
Gm37393	26.7788	1.76594	0.672362	2.62647	0.00862765	0.0892296
Gm26526	22.3057	-1.23119	0.468922	-2.62557	0.0086504	0.0893765
Acly	1274.55	-0.322207	0.122763	-2.62461	0.00867474	0.0894005
Eno4	4.31861	-3.01859	1.1501	-2.62463	0.0086744	0.0894005
Muc19	5.41652	-2.4611	0.937609	-2.62487	0.00866815	0.0894005
Smad1	130.347	0.629844	0.239956	2.62483	0.0086692	0.0894005
Prcd	22.5483	-1.4696	0.560127	-2.62369	0.00869826	0.089586
Gm15927	5.36038	-2.83494	1.08085	-2.62287	0.00871913	0.0896702
Gpld1	4.27159	-3.43888	1.31122	-2.62267	0.00872444	0.0896702
Gramd2	406.444	0.636883	0.242847	2.62257	0.00872704	0.0896702
Pde1c	142.95	-0.849279	0.323842	-2.62251	0.00872852	0.0896702
A930024E05Rik	7.29644	2.05045	0.782093	2.62175	0.00874799	0.0897
Alox12	7.16898	1.92347	0.733655	2.62176	0.00874772	0.0897
Pik3r1	678.646	0.530943	0.202488	2.6221	0.00873905	0.0897
Actb	10842.2	0.270136	0.103047	2.6215	0.00875444	0.0897096
Ranbp17	5.19745	-2.33723	0.891776	-2.62087	0.00877067	0.0898192
Uhmk1	1909.02	-0.355646	0.13573	-2.62025	0.0087865	0.0899246
H13	278.597	-0.400329	0.152846	-2.61916	0.00881463	0.0901556
Gm37549	2.85668	3.95939	1.51196	2.61872	0.00882612	0.0902164
Akr1b10	80.0999	-0.524448	0.200349	-2.61768	0.00885301	0.0904344
Ttn	180.827	-1.40151	0.535468	-2.61735	0.00886143	0.0904634
Hadh	416.811	0.366109	0.139898	2.61698	0.00887123	0.0905066
Gm44835	52.8684	1.03336	0.394917	2.61665	0.00887962	0.0905354
Kcmf1	528.629	-0.401581	0.153507	-2.61604	0.00889559	0.0906413
Slc22a15	232.857	-0.604	0.230936	-2.61544	0.00891115	0.0907429
Gm14540	3.15652	4.04249	1.54579	2.61517	0.00891835	0.0907593
Acsl4	14132.2	-0.417211	0.159572	-2.61457	0.00893408	0.0908056
Gm37123	22.2991	1.06302	0.40657	2.6146	0.00893309	0.0908056
AI464131	93.8056	-0.54928	0.210176	-2.61343	0.00896389	0.0908431
C79798	31.072	1.4097	0.539414	2.61338	0.00896504	0.0908431
Deptor	564.999	0.422682	0.161739	2.61336	0.00896563	0.0908431
Lman2l	103.201	0.678563	0.259652	2.61336	0.00896574	0.0908431
Sema4g	47.4324	1.04726	0.400634	2.614	0.00894903	0.0908431
Gm37296	135.486	0.889118	0.340286	2.61285	0.00897897	0.0909205
Hlx	4.41192	-2.49913	0.956718	-2.61219	0.00899653	0.0910415
Pus7	63.2449	0.955468	0.365844	2.61168	0.00900974	0.0911185
Slc2a1	171.286	-0.71732	0.274695	-2.61134	0.00901892	0.0911545
Gm47662	4.38934	3.87027	1.48229	2.61101	0.00902762	0.0911857
Elk4	669.884	-0.271215	0.103904	-2.61023	0.00904805	0.0913352
Tmtc2	284.96	0.599289	0.229674	2.6093	0.00907279	0.0915281
Rps16	2309.85	-0.205235	0.0786784	-2.60853	0.00909328	0.0916779
Pdxp	10.8345	1.63188	0.625752	2.60788	0.00911056	0.0917951
Sp2	76.8407	-0.525105	0.201443	-2.60672	0.00914146	0.0920493
Sp100	110.248	0.860396	0.3302	2.60568	0.00916921	0.0922715
Cox7a2	355.69	-0.275002	0.105562	-2.60511	0.00918437	0.0923669
Atp1a1	2659.4	0.285561	0.10964	2.60453	0.00919991	0.0924115
Ccdc6	454.841	0.341453	0.131123	2.60407	0.00921247	0.0924115
Ccl11	9.1007	2.55391	0.980657	2.60429	0.00920651	0.0924115
Gm20429	3.06688	4.63209	1.77906	2.60368	0.00922294	0.0924115
Nsdhl	98.246	-0.854362	0.328134	-2.6037	0.00922241	0.0924115
S100a6	640.55	-0.458194	0.175929	-2.60442	0.00920291	0.0924115
Nipa1	241.516	0.441355	0.169536	2.60331	0.00923283	0.0924535
Adcy7	663.109	0.371975	0.142903	2.60299	0.00924155	0.0924838
Gm4332	229.924	-0.413081	0.158878	-2.59998	0.00932286	0.0931827
Ythdc2	289.016	-0.411971	0.158447	-2.60006	0.00932068	0.0931827
Zw10	110.233	0.563162	0.216774	2.59792	0.0093789	0.0936852
Lonrf3	70.1682	-0.94191	0.362884	-2.59562	0.00944191	0.0942566
Chia1	1109.15	0.9055	0.349189	2.59315	0.00951017	0.0948797
Fam13b	330.617	-0.356443	0.137486	-2.59257	0.00952605	0.0949798
Msmo1	215.228	-0.816411	0.314943	-2.59225	0.00953507	0.0950114
Susd6	463.388	-0.365119	0.140879	-2.59173	0.00954958	0.0950977
Cds1	310.737	-0.502071	0.193776	-2.59099	0.00957003	0.0952429
Rabgap1	698.81	0.412855	0.159392	2.59018	0.00959259	0.0954089
Klhl28	414.903	0.450298	0.17387	2.58985	0.00960173	0.0954414
Mlxipl	7.90757	-2.03027	0.784207	-2.58895	0.009627	0.0956341
Kifap3	240.567	0.374292	0.144597	2.58852	0.0096388	0.0956928
F2rl1	134.165	-0.783104	0.302651	-2.58748	0.00966799	0.095924
Gbp7	104.985	0.931798	0.360147	2.58727	0.00967398	0.0959247
Lrrfip2	416.998	-0.45716	0.176785	-2.58597	0.00971047	0.0962279
AI504432	37.6302	1.43413	0.554993	2.58406	0.00976452	0.0964106
Dnajc21	271.575	0.345716	0.133747	2.58486	0.00974196	0.0964106
Lama1	4.84146	-2.09537	0.810722	-2.58458	0.00974984	0.0964106
Met	1582.43	-0.452969	0.175243	-2.5848	0.00974359	0.0964106
Rpl11	1045.31	-0.435431	0.168499	-2.58418	0.00976121	0.0964106
Uba52	585.695	-0.37949	0.146845	-2.58428	0.00975813	0.0964106
Scai	360.842	0.505605	0.195686	2.58375	0.00977314	0.096437
Lgals9	261.778	-0.463141	0.179305	-2.58298	0.00979502	0.0965942
Gm7536	280.645	-0.311232	0.120511	-2.58261	0.00980569	0.0966408
Golim4	774.247	-0.39259	0.15204	-2.58215	0.00981871	0.0967104
Dmd	388.361	0.629408	0.24381	2.58155	0.00983591	0.0968212
Phc1	110.341	-0.579212	0.224413	-2.58101	0.00985127	0.0969136
Zbtb18	257.811	-0.346464	0.134274	-2.58028	0.00987204	0.0970591
Mecomos	136.684	0.822942	0.319006	2.57971	0.00988846	0.0971557
Miga1	669.034	-0.345652	0.133999	-2.57952	0.00989383	0.0971557
Gm43009	76.2019	1.00689	0.390458	2.57875	0.00991598	0.0973144
Ankrd13a	288.706	-0.361478	0.140188	-2.57852	0.00992257	0.0973203
Gm13304	3.70536	-2.71749	1.05417	-2.57785	0.00994157	0.0973303
Gm43890	5.88892	-2.92985	1.13648	-2.578	0.00993729	0.0973303
Npr3	16.8052	-1.80925	0.701819	-2.57794	0.00993912	0.0973303
Cc2d2b	11.515	2.14334	0.831735	2.57695	0.0099676	0.0973858
Cldn3	444.263	-0.301456	0.116981	-2.57696	0.00996722	0.0973858
Gm45104	9.68382	-3.34373	1.29762	-2.57683	0.00997122	0.0973858
Rps5	2862.96	-0.239123	0.0927896	-2.57705	0.00996477	0.0973858
Cda	12.1924	-1.3352	0.518203	-2.5766	0.0099778	0.0973914
Derl2	307.442	-0.494427	0.191986	-2.57533	0.0100145	0.0976914
Dync2h1	313.278	0.512122	0.198896	2.57483	0.0100291	0.0977505
Pdzk1ip1	71.5905	0.572766	0.222459	2.5747	0.0100326	0.0977505
Baiap2l1	1125.51	-0.308618	0.11991	-2.57375	0.0100602	0.0979011
Wdsub1	41.4794	-0.910655	0.353798	-2.57394	0.0100547	0.0979011
9530077C05Rik	93.8376	0.727694	0.282871	2.57253	0.0100959	0.09819
Mbl1	53.6249	0.889037	0.345629	2.57223	0.0101045	0.0982154
Lrrc47	115.671	0.703913	0.273686	2.57198	0.010112	0.098229
Cd36	9833.17	-0.384975	0.149765	-2.57053	0.0101542	0.0985218
Shisa6	64.9935	-1.47738	0.574754	-2.57046	0.0101563	0.0985218
Tmem123	1822.65	0.316031	0.122954	2.57032	0.0101603	0.0985218
Decr1	178.091	0.439291	0.170956	2.56962	0.010181	0.0986636
Gars	238.569	-0.349197	0.135949	-2.56859	0.0102115	0.0988996
Ctnna1	3245.78	0.185494	0.0722233	2.56834	0.0102185	0.0989092
Coq7	120.675	0.655893	0.255445	2.56765	0.010239	0.0990037
Ostf1	279.428	0.33581	0.130788	2.5676	0.0102405	0.0990037
Arpc5	849.808	0.265611	0.103464	2.56717	0.0102531	0.0990079
Xdh	319.551	-0.700256	0.272772	-2.56719	0.0102527	0.0990079
Zfp619	55.4538	-0.879266	0.342782	-2.56509	0.0103149	0.0995453
Togaram2	42.681	-0.865141	0.337325	-2.56471	0.0103262	0.0995947
Gm17435	21.2853	1.34533	0.524643	2.56428	0.010339	0.0996595
Atp5s	63.6755	0.866046	0.337843	2.56346	0.0103636	0.0998369
Gm42819	36.7637	1.23003	0.479965	2.56276	0.0103844	0.0998602
Krt10	15.8891	-1.34828	0.526028	-2.56313	0.0103733	0.0998602
Tpm1	3850.38	-0.243428	0.0949809	-2.56292	0.0103796	0.0998602
Bmf	229.8	-0.394946	0.154208	-2.56113	0.0104333	0.100271
Irgq	208.804	-0.369991	0.144498	-2.56053	0.0104514	0.100385
Ip6k1	107.531	-0.57463	0.224483	-2.55979	0.0104734	0.100537
Sfpq	1560.95	0.311695	0.1218	2.55907	0.0104953	0.100688
Gm15902	6.15099	2.56082	1.00093	2.55843	0.0105146	0.100813
Bhlha15	51.4331	1.05482	0.412591	2.55658	0.0105707	0.101292
Zfp458	110.702	0.648772	0.253795	2.55629	0.0105795	0.101317
Gaa	233.452	-0.411807	0.161136	-2.55566	0.0105988	0.101441
Sesn2	70.9067	-0.7272	0.284627	-2.55492	0.0106212	0.101595
Pcdh19	7.44313	-2.71799	1.06421	-2.554	0.0106493	0.101804
4930525G20Rik	14.912	-1.77551	0.695635	-2.55235	0.0106998	0.102227
Gm45073	41.1431	0.860451	0.337156	2.55209	0.0107079	0.102244
Sntb1	902.055	-0.359091	0.140757	-2.55114	0.0107373	0.102465
Gm12918	117.177	-0.53923	0.211413	-2.55061	0.0107536	0.102512
Suox	45.1959	0.880491	0.345214	2.55057	0.0107548	0.102512
Arhgap18	478.329	-0.394831	0.15483	-2.55009	0.0107695	0.102591
Gpr155	265.282	0.648181	0.254201	2.54988	0.010776	0.102593
Rn7sk	984.256	0.597791	0.234612	2.548	0.0108343	0.103088
Pygb	215.42	0.34054	0.133704	2.54696	0.0108665	0.103273
Tor1aip1	597.882	-0.253802	0.0996481	-2.54698	0.0108659	0.103273
Ankrd29	45.7938	-1.04024	0.40874	-2.54499	0.0109281	0.103798
Evi5l	15.8691	1.24907	0.490872	2.5446	0.0109403	0.103853
Baz2a	463.62	-0.334071	0.131306	-2.54422	0.0109521	0.103905
Gm42840	18.7539	1.97575	0.77694	2.54298	0.010991	0.104212
Snrpn	22.4087	1.01329	0.39854	2.54251	0.011006	0.104253
Zfp821	52.9553	0.537901	0.211569	2.54244	0.0110081	0.104253
Slc11a2	238.929	-0.428752	0.168654	-2.54219	0.0110159	0.104266
Nop53	199.841	-0.350452	0.137866	-2.54197	0.0110229	0.104272
Fancd2	27.5288	2.05666	0.809575	2.54042	0.0110718	0.104673
Farp1	389.587	-0.406663	0.160126	-2.53964	0.0110967	0.104847
Gm20186	3.26131	-2.86063	1.12698	-2.53832	0.0111387	0.105122
Klhl3	8.20455	2.33732	0.920767	2.53845	0.0111344	0.105122
Rabep1	512.351	0.331404	0.130763	2.53438	0.0112646	0.106248
Aars	164.867	-0.473174	0.18679	-2.53319	0.011303	0.106548
Gm20682	6.89853	2.05846	0.812878	2.53231	0.0113312	0.106734
Trim34b	7.7572	2.5518	1.00775	2.53217	0.0113358	0.106734
Gm26869	27.9133	1.07551	0.424867	2.5314	0.0113607	0.106808
Klhl33	3.63576	-3.18775	1.25932	-2.53132	0.0113634	0.106808
Tmem164	695.516	0.383094	0.151325	2.53159	0.0113547	0.106808
Slc6a9	117.191	-0.712199	0.281382	-2.53107	0.0113714	0.106822
Rragd	161.539	-0.710612	0.280798	-2.53068	0.011384	0.106878
Gm30698	4.01275	-3.20541	1.26702	-2.52989	0.0114099	0.107059
Cct5	695.385	-0.272615	0.107816	-2.52853	0.011454	0.107326
Hook3	1890.1	0.415414	0.164299	2.52841	0.0114582	0.107326
Sphk1	19.2395	-1.12495	0.444873	-2.52869	0.0114489	0.107326
Cecr2	353.292	-0.415731	0.16449	-2.52739	0.0114914	0.107575
Casp6	102.851	0.661666	0.261885	2.52655	0.0115188	0.10777
Arap1	70.3915	0.757217	0.299809	2.52566	0.011548	0.107794
Gm10115	11.6711	1.40901	0.55779	2.52607	0.0115348	0.107794
Plk4	134.611	0.605781	0.239845	2.52572	0.0115461	0.107794
Zfp260	577.343	0.406079	0.160754	2.5261	0.0115337	0.107794
Plxdc2	46.799	-1.50462	0.595813	-2.52532	0.0115594	0.107812
Yipf6	1953.64	0.274411	0.108669	2.5252	0.0115632	0.107812
Homez	42.8876	-0.848647	0.336226	-2.52403	0.0116017	0.108083
Sash1	225.537	-0.33976	0.134616	-2.52392	0.0116055	0.108083
Slc23a2	651.611	-0.407109	0.161521	-2.52047	0.0117199	0.109086
Immt	527.29	-0.419527	0.1665	-2.51968	0.0117461	0.109267
Pgm2	150.879	-0.474966	0.188567	-2.51882	0.0117749	0.109472
Sp110	45.7502	0.696198	0.276513	2.51778	0.0118098	0.109734
Lcor	356.264	0.343063	0.136277	2.51739	0.0118228	0.109792
Gm38116	3.89544	4.7546	1.88954	2.51627	0.0118603	0.110077
Ier5	502.246	-0.747878	0.297279	-2.51574	0.0118782	0.110181
Enpp6	2.75706	-3.00549	1.1952	-2.51463	0.0119156	0.110464
Apobec1	6.00242	-1.87421	0.745981	-2.51241	0.0119908	0.110656
B2m	3915.57	0.57923	0.23046	2.51337	0.0119585	0.110656
Dnajc5	826.722	-0.2746	0.109271	-2.51301	0.0119705	0.110656
Gm15427	52.7364	-0.605126	0.240841	-2.51256	0.011986	0.110656
Gnptab	1864.48	-0.259158	0.103126	-2.51302	0.0119702	0.110656
Pcyt1a	482.486	0.392081	0.156041	2.51268	0.0119819	0.110656
Tmem116	104.061	0.567802	0.225899	2.51352	0.0119531	0.110656
Ube2d1	142.43	0.526755	0.209585	2.51333	0.0119599	0.110656
C030032O16Rik	33.9597	1.24072	0.493934	2.51192	0.0120075	0.110747
Tln1	574.159	0.382518	0.152294	2.5117	0.0120152	0.110756
Gm48602	26.9286	1.23289	0.49103	2.51082	0.0120452	0.110968
0610009L18Rik	4.0635	2.01549	0.802949	2.5101	0.0120695	0.111057
1700025G04Rik	74.1151	-0.938282	0.373809	-2.51006	0.0120712	0.111057
Arfgap3	69.9582	0.645403	0.257221	2.50914	0.0121027	0.111057
Clmp	4.7274	-2.04622	0.815351	-2.50962	0.0120862	0.111057
Heatr1	318.197	-0.696149	0.277444	-2.50915	0.0121022	0.111057
Pi15	5.5225	-2.54004	1.0121	-2.50968	0.0120841	0.111057
Scarb2	3097.86	-0.388789	0.154947	-2.50917	0.0121015	0.111057
Gtf2ird1	66.2088	-0.691925	0.275833	-2.50849	0.0121249	0.111198
Bambi	296.462	-0.41104	0.163892	-2.50799	0.0121421	0.111214
Isca1	536.758	-0.34468	0.137452	-2.50764	0.012154	0.111214
Kif18b	9.125	2.24241	0.894221	2.50766	0.0121533	0.111214
Prex2	263.246	-0.858568	0.342332	-2.508	0.0121418	0.111214
Hspa9	1358.88	-0.269956	0.107678	-2.50706	0.012174	0.111334
Smox	26.8492	-0.927176	0.369863	-2.50681	0.0121826	0.11135
Abcb7	895.917	0.315915	0.126038	2.50651	0.0121929	0.111382
Gm11847	4.95881	3.56459	1.42273	2.50547	0.012229	0.111649
B230216N24Rik	43.7845	0.938837	0.374786	2.50499	0.0122454	0.111691
Wnk1	4642.85	0.278044	0.110998	2.50493	0.0122474	0.111691
Eef1g	979.921	-0.347363	0.138689	-2.50462	0.0122583	0.111728
Dnajb13	33.6972	0.822922	0.328743	2.50324	0.0123064	0.112103
Zfp346	37.132	0.985908	0.393961	2.50255	0.0123302	0.112257
Ccdc94	2.9273	-2.46399	0.985442	-2.5004	0.0124054	0.112879
Gm7439	3.62222	3.40324	1.36241	2.49796	0.0124909	0.11353
Hgf	9.92223	-2.00985	0.804576	-2.49802	0.012489	0.11353
Tmem131l	255.208	0.513592	0.205629	2.49766	0.0125018	0.113565
Cdkn3	10.2046	2.0547	0.823024	2.49652	0.0125419	0.113802
Ubl3	2208.95	-0.264551	0.105964	-2.4966	0.0125389	0.113802
Lox	79.9573	-0.833009	0.333772	-2.49575	0.0125693	0.113987
Cradd	172.006	-0.628424	0.251926	-2.49448	0.0126143	0.114267
Jmjd4	62.2075	-0.685819	0.274916	-2.49465	0.0126081	0.114267
Psmd11	362.054	-0.432736	0.173596	-2.49278	0.0126749	0.114689
Zbtb8os	76.9049	0.665678	0.267034	2.49286	0.012672	0.114689
Mks1	2.94845	-2.57847	1.03471	-2.49198	0.0127032	0.114881
Eef1e1	92.4338	-0.662472	0.265935	-2.49111	0.0127346	0.114972
Npr2	144.468	0.486649	0.195345	2.49123	0.0127303	0.114972
Zfp827	136.212	-0.444488	0.178423	-2.4912	0.0127312	0.114972
Gm26892	7.61217	2.86311	1.14973	2.49024	0.0127655	0.115187
Nfya	369.609	0.416718	0.167367	2.48984	0.0127802	0.115256
Amotl1	366.461	0.430412	0.17297	2.48836	0.0128333	0.115671
Cdc6	25.5333	1.04379	0.419538	2.48794	0.0128484	0.115743
Liph	208.198	0.467485	0.187938	2.48744	0.0128666	0.115842
Gm37879	63.3894	0.953848	0.383538	2.48697	0.0128837	0.115932
Cyp2c40	2.7073	4.25754	1.71212	2.4867	0.0128932	0.115953
Diaph1	596.913	0.347526	0.1398	2.48587	0.0129234	0.11616
Cept1	506.782	0.351049	0.141373	2.48313	0.0130232	0.116993
Ppp1ca	477.062	-0.318335	0.128244	-2.48226	0.0130551	0.117214
Adcy6	149.356	0.56402	0.227303	2.48136	0.0130881	0.117316
Cenph	12.2747	1.44264	0.581334	2.48161	0.013079	0.117316
Hspb11	83.0641	0.703262	0.283397	2.48154	0.0130815	0.117316
Gm14569	6.52951	-3.25266	1.31148	-2.48015	0.0131327	0.117558
Npm3	47.0691	0.56734	0.228763	2.48004	0.0131368	0.117558
Spg21	350.274	-0.5075	0.204628	-2.48011	0.0131343	0.117558
Ddx1	443.594	-0.395053	0.15944	-2.47775	0.0132214	0.11825
Gm19817	6.61719	-2.20005	0.888138	-2.47715	0.0132435	0.118382
Dohh	13.2467	-1.12204	0.453131	-2.47619	0.0132793	0.118637
Cd59a	166.712	-0.477757	0.192993	-2.47551	0.0133045	0.118797
Kif2a	550.51	-0.314165	0.126979	-2.47415	0.0133553	0.119185
D430036J16Rik	3.05431	-2.96108	1.19707	-2.4736	0.0133758	0.119251
Tgfb1i1	77.2291	-0.767844	0.310421	-2.47356	0.0133774	0.119251
Iffo2	56.0371	-0.71275	0.288504	-2.47051	0.0134922	0.120135
Lipa	201.297	-0.918698	0.371866	-2.47051	0.0134922	0.120135
Scgb1c1	39.4537	0.693193	0.280607	2.47033	0.0134987	0.120135
Tle4	210.02	0.486616	0.197059	2.4694	0.0135341	0.120318
Tmem43	309.267	-0.442174	0.179048	-2.46959	0.0135268	0.120318
Apol8	10.3575	1.56532	0.633963	2.46911	0.0135451	0.120349
Gm9825	26.4862	-0.780184	0.316034	-2.46867	0.0135617	0.120431
Cdc42se2	398.735	-0.335113	0.135777	-2.46811	0.0135829	0.120488
Heyl	9.40095	-1.81625	0.735886	-2.46811	0.0135827	0.120488
Galnt2	105.642	-0.570946	0.231351	-2.46787	0.0135918	0.120501
Stat3	987.116	-0.281172	0.113943	-2.46767	0.0135997	0.120505
Acat2	100.035	-0.611398	0.247859	-2.46672	0.0136358	0.120759
Prkdc	489.294	0.50638	0.205368	2.46571	0.013674	0.120905
Rap1a	2179.1	0.262529	0.106472	2.4657	0.0136744	0.120905
Zdhhc9	231.32	-0.495161	0.20082	-2.4657	0.0136745	0.120905
Mrpl50	156.904	0.444741	0.180455	2.46455	0.0137184	0.121227
Gm37653	53.4071	0.729404	0.296023	2.46401	0.0137392	0.121344
Gm6445	5.65653	2.46374	1.00029	2.46301	0.0137775	0.121589
Zfp317	194.089	0.481989	0.1957	2.4629	0.0137819	0.121589
Dcun1d2	236.308	-0.444377	0.180628	-2.46018	0.0138869	0.122334
Glt8d2	5.64258	-2.28009	0.926792	-2.4602	0.0138861	0.122334
Kcnc4	3.75945	-2.50569	1.0186	-2.45993	0.0138965	0.122334
Plscr4	10.686	-1.85486	0.754025	-2.45995	0.0138958	0.122334
Tgtp1	70.578	1.6953	0.689345	2.45928	0.0139214	0.122487
Gm26873	8.04676	2	0.813564	2.45832	0.0139589	0.12275
Oplah	60.6075	-0.661856	0.269366	-2.45709	0.0140069	0.123106
Stk38l	191.052	-0.413161	0.168171	-2.4568	0.0140182	0.123138
B3galt2	376.559	0.568927	0.231648	2.456	0.0140494	0.123346
Amhr2	15.4494	1.27322	0.518483	2.45566	0.0140628	0.123397
Ppm1a	590.432	-0.261288	0.106448	-2.45462	0.0141035	0.123688
Gm34885	10.4831	1.68606	0.686996	2.45425	0.0141177	0.123745
Zfp639	161.199	-0.629803	0.256639	-2.45405	0.0141258	0.123749
Fat4	42.9439	-1.26928	0.517287	-2.45373	0.0141385	0.123793
Arhgap26	161.086	0.684392	0.278951	2.45345	0.0141492	0.123821
Haghl	12.4717	-1.0544	0.429858	-2.45291	0.0141708	0.123943
Adcy4	12.8983	-1.5764	0.642968	-2.45176	0.0142159	0.12407
Cyth2	94.581	-0.401367	0.163685	-2.45206	0.0142039	0.12407
D3Ertd254e	182.336	-0.517591	0.211099	-2.45189	0.0142108	0.12407
Hopx	1326.24	0.627316	0.255828	2.4521	0.0142026	0.12407
Kif13b	212.785	0.629346	0.256744	2.45126	0.0142358	0.124111
Notch4	16.7498	1.53184	0.624917	2.45127	0.0142352	0.124111
Wnk4	40.1741	1.00399	0.409689	2.45061	0.0142615	0.124268
Fam213a	523.447	0.37586	0.15346	2.44923	0.014316	0.124676
Phex	8.67367	-2.28989	0.93508	-2.44887	0.0143307	0.124737
Gm10734	4.93702	2.42917	0.992048	2.44864	0.0143398	0.124749
Vipr2	94.9003	-1.03196	0.421482	-2.44842	0.0143485	0.124758
Pak1	300.914	0.466327	0.190511	2.44777	0.0143745	0.124917
Rreb1	510.795	0.236974	0.0968443	2.44696	0.0144067	0.12513
Chrnb1	408.916	-0.286177	0.116965	-2.4467	0.0144172	0.125155
Vps41	294.924	0.298257	0.121922	2.44628	0.0144338	0.125232
Dclre1b	54.0288	-0.62543	0.255731	-2.44566	0.0144589	0.125316
Gm45457	27.0263	1.38023	0.564361	2.44565	0.014459	0.125316
Ggcx	689.083	-0.383461	0.156807	-2.44543	0.0144678	0.125326
Abca5	524.238	-0.533593	0.218264	-2.44471	0.0144968	0.125443
Mapk11	41.5582	0.754459	0.308598	2.4448	0.0144934	0.125443
Rhbdd1	212.72	-0.538555	0.220405	-2.44347	0.0145466	0.125808
4930404I05Rik	15.6648	-1.71161	0.700562	-2.44319	0.014558	0.12581
Polb	80.5832	0.628805	0.257382	2.44308	0.0145624	0.12581
Pold4	31.7454	0.791223	0.323948	2.44244	0.0145883	0.125967
Cux2	29.2341	-0.999945	0.409599	-2.44128	0.0146354	0.126105
Gm44709	14.5784	1.20575	0.493869	2.44143	0.0146291	0.126105
Rpl14-ps1	25.4633	-0.792393	0.324567	-2.44139	0.014631	0.126105
Thnsl1	66.3645	0.685913	0.280912	2.44174	0.0146167	0.126105
Gm44694	30.9513	1.03244	0.42306	2.44042	0.0146703	0.126339
Hspb1	83.142	0.877624	0.359691	2.43994	0.0146897	0.126439
Ankrd17	1789.23	0.319502	0.130999	2.43895	0.0147298	0.126717
Smim22	37.6803	0.73771	0.302642	2.43756	0.0147866	0.127131
Zfp418	41.1928	0.877715	0.360104	2.43739	0.0147936	0.127131
2810004N23Rik	163.152	-0.468031	0.192092	-2.43649	0.0148304	0.12738
Lgals8	541.392	-0.334141	0.137177	-2.43584	0.0148574	0.127544
Gm20559	93.8884	1.21173	0.49767	2.43481	0.0148996	0.127839
Chd2	1110.32	0.4231	0.173813	2.43423	0.0149235	0.127867
Gm45174	9.04733	-2.71091	1.11355	-2.43448	0.0149131	0.127867
Zranb2	533.001	0.398635	0.163767	2.43416	0.0149264	0.127867
Gm38120	52.5466	0.941234	0.38692	2.43263	0.0149894	0.128338
Gm43737	42.0892	0.848195	0.348706	2.43241	0.0149987	0.128351
Plekha7	76.8329	0.778968	0.320301	2.43198	0.0150164	0.128434
Zdhhc20	1194.7	0.494622	0.203438	2.43132	0.0150439	0.128601
AC160637.1	119.552	-0.816525	0.335945	-2.43053	0.0150767	0.128746
Msrb2	47.4902	0.590306	0.242864	2.4306	0.0150739	0.128746
Tmie	10.5387	1.65465	0.68096	2.42988	0.015104	0.128911
Plau	13.2726	-1.47481	0.607287	-2.42853	0.0151603	0.129316
Tram2	150.181	-0.61092	0.251577	-2.42836	0.0151672	0.129316
Cd24a	2337.35	0.600254	0.24731	2.42714	0.0152185	0.129617
Taf6	58.5069	0.638581	0.263085	2.42728	0.0152127	0.129617
Zfp598	193.746	-0.338003	0.139272	-2.42693	0.0152272	0.129623
Rad18	48.188	-1.07641	0.443566	-2.42671	0.0152364	0.129633
Ppfibp2	310.26	0.370013	0.152549	2.42554	0.0152857	0.129984
Psmg4	14.5614	-0.956876	0.394597	-2.42494	0.0153109	0.13013
Gm12191	1553.79	-0.349437	0.144117	-2.42469	0.0153216	0.130154
Eif3g	125.017	-0.433283	0.178927	-2.42157	0.0154538	0.130795
Gm43149	7.74362	1.39471	0.575994	2.4214	0.0154609	0.130795
Med16	48.8235	-0.615655	0.254233	-2.42161	0.0154517	0.130795
Rpl30-ps9	14.1422	7.40243	3.05662	2.42176	0.0154453	0.130795
Sfta3-ps	4029.02	0.340332	0.140489	2.42248	0.0154149	0.130795
Slc23a1	88.5428	0.681589	0.281342	2.42264	0.0154082	0.130795
Smc6	942.75	0.24947	0.102992	2.42222	0.0154261	0.130795
Zfp780b	184.083	0.533077	0.220154	2.42138	0.0154615	0.130795
Vezt	181.221	-0.502587	0.207665	-2.42018	0.0155129	0.131161
Vps33b	240.456	-0.613218	0.253402	-2.41994	0.0155229	0.131178
Pptc7	500.907	-0.314315	0.12993	-2.4191	0.0155588	0.131412
Il1rap	311.855	0.507997	0.21004	2.41858	0.0155812	0.131533
Acot11	44.9805	0.92477	0.382446	2.41804	0.0156043	0.13166
Plxna2	1208.14	0.300158	0.124145	2.4178	0.0156145	0.131677
Rps27rt	1534.32	-0.304222	0.125841	-2.4175	0.0156275	0.131718
Prrg4	85.9249	-0.861982	0.356596	-2.41725	0.0156382	0.131741
Cptp	57.7191	-0.808735	0.334667	-2.41654	0.0156689	0.131868
H6pd	506.484	-0.455396	0.188451	-2.41652	0.0156695	0.131868
Shc1	479.175	-0.41074	0.169995	-2.41619	0.0156837	0.131918
Zdhhc24	35.1552	0.910851	0.377305	2.4141	0.0157742	0.132611
AA986860	589.687	-0.395689	0.163955	-2.4134	0.0158046	0.132729
Mall	15.5111	1.32833	0.550389	2.41345	0.0158024	0.132729
Pole4	211.732	-0.432137	0.179101	-2.4128	0.0158303	0.132876
Cntrl	711.941	-0.411091	0.170445	-2.41186	0.0158713	0.133121
Tmsb15l	4.09796	3.41812	1.41727	2.41176	0.0158758	0.133121
Rnf138	269.016	-0.378971	0.157154	-2.41146	0.0158889	0.133139
Rpl28-ps1	240.061	-0.352797	0.146308	-2.41133	0.0158943	0.133139
Gm6123	3.51871	-2.90819	1.20621	-2.41102	0.015908	0.133184
Gm37755	154.394	0.731103	0.303272	2.41071	0.0159213	0.133227
Gm37906	47.5484	0.855769	0.355099	2.40995	0.0159549	0.133371
Pet100	22.4591	0.866085	0.359376	2.40997	0.0159538	0.133371
Gm15344	9.52802	1.593	0.661068	2.40973	0.0159642	0.13338
Btbd11	21.8573	-1.31692	0.546743	-2.40867	0.016011	0.133575
Col8a1	125.225	0.620221	0.257503	2.4086	0.016014	0.133575
Esrrg	9.63023	2.00955	0.834373	2.40845	0.0160205	0.133575
Hmgn5	258.045	0.35659	0.148038	2.40878	0.016006	0.133575
2310009B15Rik	43.8631	-0.67074	0.278614	-2.40741	0.0160659	0.133886
Creb1	802.545	0.32363	0.134473	2.40665	0.0160994	0.134096
Trim26	119.178	0.439731	0.18275	2.40618	0.0161201	0.134199
Gm42811	3.11707	-3.47576	1.44471	-2.40586	0.0161346	0.134252
B930094E09Rik	3.38631	-2.88862	1.20129	-2.4046	0.0161904	0.134625
Gm43813	113.613	0.537477	0.223533	2.40447	0.0161961	0.134625
Gm14162	3.2202	2.92483	1.21656	2.40418	0.016209	0.134663
Pura	636.725	0.270145	0.112381	2.40384	0.0162238	0.134717
A130048G24Rik	10.3664	1.36331	0.567457	2.40248	0.0162842	0.135011
Inhbb	105.007	-0.835891	0.347922	-2.40252	0.0162824	0.135011
Micu1	76.5738	-0.604027	0.251388	-2.40277	0.0162715	0.135011
Ptma	3820.56	0.225706	0.0939878	2.40144	0.0163306	0.135328
Gm10052	17.0504	0.993656	0.413927	2.40056	0.01637	0.135585
Gm37238	71.5701	0.656653	0.273695	2.39922	0.0164301	0.135944
Polr2m	375.629	-0.311763	0.12994	-2.3993	0.0164267	0.135944
Gm38009	41.4427	0.96487	0.402446	2.39751	0.0165067	0.136508
Gm37747	4.08706	-2.69084	1.12245	-2.39729	0.016517	0.136524
Asap1	87.2104	0.894157	0.373048	2.3969	0.0165345	0.136599
Etv4	21.1161	-1.15251	0.480923	-2.39646	0.0165543	0.136693
Acaca	1208.96	-0.385187	0.160806	-2.39536	0.0166042	0.136896
Pten	2091.04	0.244539	0.102078	2.3956	0.0165933	0.136896
Rfc4	82.4651	-0.808837	0.337651	-2.39548	0.0165984	0.136896
Spryd4	18.275	-1.08606	0.4537	-2.39379	0.0166755	0.137414
Mlph	254.852	0.500335	0.209155	2.39218	0.0167487	0.137935
Ttc3	1799.81	0.309929	0.129567	2.39203	0.0167556	0.137935
Ndufa3	154.301	0.340532	0.14241	2.39121	0.0167928	0.1381
Procr	106.689	-1.54533	0.646247	-2.39124	0.0167917	0.1381
Gm15990	8.41217	-1.93886	0.811108	-2.39038	0.0168308	0.138343
Dbr1	100.326	-0.546892	0.228844	-2.3898	0.0168574	0.138491
Gm13056	15.6324	1.06482	0.445658	2.38932	0.0168795	0.138566
Grb14	862.444	-0.333907	0.139777	-2.38886	0.0169005	0.138566
Slc41a3	3.62739	-2.23866	0.937112	-2.38889	0.0168994	0.138566
Tfe3	191.837	-0.42967	0.179838	-2.3892	0.0168849	0.138566
Spon1	31.5661	-1.02762	0.430256	-2.38839	0.0169222	0.138673
Zfp182	181.324	0.617378	0.25852	2.38813	0.0169346	0.138705
Isoc2b	8.19185	1.54195	0.645743	2.38786	0.0169466	0.138733
Rbm3	2378.76	-0.43794	0.18346	-2.38711	0.0169815	0.138949
Gm26786	5.42298	-2.75927	1.1572	-2.38445	0.0171047	0.139887
Itgb1bp1	159.792	0.428007	0.179525	2.38411	0.0171207	0.13993
Pi4k2b	5985.35	-0.205927	0.08638	-2.38397	0.0171272	0.13993
Oraov1	90.169	-0.835311	0.350514	-2.3831	0.0171676	0.140189
Rpsa	1890.77	-0.235531	0.0988541	-2.38262	0.0171902	0.140303
Dars2	42.9464	1.02292	0.42945	2.38194	0.0172216	0.140478
Pqlc2	24.271	-0.736194	0.309093	-2.38179	0.0172289	0.140478
Rasl11b	79.7364	0.639767	0.268659	2.38133	0.0172501	0.14058
Pcdhga4	22.5042	-1.0013	0.420612	-2.38057	0.0172859	0.140802
Cldn23	8.59088	-2.15708	0.906214	-2.38032	0.0172974	0.140824
Scara5	24.8245	1.35252	0.568381	2.3796	0.0173312	0.141029
Arnt	261.595	0.317324	0.13337	2.37927	0.0173468	0.141074
Atat1	51.2281	0.785091	0.329992	2.37912	0.0173541	0.141074
[truncated: 14,244 more rows]
