# Supplementary material for: LKB1 drives stasis and C/EBP-mediated reprogramming to an alveolar type II fate in lung cancer
Source: Nat Commun. 2022 Feb 28;13:1090. doi: 10.1038/s41467-022-28619-8 (PMC8885825; doi:10.1038/s41467-022-28619-8)
Supplement: Supplementary file 16 — Source Data [file 41467_2022_28619_MOESM16_ESM.zip]

Archive with 39 entries (36 files):
- Source_Data/
- Source_Data/Source_Data_Figure_1.xlsx
- __MACOSX/
- __MACOSX/Source_Data/
- __MACOSX/Source_Data/._Source_Data_Figure_1.xlsx
- Source_Data/Source_Data_Figure_2.xlsx
- __MACOSX/Source_Data/._Source_Data_Figure_2.xlsx
- Source_Data/Source_Data_Figure_4.xlsx
- __MACOSX/Source_Data/._Source_Data_Figure_4.xlsx
- Source_Data/Source_Data_Figure_6.xlsx
- __MACOSX/Source_Data/._Source_Data_Figure_6.xlsx
- Source_Data/Source_Data_Supplementary_Figure_1.xlsx
- __MACOSX/Source_Data/._Source_Data_Supplementary_Figure_1.xlsx
- Source_Data/Source_Data_Supplementary_Figure_2.xlsx
- __MACOSX/Source_Data/._Source_Data_Supplementary_Figure_2.xlsx
- Source_Data/Source_Data_Supplementary_Figure_3.xlsx
- __MACOSX/Source_Data/._Source_Data_Supplementary_Figure_3.xlsx
- Source_Data/Source_Data_Supplementary_Figure_4.xlsx
- __MACOSX/Source_Data/._Source_Data_Supplementary_Figure_4.xlsx
- Source_Data/Source_Data_Supplementary_Figure_5.xlsx
- __MACOSX/Source_Data/._Source_Data_Supplementary_Figure_5.xlsx
- Source_Data/Source_Data_Supplementary_Figure_6.xlsx
- __MACOSX/Source_Data/._Source_Data_Supplementary_Figure_6.xlsx
- Source_Data/Source_Data_Supplementary_Figure_7.xlsx
- __MACOSX/Source_Data/._Source_Data_Supplementary_Figure_7.xlsx
- Source_Data/Source_Data_Supplementary_Figure_8.xlsx
- __MACOSX/Source_Data/._Source_Data_Supplementary_Figure_8.xlsx
- Source_Data/Source_Data_Supplementary_Figure_9.xlsx
- __MACOSX/Source_Data/._Source_Data_Supplementary_Figure_9.xlsx
- Source_Data/Source_Data_Supplementary_Figure_12.xlsx
- __MACOSX/Source_Data/._Source_Data_Supplementary_Figure_12.xlsx
- Source_Data/Source_Data_Supplementary_Figure_13.xlsx
- __MACOSX/Source_Data/._Source_Data_Supplementary_Figure_13.xlsx
- Source_Data/Source_Data_Supplementary_Figure_14.xlsx
- __MACOSX/Source_Data/._Source_Data_Supplementary_Figure_14.xlsx
- Source_Data/Source_Data_Supplementary_Figure_15.xlsx
- __MACOSX/Source_Data/._Source_Data_Supplementary_Figure_15.xlsx
- Source_Data/Source_Data_Supplementary_Figure_16.xlsx
- __MACOSX/Source_Data/._Source_Data_Supplementary_Figure_16.xlsx
