# Supplementary material for: LKB1 drives stasis and C/EBP-mediated reprogramming to an alveolar type II fate in lung cancer
Source: Nat Commun. 2022 Feb 28;13:1090. doi: 10.1038/s41467-022-28619-8 (PMC8885825; doi:10.1038/s41467-022-28619-8)
Supplement: Supplementary file 16 — Source Data [file 41467_2022_28619_MOESM16_ESM.zip › Source_Data/Source_Data_Figure_1.xlsx]

## Sheet: Fig. 1d
Mouse	Block	Genotype	Treatment	Tumor_Fraction
CM1431	CM151	KT	Vehicle	7.13338
CM1421	CM153	KT	Tamoxifen	0
CM1418	CM155	KT	Tamoxifen	0
CM1428	CM150	KT	Tamoxifen	0.654664
CM1482	CM152	KT	Vehicle	0
CM1417	CM154	KT	Vehicle	0
CM1353	CM134	KT;Lkb1XTR/XTR	Vehicle	19.2768
CM1264	CM149	KT;Lkb1XTR/XTR	Vehicle	2.29885
CM1265	CM144	KT;Lkb1XTR/XTR	Vehicle	20.3067
CM1338	CM135	KT;Lkb1XTR/XTR	Vehicle	8.61582
CM1222	CM140	KT;Lkb1XTR/XTR	Vehicle	13.2874
CM1274	CM139	KT;Lkb1XTR/XTR;FLPo-ERT2	Vehicle	16.2987
CM1357	CM143	KT;Lkb1XTR/XTR	Tamoxifen	15.6967
CM1261	CM133	KT;Lkb1XTR/XTR	Tamoxifen	5.84896
CM1275	CM142	KT;Lkb1XTR/XTR	Tamoxifen	3.04569
CM1316	CM148	KT;Lkb1XTR/XTR	Tamoxifen	27.3896
CM1319	CM129	KT;Lkb1XTR/XTR	Tamoxifen	19.9899
CM1339	CM137	KT;Lkb1XTR/XTR;FLPo-ERT2	Vehicle	13.4755
CM1336	CM141	KT;Lkb1XTR/XTR;FLPo-ERT2	Vehicle	7.90264
CM1126	CM147	KT;Lkb1XTR/XTR;FLPo-ERT2	Vehicle	15.393
CM1117	CM136	KT;Lkb1XTR/XTR;FLPo-ERT2	Tamoxifen	0.443525
CM1279	CM128	KT;Lkb1XTR/XTR;FLPo-ERT2	Tamoxifen	0.32615
CM1306	CM146	KT;Lkb1XTR/XTR;FLPo-ERT2	Tamoxifen	0
ZR1938	CM138	KT;Lkb1XTR/XTR;FLPo-ERT2	Tamoxifen	4.13435

## Sheet: Fig. 1e
Mouse	Block	Tumor	Genotype	Treatment	Tumor_Size
CM1117	CM136	1	KT;Lkb1XTR/XTR;FLPo-ERT2	Tamoxifen	0.0335381
CM1117	CM136	2	KT;Lkb1XTR/XTR;FLPo-ERT2	Tamoxifen	0.129904
CM1117	CM136	3	KT;Lkb1XTR/XTR;FLPo-ERT2	Tamoxifen	0.0400221
CM1117	CM136	4	KT;Lkb1XTR/XTR;FLPo-ERT2	Tamoxifen	0.04114
CM1117	CM136	5	KT;Lkb1XTR/XTR;FLPo-ERT2	Tamoxifen	0.088317
CM1279	CM128	1	KT;Lkb1XTR/XTR;FLPo-ERT2	Tamoxifen	0.0362211
CM1279	CM128	2	KT;Lkb1XTR/XTR;FLPo-ERT2	Tamoxifen	0.0207936
CM1279	CM128	3	KT;Lkb1XTR/XTR;FLPo-ERT2	Tamoxifen	0.118501
CM1279	CM128	5	KT;Lkb1XTR/XTR;FLPo-ERT2	Tamoxifen	0.0118501
CM1279	CM128	6	KT;Lkb1XTR/XTR;FLPo-ERT2	Tamoxifen	0.0330909
CM1306	CM146	1	KT;Lkb1XTR/XTR;FLPo-ERT2	Tamoxifen	0.0272776
CM1306	CM146	2	KT;Lkb1XTR/XTR;FLPo-ERT2	Tamoxifen	0.0147568
CM1306	CM146	3	KT;Lkb1XTR/XTR;FLPo-ERT2	Tamoxifen	0.0538845
CM1306	CM146	4	KT;Lkb1XTR/XTR;FLPo-ERT2	Tamoxifen	0.0241474
CM1306	CM146	5	KT;Lkb1XTR/XTR;FLPo-ERT2	Tamoxifen	0.0210172
ZR1938	CM138	1	KT;Lkb1XTR/XTR;FLPo-ERT2	Tamoxifen	0.0337617
ZR1938	CM138	2	KT;Lkb1XTR/XTR;FLPo-ERT2	Tamoxifen	0.0391278
ZR1938	CM138	3	KT;Lkb1XTR/XTR;FLPo-ERT2	Tamoxifen	0.0643931
ZR1938	CM138	4	KT;Lkb1XTR/XTR;FLPo-ERT2	Tamoxifen	0.0395749
CM1431	CM151	1	KT	Vehicle	0.0228059
CM1431	CM151	2	KT	Vehicle	0.0232531
CM1431	CM151	3	KT	Vehicle	0.0335381
CM1431	CM151	4	KT	Vehicle	0.0125209
CM1431	CM151	5	KT	Vehicle	0.0315258
CM1431	CM151	6	KT	Vehicle	0.0207936
CM1431	CM151	7	KT	Vehicle	0.0277248
CM1431	CM151	8	KT	Vehicle	0.0639459
CM1431	CM151	1	KT	Vehicle	0.0362211
CM1421	CM153	1	KT	Vehicle	0.052543
CM1418	CM155	1	KT	Vehicle	0.0431523
CM1428	CM150	1	KT	Tamoxifen	0.048742
CM1428	CM150	2	KT	Tamoxifen	0.048742
CM1428	CM150	3	KT	Tamoxifen	0.0252654
CM1428	CM150	4	KT	Tamoxifen	0.052543
CM1482	CM152	1	KT	Tamoxifen	0.0374648
CM1482	CM152	2	KT	Tamoxifen	0.0128996
CM1482	CM152	3	KT	Tamoxifen	0.034941
CM1482	CM152	4	KT	Tamoxifen	0.0301737
CM1482	CM152	5	KT	Tamoxifen	0.0107683
CM1417	CM154	1	KT	Tamoxifen	0.0373526
CM1417	CM154	2	KT	Tamoxifen	0.0311833
CM1417	CM154	3	KT	Tamoxifen	0.0228266
CM1417	CM154	4	KT	Tamoxifen	0.020471
CM1417	CM154	5	KT	Tamoxifen	0.0247335
CM1353	CM134	1	KT;Lkb1XTR/XTR	Vehicle	0.31727
CM1353	CM134	2	KT;Lkb1XTR/XTR	Vehicle	0.0469533
CM1353	CM134	3	KT;Lkb1XTR/XTR	Vehicle	0.229177
CM1353	CM134	4	KT;Lkb1XTR/XTR	Vehicle	0.07043
CM1353	CM134	5	KT;Lkb1XTR/XTR	Vehicle	0.405364
CM1353	CM134	6	KT;Lkb1XTR/XTR	Vehicle	0.112688
CM1353	CM134	7	KT;Lkb1XTR/XTR	Vehicle	0.435101
CM1353	CM134	8	KT;Lkb1XTR/XTR	Vehicle	0.122749
CM1353	CM134	9	KT;Lkb1XTR/XTR	Vehicle	0.165455
CM1353	CM134	10	KT;Lkb1XTR/XTR	Vehicle	0.194521
CM1353	CM134	11	KT;Lkb1XTR/XTR	Vehicle	0.184459
CM1353	CM134	12	KT;Lkb1XTR/XTR	Vehicle	0.218892
CM1353	CM134	13	KT;Lkb1XTR/XTR	Vehicle	0.354609
CM1353	CM134	14	KT;Lkb1XTR/XTR	Vehicle	0.327332
CM1353	CM134	15	KT;Lkb1XTR/XTR	Vehicle	0.154946
CM1353	CM134	16	KT;Lkb1XTR/XTR	Vehicle	0.351926
CM1353	CM134	17	KT;Lkb1XTR/XTR	Vehicle	0.142649
CM1353	CM134	18	KT;Lkb1XTR/XTR	Vehicle	0.110452
CM1353	CM134	19	KT;Lkb1XTR/XTR	Vehicle	0.245052
CM1353	CM134	20	KT;Lkb1XTR/XTR	Vehicle	0.126774
CM1353	CM134	21	KT;Lkb1XTR/XTR	Vehicle	0.169926
CM1353	CM134	22	KT;Lkb1XTR/XTR	Vehicle	0.245052
CM1353	CM134	23	KT;Lkb1XTR/XTR	Vehicle	0.197651
CM1353	CM134	24	KT;Lkb1XTR/XTR	Vehicle	0.157629
CM1353	CM134	25	KT;Lkb1XTR/XTR	Vehicle	0.135494
CM1353	CM134	26	KT;Lkb1XTR/XTR	Vehicle	0.0999435
CM1353	CM134	27	KT;Lkb1XTR/XTR	Vehicle	0.093683
CM1353	CM134	28	KT;Lkb1XTR/XTR	Vehicle	0.16143
CM1353	CM134	29	KT;Lkb1XTR/XTR	Vehicle	0.0945774
CM1353	CM134	30	KT;Lkb1XTR/XTR	Vehicle	0.166349
CM1353	CM134	31	KT;Lkb1XTR/XTR	Vehicle	0.2294
CM1353	CM134	32	KT;Lkb1XTR/XTR	Vehicle	0.243934
CM1353	CM134	33	KT;Lkb1XTR/XTR	Vehicle	0.0753489
CM1353	CM134	34	KT;Lkb1XTR/XTR	Vehicle	0.474229
CM1353	CM134	1	KT;Lkb1XTR/XTR	Vehicle	0.104415
CM1353	CM134	2	KT;Lkb1XTR/XTR	Vehicle	0.0565676
CM1353	CM134	3	KT;Lkb1XTR/XTR	Vehicle	0.0889877
CM1353	CM134	4	KT;Lkb1XTR/XTR	Vehicle	0.165007
CM1353	CM134	5	KT;Lkb1XTR/XTR	Vehicle	0.167467
CM1353	CM134	6	KT;Lkb1XTR/XTR	Vehicle	0.142872
CM1353	CM134	7	KT;Lkb1XTR/XTR	Vehicle	0.0623808
CM1353	CM134	8	KT;Lkb1XTR/XTR	Vehicle	0.194074
CM1353	CM134	9	KT;Lkb1XTR/XTR	Vehicle	0.295806
CM1353	CM134	10	KT;Lkb1XTR/XTR	Vehicle	0.369143
CM1353	CM134	11	KT;Lkb1XTR/XTR	Vehicle	0.449634
CM1353	CM134	12	KT;Lkb1XTR/XTR	Vehicle	0.22627
CM1353	CM134	13	KT;Lkb1XTR/XTR	Vehicle	0.103968
CM1353	CM134	14	KT;Lkb1XTR/XTR	Vehicle	0.104192
CM1353	CM134	15	KT;Lkb1XTR/XTR	Vehicle	0.0735602
CM1353	CM134	16	KT;Lkb1XTR/XTR	Vehicle	0.10531
CM1353	CM134	17	KT;Lkb1XTR/XTR	Vehicle	0.142649
CM1353	CM134	18	KT;Lkb1XTR/XTR	Vehicle	0.17887
CM1353	CM134	19	KT;Lkb1XTR/XTR	Vehicle	0.166572
CM1353	CM134	20	KT;Lkb1XTR/XTR	Vehicle	0.15271
CM1353	CM134	21	KT;Lkb1XTR/XTR	Vehicle	0.305644
CM1353	CM134	22	KT;Lkb1XTR/XTR	Vehicle	0.372943
CM1353	CM134	23	KT;Lkb1XTR/XTR	Vehicle	0.15584
CM1353	CM134	24	KT;Lkb1XTR/XTR	Vehicle	0.182447
CM1353	CM134	25	KT;Lkb1XTR/XTR	Vehicle	0.0652875
CM1353	CM134	26	KT;Lkb1XTR/XTR	Vehicle	0.176187
CM1353	CM134	27	KT;Lkb1XTR/XTR	Vehicle	0.160536
CM1353	CM134	28	KT;Lkb1XTR/XTR	Vehicle	0.151816
CM1353	CM134	29	KT;Lkb1XTR/XTR	Vehicle	0.0572383
CM1353	CM134	30	KT;Lkb1XTR/XTR	Vehicle	0.186695
CM1353	CM134	31	KT;Lkb1XTR/XTR	Vehicle	0.245946
CM1353	CM134	32	KT;Lkb1XTR/XTR	Vehicle	0.183342
CM1353	CM134	33	KT;Lkb1XTR/XTR	Vehicle	0.32286
CM1353	CM134	34	KT;Lkb1XTR/XTR	Vehicle	0.167467
CM1264	CM149	71	KT;Lkb1XTR/XTR	Vehicle	0.273
CM1264	CM149	72	KT;Lkb1XTR/XTR	Vehicle	0.306314
CM1264	CM149	73	KT;Lkb1XTR/XTR	Vehicle	0.0905528
CM1264	CM149	74	KT;Lkb1XTR/XTR	Vehicle	0.076914
CM1264	CM149	75	KT;Lkb1XTR/XTR	Vehicle	0.156064
CM1264	CM149	76	KT;Lkb1XTR/XTR	Vehicle	0.263162
CM1264	CM149	77	KT;Lkb1XTR/XTR	Vehicle	0.218668
CM1264	CM149	78	KT;Lkb1XTR/XTR	Vehicle	0.285744
CM1264	CM149	79	KT;Lkb1XTR/XTR	Vehicle	0.0791499
CM1264	CM149	80	KT;Lkb1XTR/XTR	Vehicle	0.277025
CM1265	CM144	1	KT;Lkb1XTR/XTR	Vehicle	0.528337
CM1265	CM144	2	KT;Lkb1XTR/XTR	Vehicle	0.528337
CM1265	CM144	3	KT;Lkb1XTR/XTR	Vehicle	0.115818
CM1265	CM144	4	KT;Lkb1XTR/XTR	Vehicle	0.132587
CM1265	CM144	5	KT;Lkb1XTR/XTR	Vehicle	0.46372
CM1265	CM144	6	KT;Lkb1XTR/XTR	Vehicle	0.463496
CM1265	CM144	7	KT;Lkb1XTR/XTR	Vehicle	0.295135
CM1265	CM144	8	KT;Lkb1XTR/XTR	Vehicle	0.122526
CM1265	CM144	9	KT;Lkb1XTR/XTR	Vehicle	0.298489
CM1265	CM144	10	KT;Lkb1XTR/XTR	Vehicle	0.472216
CM1265	CM144	11	KT;Lkb1XTR/XTR	Vehicle	0.337617
CM1265	CM144	12	KT;Lkb1XTR/XTR	Vehicle	0.321518
CM1265	CM144	13	KT;Lkb1XTR/XTR	Vehicle	0.283956
CM1265	CM144	14	KT;Lkb1XTR/XTR	Vehicle	0.204359
CM1265	CM144	15	KT;Lkb1XTR/XTR	Vehicle	0.456789
CM1265	CM144	16	KT;Lkb1XTR/XTR	Vehicle	0.658688
CM1265	CM144	17	KT;Lkb1XTR/XTR	Vehicle	0.936607
CM1265	CM144	18	KT;Lkb1XTR/XTR	Vehicle	0.164784
CM1265	CM144	19	KT;Lkb1XTR/XTR	Vehicle	0.0527666
CM1265	CM144	20	KT;Lkb1XTR/XTR	Vehicle	0.156287
CM1265	CM144	1	KT;Lkb1XTR/XTR	Vehicle	0.51917
CM1265	CM144	2	KT;Lkb1XTR/XTR	Vehicle	0.565452
CM1265	CM144	3	KT;Lkb1XTR/XTR	Vehicle	0.0532138
CM1265	CM144	4	KT;Lkb1XTR/XTR	Vehicle	0.0773612
CM1265	CM144	5	KT;Lkb1XTR/XTR	Vehicle	0.105757
CM1265	CM144	6	KT;Lkb1XTR/XTR	Vehicle	0.122302
CM1265	CM144	7	KT;Lkb1XTR/XTR	Vehicle	0.506649
CM1265	CM144	8	KT;Lkb1XTR/XTR	Vehicle	0.171491
CM1265	CM144	9	KT;Lkb1XTR/XTR	Vehicle	0.423921
CM1265	CM144	10	KT;Lkb1XTR/XTR	Vehicle	0.480936
CM1338	CM135	1	KT;Lkb1XTR/XTR	Vehicle	0.13527
CM1338	CM135	2	KT;Lkb1XTR/XTR	Vehicle	0.223587
CM1338	CM135	3	KT;Lkb1XTR/XTR	Vehicle	0.12342
CM1338	CM135	4	KT;Lkb1XTR/XTR	Vehicle	0.430182
CM1338	CM135	5	KT;Lkb1XTR/XTR	Vehicle	0.102179
CM1338	CM135	6	KT;Lkb1XTR/XTR	Vehicle	0.0619337
CM1338	CM135	7	KT;Lkb1XTR/XTR	Vehicle	0.140413
CM1338	CM135	8	KT;Lkb1XTR/XTR	Vehicle	0.332474
CM1338	CM135	9	KT;Lkb1XTR/XTR	Vehicle	0.110899
CM1338	CM135	10	KT;Lkb1XTR/XTR	Vehicle	0.194521
CM1338	CM135	11	KT;Lkb1XTR/XTR	Vehicle	0.110899
CM1338	CM135	12	KT;Lkb1XTR/XTR	Vehicle	0.164784
CM1338	CM135	13	KT;Lkb1XTR/XTR	Vehicle	0.273894
CM1222	CM140	1	KT;Lkb1XTR/XTR	Vehicle	0.188931
CM1222	CM140	2	KT;Lkb1XTR/XTR	Vehicle	0.17015
CM1222	CM140	3	KT;Lkb1XTR/XTR	Vehicle	0.250194
CM1222	CM140	4	KT;Lkb1XTR/XTR	Vehicle	0.56031
CM1222	CM140	5	KT;Lkb1XTR/XTR	Vehicle	0.237226
CM1222	CM140	6	KT;Lkb1XTR/XTR	Vehicle	0.175292
CM1222	CM140	7	KT;Lkb1XTR/XTR	Vehicle	0.23186
CM1222	CM140	8	KT;Lkb1XTR/XTR	Vehicle	0.235885
CM1222	CM140	9	KT;Lkb1XTR/XTR	Vehicle	0.142201
CM1222	CM140	10	KT;Lkb1XTR/XTR	Vehicle	0.102179
CM1222	CM140	11	KT;Lkb1XTR/XTR	Vehicle	0.199663
CM1222	CM140	12	KT;Lkb1XTR/XTR	Vehicle	0.201229
CM1222	CM140	13	KT;Lkb1XTR/XTR	Vehicle	0.222022
CM1222	CM140	14	KT;Lkb1XTR/XTR	Vehicle	0.148686
CM1222	CM140	15	KT;Lkb1XTR/XTR	Vehicle	0.14958
CM1222	CM140	16	KT;Lkb1XTR/XTR	Vehicle	0.421015
CM1222	CM140	17	KT;Lkb1XTR/XTR	Vehicle	0.104639
CM1222	CM140	18	KT;Lkb1XTR/XTR	Vehicle	0.21688
CM1222	CM140	19	KT;Lkb1XTR/XTR	Vehicle	0.084516
CM1222	CM140	20	KT;Lkb1XTR/XTR	Vehicle	0.131469
CM1222	CM140	1	KT;Lkb1XTR/XTR	Vehicle	0.0570147
CM1222	CM140	2	KT;Lkb1XTR/XTR	Vehicle	0.186472
CM1222	CM140	3	KT;Lkb1XTR/XTR	Vehicle	0.232531
CM1222	CM140	4	KT;Lkb1XTR/XTR	Vehicle	0.0836216
CM1222	CM140	5	KT;Lkb1XTR/XTR	Vehicle	0.171939
CM1222	CM140	6	KT;Lkb1XTR/XTR	Vehicle	0.16769
CM1274	CM139	1	KT;Lkb1XTR/XTR	Tamoxifen	0.0997199
CM1274	CM139	2	KT;Lkb1XTR/XTR	Tamoxifen	0.104192
CM1274	CM139	3	KT;Lkb1XTR/XTR	Tamoxifen	0.557627
CM1274	CM139	4	KT;Lkb1XTR/XTR	Tamoxifen	0.087199
CM1274	CM139	5	KT;Lkb1XTR/XTR	Tamoxifen	0.311681
CM1274	CM139	6	KT;Lkb1XTR/XTR	Tamoxifen	0.136165
CM1274	CM139	7	KT;Lkb1XTR/XTR	Tamoxifen	0.171491
CM1274	CM139	8	KT;Lkb1XTR/XTR	Tamoxifen	0.236108
CM1274	CM139	9	KT;Lkb1XTR/XTR	Tamoxifen	0.122079
CM1274	CM139	10	KT;Lkb1XTR/XTR	Tamoxifen	0.0983784
CM1274	CM139	11	KT;Lkb1XTR/XTR	Tamoxifen	0.108216
CM1274	CM139	12	KT;Lkb1XTR/XTR	Tamoxifen	0.102179
CM1274	CM139	13	KT;Lkb1XTR/XTR	Tamoxifen	0.137953
CM1274	CM139	14	KT;Lkb1XTR/XTR	Tamoxifen	0.0829509
CM1274	CM139	15	KT;Lkb1XTR/XTR	Tamoxifen	0.216432
CM1274	CM139	16	KT;Lkb1XTR/XTR	Tamoxifen	0.0702064
CM1274	CM139	17	KT;Lkb1XTR/XTR	Tamoxifen	0.231413
CM1274	CM139	18	KT;Lkb1XTR/XTR	Tamoxifen	0.164784
CM1274	CM139	19	KT;Lkb1XTR/XTR	Tamoxifen	0.253324
CM1274	CM139	20	KT;Lkb1XTR/XTR	Tamoxifen	0.0863047
CM1274	CM139	21	KT;Lkb1XTR/XTR	Tamoxifen	0.0605921
CM1274	CM139	22	KT;Lkb1XTR/XTR	Tamoxifen	0.360199
CM1274	CM139	1	KT;Lkb1XTR/XTR	Tamoxifen	1.32721
CM1274	CM139	2	KT;Lkb1XTR/XTR	Tamoxifen	0.121855
CM1274	CM139	3	KT;Lkb1XTR/XTR	Tamoxifen	0.106875
CM1274	CM139	4	KT;Lkb1XTR/XTR	Tamoxifen	0.231189
CM1274	CM139	5	KT;Lkb1XTR/XTR	Tamoxifen	0.278143
CM1274	CM139	6	KT;Lkb1XTR/XTR	Tamoxifen	0.0954717
CM1274	CM139	7	KT;Lkb1XTR/XTR	Tamoxifen	0.0959189
CM1274	CM139	8	KT;Lkb1XTR/XTR	Tamoxifen	0.204135
CM1274	CM139	9	KT;Lkb1XTR/XTR	Tamoxifen	0.0596978
CM1357	CM143	1	KT;Lkb1XTR/XTR	Tamoxifen	0.247735
CM1357	CM143	2	KT;Lkb1XTR/XTR	Tamoxifen	0.247735
CM1357	CM143	3	KT;Lkb1XTR/XTR	Tamoxifen	0.227835
CM1357	CM143	4	KT;Lkb1XTR/XTR	Tamoxifen	0.0939066
CM1357	CM143	5	KT;Lkb1XTR/XTR	Tamoxifen	0.108887
CM1357	CM143	6	KT;Lkb1XTR/XTR	Tamoxifen	0.165231
CM1357	CM143	7	KT;Lkb1XTR/XTR	Tamoxifen	0.147791
CM1357	CM143	8	KT;Lkb1XTR/XTR	Tamoxifen	0.0771376
CM1357	CM143	9	KT;Lkb1XTR/XTR	Tamoxifen	0.19072
CM1357	CM143	10	KT;Lkb1XTR/XTR	Tamoxifen	0.111123
CM1357	CM143	11	KT;Lkb1XTR/XTR	Tamoxifen	0.0847396
CM1357	CM143	12	KT;Lkb1XTR/XTR	Tamoxifen	0.094801
CM1357	CM143	13	KT;Lkb1XTR/XTR	Tamoxifen	0.0912236
CM1357	CM143	14	KT;Lkb1XTR/XTR	Tamoxifen	0.177975
CM1357	CM143	15	KT;Lkb1XTR/XTR	Tamoxifen	0.0784791
CM1357	CM143	16	KT;Lkb1XTR/XTR	Tamoxifen	0.233425
CM1357	CM143	17	KT;Lkb1XTR/XTR	Tamoxifen	0.142425
CM1357	CM143	18	KT;Lkb1XTR/XTR	Tamoxifen	0.0592506
CM1357	CM143	19	KT;Lkb1XTR/XTR	Tamoxifen	0.300725
CM1357	CM143	20	KT;Lkb1XTR/XTR	Tamoxifen	0.16769
CM1357	CM143	21	KT;Lkb1XTR/XTR	Tamoxifen	0.129457
CM1357	CM143	22	KT;Lkb1XTR/XTR	Tamoxifen	0.165902
CM1357	CM143	23	KT;Lkb1XTR/XTR	Tamoxifen	0.257796
CM1357	CM143	24	KT;Lkb1XTR/XTR	Tamoxifen	0.162995
CM1357	CM143	25	KT;Lkb1XTR/XTR	Tamoxifen	0.137059
CM1357	CM143	1	KT;Lkb1XTR/XTR	Tamoxifen	0.14712
CM1357	CM143	2	KT;Lkb1XTR/XTR	Tamoxifen	0.103297
CM1357	CM143	3	KT;Lkb1XTR/XTR	Tamoxifen	0.177752
CM1357	CM143	4	KT;Lkb1XTR/XTR	Tamoxifen	0.14645
CM1357	CM143	5	KT;Lkb1XTR/XTR	Tamoxifen	0.056344
CM1357	CM143	6	KT;Lkb1XTR/XTR	Tamoxifen	0.0661818
CM1357	CM143	7	KT;Lkb1XTR/XTR	Tamoxifen	0.0943538
CM1357	CM143	8	KT;Lkb1XTR/XTR	Tamoxifen	0.0520958
CM1357	CM143	9	KT;Lkb1XTR/XTR	Tamoxifen	0.135941
CM1357	CM143	10	KT;Lkb1XTR/XTR	Tamoxifen	0.184459
CM1319	CM129	1	KT;Lkb1XTR/XTR;FLPo-ERT2	Vehicle	0.501283
CM1319	CM129	2	KT;Lkb1XTR/XTR;FLPo-ERT2	Vehicle	0.501283
CM1319	CM129	3	KT;Lkb1XTR/XTR;FLPo-ERT2	Vehicle	0.429958
CM1319	CM129	4	KT;Lkb1XTR/XTR;FLPo-ERT2	Vehicle	0.255784
CM1319	CM129	5	KT;Lkb1XTR/XTR;FLPo-ERT2	Vehicle	0.431523
CM1319	CM129	6	KT;Lkb1XTR/XTR;FLPo-ERT2	Vehicle	0.304973
CM1319	CM129	7	KT;Lkb1XTR/XTR;FLPo-ERT2	Vehicle	0.240133
CM1319	CM129	8	KT;Lkb1XTR/XTR;FLPo-ERT2	Vehicle	0.233872
CM1319	CM129	9	KT;Lkb1XTR/XTR;FLPo-ERT2	Vehicle	0.3204
CM1319	CM129	10	KT;Lkb1XTR/XTR;FLPo-ERT2	Vehicle	0.269423
CM1319	CM129	11	KT;Lkb1XTR/XTR;FLPo-ERT2	Vehicle	0.268081
CM1319	CM129	12	KT;Lkb1XTR/XTR;FLPo-ERT2	Vehicle	0.201676
CM1319	CM129	13	KT;Lkb1XTR/XTR;FLPo-ERT2	Vehicle	0.235214
CM1319	CM129	14	KT;Lkb1XTR/XTR;FLPo-ERT2	Vehicle	0.148909
CM1319	CM129	15	KT;Lkb1XTR/XTR;FLPo-ERT2	Vehicle	0.152263
CM1319	CM129	16	KT;Lkb1XTR/XTR;FLPo-ERT2	Vehicle	0.135941
CM1319	CM129	17	KT;Lkb1XTR/XTR;FLPo-ERT2	Vehicle	0.316823
CM1319	CM129	18	KT;Lkb1XTR/XTR;FLPo-ERT2	Vehicle	0.193179
CM1319	CM129	19	KT;Lkb1XTR/XTR;FLPo-ERT2	Vehicle	0.229848
CM1319	CM129	20	KT;Lkb1XTR/XTR;FLPo-ERT2	Vehicle	0.265622
CM1319	CM129	21	KT;Lkb1XTR/XTR;FLPo-ERT2	Vehicle	0.218668
CM1319	CM129	22	KT;Lkb1XTR/XTR;FLPo-ERT2	Vehicle	0.270317
CM1319	CM129	23	KT;Lkb1XTR/XTR;FLPo-ERT2	Vehicle	0.105757
CM1319	CM129	24	KT;Lkb1XTR/XTR;FLPo-ERT2	Vehicle	0.0952482
CM1319	CM129	25	KT;Lkb1XTR/XTR;FLPo-ERT2	Vehicle	0.140636
CM1319	CM129	26	KT;Lkb1XTR/XTR;FLPo-ERT2	Vehicle	0.106428
CM1319	CM129	27	KT;Lkb1XTR/XTR;FLPo-ERT2	Vehicle	0.175069
CM1319	CM129	28	KT;Lkb1XTR/XTR;FLPo-ERT2	Vehicle	0.120961
CM1319	CM129	29	KT;Lkb1XTR/XTR;FLPo-ERT2	Vehicle	0.211066
CM1319	CM129	30	KT;Lkb1XTR/XTR;FLPo-ERT2	Vehicle	0.259138
CM1319	CM129	31	KT;Lkb1XTR/XTR;FLPo-ERT2	Vehicle	0.561651
CM1319	CM129	32	KT;Lkb1XTR/XTR;FLPo-ERT2	Vehicle	0.790828
CM1319	CM129	33	KT;Lkb1XTR/XTR;FLPo-ERT2	Vehicle	0.160088
CM1319	CM129	34	KT;Lkb1XTR/XTR;FLPo-ERT2	Vehicle	0.198545
CM1319	CM129	35	KT;Lkb1XTR/XTR;FLPo-ERT2	Vehicle	0.133034
CM1319	CM129	36	KT;Lkb1XTR/XTR;FLPo-ERT2	Vehicle	0.362882
CM1319	CM129	37	KT;Lkb1XTR/XTR;FLPo-ERT2	Vehicle	0.160536
CM1319	CM129	38	KT;Lkb1XTR/XTR;FLPo-ERT2	Vehicle	0.216656
CM1319	CM129	39	KT;Lkb1XTR/XTR;FLPo-ERT2	Vehicle	0.131022
CM1319	CM129	40	KT;Lkb1XTR/XTR;FLPo-ERT2	Vehicle	0.20257
CM1261	CM133	1	KT;Lkb1XTR/XTR	Tamoxifen	0.120066
CM1261	CM133	2	KT;Lkb1XTR/XTR	Tamoxifen	0.141307
CM1261	CM133	3	KT;Lkb1XTR/XTR	Tamoxifen	0.0668526
CM1261	CM133	4	KT;Lkb1XTR/XTR	Tamoxifen	0.386806
CM1261	CM133	5	KT;Lkb1XTR/XTR	Tamoxifen	0.372049
CM1261	CM133	6	KT;Lkb1XTR/XTR	Tamoxifen	0.202346
CM1261	CM133	7	KT;Lkb1XTR/XTR	Tamoxifen	0.109334
CM1261	CM133	1	KT;Lkb1XTR/XTR	Tamoxifen	0.0621572
CM1261	CM133	2	KT;Lkb1XTR/XTR	Tamoxifen	0.17887
CM1261	CM133	3	KT;Lkb1XTR/XTR	Tamoxifen	0.0728894
CM1261	CM133	4	KT;Lkb1XTR/XTR	Tamoxifen	0.215091
CM1261	CM133	5	KT;Lkb1XTR/XTR	Tamoxifen	0.116489
CM1261	CM133	6	KT;Lkb1XTR/XTR	Tamoxifen	0.17574
CM1275	CM142	1	KT;Lkb1XTR/XTR	Tamoxifen	0.29983
CM1275	CM142	2	KT;Lkb1XTR/XTR	Tamoxifen	0.13214
CM1275	CM142	3	KT;Lkb1XTR/XTR	Tamoxifen	0.245275
CM1275	CM142	4	KT;Lkb1XTR/XTR	Tamoxifen	0.272106
CM1275	CM142	5	KT;Lkb1XTR/XTR	Tamoxifen	0.160536
CM1275	CM142	6	KT;Lkb1XTR/XTR	Tamoxifen	0.0223587
CM1275	CM142	7	KT;Lkb1XTR/XTR	Tamoxifen	0.0393514
CM1316	CM148	1	KT;Lkb1XTR/XTR	Tamoxifen	0.414307
CM1316	CM148	2	KT;Lkb1XTR/XTR	Tamoxifen	0.161654
CM1316	CM148	3	KT;Lkb1XTR/XTR	Tamoxifen	0.212408
CM1316	CM148	4	KT;Lkb1XTR/XTR	Tamoxifen	0.135941
CM1316	CM148	5	KT;Lkb1XTR/XTR	Tamoxifen	0.141531
CM1316	CM148	6	KT;Lkb1XTR/XTR	Tamoxifen	0.112464
CM1316	CM148	7	KT;Lkb1XTR/XTR	Tamoxifen	0.141978
CM1316	CM148	8	KT;Lkb1XTR/XTR	Tamoxifen	0.12901
CM1316	CM148	9	KT;Lkb1XTR/XTR	Tamoxifen	0.202346
CM1316	CM148	10	KT;Lkb1XTR/XTR	Tamoxifen	0.127221
CM1316	CM148	11	KT;Lkb1XTR/XTR	Tamoxifen	0.249523
CM1316	CM148	12	KT;Lkb1XTR/XTR	Tamoxifen	0.19385
CM1316	CM148	13	KT;Lkb1XTR/XTR	Tamoxifen	0.196533
CM1316	CM148	14	KT;Lkb1XTR/XTR	Tamoxifen	0.0851867
CM1316	CM148	15	KT;Lkb1XTR/XTR	Tamoxifen	0.0715479
CM1316	CM148	16	KT;Lkb1XTR/XTR	Tamoxifen	0.210172
CM1316	CM148	17	KT;Lkb1XTR/XTR	Tamoxifen	0.121855
CM1316	CM148	18	KT;Lkb1XTR/XTR	Tamoxifen	0.144885
CM1316	CM148	19	KT;Lkb1XTR/XTR	Tamoxifen	0.359081
CM1316	CM148	20	KT;Lkb1XTR/XTR	Tamoxifen	0.0793735
CM1316	CM148	21	KT;Lkb1XTR/XTR	Tamoxifen	0.327108
CM1316	CM148	22	KT;Lkb1XTR/XTR	Tamoxifen	0.212184
CM1316	CM148	23	KT;Lkb1XTR/XTR	Tamoxifen	0.143096
CM1316	CM148	24	KT;Lkb1XTR/XTR	Tamoxifen	0.136388
CM1316	CM148	25	KT;Lkb1XTR/XTR	Tamoxifen	0.263162
CM1316	CM148	26	KT;Lkb1XTR/XTR	Tamoxifen	0.264727
CM1316	CM148	27	KT;Lkb1XTR/XTR	Tamoxifen	0.104639
CM1316	CM148	1	KT;Lkb1XTR/XTR	Tamoxifen	0.269646
CM1316	CM148	2	KT;Lkb1XTR/XTR	Tamoxifen	0.131469
CM1316	CM148	3	KT;Lkb1XTR/XTR	Tamoxifen	0.478029
CM1316	CM148	4	KT;Lkb1XTR/XTR	Tamoxifen	0.156735
CM1316	CM148	5	KT;Lkb1XTR/XTR	Tamoxifen	0.575961
CM1316	CM148	6	KT;Lkb1XTR/XTR	Tamoxifen	0.393737
CM1316	CM148	7	KT;Lkb1XTR/XTR	Tamoxifen	0.127221
CM1316	CM148	8	KT;Lkb1XTR/XTR	Tamoxifen	0.426604
CM1316	CM148	9	KT;Lkb1XTR/XTR	Tamoxifen	0.141754
CM1316	CM148	10	KT;Lkb1XTR/XTR	Tamoxifen	0.193627
CM1316	CM148	11	KT;Lkb1XTR/XTR	Tamoxifen	0.143096
CM1316	CM148	12	KT;Lkb1XTR/XTR	Tamoxifen	0.245275
CM1316	CM148	13	KT;Lkb1XTR/XTR	Tamoxifen	0.121184
CM1316	CM148	14	KT;Lkb1XTR/XTR	Tamoxifen	0.148238
CM1316	CM148	15	KT;Lkb1XTR/XTR	Tamoxifen	0.131469
CM1316	CM148	16	KT;Lkb1XTR/XTR	Tamoxifen	0.169256
CM1316	CM148	17	KT;Lkb1XTR/XTR	Tamoxifen	0.183789
CM1316	CM148	18	KT;Lkb1XTR/XTR	Tamoxifen	0.198769
CM1316	CM148	19	KT;Lkb1XTR/XTR	Tamoxifen	0.144437
CM1316	CM148	20	KT;Lkb1XTR/XTR	Tamoxifen	0.126103
CM1316	CM148	21	KT;Lkb1XTR/XTR	Tamoxifen	0.294912
CM1316	CM148	22	KT;Lkb1XTR/XTR	Tamoxifen	0.150474
CM1339	CM137	1	KT;Lkb1XTR/XTR;FLPo-ERT2	Vehicle	0.552931
CM1339	CM137	2	KT;Lkb1XTR/XTR;FLPo-ERT2	Vehicle	0.606145
CM1339	CM137	3	KT;Lkb1XTR/XTR;FLPo-ERT2	Vehicle	0.346337
CM1339	CM137	4	KT;Lkb1XTR/XTR;FLPo-ERT2	Vehicle	0.259585
CM1339	CM137	5	KT;Lkb1XTR/XTR;FLPo-ERT2	Vehicle	0.10531
CM1339	CM137	6	KT;Lkb1XTR/XTR;FLPo-ERT2	Vehicle	0.187813
CM1339	CM137	7	KT;Lkb1XTR/XTR;FLPo-ERT2	Vehicle	0.094801
CM1339	CM137	8	KT;Lkb1XTR/XTR;FLPo-ERT2	Vehicle	0.277248
CM1339	CM137	9	KT;Lkb1XTR/XTR;FLPo-ERT2	Vehicle	0.12342
CM1339	CM137	10	KT;Lkb1XTR/XTR;FLPo-ERT2	Vehicle	0.192061
CM1339	CM137	11	KT;Lkb1XTR/XTR;FLPo-ERT2	Vehicle	0.261821
CM1339	CM137	12	KT;Lkb1XTR/XTR;FLPo-ERT2	Vehicle	0.507096
CM1339	CM137	13	KT;Lkb1XTR/XTR;FLPo-ERT2	Vehicle	0.314811
CM1339	CM137	14	KT;Lkb1XTR/XTR;FLPo-ERT2	Vehicle	0.404022
CM1339	CM137	15	KT;Lkb1XTR/XTR;FLPo-ERT2	Vehicle	0.513803
CM1339	CM137	16	KT;Lkb1XTR/XTR;FLPo-ERT2	Vehicle	0.416319
CM1339	CM137	17	KT;Lkb1XTR/XTR;FLPo-ERT2	Vehicle	0.268975
CM1339	CM137	18	KT;Lkb1XTR/XTR;FLPo-ERT2	Vehicle	0.396644
CM1339	CM137	19	KT;Lkb1XTR/XTR;FLPo-ERT2	Vehicle	0.0406929
CM1339	CM137	20	KT;Lkb1XTR/XTR;FLPo-ERT2	Vehicle	0.133929
CM1339	CM137	21	KT;Lkb1XTR/XTR;FLPo-ERT2	Vehicle	0.641248
CM1339	CM137	1	KT;Lkb1XTR/XTR;FLPo-ERT2	Vehicle	0.441808
CM1339	CM137	2	KT;Lkb1XTR/XTR;FLPo-ERT2	Vehicle	0.264951
CM1339	CM137	3	KT;Lkb1XTR/XTR;FLPo-ERT2	Vehicle	0.337617
CM1339	CM137	4	KT;Lkb1XTR/XTR;FLPo-ERT2	Vehicle	0.299383
CM1339	CM137	5	KT;Lkb1XTR/XTR;FLPo-ERT2	Vehicle	0.437113
CM1339	CM137	6	KT;Lkb1XTR/XTR;FLPo-ERT2	Vehicle	0.0373391
CM1339	CM137	7	KT;Lkb1XTR/XTR;FLPo-ERT2	Vehicle	0.14645
CM1339	CM137	8	KT;Lkb1XTR/XTR;FLPo-ERT2	Vehicle	0.303184
CM1339	CM137	9	KT;Lkb1XTR/XTR;FLPo-ERT2	Vehicle	0.0977076
CM1339	CM137	10	KT;Lkb1XTR/XTR;FLPo-ERT2	Vehicle	0.302961
CM1339	CM137	11	KT;Lkb1XTR/XTR;FLPo-ERT2	Vehicle	0.0538845
CM1339	CM137	12	KT;Lkb1XTR/XTR;FLPo-ERT2	Vehicle	0.034656
CM1339	CM137	13	KT;Lkb1XTR/XTR;FLPo-ERT2	Vehicle	0.171715
CM1339	CM137	14	KT;Lkb1XTR/XTR;FLPo-ERT2	Vehicle	0.128115
CM1339	CM137	15	KT;Lkb1XTR/XTR;FLPo-ERT2	Vehicle	0.125209
CM1339	CM137	16	KT;Lkb1XTR/XTR;FLPo-ERT2	Vehicle	0.0581327
CM1339	CM137	17	KT;Lkb1XTR/XTR;FLPo-ERT2	Vehicle	0.267857
CM1339	CM137	18	KT;Lkb1XTR/XTR;FLPo-ERT2	Vehicle	0.073113
CM1339	CM137	19	KT;Lkb1XTR/XTR;FLPo-ERT2	Vehicle	0.274789
CM1339	CM137	20	KT;Lkb1XTR/XTR;FLPo-ERT2	Vehicle	0.131693
CM1336	CM141	1	KT;Lkb1XTR/XTR;FLPo-ERT2	Vehicle	0.134376
CM1336	CM141	2	KT;Lkb1XTR/XTR;FLPo-ERT2	Vehicle	0.277025
CM1336	CM141	3	KT;Lkb1XTR/XTR;FLPo-ERT2	Vehicle	0.100838
CM1336	CM141	4	KT;Lkb1XTR/XTR;FLPo-ERT2	Vehicle	0.112688
CM1336	CM141	5	KT;Lkb1XTR/XTR;FLPo-ERT2	Vehicle	0.0751253
CM1336	CM141	6	KT;Lkb1XTR/XTR;FLPo-ERT2	Vehicle	0.207936
CM1336	CM141	7	KT;Lkb1XTR/XTR;FLPo-ERT2	Vehicle	0.15517
CM1336	CM141	8	KT;Lkb1XTR/XTR;FLPo-ERT2	Vehicle	0.17015
CM1336	CM141	9	KT;Lkb1XTR/XTR;FLPo-ERT2	Vehicle	0.187366
CM1336	CM141	10	KT;Lkb1XTR/XTR;FLPo-ERT2	Vehicle	0.035774
CM1336	CM141	11	KT;Lkb1XTR/XTR;FLPo-ERT2	Vehicle	0.0686413
CM1336	CM141	12	KT;Lkb1XTR/XTR;FLPo-ERT2	Vehicle	0.131246
CM1336	CM141	13	KT;Lkb1XTR/XTR;FLPo-ERT2	Vehicle	0.0753489
CM1336	CM141	14	KT;Lkb1XTR/XTR;FLPo-ERT2	Vehicle	0.0686413
CM1336	CM141	15	KT;Lkb1XTR/XTR;FLPo-ERT2	Vehicle	0.0965897
CM1336	CM141	16	KT;Lkb1XTR/XTR;FLPo-ERT2	Vehicle	0.0930123
CM1336	CM141	17	KT;Lkb1XTR/XTR;FLPo-ERT2	Vehicle	0.0945774
CM1336	CM141	18	KT;Lkb1XTR/XTR;FLPo-ERT2	Vehicle	0.0789263
CM1336	CM141	19	KT;Lkb1XTR/XTR;FLPo-ERT2	Vehicle	0.272553
CM1336	CM141	20	KT;Lkb1XTR/XTR;FLPo-ERT2	Vehicle	0.191167
CM1336	CM141	21	KT;Lkb1XTR/XTR;FLPo-ERT2	Vehicle	0.0719951
CM1336	CM141	22	KT;Lkb1XTR/XTR;FLPo-ERT2	Vehicle	0.0681941
CM1336	CM141	23	KT;Lkb1XTR/XTR;FLPo-ERT2	Vehicle	0.146226
CM1336	CM141	24	KT;Lkb1XTR/XTR;FLPo-ERT2	Vehicle	0.141978
CM1336	CM141	25	KT;Lkb1XTR/XTR;FLPo-ERT2	Vehicle	0.0471769
CM1336	CM141	26	KT;Lkb1XTR/XTR;FLPo-ERT2	Vehicle	0.0599214
CM1336	CM141	27	KT;Lkb1XTR/XTR;FLPo-ERT2	Vehicle	0.0793735
CM1126	CM147	1	KT;Lkb1XTR/XTR;FLPo-ERT2	Vehicle	0.368472
CM1126	CM147	2	KT;Lkb1XTR/XTR;FLPo-ERT2	Vehicle	0.334486
CM1126	CM147	30	KT;Lkb1XTR/XTR;FLPo-ERT2	Vehicle	0.485184
CM1126	CM147	31	KT;Lkb1XTR/XTR;FLPo-ERT2	Vehicle	0.271211
CM1126	CM147	32	KT;Lkb1XTR/XTR;FLPo-ERT2	Vehicle	0.539963
CM1126	CM147	33	KT;Lkb1XTR/XTR;FLPo-ERT2	Vehicle	0.393737
CM1126	CM147	34	KT;Lkb1XTR/XTR;FLPo-ERT2	Vehicle	0.189826
CM1126	CM147	35	KT;Lkb1XTR/XTR;FLPo-ERT2	Vehicle	0.226717
CM1126	CM147	36	KT;Lkb1XTR/XTR;FLPo-ERT2	Vehicle	0.317047
CM1126	CM147	37	KT;Lkb1XTR/XTR;FLPo-ERT2	Vehicle	0.290887
CM1126	CM147	38	KT;Lkb1XTR/XTR;FLPo-ERT2	Vehicle	0.715703
CM1126	CM147	39	KT;Lkb1XTR/XTR;FLPo-ERT2	Vehicle	0.900833
CM1126	CM147	40	KT;Lkb1XTR/XTR;FLPo-ERT2	Vehicle	0.321518
CM1126	CM147	41	KT;Lkb1XTR/XTR;FLPo-ERT2	Vehicle	0.111123
CM1126	CM147	42	KT;Lkb1XTR/XTR;FLPo-ERT2	Vehicle	0.126327
CM1126	CM147	43	KT;Lkb1XTR/XTR;FLPo-ERT2	Vehicle	0.16769
CM1126	CM147	44	KT;Lkb1XTR/XTR;FLPo-ERT2	Vehicle	0.399103
CM1126	CM147	45	KT;Lkb1XTR/XTR;FLPo-ERT2	Vehicle	0.122302
CM1126	CM147	46	KT;Lkb1XTR/XTR;FLPo-ERT2	Vehicle	0.965226
CM1126	CM147	47	KT;Lkb1XTR/XTR;FLPo-ERT2	Vehicle	0.325767
CM1126	CM147	48	KT;Lkb1XTR/XTR;FLPo-ERT2	Vehicle	0.134823
CM1126	CM147	49	KT;Lkb1XTR/XTR;FLPo-ERT2	Vehicle	0.059027
CM1126	CM147	50	KT;Lkb1XTR/XTR;FLPo-ERT2	Vehicle	0.203688
CM1126	CM147	51	KT;Lkb1XTR/XTR;FLPo-ERT2	Vehicle	0.182671
CM1126	CM147	52	KT;Lkb1XTR/XTR;FLPo-ERT2	Vehicle	0.115595
CM1126	CM147	53	KT;Lkb1XTR/XTR;FLPo-ERT2	Vehicle	0.126327
CM1126	CM147	54	KT;Lkb1XTR/XTR;FLPo-ERT2	Vehicle	0.289545
CM1126	CM147	55	KT;Lkb1XTR/XTR;FLPo-ERT2	Vehicle	0.846725
CM1126	CM147	56	KT;Lkb1XTR/XTR;FLPo-ERT2	Vehicle	0.206595
CM1126	CM147	57	KT;Lkb1XTR/XTR;FLPo-ERT2	Vehicle	0.656229
CM1126	CM147	58	KT;Lkb1XTR/XTR;FLPo-ERT2	Vehicle	0.0650639
CM1126	CM147	59	KT;Lkb1XTR/XTR;FLPo-ERT2	Vehicle	0.370931
CM1126	CM147	60	KT;Lkb1XTR/XTR;FLPo-ERT2	Vehicle	0.186919
CM1126	CM147	61	KT;Lkb1XTR/XTR;FLPo-ERT2	Vehicle	0.397538
CM1126	CM147	62	KT;Lkb1XTR/XTR;FLPo-ERT2	Vehicle	0.354833
CM1126	CM147	63	KT;Lkb1XTR/XTR;FLPo-ERT2	Vehicle	0.273224
CM1126	CM147	64	KT;Lkb1XTR/XTR;FLPo-ERT2	Vehicle	0.903963
CM1126	CM147	65	KT;Lkb1XTR/XTR;FLPo-ERT2	Vehicle	0.135047
CM1126	CM147	66	KT;Lkb1XTR/XTR;FLPo-ERT2	Vehicle	0.589376
CM1126	CM147	67	KT;Lkb1XTR/XTR;FLPo-ERT2	Vehicle	0.171491
CM1126	CM147	68	KT;Lkb1XTR/XTR;FLPo-ERT2	Vehicle	0.0963661
CM1126	CM147	69	KT;Lkb1XTR/XTR;FLPo-ERT2	Vehicle	0.0813857
CM1126	CM147	70	KT;Lkb1XTR/XTR;FLPo-ERT2	Vehicle	0.423027
CM1126	CM147	71	KT;Lkb1XTR/XTR;FLPo-ERT2	Vehicle	0.146002
CM1126	CM147	72	KT;Lkb1XTR/XTR;FLPo-ERT2	Vehicle	0.422803
CM1126	CM147	73	KT;Lkb1XTR/XTR;FLPo-ERT2	Vehicle	0.267634
CM1126	CM147	74	KT;Lkb1XTR/XTR;FLPo-ERT2	Vehicle	0.261373
CM1126	CM147	1	KT;Lkb1XTR/XTR;FLPo-ERT2	Vehicle	0.485184
CM1126	CM147	2	KT;Lkb1XTR/XTR;FLPo-ERT2	Vehicle	0.642143
CM1126	CM147	3	KT;Lkb1XTR/XTR;FLPo-ERT2	Vehicle	0.344101
CM1126	CM147	4	KT;Lkb1XTR/XTR;FLPo-ERT2	Vehicle	0.242369
CM1126	CM147	5	KT;Lkb1XTR/XTR;FLPo-ERT2	Vehicle	0.280155
CM1126	CM147	6	KT;Lkb1XTR/XTR;FLPo-ERT2	Vehicle	0.176634
CM1126	CM147	7	KT;Lkb1XTR/XTR;FLPo-ERT2	Vehicle	0.163889
CM1126	CM147	8	KT;Lkb1XTR/XTR;FLPo-ERT2	Vehicle	0.609499
CM1126	CM147	9	KT;Lkb1XTR/XTR;FLPo-ERT2	Vehicle	0.414084
CM1126	CM147	10	KT;Lkb1XTR/XTR;FLPo-ERT2	Vehicle	0.251759
CM1126	CM147	11	KT;Lkb1XTR/XTR;FLPo-ERT2	Vehicle	0.44315
CM1126	CM147	12	KT;Lkb1XTR/XTR;FLPo-ERT2	Vehicle	0.212184
