# Supplementary material for: LKB1 drives stasis and C/EBP-mediated reprogramming to an alveolar type II fate in lung cancer
Source: Nat Commun. 2022 Feb 28;13:1090. doi: 10.1038/s41467-022-28619-8 (PMC8885825; doi:10.1038/s41467-022-28619-8)
Supplement: Supplementary file 16 — Source Data [file 41467_2022_28619_MOESM16_ESM.zip › Source_Data/Source_Data_Figure_2.xlsx]

## Sheet: Fig. 2b
Mouse	Genotype	Treatment	Tumor_ID	Weeks_of_Treatment	Value_Type	Tumor_Size_Relative_to_Initial_Observation
JB3410	KT;Lkb1XTR/XTR	Tamoxifen	T1	-5.6	Measured	1
JB3410	KT;Lkb1XTR/XTR	Tamoxifen	T1	-5	Interpolated	1.38667
JB3410	KT;Lkb1XTR/XTR	Tamoxifen	T1	-4	Interpolated	1.77333
JB3410	KT;Lkb1XTR/XTR	Tamoxifen	T1	-3.6	Measured	2.16
JB3410	KT;Lkb1XTR/XTR	Tamoxifen	T1	-3	Interpolated	2.27333
JB3410	KT;Lkb1XTR/XTR	Tamoxifen	T1	-2	Interpolated	2.38667
JB3410	KT;Lkb1XTR/XTR	Tamoxifen	T1	-1.9	Measured	2.5
JB3410	KT;Lkb1XTR/XTR	Tamoxifen	T1	-1	Interpolated	2.3
JB3410	KT;Lkb1XTR/XTR	Tamoxifen	T1	-0.6	Measured	2.1
JB3410	KT;Lkb1XTR/XTR	Tamoxifen	T1	0	Interpolated	2.685
JB3410	KT;Lkb1XTR/XTR	Tamoxifen	T1	0.1	Measured	3.27
JB3410	KT;Lkb1XTR/XTR	Tamoxifen	T1	1	Interpolated	4.14
JB3410	KT;Lkb1XTR/XTR	Tamoxifen	T1	1.4	Measured	5.01
JB3410	KT;Lkb1XTR/XTR	Tamoxifen	T1	2	Interpolated	5.215
JB3410	KT;Lkb1XTR/XTR	Tamoxifen	T1	3	Measured	5.42
JB3410	KT;Lkb1XTR/XTR	Tamoxifen	T1	4	Interpolated	5.97
JB3410	KT;Lkb1XTR/XTR	Tamoxifen	T1	4.1	Measured	6.52
JB3410	KT;Lkb1XTR/XTR	Tamoxifen	T1	5	Interpolated	7.35
JB3410	KT;Lkb1XTR/XTR	Tamoxifen	T1	6	Interpolated	8.18
JB3410	KT;Lkb1XTR/XTR	Tamoxifen	T1	6.1	Measured	9.01
JB3722	KT;Lkb1XTR/XTR	Tamoxifen	T10	-1.9	Measured	1
JB3722	KT;Lkb1XTR/XTR	Tamoxifen	T10	-1	Interpolated	1.39
JB3722	KT;Lkb1XTR/XTR	Tamoxifen	T10	-0.4	Measured	1.78
JB3722	KT;Lkb1XTR/XTR	Tamoxifen	T10	0	Interpolated	2.09333
JB3722	KT;Lkb1XTR/XTR	Tamoxifen	T10	1	Interpolated	2.40667
JB3722	KT;Lkb1XTR/XTR	Tamoxifen	T10	1.4	Measured	2.72
JB3722	KT;Lkb1XTR/XTR	Tamoxifen	T10	2	Interpolated	3.035
JB3722	KT;Lkb1XTR/XTR	Tamoxifen	T10	3	Measured	3.35
JB3722	KT;Lkb1XTR/XTR	Tamoxifen	T10	4	Interpolated	3.505
JB3722	KT;Lkb1XTR/XTR	Tamoxifen	T10	4.1	Measured	3.66
JB3722	KT;Lkb1XTR/XTR	Tamoxifen	T10	5	Interpolated	3.90667
JB3722	KT;Lkb1XTR/XTR	Tamoxifen	T10	6	Interpolated	4.15333
JB3722	KT;Lkb1XTR/XTR	Tamoxifen	T10	6.1	Measured	4.4
JB3457	KT;Lkb1XTR/XTR;FLPo-ERT2	Tamoxifen	T11	-0.1	Measured	1
JB3457	KT;Lkb1XTR/XTR;FLPo-ERT2	Tamoxifen	T11	0	Interpolated	0.995
JB3457	KT;Lkb1XTR/XTR;FLPo-ERT2	Tamoxifen	T11	1	Interpolated	0.99
JB3457	KT;Lkb1XTR/XTR;FLPo-ERT2	Tamoxifen	T11	2	Interpolated	0.985
JB3457	KT;Lkb1XTR/XTR;FLPo-ERT2	Tamoxifen	T11	2.1	Measured	0.98
JB3457	KT;Lkb1XTR/XTR;FLPo-ERT2	Tamoxifen	T11	3	Interpolated	1.02
JB3457	KT;Lkb1XTR/XTR;FLPo-ERT2	Tamoxifen	T11	4	Interpolated	1.06
JB3457	KT;Lkb1XTR/XTR;FLPo-ERT2	Tamoxifen	T11	5	Interpolated	1.1
JB3457	KT;Lkb1XTR/XTR;FLPo-ERT2	Tamoxifen	T11	6	Measured	1.14
JB3457	KT;Lkb1XTR/XTR;FLPo-ERT2	Tamoxifen	T12	-0.1	Measured	1
JB3457	KT;Lkb1XTR/XTR;FLPo-ERT2	Tamoxifen	T12	0	Interpolated	0.933333
JB3457	KT;Lkb1XTR/XTR;FLPo-ERT2	Tamoxifen	T12	1	Interpolated	0.866667
JB3457	KT;Lkb1XTR/XTR;FLPo-ERT2	Tamoxifen	T12	1.3	Measured	0.8
JB3457	KT;Lkb1XTR/XTR;FLPo-ERT2	Tamoxifen	T12	2	Interpolated	0.84
JB3457	KT;Lkb1XTR/XTR;FLPo-ERT2	Tamoxifen	T12	2.1	Measured	0.88
JB3457	KT;Lkb1XTR/XTR;FLPo-ERT2	Tamoxifen	T12	3	Interpolated	0.845
JB3457	KT;Lkb1XTR/XTR;FLPo-ERT2	Tamoxifen	T12	4	Measured	0.81
JB3457	KT;Lkb1XTR/XTR;FLPo-ERT2	Tamoxifen	T12	5	Interpolated	0.795
JB3457	KT;Lkb1XTR/XTR;FLPo-ERT2	Tamoxifen	T12	6	Measured	0.78
JB3457	KT;Lkb1XTR/XTR;FLPo-ERT2	Tamoxifen	T13	-0.1	Measured	1
JB3457	KT;Lkb1XTR/XTR;FLPo-ERT2	Tamoxifen	T13	0	Interpolated	1.025
JB3457	KT;Lkb1XTR/XTR;FLPo-ERT2	Tamoxifen	T13	1	Interpolated	1.05
JB3457	KT;Lkb1XTR/XTR;FLPo-ERT2	Tamoxifen	T13	2	Interpolated	1.075
JB3457	KT;Lkb1XTR/XTR;FLPo-ERT2	Tamoxifen	T13	2.1	Measured	1.1
JB3457	KT;Lkb1XTR/XTR;FLPo-ERT2	Tamoxifen	T13	3	Interpolated	1.1125
JB3457	KT;Lkb1XTR/XTR;FLPo-ERT2	Tamoxifen	T13	4	Interpolated	1.125
JB3457	KT;Lkb1XTR/XTR;FLPo-ERT2	Tamoxifen	T13	5	Interpolated	1.1375
JB3457	KT;Lkb1XTR/XTR;FLPo-ERT2	Tamoxifen	T13	6	Measured	1.15
JB3457	KT;Lkb1XTR/XTR;FLPo-ERT2	Tamoxifen	T14	-0.1	Measured	1
JB3457	KT;Lkb1XTR/XTR;FLPo-ERT2	Tamoxifen	T14	0	Interpolated	1.1675
JB3457	KT;Lkb1XTR/XTR;FLPo-ERT2	Tamoxifen	T14	1	Interpolated	1.335
JB3457	KT;Lkb1XTR/XTR;FLPo-ERT2	Tamoxifen	T14	2	Interpolated	1.5025
JB3457	KT;Lkb1XTR/XTR;FLPo-ERT2	Tamoxifen	T14	2.1	Measured	1.67
JB3457	KT;Lkb1XTR/XTR;FLPo-ERT2	Tamoxifen	T14	3	Interpolated	1.695
JB3457	KT;Lkb1XTR/XTR;FLPo-ERT2	Tamoxifen	T14	4	Interpolated	1.72
JB3457	KT;Lkb1XTR/XTR;FLPo-ERT2	Tamoxifen	T14	5	Interpolated	1.745
JB3457	KT;Lkb1XTR/XTR;FLPo-ERT2	Tamoxifen	T14	6	Measured	1.77
JB3459	KT;Lkb1XTR/XTR;FLPo-ERT2	Tamoxifen	T15	-2.3	Measured	1
JB3459	KT;Lkb1XTR/XTR;FLPo-ERT2	Tamoxifen	T15	-2	Interpolated	1.2
JB3459	KT;Lkb1XTR/XTR;FLPo-ERT2	Tamoxifen	T15	-1	Interpolated	1.4
JB3459	KT;Lkb1XTR/XTR;FLPo-ERT2	Tamoxifen	T15	-0.1	Measured	1.6
JB3459	KT;Lkb1XTR/XTR;FLPo-ERT2	Tamoxifen	T15	0	Interpolated	1.46
JB3459	KT;Lkb1XTR/XTR;FLPo-ERT2	Tamoxifen	T15	1	Interpolated	1.32
JB3459	KT;Lkb1XTR/XTR;FLPo-ERT2	Tamoxifen	T15	1.14	Measured	1.18
JB3459	KT;Lkb1XTR/XTR;FLPo-ERT2	Tamoxifen	T15	2	Measured	1.26
JB3459	KT;Lkb1XTR/XTR;FLPo-ERT2	Tamoxifen	T15	2.86	Measured	1.78
JB3459	KT;Lkb1XTR/XTR;FLPo-ERT2	Tamoxifen	T15	3	Interpolated	1.7
JB3459	KT;Lkb1XTR/XTR;FLPo-ERT2	Tamoxifen	T15	4	Interpolated	1.62
JB3459	KT;Lkb1XTR/XTR;FLPo-ERT2	Tamoxifen	T15	5	Interpolated	1.54
JB3459	KT;Lkb1XTR/XTR;FLPo-ERT2	Tamoxifen	T15	6	Measured	1.46
JB3459	KT;Lkb1XTR/XTR;FLPo-ERT2	Tamoxifen	T15	7	Interpolated	1.34
JB3459	KT;Lkb1XTR/XTR;FLPo-ERT2	Tamoxifen	T15	7.29	Measured	1.22
JB3459	KT;Lkb1XTR/XTR;FLPo-ERT2	Tamoxifen	T15	8	Measured	1.06
JB3459	KT;Lkb1XTR/XTR;FLPo-ERT2	Tamoxifen	T15	9	Interpolated	1.215
JB3459	KT;Lkb1XTR/XTR;FLPo-ERT2	Tamoxifen	T15	9.57	Measured	1.37
JB3459	KT;Lkb1XTR/XTR;FLPo-ERT2	Tamoxifen	T16	-0.1	Measured	1
JB3459	KT;Lkb1XTR/XTR;FLPo-ERT2	Tamoxifen	T16	0	Interpolated	0.956667
JB3459	KT;Lkb1XTR/XTR;FLPo-ERT2	Tamoxifen	T16	1	Interpolated	0.913333
JB3459	KT;Lkb1XTR/XTR;FLPo-ERT2	Tamoxifen	T16	1.14	Measured	0.87
JB3459	KT;Lkb1XTR/XTR;FLPo-ERT2	Tamoxifen	T16	2	Measured	1.48
JB3459	KT;Lkb1XTR/XTR;FLPo-ERT2	Tamoxifen	T16	2.86	Measured	0.94
JB3459	KT;Lkb1XTR/XTR;FLPo-ERT2	Tamoxifen	T16	3	Interpolated	0.85
JB3459	KT;Lkb1XTR/XTR;FLPo-ERT2	Tamoxifen	T16	4	Interpolated	0.76
JB3459	KT;Lkb1XTR/XTR;FLPo-ERT2	Tamoxifen	T16	5	Interpolated	0.67
JB3459	KT;Lkb1XTR/XTR;FLPo-ERT2	Tamoxifen	T16	6	Measured	0.58
JB3459	KT;Lkb1XTR/XTR;FLPo-ERT2	Tamoxifen	T16	7	Interpolated	0.74
JB3459	KT;Lkb1XTR/XTR;FLPo-ERT2	Tamoxifen	T16	7.29	Measured	0.9
JB3459	KT;Lkb1XTR/XTR;FLPo-ERT2	Tamoxifen	T16	8	Measured	0.51
JB3459	KT;Lkb1XTR/XTR;FLPo-ERT2	Tamoxifen	T16	9	Interpolated	0.835
JB3459	KT;Lkb1XTR/XTR;FLPo-ERT2	Tamoxifen	T16	9.57	Measured	1.16
JB3459	KT;Lkb1XTR/XTR;FLPo-ERT2	Tamoxifen	T17	-4.3	Measured	1
JB3459	KT;Lkb1XTR/XTR;FLPo-ERT2	Tamoxifen	T17	-4	Interpolated	1.02
JB3459	KT;Lkb1XTR/XTR;FLPo-ERT2	Tamoxifen	T17	-3	Interpolated	1.04
JB3459	KT;Lkb1XTR/XTR;FLPo-ERT2	Tamoxifen	T17	-2.3	Measured	1.06
JB3459	KT;Lkb1XTR/XTR;FLPo-ERT2	Tamoxifen	T17	-2	Interpolated	0.96
JB3459	KT;Lkb1XTR/XTR;FLPo-ERT2	Tamoxifen	T17	-1	Interpolated	0.86
JB3459	KT;Lkb1XTR/XTR;FLPo-ERT2	Tamoxifen	T17	-0.1	Measured	0.76
JB3459	KT;Lkb1XTR/XTR;FLPo-ERT2	Tamoxifen	T17	0	Interpolated	0.77
JB3459	KT;Lkb1XTR/XTR;FLPo-ERT2	Tamoxifen	T17	1	Interpolated	0.78
JB3459	KT;Lkb1XTR/XTR;FLPo-ERT2	Tamoxifen	T17	1.14	Measured	0.79
JB3459	KT;Lkb1XTR/XTR;FLPo-ERT2	Tamoxifen	T17	2	Measured	1.02
JB3459	KT;Lkb1XTR/XTR;FLPo-ERT2	Tamoxifen	T17	2.86	Measured	0.74
JB3459	KT;Lkb1XTR/XTR;FLPo-ERT2	Tamoxifen	T17	3	Interpolated	0.775
JB3459	KT;Lkb1XTR/XTR;FLPo-ERT2	Tamoxifen	T17	4	Interpolated	0.81
JB3459	KT;Lkb1XTR/XTR;FLPo-ERT2	Tamoxifen	T17	5	Interpolated	0.845
JB3459	KT;Lkb1XTR/XTR;FLPo-ERT2	Tamoxifen	T17	6	Measured	0.88
JB3459	KT;Lkb1XTR/XTR;FLPo-ERT2	Tamoxifen	T17	7	Interpolated	1.09
JB3459	KT;Lkb1XTR/XTR;FLPo-ERT2	Tamoxifen	T17	7.29	Measured	1.3
JB3459	KT;Lkb1XTR/XTR;FLPo-ERT2	Tamoxifen	T17	8	Measured	0.94
JB3459	KT;Lkb1XTR/XTR;FLPo-ERT2	Tamoxifen	T17	9	Interpolated	1
JB3459	KT;Lkb1XTR/XTR;FLPo-ERT2	Tamoxifen	T17	9.57	Measured	1.06
JB3459	KT;Lkb1XTR/XTR;FLPo-ERT2	Tamoxifen	T18	-4.3	Measured	1
JB3459	KT;Lkb1XTR/XTR;FLPo-ERT2	Tamoxifen	T18	-4	Interpolated	0.99
JB3459	KT;Lkb1XTR/XTR;FLPo-ERT2	Tamoxifen	T18	-3	Interpolated	0.98
JB3459	KT;Lkb1XTR/XTR;FLPo-ERT2	Tamoxifen	T18	-2.3	Measured	0.97
JB3459	KT;Lkb1XTR/XTR;FLPo-ERT2	Tamoxifen	T18	-2	Interpolated	1.26333
JB3459	KT;Lkb1XTR/XTR;FLPo-ERT2	Tamoxifen	T18	-1	Interpolated	1.55667
JB3459	KT;Lkb1XTR/XTR;FLPo-ERT2	Tamoxifen	T18	-0.1	Measured	1.85
JB3459	KT;Lkb1XTR/XTR;FLPo-ERT2	Tamoxifen	T18	0	Interpolated	1.64
JB3459	KT;Lkb1XTR/XTR;FLPo-ERT2	Tamoxifen	T18	1	Interpolated	1.43
JB3459	KT;Lkb1XTR/XTR;FLPo-ERT2	Tamoxifen	T18	1.14	Measured	1.22
JB3459	KT;Lkb1XTR/XTR;FLPo-ERT2	Tamoxifen	T18	2	Measured	0.9
JB3459	KT;Lkb1XTR/XTR;FLPo-ERT2	Tamoxifen	T18	2.86	Measured	1.11
JB3459	KT;Lkb1XTR/XTR;FLPo-ERT2	Tamoxifen	T18	3	Interpolated	1.07667
JB3459	KT;Lkb1XTR/XTR;FLPo-ERT2	Tamoxifen	T18	4	Interpolated	1.04333
JB3459	KT;Lkb1XTR/XTR;FLPo-ERT2	Tamoxifen	T18	4.86	Measured	1.01
JB3459	KT;Lkb1XTR/XTR;FLPo-ERT2	Tamoxifen	T18	5	Interpolated	1.1
JB3459	KT;Lkb1XTR/XTR;FLPo-ERT2	Tamoxifen	T18	6	Measured	1.19
JB3459	KT;Lkb1XTR/XTR;FLPo-ERT2	Tamoxifen	T18	6.43	Measured	1.22
JB3459	KT;Lkb1XTR/XTR;FLPo-ERT2	Tamoxifen	T18	7	Interpolated	1.22
JB3459	KT;Lkb1XTR/XTR;FLPo-ERT2	Tamoxifen	T18	7.29	Measured	1.22
JB3459	KT;Lkb1XTR/XTR;FLPo-ERT2	Tamoxifen	T18	8	Measured	1.14
JB3459	KT;Lkb1XTR/XTR;FLPo-ERT2	Tamoxifen	T18	9	Interpolated	1.205
JB3459	KT;Lkb1XTR/XTR;FLPo-ERT2	Tamoxifen	T18	9.57	Measured	1.27
JB3478	KT;Lkb1XTR/XTR;FLPo-ERT2	Tamoxifen	T19	-3.6	Measured	1
JB3478	KT;Lkb1XTR/XTR;FLPo-ERT2	Tamoxifen	T19	-3	Interpolated	1.08
JB3478	KT;Lkb1XTR/XTR;FLPo-ERT2	Tamoxifen	T19	-2	Interpolated	1.16
JB3478	KT;Lkb1XTR/XTR;FLPo-ERT2	Tamoxifen	T19	-1.9	Measured	1.24
JB3478	KT;Lkb1XTR/XTR;FLPo-ERT2	Tamoxifen	T19	-1	Interpolated	1.515
JB3478	KT;Lkb1XTR/XTR;FLPo-ERT2	Tamoxifen	T19	0	Measured	1.79
JB3478	KT;Lkb1XTR/XTR;FLPo-ERT2	Tamoxifen	T19	1	Interpolated	1.275
JB3478	KT;Lkb1XTR/XTR;FLPo-ERT2	Tamoxifen	T19	1.43	Measured	0.76
JB3478	KT;Lkb1XTR/XTR;FLPo-ERT2	Tamoxifen	T19	2	Interpolated	0.79
JB3478	KT;Lkb1XTR/XTR;FLPo-ERT2	Tamoxifen	T19	3	Measured	0.82
JB3478	KT;Lkb1XTR/XTR;FLPo-ERT2	Tamoxifen	T19	4	Interpolated	0.88
JB3478	KT;Lkb1XTR/XTR;FLPo-ERT2	Tamoxifen	T19	4.14	Measured	0.94
JB3478	KT;Lkb1XTR/XTR;FLPo-ERT2	Tamoxifen	T19	5	Interpolated	0.96
JB3478	KT;Lkb1XTR/XTR;FLPo-ERT2	Tamoxifen	T19	6	Interpolated	0.98
JB3478	KT;Lkb1XTR/XTR;FLPo-ERT2	Tamoxifen	T19	6.14	Measured	1
JB3410	KT;Lkb1XTR/XTR	Tamoxifen	T2	-1.9	Measured	1
JB3410	KT;Lkb1XTR/XTR	Tamoxifen	T2	-1	Interpolated	0.87
JB3410	KT;Lkb1XTR/XTR	Tamoxifen	T2	-0.6	Measured	0.74
JB3410	KT;Lkb1XTR/XTR	Tamoxifen	T2	0	Interpolated	0.92
JB3410	KT;Lkb1XTR/XTR	Tamoxifen	T2	0.1	Measured	1.1
JB3410	KT;Lkb1XTR/XTR	Tamoxifen	T2	1	Interpolated	1.415
JB3410	KT;Lkb1XTR/XTR	Tamoxifen	T2	1.4	Measured	1.73
JB3410	KT;Lkb1XTR/XTR	Tamoxifen	T2	2	Interpolated	1.93
JB3410	KT;Lkb1XTR/XTR	Tamoxifen	T2	2.3	Measured	2.13
JB3410	KT;Lkb1XTR/XTR	Tamoxifen	T2	3	Measured	2.46
JB3410	KT;Lkb1XTR/XTR	Tamoxifen	T2	4	Interpolated	3.14
JB3410	KT;Lkb1XTR/XTR	Tamoxifen	T2	4.1	Measured	3.82
JB3410	KT;Lkb1XTR/XTR	Tamoxifen	T2	5	Interpolated	4.57667
JB3410	KT;Lkb1XTR/XTR	Tamoxifen	T2	6	Interpolated	5.33333
JB3410	KT;Lkb1XTR/XTR	Tamoxifen	T2	6.1	Measured	6.09
JB3478	KT;Lkb1XTR/XTR;FLPo-ERT2	Tamoxifen	T20	-1.9	Measured	1
JB3478	KT;Lkb1XTR/XTR;FLPo-ERT2	Tamoxifen	T20	-1	Interpolated	1.765
JB3478	KT;Lkb1XTR/XTR;FLPo-ERT2	Tamoxifen	T20	0	Measured	2.53
JB3478	KT;Lkb1XTR/XTR;FLPo-ERT2	Tamoxifen	T20	1	Interpolated	2.435
JB3478	KT;Lkb1XTR/XTR;FLPo-ERT2	Tamoxifen	T20	1.43	Measured	2.34
JB3478	KT;Lkb1XTR/XTR;FLPo-ERT2	Tamoxifen	T20	2	Interpolated	2.48
JB3478	KT;Lkb1XTR/XTR;FLPo-ERT2	Tamoxifen	T20	3	Measured	2.62
JB3478	KT;Lkb1XTR/XTR;FLPo-ERT2	Tamoxifen	T20	4	Interpolated	2.37
JB3478	KT;Lkb1XTR/XTR;FLPo-ERT2	Tamoxifen	T20	4.14	Measured	2.12
JB3478	KT;Lkb1XTR/XTR;FLPo-ERT2	Tamoxifen	T20	5	Interpolated	2.19667
JB3478	KT;Lkb1XTR/XTR;FLPo-ERT2	Tamoxifen	T20	6	Interpolated	2.27333
JB3478	KT;Lkb1XTR/XTR;FLPo-ERT2	Tamoxifen	T20	6.14	Measured	2.35
JB3458	KT;Lkb1XTR/XTR;FLPo-ERT2	Vehicle	T21	-2.3	Measured	1
JB3458	KT;Lkb1XTR/XTR;FLPo-ERT2	Vehicle	T21	-2	Interpolated	1.16333
JB3458	KT;Lkb1XTR/XTR;FLPo-ERT2	Vehicle	T21	-1	Interpolated	1.32667
JB3458	KT;Lkb1XTR/XTR;FLPo-ERT2	Vehicle	T21	-0.1	Measured	1.49
JB3458	KT;Lkb1XTR/XTR;FLPo-ERT2	Vehicle	T21	0	Interpolated	2.01
JB3458	KT;Lkb1XTR/XTR;FLPo-ERT2	Vehicle	T21	1	Interpolated	2.53
JB3458	KT;Lkb1XTR/XTR;FLPo-ERT2	Vehicle	T21	1.1	Measured	3.05
JB3458	KT;Lkb1XTR/XTR;FLPo-ERT2	Vehicle	T21	2	Measured	3.66
JB3458	KT;Lkb1XTR/XTR;FLPo-ERT2	Vehicle	T21	2.9	Measured	3.81
JB3458	KT;Lkb1XTR/XTR;FLPo-ERT2	Vehicle	T21	3	Interpolated	4.57667
JB3458	KT;Lkb1XTR/XTR;FLPo-ERT2	Vehicle	T21	4	Interpolated	5.34333
JB3458	KT;Lkb1XTR/XTR;FLPo-ERT2	Vehicle	T21	4.1	Measured	6.11
JB3458	KT;Lkb1XTR/XTR;FLPo-ERT2	Vehicle	T21	4.9	Measured	6.24
JB3458	KT;Lkb1XTR/XTR;FLPo-ERT2	Vehicle	T21	5	Interpolated	6.53
JB3458	KT;Lkb1XTR/XTR;FLPo-ERT2	Vehicle	T21	6	Measured	6.82
JB3458	KT;Lkb1XTR/XTR;FLPo-ERT2	Vehicle	T21	6.4	Measured	6.95
JB3458	KT;Lkb1XTR/XTR;FLPo-ERT2	Vehicle	T21	7	Interpolated	7.57
JB3458	KT;Lkb1XTR/XTR;FLPo-ERT2	Vehicle	T21	7.3	Measured	8.19
JB3458	KT;Lkb1XTR/XTR;FLPo-ERT2	Vehicle	T21	8	Measured	5.94
JB3458	KT;Lkb1XTR/XTR;FLPo-ERT2	Vehicle	T21	9	Interpolated	7.66
JB3458	KT;Lkb1XTR/XTR;FLPo-ERT2	Vehicle	T21	9.6	Measured	9.38
JB3458	KT;Lkb1XTR/XTR;FLPo-ERT2	Vehicle	T22	-2.3	Measured	1
JB3458	KT;Lkb1XTR/XTR;FLPo-ERT2	Vehicle	T22	-2	Interpolated	1.26
JB3458	KT;Lkb1XTR/XTR;FLPo-ERT2	Vehicle	T22	-1	Interpolated	1.52
JB3458	KT;Lkb1XTR/XTR;FLPo-ERT2	Vehicle	T22	-0.1	Measured	1.78
JB3458	KT;Lkb1XTR/XTR;FLPo-ERT2	Vehicle	T22	0	Interpolated	1.76
JB3458	KT;Lkb1XTR/XTR;FLPo-ERT2	Vehicle	T22	1	Interpolated	1.74
JB3458	KT;Lkb1XTR/XTR;FLPo-ERT2	Vehicle	T22	1.1	Measured	1.72
JB3458	KT;Lkb1XTR/XTR;FLPo-ERT2	Vehicle	T22	2	Measured	1.91
JB3458	KT;Lkb1XTR/XTR;FLPo-ERT2	Vehicle	T22	3	Interpolated	2.89
JB3458	KT;Lkb1XTR/XTR;FLPo-ERT2	Vehicle	T22	4	Interpolated	3.87
JB3458	KT;Lkb1XTR/XTR;FLPo-ERT2	Vehicle	T22	4.1	Measured	4.85
JB3458	KT;Lkb1XTR/XTR;FLPo-ERT2	Vehicle	T22	4.9	Measured	5.96
JB3458	KT;Lkb1XTR/XTR;FLPo-ERT2	Vehicle	T22	5	Interpolated	6.465
JB3458	KT;Lkb1XTR/XTR;FLPo-ERT2	Vehicle	T22	6	Measured	6.97
JB3458	KT;Lkb1XTR/XTR;FLPo-ERT2	Vehicle	T22	7	Interpolated	7.02
JB3458	KT;Lkb1XTR/XTR;FLPo-ERT2	Vehicle	T22	7.3	Measured	7.07
JB3458	KT;Lkb1XTR/XTR;FLPo-ERT2	Vehicle	T22	8	Measured	5.72
JB3458	KT;Lkb1XTR/XTR;FLPo-ERT2	Vehicle	T22	9	Interpolated	7.825
JB3458	KT;Lkb1XTR/XTR;FLPo-ERT2	Vehicle	T22	9.6	Measured	9.93
JB3458	KT;Lkb1XTR/XTR;FLPo-ERT2	Vehicle	T23	-2.3	Measured	1
JB3458	KT;Lkb1XTR/XTR;FLPo-ERT2	Vehicle	T23	-2	Interpolated	1.56
JB3458	KT;Lkb1XTR/XTR;FLPo-ERT2	Vehicle	T23	-1	Interpolated	2.12
JB3458	KT;Lkb1XTR/XTR;FLPo-ERT2	Vehicle	T23	-0.1	Measured	2.68
JB3458	KT;Lkb1XTR/XTR;FLPo-ERT2	Vehicle	T23	0	Interpolated	2.62
JB3458	KT;Lkb1XTR/XTR;FLPo-ERT2	Vehicle	T23	1	Interpolated	2.56
JB3458	KT;Lkb1XTR/XTR;FLPo-ERT2	Vehicle	T23	1.1	Measured	2.5
JB3458	KT;Lkb1XTR/XTR;FLPo-ERT2	Vehicle	T23	2	Measured	2.59
JB3458	KT;Lkb1XTR/XTR;FLPo-ERT2	Vehicle	T23	3	Interpolated	5.13333
JB3458	KT;Lkb1XTR/XTR;FLPo-ERT2	Vehicle	T23	4	Interpolated	7.67667
JB3458	KT;Lkb1XTR/XTR;FLPo-ERT2	Vehicle	T23	4.1	Measured	10.22
JB3458	KT;Lkb1XTR/XTR;FLPo-ERT2	Vehicle	T23	4.9	Measured	10.83
JB3458	KT;Lkb1XTR/XTR;FLPo-ERT2	Vehicle	T23	5	Interpolated	11.705
JB3458	KT;Lkb1XTR/XTR;FLPo-ERT2	Vehicle	T23	6	Measured	12.58
JB3458	KT;Lkb1XTR/XTR;FLPo-ERT2	Vehicle	T23	7	Interpolated	13.09
JB3458	KT;Lkb1XTR/XTR;FLPo-ERT2	Vehicle	T23	7.3	Measured	13.6
JB3458	KT;Lkb1XTR/XTR;FLPo-ERT2	Vehicle	T23	8	Measured	17.9
JB3458	KT;Lkb1XTR/XTR;FLPo-ERT2	Vehicle	T23	9	Interpolated	18.535
JB3458	KT;Lkb1XTR/XTR;FLPo-ERT2	Vehicle	T23	9.6	Measured	19.17
JB3690	KT;Lkb1XTR/XTR;FLPo-ERT2	Vehicle	T24	-1.4	Measured	1
JB3690	KT;Lkb1XTR/XTR;FLPo-ERT2	Vehicle	T24	-1	Interpolated	0.97
JB3690	KT;Lkb1XTR/XTR;FLPo-ERT2	Vehicle	T24	-0.1	Measured	0.94
JB3690	KT;Lkb1XTR/XTR;FLPo-ERT2	Vehicle	T24	0	Interpolated	1.23667
JB3690	KT;Lkb1XTR/XTR;FLPo-ERT2	Vehicle	T24	1	Interpolated	1.53333
JB3690	KT;Lkb1XTR/XTR;FLPo-ERT2	Vehicle	T24	1.1	Measured	1.83
JB3690	KT;Lkb1XTR/XTR;FLPo-ERT2	Vehicle	T24	2	Interpolated	3.255
JB3690	KT;Lkb1XTR/XTR;FLPo-ERT2	Vehicle	T24	2.9	Measured	4.68
JB3690	KT;Lkb1XTR/XTR;FLPo-ERT2	Vehicle	T24	3	Interpolated	4.69667
JB3690	KT;Lkb1XTR/XTR;FLPo-ERT2	Vehicle	T24	4	Interpolated	4.71333
JB3690	KT;Lkb1XTR/XTR;FLPo-ERT2	Vehicle	T24	4.9	Measured	4.73
JB3690	KT;Lkb1XTR/XTR;FLPo-ERT2	Vehicle	T24	5	Interpolated	5.45
JB3690	KT;Lkb1XTR/XTR;FLPo-ERT2	Vehicle	T24	6	Measured	6.17
JB3690	KT;Lkb1XTR/XTR;FLPo-ERT2	Vehicle	T24	6.4	Measured	6.75
JB3690	KT;Lkb1XTR/XTR;FLPo-ERT2	Vehicle	T24	7	Interpolated	8.33
JB3690	KT;Lkb1XTR/XTR;FLPo-ERT2	Vehicle	T24	7.3	Measured	9.91
JB3690	KT;Lkb1XTR/XTR;FLPo-ERT2	Vehicle	T24	8	Measured	12.02
JB3690	KT;Lkb1XTR/XTR;FLPo-ERT2	Vehicle	T24	9	Interpolated	14.545
JB3690	KT;Lkb1XTR/XTR;FLPo-ERT2	Vehicle	T24	9.6	Measured	17.07
JB3690	KT;Lkb1XTR/XTR;FLPo-ERT2	Vehicle	T25	-1.4	Measured	1
JB3690	KT;Lkb1XTR/XTR;FLPo-ERT2	Vehicle	T25	-1	Interpolated	1.755
JB3690	KT;Lkb1XTR/XTR;FLPo-ERT2	Vehicle	T25	-0.1	Measured	2.51
JB3690	KT;Lkb1XTR/XTR;FLPo-ERT2	Vehicle	T25	0	Interpolated	2.44333
JB3690	KT;Lkb1XTR/XTR;FLPo-ERT2	Vehicle	T25	1	Interpolated	2.37667
JB3690	KT;Lkb1XTR/XTR;FLPo-ERT2	Vehicle	T25	1.1	Measured	2.31
JB3690	KT;Lkb1XTR/XTR;FLPo-ERT2	Vehicle	T25	2	Interpolated	2.74
JB3690	KT;Lkb1XTR/XTR;FLPo-ERT2	Vehicle	T25	2.9	Measured	3.17
JB3690	KT;Lkb1XTR/XTR;FLPo-ERT2	Vehicle	T25	3	Interpolated	3.81
JB3690	KT;Lkb1XTR/XTR;FLPo-ERT2	Vehicle	T25	4	Interpolated	4.45
JB3690	KT;Lkb1XTR/XTR;FLPo-ERT2	Vehicle	T25	4.9	Measured	5.09
JB3690	KT;Lkb1XTR/XTR;FLPo-ERT2	Vehicle	T25	5	Interpolated	7.255
JB3690	KT;Lkb1XTR/XTR;FLPo-ERT2	Vehicle	T25	6	Measured	9.42
JB3690	KT;Lkb1XTR/XTR;FLPo-ERT2	Vehicle	T25	6.4	Measured	10.27
JB3690	KT;Lkb1XTR/XTR;FLPo-ERT2	Vehicle	T25	7	Interpolated	11.96
JB3690	KT;Lkb1XTR/XTR;FLPo-ERT2	Vehicle	T25	7.3	Measured	13.65
JB3690	KT;Lkb1XTR/XTR;FLPo-ERT2	Vehicle	T25	8	Measured	18.02
JB3690	KT;Lkb1XTR/XTR;FLPo-ERT2	Vehicle	T26	-1.4	Measured	1
JB3690	KT;Lkb1XTR/XTR;FLPo-ERT2	Vehicle	T26	-1	Interpolated	2.615
JB3690	KT;Lkb1XTR/XTR;FLPo-ERT2	Vehicle	T26	-0.1	Measured	4.23
JB3690	KT;Lkb1XTR/XTR;FLPo-ERT2	Vehicle	T26	0	Interpolated	4.12333
JB3690	KT;Lkb1XTR/XTR;FLPo-ERT2	Vehicle	T26	1	Interpolated	4.01667
JB3690	KT;Lkb1XTR/XTR;FLPo-ERT2	Vehicle	T26	1.1	Measured	3.91
JB3690	KT;Lkb1XTR/XTR;FLPo-ERT2	Vehicle	T26	2	Interpolated	4.995
JB3690	KT;Lkb1XTR/XTR;FLPo-ERT2	Vehicle	T26	2.9	Measured	6.08
JB3690	KT;Lkb1XTR/XTR;FLPo-ERT2	Vehicle	T26	3	Interpolated	6.32667
JB3690	KT;Lkb1XTR/XTR;FLPo-ERT2	Vehicle	T26	4	Interpolated	6.57333
JB3690	KT;Lkb1XTR/XTR;FLPo-ERT2	Vehicle	T26	4.9	Measured	6.82
JB3690	KT;Lkb1XTR/XTR;FLPo-ERT2	Vehicle	T26	5	Interpolated	9.19333
JB3690	KT;Lkb1XTR/XTR;FLPo-ERT2	Vehicle	T26	6	Interpolated	11.5667
JB3690	KT;Lkb1XTR/XTR;FLPo-ERT2	Vehicle	T26	6.4	Measured	13.94
JB3690	KT;Lkb1XTR/XTR;FLPo-ERT2	Vehicle	T26	7	Interpolated	16.61
JB3690	KT;Lkb1XTR/XTR;FLPo-ERT2	Vehicle	T26	7.3	Measured	19.28
JB3806	KT;Lkb1XTR/XTR;FLPo-ERT2	Vehicle	T27	-0.6	Measured	1
JB3806	KT;Lkb1XTR/XTR;FLPo-ERT2	Vehicle	T27	0	Interpolated	1.45551
JB3806	KT;Lkb1XTR/XTR;FLPo-ERT2	Vehicle	T27	1	Interpolated	1.91101
JB3806	KT;Lkb1XTR/XTR;FLPo-ERT2	Vehicle	T27	1.4	Measured	2.36652
JB3806	KT;Lkb1XTR/XTR;FLPo-ERT2	Vehicle	T27	2	Interpolated	2.5369
JB3806	KT;Lkb1XTR/XTR;FLPo-ERT2	Vehicle	T27	2.3	Measured	2.70728
JB3806	KT;Lkb1XTR/XTR;FLPo-ERT2	Vehicle	T27	3	Measured	3.10054
JB3806	KT;Lkb1XTR/XTR;FLPo-ERT2	Vehicle	T27	4	Interpolated	3.38905
JB3806	KT;Lkb1XTR/XTR;FLPo-ERT2	Vehicle	T27	5	Interpolated	3.67756
JB3806	KT;Lkb1XTR/XTR;FLPo-ERT2	Vehicle	T27	6	Interpolated	3.96607
JB3806	KT;Lkb1XTR/XTR;FLPo-ERT2	Vehicle	T27	6.1	Measured	4.25458
JB3806	KT;Lkb1XTR/XTR;FLPo-ERT2	Vehicle	T28	-0.6	Measured	1
JB3806	KT;Lkb1XTR/XTR;FLPo-ERT2	Vehicle	T28	0	Interpolated	1.23512
JB3806	KT;Lkb1XTR/XTR;FLPo-ERT2	Vehicle	T28	1	Interpolated	1.47023
JB3806	KT;Lkb1XTR/XTR;FLPo-ERT2	Vehicle	T28	1.4	Measured	1.70535
JB3806	KT;Lkb1XTR/XTR;FLPo-ERT2	Vehicle	T28	2	Interpolated	1.79228
JB3806	KT;Lkb1XTR/XTR;FLPo-ERT2	Vehicle	T28	2.3	Measured	1.87921
JB3806	KT;Lkb1XTR/XTR;FLPo-ERT2	Vehicle	T28	3	Measured	2.21109
JB3806	KT;Lkb1XTR/XTR;FLPo-ERT2	Vehicle	T28	4	Interpolated	2.24832
JB3806	KT;Lkb1XTR/XTR;FLPo-ERT2	Vehicle	T28	5	Interpolated	2.28554
JB3806	KT;Lkb1XTR/XTR;FLPo-ERT2	Vehicle	T28	6	Interpolated	2.32277
JB3806	KT;Lkb1XTR/XTR;FLPo-ERT2	Vehicle	T28	6.1	Measured	2.36
JB3806	KT;Lkb1XTR/XTR;FLPo-ERT2	Vehicle	T29	-0.6	Measured	1
JB3806	KT;Lkb1XTR/XTR;FLPo-ERT2	Vehicle	T29	0	Interpolated	1.1341
JB3806	KT;Lkb1XTR/XTR;FLPo-ERT2	Vehicle	T29	1	Interpolated	1.2682
JB3806	KT;Lkb1XTR/XTR;FLPo-ERT2	Vehicle	T29	1.4	Measured	1.4023
JB3806	KT;Lkb1XTR/XTR;FLPo-ERT2	Vehicle	T29	2	Interpolated	1.41392
JB3806	KT;Lkb1XTR/XTR;FLPo-ERT2	Vehicle	T29	2.3	Measured	1.42555
JB3806	KT;Lkb1XTR/XTR;FLPo-ERT2	Vehicle	T29	3	Measured	1.56348
JB3806	KT;Lkb1XTR/XTR;FLPo-ERT2	Vehicle	T29	4	Interpolated	1.58307
JB3806	KT;Lkb1XTR/XTR;FLPo-ERT2	Vehicle	T29	4.1	Measured	1.60266
JB3806	KT;Lkb1XTR/XTR;FLPo-ERT2	Vehicle	T29	5	Interpolated	1.64734
JB3806	KT;Lkb1XTR/XTR;FLPo-ERT2	Vehicle	T29	6	Interpolated	1.69201
JB3806	KT;Lkb1XTR/XTR;FLPo-ERT2	Vehicle	T29	6.1	Measured	1.73668
JB3434	KT;Lkb1XTR/XTR	Tamoxifen	T3	-5.7	Measured	1
JB3434	KT;Lkb1XTR/XTR	Tamoxifen	T3	-5	Interpolated	1.13
JB3434	KT;Lkb1XTR/XTR	Tamoxifen	T3	-4	Interpolated	1.26
JB3434	KT;Lkb1XTR/XTR	Tamoxifen	T3	-3.7	Measured	1.39
JB3434	KT;Lkb1XTR/XTR	Tamoxifen	T3	-3	Interpolated	1.54667
JB3434	KT;Lkb1XTR/XTR	Tamoxifen	T3	-2	Interpolated	1.70333
JB3434	KT;Lkb1XTR/XTR	Tamoxifen	T3	-1.7	Measured	1.86
JB3434	KT;Lkb1XTR/XTR	Tamoxifen	T3	-1	Interpolated	2.33
JB3434	KT;Lkb1XTR/XTR	Tamoxifen	T3	0	Measured	2.8
JB3434	KT;Lkb1XTR/XTR	Tamoxifen	T3	1	Interpolated	2.625
JB3434	KT;Lkb1XTR/XTR	Tamoxifen	T3	1.3	Measured	2.45
JB3434	KT;Lkb1XTR/XTR	Tamoxifen	T3	2	Interpolated	2.18
JB3434	KT;Lkb1XTR/XTR	Tamoxifen	T3	2.6	Measured	1.91
JB3434	KT;Lkb1XTR/XTR	Tamoxifen	T3	3	Interpolated	1.94
JB3434	KT;Lkb1XTR/XTR	Tamoxifen	T3	3.3	Measured	1.97
JB3434	KT;Lkb1XTR/XTR	Tamoxifen	T3	4	Interpolated	1.985
JB3434	KT;Lkb1XTR/XTR	Tamoxifen	T3	4.1	Measured	2
JB3434	KT;Lkb1XTR/XTR	Tamoxifen	T3	4.9	Measured	2.37
JB3434	KT;Lkb1XTR/XTR	Tamoxifen	T3	5	Interpolated	2.505
JB3434	KT;Lkb1XTR/XTR	Tamoxifen	T3	6	Measured	2.64
JB3434	KT;Lkb1XTR/XTR	Tamoxifen	T3	7	Interpolated	3.205
JB3434	KT;Lkb1XTR/XTR	Tamoxifen	T3	8	Measured	3.77
JB3434	KT;Lkb1XTR/XTR	Tamoxifen	T4	-5.7	Measured	1
JB3434	KT;Lkb1XTR/XTR	Tamoxifen	T4	-5	Interpolated	1.05667
JB3434	KT;Lkb1XTR/XTR	Tamoxifen	T4	-4	Interpolated	1.11333
JB3434	KT;Lkb1XTR/XTR	Tamoxifen	T4	-3.7	Measured	1.17
JB3434	KT;Lkb1XTR/XTR	Tamoxifen	T4	-3	Interpolated	1.21333
JB3434	KT;Lkb1XTR/XTR	Tamoxifen	T4	-2	Interpolated	1.25667
JB3434	KT;Lkb1XTR/XTR	Tamoxifen	T4	-1.7	Measured	1.3
JB3434	KT;Lkb1XTR/XTR	Tamoxifen	T4	-1	Interpolated	1.765
JB3434	KT;Lkb1XTR/XTR	Tamoxifen	T4	0	Measured	2.23
JB3434	KT;Lkb1XTR/XTR	Tamoxifen	T4	1	Interpolated	2.14
JB3434	KT;Lkb1XTR/XTR	Tamoxifen	T4	1.3	Measured	2.05
JB3434	KT;Lkb1XTR/XTR	Tamoxifen	T4	2	Interpolated	2.51
JB3434	KT;Lkb1XTR/XTR	Tamoxifen	T4	2.6	Measured	2.97
JB3434	KT;Lkb1XTR/XTR	Tamoxifen	T4	3	Interpolated	2.97667
JB3434	KT;Lkb1XTR/XTR	Tamoxifen	T4	4	Interpolated	2.98333
JB3434	KT;Lkb1XTR/XTR	Tamoxifen	T4	4.9	Measured	2.99
JB3434	KT;Lkb1XTR/XTR	Tamoxifen	T4	5	Interpolated	3.09
JB3434	KT;Lkb1XTR/XTR	Tamoxifen	T4	6	Measured	3.19
JB3434	KT;Lkb1XTR/XTR	Tamoxifen	T4	7	Interpolated	3.455
JB3434	KT;Lkb1XTR/XTR	Tamoxifen	T4	8	Measured	3.72
JB3434	KT;Lkb1XTR/XTR	Tamoxifen	T5	-5.7	Measured	1
JB3434	KT;Lkb1XTR/XTR	Tamoxifen	T5	-5	Interpolated	1.002
JB3434	KT;Lkb1XTR/XTR	Tamoxifen	T5	-4	Interpolated	1.004
JB3434	KT;Lkb1XTR/XTR	Tamoxifen	T5	-3	Interpolated	1.006
JB3434	KT;Lkb1XTR/XTR	Tamoxifen	T5	-2	Interpolated	1.008
JB3434	KT;Lkb1XTR/XTR	Tamoxifen	T5	-1.7	Measured	1.01
JB3434	KT;Lkb1XTR/XTR	Tamoxifen	T5	-1	Interpolated	1.305
JB3434	KT;Lkb1XTR/XTR	Tamoxifen	T5	0	Measured	1.6
JB3434	KT;Lkb1XTR/XTR	Tamoxifen	T5	1	Interpolated	1.78
JB3434	KT;Lkb1XTR/XTR	Tamoxifen	T5	1.3	Measured	1.96
JB3434	KT;Lkb1XTR/XTR	Tamoxifen	T5	2	Interpolated	2.15667
JB3434	KT;Lkb1XTR/XTR	Tamoxifen	T5	3	Interpolated	2.35333
JB3434	KT;Lkb1XTR/XTR	Tamoxifen	T5	3.3	Measured	2.55
JB3434	KT;Lkb1XTR/XTR	Tamoxifen	T5	4	Interpolated	2.655
JB3434	KT;Lkb1XTR/XTR	Tamoxifen	T5	4.1	Measured	2.76
JB3434	KT;Lkb1XTR/XTR	Tamoxifen	T5	4.9	Measured	3.25
JB3434	KT;Lkb1XTR/XTR	Tamoxifen	T5	5	Interpolated	3.165
JB3434	KT;Lkb1XTR/XTR	Tamoxifen	T5	6	Measured	3.08
JB3439	KT;Lkb1XTR/XTR	Tamoxifen	T6	-6.6	Measured	1
JB3439	KT;Lkb1XTR/XTR	Tamoxifen	T6	-6	Interpolated	1.01667
JB3439	KT;Lkb1XTR/XTR	Tamoxifen	T6	-5	Interpolated	1.03333
JB3439	KT;Lkb1XTR/XTR	Tamoxifen	T6	-4.4	Measured	1.05
JB3439	KT;Lkb1XTR/XTR	Tamoxifen	T6	-4	Interpolated	1.36667
JB3439	KT;Lkb1XTR/XTR	Tamoxifen	T6	-3	Interpolated	1.68333
JB3439	KT;Lkb1XTR/XTR	Tamoxifen	T6	-2.4	Measured	2
JB3439	KT;Lkb1XTR/XTR	Tamoxifen	T6	-2	Interpolated	2.26667
JB3439	KT;Lkb1XTR/XTR	Tamoxifen	T6	-1	Interpolated	2.53333
JB3439	KT;Lkb1XTR/XTR	Tamoxifen	T6	-0.1	Measured	2.8
JB3439	KT;Lkb1XTR/XTR	Tamoxifen	T6	0	Interpolated	3.18
JB3439	KT;Lkb1XTR/XTR	Tamoxifen	T6	1	Interpolated	3.56
JB3439	KT;Lkb1XTR/XTR	Tamoxifen	T6	1.1	Measured	3.94
JB3439	KT;Lkb1XTR/XTR	Tamoxifen	T6	2	Interpolated	4.26
JB3439	KT;Lkb1XTR/XTR	Tamoxifen	T6	2.9	Measured	4.58
JB3439	KT;Lkb1XTR/XTR	Tamoxifen	T6	3	Interpolated	4.70333
JB3439	KT;Lkb1XTR/XTR	Tamoxifen	T6	4	Interpolated	4.82667
JB3439	KT;Lkb1XTR/XTR	Tamoxifen	T6	4.1	Measured	4.95
JB3439	KT;Lkb1XTR/XTR	Tamoxifen	T6	5	Interpolated	5.81
JB3439	KT;Lkb1XTR/XTR	Tamoxifen	T6	6	Measured	6.67
JB3439	KT;Lkb1XTR/XTR	Tamoxifen	T6	6.4	Measured	6.84
JB3439	KT;Lkb1XTR/XTR	Tamoxifen	T6	7	Interpolated	6.925
JB3439	KT;Lkb1XTR/XTR	Tamoxifen	T6	7.3	Measured	7.01
JB3439	KT;Lkb1XTR/XTR	Tamoxifen	T6	8	Interpolated	7.12
JB3439	KT;Lkb1XTR/XTR	Tamoxifen	T6	9	Interpolated	7.23
JB3439	KT;Lkb1XTR/XTR	Tamoxifen	T6	9.6	Measured	7.34
JB3439	KT;Lkb1XTR/XTR	Tamoxifen	T7	-2.4	Measured	1
JB3439	KT;Lkb1XTR/XTR	Tamoxifen	T7	-2	Interpolated	1.45667
JB3439	KT;Lkb1XTR/XTR	Tamoxifen	T7	-1	Interpolated	1.91333
JB3439	KT;Lkb1XTR/XTR	Tamoxifen	T7	-0.1	Measured	2.37
JB3439	KT;Lkb1XTR/XTR	Tamoxifen	T7	0	Interpolated	2.58
JB3439	KT;Lkb1XTR/XTR	Tamoxifen	T7	1	Interpolated	2.79
JB3439	KT;Lkb1XTR/XTR	Tamoxifen	T7	1.1	Measured	3
JB3439	KT;Lkb1XTR/XTR	Tamoxifen	T7	2	Measured	3.12
JB3439	KT;Lkb1XTR/XTR	Tamoxifen	T7	2.9	Measured	3.56
JB3439	KT;Lkb1XTR/XTR	Tamoxifen	T7	3	Interpolated	3.82
JB3439	KT;Lkb1XTR/XTR	Tamoxifen	T7	4	Interpolated	4.08
JB3439	KT;Lkb1XTR/XTR	Tamoxifen	T7	4.1	Measured	4.34
JB3439	KT;Lkb1XTR/XTR	Tamoxifen	T7	4.9	Measured	4.96
JB3439	KT;Lkb1XTR/XTR	Tamoxifen	T7	5	Interpolated	5.29
JB3439	KT;Lkb1XTR/XTR	Tamoxifen	T7	6	Interpolated	5.62
JB3439	KT;Lkb1XTR/XTR	Tamoxifen	T7	6.4	Measured	5.95
JB3439	KT;Lkb1XTR/XTR	Tamoxifen	T7	7	Interpolated	6.17
JB3439	KT;Lkb1XTR/XTR	Tamoxifen	T7	7.3	Measured	6.39
JB3439	KT;Lkb1XTR/XTR	Tamoxifen	T7	8	Measured	6.61
JB3439	KT;Lkb1XTR/XTR	Tamoxifen	T7	9	Interpolated	7.12
JB3439	KT;Lkb1XTR/XTR	Tamoxifen	T7	9.6	Measured	7.63
JB3439	KT;Lkb1XTR/XTR	Tamoxifen	T8	-2.4	Measured	1
JB3439	KT;Lkb1XTR/XTR	Tamoxifen	T8	-2	Interpolated	1.15
JB3439	KT;Lkb1XTR/XTR	Tamoxifen	T8	-1	Interpolated	1.3
JB3439	KT;Lkb1XTR/XTR	Tamoxifen	T8	-0.1	Measured	1.45
JB3439	KT;Lkb1XTR/XTR	Tamoxifen	T8	0	Interpolated	1.50667
JB3439	KT;Lkb1XTR/XTR	Tamoxifen	T8	1	Interpolated	1.56333
JB3439	KT;Lkb1XTR/XTR	Tamoxifen	T8	1.1	Measured	1.62
JB3439	KT;Lkb1XTR/XTR	Tamoxifen	T8	2	Measured	2.76
JB3439	KT;Lkb1XTR/XTR	Tamoxifen	T8	2.9	Measured	4.22
JB3439	KT;Lkb1XTR/XTR	Tamoxifen	T8	3	Interpolated	5.47
JB3439	KT;Lkb1XTR/XTR	Tamoxifen	T8	4	Interpolated	6.72
JB3439	KT;Lkb1XTR/XTR	Tamoxifen	T8	4.9	Measured	7.97
JB3439	KT;Lkb1XTR/XTR	Tamoxifen	T8	5	Interpolated	9.885
JB3439	KT;Lkb1XTR/XTR	Tamoxifen	T8	6	Measured	11.8
JB3439	KT;Lkb1XTR/XTR	Tamoxifen	T8	6.4	Measured	13.43
JB3439	KT;Lkb1XTR/XTR	Tamoxifen	T8	7	Interpolated	12.875
JB3439	KT;Lkb1XTR/XTR	Tamoxifen	T8	7.3	Measured	12.32
JB3439	KT;Lkb1XTR/XTR	Tamoxifen	T8	8	Measured	12.94
JB3439	KT;Lkb1XTR/XTR	Tamoxifen	T8	9	Interpolated	13.37
JB3439	KT;Lkb1XTR/XTR	Tamoxifen	T8	9.6	Measured	13.8
JB3439	KT;Lkb1XTR/XTR	Tamoxifen	T9	-2.4	Measured	1
JB3439	KT;Lkb1XTR/XTR	Tamoxifen	T9	-2	Interpolated	1.48
JB3439	KT;Lkb1XTR/XTR	Tamoxifen	T9	-1	Interpolated	1.96
JB3439	KT;Lkb1XTR/XTR	Tamoxifen	T9	-0.1	Measured	2.44
JB3439	KT;Lkb1XTR/XTR	Tamoxifen	T9	0	Interpolated	2.59333
JB3439	KT;Lkb1XTR/XTR	Tamoxifen	T9	1	Interpolated	2.74667
JB3439	KT;Lkb1XTR/XTR	Tamoxifen	T9	1.1	Measured	2.9
JB3439	KT;Lkb1XTR/XTR	Tamoxifen	T9	2	Measured	4.2
JB3439	KT;Lkb1XTR/XTR	Tamoxifen	T9	2.9	Measured	5.45
JB3439	KT;Lkb1XTR/XTR	Tamoxifen	T9	3	Interpolated	7.33667
JB3439	KT;Lkb1XTR/XTR	Tamoxifen	T9	4	Interpolated	9.22333
JB3439	KT;Lkb1XTR/XTR	Tamoxifen	T9	4.9	Measured	11.11
JB3439	KT;Lkb1XTR/XTR	Tamoxifen	T9	5	Interpolated	15.37
JB3439	KT;Lkb1XTR/XTR	Tamoxifen	T9	6	Measured	19.63
JB3439	KT;Lkb1XTR/XTR	Tamoxifen	T9	6.4	Measured	20.73
JB3439	KT;Lkb1XTR/XTR	Tamoxifen	T9	7	Interpolated	23.78
JB3439	KT;Lkb1XTR/XTR	Tamoxifen	T9	8	Measured	26.83
JB3439	KT;Lkb1XTR/XTR	Tamoxifen	T9	9	Interpolated	26.935
JB3439	KT;Lkb1XTR/XTR	Tamoxifen	T9	9.6	Measured	27.04

## Sheet: Fig. 2e
Block	Field	Genotype	Treatment	Class	BrdU_Count
CM188	1	KT;Lkb1XTR/XTR;FLPo-ERT2	Vehicle	Non-Restored	38
CM188	2	KT;Lkb1XTR/XTR;FLPo-ERT2	Vehicle	Non-Restored	35
CM188	3	KT;Lkb1XTR/XTR;FLPo-ERT2	Vehicle	Non-Restored	30
CM188	4	KT;Lkb1XTR/XTR;FLPo-ERT2	Vehicle	Non-Restored	46
CM188	5	KT;Lkb1XTR/XTR;FLPo-ERT2	Vehicle	Non-Restored	36
CM188	6	KT;Lkb1XTR/XTR;FLPo-ERT2	Vehicle	Non-Restored	45
CM188	7	KT;Lkb1XTR/XTR;FLPo-ERT2	Vehicle	Non-Restored	34
CM188	8	KT;Lkb1XTR/XTR;FLPo-ERT2	Vehicle	Non-Restored	25
CM188	9	KT;Lkb1XTR/XTR;FLPo-ERT2	Vehicle	Non-Restored	28
CM188	10	KT;Lkb1XTR/XTR;FLPo-ERT2	Vehicle	Non-Restored	21
CM188	11	KT;Lkb1XTR/XTR;FLPo-ERT2	Vehicle	Non-Restored	32
CM188	12	KT;Lkb1XTR/XTR;FLPo-ERT2	Vehicle	Non-Restored	44
CM188	13	KT;Lkb1XTR/XTR;FLPo-ERT2	Vehicle	Non-Restored	30
CM188	14	KT;Lkb1XTR/XTR;FLPo-ERT2	Vehicle	Non-Restored	57
CM188	15	KT;Lkb1XTR/XTR;FLPo-ERT2	Vehicle	Non-Restored	62
CM188	16	KT;Lkb1XTR/XTR;FLPo-ERT2	Vehicle	Non-Restored	20
CM188	17	KT;Lkb1XTR/XTR;FLPo-ERT2	Vehicle	Non-Restored	19
CM188	18	KT;Lkb1XTR/XTR;FLPo-ERT2	Vehicle	Non-Restored	28
CM188	19	KT;Lkb1XTR/XTR;FLPo-ERT2	Vehicle	Non-Restored	22
CM188	20	KT;Lkb1XTR/XTR;FLPo-ERT2	Vehicle	Non-Restored	40
CM189	1	KT;Lkb1XTR/XTR;FLPo-ERT2	Tamoxifen	Restored	19
CM189	2	KT;Lkb1XTR/XTR;FLPo-ERT2	Tamoxifen	Restored	15
CM189	3	KT;Lkb1XTR/XTR;FLPo-ERT2	Tamoxifen	Restored	18
CM189	4	KT;Lkb1XTR/XTR;FLPo-ERT2	Tamoxifen	Restored	23
CM189	5	KT;Lkb1XTR/XTR;FLPo-ERT2	Tamoxifen	Restored	13
CM189	6	KT;Lkb1XTR/XTR;FLPo-ERT2	Tamoxifen	Restored	20
CM189	7	KT;Lkb1XTR/XTR;FLPo-ERT2	Tamoxifen	Restored	20
CM189	8	KT;Lkb1XTR/XTR;FLPo-ERT2	Tamoxifen	Restored	26
CM189	9	KT;Lkb1XTR/XTR;FLPo-ERT2	Tamoxifen	Restored	13
CM189	10	KT;Lkb1XTR/XTR;FLPo-ERT2	Tamoxifen	Restored	22
CM189	11	KT;Lkb1XTR/XTR;FLPo-ERT2	Tamoxifen	Restored	15
CM189	12	KT;Lkb1XTR/XTR;FLPo-ERT2	Tamoxifen	Restored	12
CM189	13	KT;Lkb1XTR/XTR;FLPo-ERT2	Tamoxifen	Restored	18
CM189	14	KT;Lkb1XTR/XTR;FLPo-ERT2	Tamoxifen	Restored	24
CM189	15	KT;Lkb1XTR/XTR;FLPo-ERT2	Tamoxifen	Restored	16
CM189	16	KT;Lkb1XTR/XTR;FLPo-ERT2	Tamoxifen	Restored	19
CM189	17	KT;Lkb1XTR/XTR;FLPo-ERT2	Tamoxifen	Restored	9
CM189	18	KT;Lkb1XTR/XTR;FLPo-ERT2	Tamoxifen	Restored	12
CM189	19	KT;Lkb1XTR/XTR;FLPo-ERT2	Tamoxifen	Restored	11
CM189	20	KT;Lkb1XTR/XTR;FLPo-ERT2	Tamoxifen	Restored	19
CM190	1	KT;Lkb1XTR/XTR	Vehicle	Non-Restored	35
CM190	2	KT;Lkb1XTR/XTR	Vehicle	Non-Restored	30
CM190	3	KT;Lkb1XTR/XTR	Vehicle	Non-Restored	23
CM190	4	KT;Lkb1XTR/XTR	Vehicle	Non-Restored	30
CM190	5	KT;Lkb1XTR/XTR	Vehicle	Non-Restored	48
CM190	6	KT;Lkb1XTR/XTR	Vehicle	Non-Restored	26
CM190	7	KT;Lkb1XTR/XTR	Vehicle	Non-Restored	28
CM190	8	KT;Lkb1XTR/XTR	Vehicle	Non-Restored	30
CM190	9	KT;Lkb1XTR/XTR	Vehicle	Non-Restored	22
CM190	10	KT;Lkb1XTR/XTR	Vehicle	Non-Restored	26
CM190	11	KT;Lkb1XTR/XTR	Vehicle	Non-Restored	45
CM190	12	KT;Lkb1XTR/XTR	Vehicle	Non-Restored	29
CM190	13	KT;Lkb1XTR/XTR	Vehicle	Non-Restored	35
CM190	14	KT;Lkb1XTR/XTR	Vehicle	Non-Restored	36
CM190	15	KT;Lkb1XTR/XTR	Vehicle	Non-Restored	20
CM190	16	KT;Lkb1XTR/XTR	Vehicle	Non-Restored	34
CM190	17	KT;Lkb1XTR/XTR	Vehicle	Non-Restored	23
CM190	18	KT;Lkb1XTR/XTR	Vehicle	Non-Restored	28
CM190	19	KT;Lkb1XTR/XTR	Vehicle	Non-Restored	33
CM190	20	KT;Lkb1XTR/XTR	Vehicle	Non-Restored	34
CM191	1	KT;Lkb1XTR/XTR	Vehicle	Non-Restored	16
CM191	2	KT;Lkb1XTR/XTR	Vehicle	Non-Restored	11
CM191	3	KT;Lkb1XTR/XTR	Vehicle	Non-Restored	12
CM191	4	KT;Lkb1XTR/XTR	Vehicle	Non-Restored	16
CM191	5	KT;Lkb1XTR/XTR	Vehicle	Non-Restored	17
CM191	6	KT;Lkb1XTR/XTR	Vehicle	Non-Restored	13
CM191	7	KT;Lkb1XTR/XTR	Vehicle	Non-Restored	12
CM191	8	KT;Lkb1XTR/XTR	Vehicle	Non-Restored	11
CM191	9	KT;Lkb1XTR/XTR	Vehicle	Non-Restored	13
CM191	10	KT;Lkb1XTR/XTR	Vehicle	Non-Restored	12
CM191	11	KT;Lkb1XTR/XTR	Vehicle	Non-Restored	20
CM191	12	KT;Lkb1XTR/XTR	Vehicle	Non-Restored	21
CM191	13	KT;Lkb1XTR/XTR	Vehicle	Non-Restored	9
CM191	14	KT;Lkb1XTR/XTR	Vehicle	Non-Restored	17
CM191	15	KT;Lkb1XTR/XTR	Vehicle	Non-Restored	16
CM191	16	KT;Lkb1XTR/XTR	Vehicle	Non-Restored	16
CM191	17	KT;Lkb1XTR/XTR	Vehicle	Non-Restored	15
CM191	18	KT;Lkb1XTR/XTR	Vehicle	Non-Restored	13
CM191	19	KT;Lkb1XTR/XTR	Vehicle	Non-Restored	13
CM191	20	KT;Lkb1XTR/XTR	Vehicle	Non-Restored	20
CM192	1	KT;Lkb1XTR/XTR	Vehicle	Non-Restored	32
CM192	2	KT;Lkb1XTR/XTR	Vehicle	Non-Restored	29
CM192	3	KT;Lkb1XTR/XTR	Vehicle	Non-Restored	27
CM192	4	KT;Lkb1XTR/XTR	Vehicle	Non-Restored	45
CM192	5	KT;Lkb1XTR/XTR	Vehicle	Non-Restored	21
CM192	6	KT;Lkb1XTR/XTR	Vehicle	Non-Restored	29
CM192	7	KT;Lkb1XTR/XTR	Vehicle	Non-Restored	22
CM192	8	KT;Lkb1XTR/XTR	Vehicle	Non-Restored	33
CM192	9	KT;Lkb1XTR/XTR	Vehicle	Non-Restored	33
CM192	10	KT;Lkb1XTR/XTR	Vehicle	Non-Restored	24
CM192	11	KT;Lkb1XTR/XTR	Vehicle	Non-Restored	19
CM192	12	KT;Lkb1XTR/XTR	Vehicle	Non-Restored	34
CM192	13	KT;Lkb1XTR/XTR	Vehicle	Non-Restored	33
CM192	14	KT;Lkb1XTR/XTR	Vehicle	Non-Restored	50
CM192	15	KT;Lkb1XTR/XTR	Vehicle	Non-Restored	24
CM192	16	KT;Lkb1XTR/XTR	Vehicle	Non-Restored	39
CM192	17	KT;Lkb1XTR/XTR	Vehicle	Non-Restored	17
CM192	18	KT;Lkb1XTR/XTR	Vehicle	Non-Restored	41
CM192	19	KT;Lkb1XTR/XTR	Vehicle	Non-Restored	34
CM192	20	KT;Lkb1XTR/XTR	Vehicle	Non-Restored	35
CM193	1	KT;Lkb1XTR/XTR;FLPo-ERT2	Vehicle	Non-Restored	15
CM193	2	KT;Lkb1XTR/XTR;FLPo-ERT2	Vehicle	Non-Restored	26
CM193	3	KT;Lkb1XTR/XTR;FLPo-ERT2	Vehicle	Non-Restored	33
CM193	4	KT;Lkb1XTR/XTR;FLPo-ERT2	Vehicle	Non-Restored	22
CM193	5	KT;Lkb1XTR/XTR;FLPo-ERT2	Vehicle	Non-Restored	16
CM193	6	KT;Lkb1XTR/XTR;FLPo-ERT2	Vehicle	Non-Restored	14
CM193	7	KT;Lkb1XTR/XTR;FLPo-ERT2	Vehicle	Non-Restored	25
CM193	8	KT;Lkb1XTR/XTR;FLPo-ERT2	Vehicle	Non-Restored	26
CM193	9	KT;Lkb1XTR/XTR;FLPo-ERT2	Vehicle	Non-Restored	18
CM193	10	KT;Lkb1XTR/XTR;FLPo-ERT2	Vehicle	Non-Restored	15
CM193	11	KT;Lkb1XTR/XTR;FLPo-ERT2	Vehicle	Non-Restored	22
CM193	12	KT;Lkb1XTR/XTR;FLPo-ERT2	Vehicle	Non-Restored	17
CM193	13	KT;Lkb1XTR/XTR;FLPo-ERT2	Vehicle	Non-Restored	17
CM193	14	KT;Lkb1XTR/XTR;FLPo-ERT2	Vehicle	Non-Restored	19
CM193	15	KT;Lkb1XTR/XTR;FLPo-ERT2	Vehicle	Non-Restored	20
CM193	16	KT;Lkb1XTR/XTR;FLPo-ERT2	Vehicle	Non-Restored	37
CM193	17	KT;Lkb1XTR/XTR;FLPo-ERT2	Vehicle	Non-Restored	17
CM193	18	KT;Lkb1XTR/XTR;FLPo-ERT2	Vehicle	Non-Restored	10
CM193	19	KT;Lkb1XTR/XTR;FLPo-ERT2	Vehicle	Non-Restored	14
CM193	20	KT;Lkb1XTR/XTR;FLPo-ERT2	Vehicle	Non-Restored	19
CM194	1	KT;Lkb1XTR/XTR	Tamoxifen	Non-Restored	10
CM194	2	KT;Lkb1XTR/XTR	Tamoxifen	Non-Restored	6
CM194	3	KT;Lkb1XTR/XTR	Tamoxifen	Non-Restored	12
CM194	4	KT;Lkb1XTR/XTR	Tamoxifen	Non-Restored	20
CM194	5	KT;Lkb1XTR/XTR	Tamoxifen	Non-Restored	11
CM194	6	KT;Lkb1XTR/XTR	Tamoxifen	Non-Restored	15
CM194	7	KT;Lkb1XTR/XTR	Tamoxifen	Non-Restored	15
CM194	8	KT;Lkb1XTR/XTR	Tamoxifen	Non-Restored	33
CM194	9	KT;Lkb1XTR/XTR	Tamoxifen	Non-Restored	55
CM194	10	KT;Lkb1XTR/XTR	Tamoxifen	Non-Restored	38
CM194	11	KT;Lkb1XTR/XTR	Tamoxifen	Non-Restored	23
CM194	12	KT;Lkb1XTR/XTR	Tamoxifen	Non-Restored	13
CM194	13	KT;Lkb1XTR/XTR	Tamoxifen	Non-Restored	18
CM194	14	KT;Lkb1XTR/XTR	Tamoxifen	Non-Restored	17
CM194	15	KT;Lkb1XTR/XTR	Tamoxifen	Non-Restored	17
CM194	16	KT;Lkb1XTR/XTR	Tamoxifen	Non-Restored	6
CM194	17	KT;Lkb1XTR/XTR	Tamoxifen	Non-Restored	14
CM194	18	KT;Lkb1XTR/XTR	Tamoxifen	Non-Restored	16
CM194	19	KT;Lkb1XTR/XTR	Tamoxifen	Non-Restored	14
CM194	20	KT;Lkb1XTR/XTR	Tamoxifen	Non-Restored	12
CM195	1	KT;Lkb1XTR/XTR	Tamoxifen	Non-Restored	36
CM195	2	KT;Lkb1XTR/XTR	Tamoxifen	Non-Restored	29
CM195	3	KT;Lkb1XTR/XTR	Tamoxifen	Non-Restored	26
CM195	4	KT;Lkb1XTR/XTR	Tamoxifen	Non-Restored	35
CM195	5	KT;Lkb1XTR/XTR	Tamoxifen	Non-Restored	16
CM195	6	KT;Lkb1XTR/XTR	Tamoxifen	Non-Restored	18
CM195	7	KT;Lkb1XTR/XTR	Tamoxifen	Non-Restored	26
CM195	8	KT;Lkb1XTR/XTR	Tamoxifen	Non-Restored	36
CM195	9	KT;Lkb1XTR/XTR	Tamoxifen	Non-Restored	30
CM195	10	KT;Lkb1XTR/XTR	Tamoxifen	Non-Restored	21
CM195	11	KT;Lkb1XTR/XTR	Tamoxifen	Non-Restored	35
CM195	12	KT;Lkb1XTR/XTR	Tamoxifen	Non-Restored	22
CM195	13	KT;Lkb1XTR/XTR	Tamoxifen	Non-Restored	29
CM195	14	KT;Lkb1XTR/XTR	Tamoxifen	Non-Restored	15
CM195	15	KT;Lkb1XTR/XTR	Tamoxifen	Non-Restored	32
CM195	16	KT;Lkb1XTR/XTR	Tamoxifen	Non-Restored	29
CM195	17	KT;Lkb1XTR/XTR	Tamoxifen	Non-Restored	26
CM195	18	KT;Lkb1XTR/XTR	Tamoxifen	Non-Restored	15
CM195	19	KT;Lkb1XTR/XTR	Tamoxifen	Non-Restored	28
CM195	20	KT;Lkb1XTR/XTR	Tamoxifen	Non-Restored	30
CM196	1	KT;Lkb1XTR/XTR;FLPo-ERT2	Tamoxifen	Restored	11
CM196	2	KT;Lkb1XTR/XTR;FLPo-ERT2	Tamoxifen	Restored	16
CM196	3	KT;Lkb1XTR/XTR;FLPo-ERT2	Tamoxifen	Restored	8
CM196	4	KT;Lkb1XTR/XTR;FLPo-ERT2	Tamoxifen	Restored	12
CM196	5	KT;Lkb1XTR/XTR;FLPo-ERT2	Tamoxifen	Restored	5
CM196	6	KT;Lkb1XTR/XTR;FLPo-ERT2	Tamoxifen	Restored	8
CM196	7	KT;Lkb1XTR/XTR;FLPo-ERT2	Tamoxifen	Restored	12
CM196	8	KT;Lkb1XTR/XTR;FLPo-ERT2	Tamoxifen	Restored	7
CM196	9	KT;Lkb1XTR/XTR;FLPo-ERT2	Tamoxifen	Restored	18
CM196	10	KT;Lkb1XTR/XTR;FLPo-ERT2	Tamoxifen	Restored	6
CM196	11	KT;Lkb1XTR/XTR;FLPo-ERT2	Tamoxifen	Restored	8
CM196	12	KT;Lkb1XTR/XTR;FLPo-ERT2	Tamoxifen	Restored	6
CM196	13	KT;Lkb1XTR/XTR;FLPo-ERT2	Tamoxifen	Restored	7
CM196	14	KT;Lkb1XTR/XTR;FLPo-ERT2	Tamoxifen	Restored	10
CM196	15	KT;Lkb1XTR/XTR;FLPo-ERT2	Tamoxifen	Restored	14
CM196	16	KT;Lkb1XTR/XTR;FLPo-ERT2	Tamoxifen	Restored	13
CM196	17	KT;Lkb1XTR/XTR;FLPo-ERT2	Tamoxifen	Restored	7
CM196	18	KT;Lkb1XTR/XTR;FLPo-ERT2	Tamoxifen	Restored	10
CM196	19	KT;Lkb1XTR/XTR;FLPo-ERT2	Tamoxifen	Restored	3
CM196	20	KT;Lkb1XTR/XTR;FLPo-ERT2	Tamoxifen	Restored	8
CM197	1	KT;Lkb1XTR/XTR;FLPo-ERT2	Tamoxifen	Restored	10
CM197	2	KT;Lkb1XTR/XTR;FLPo-ERT2	Tamoxifen	Restored	25
CM197	3	KT;Lkb1XTR/XTR;FLPo-ERT2	Tamoxifen	Restored	17
CM197	4	KT;Lkb1XTR/XTR;FLPo-ERT2	Tamoxifen	Restored	16
CM197	5	KT;Lkb1XTR/XTR;FLPo-ERT2	Tamoxifen	Restored	5
CM197	6	KT;Lkb1XTR/XTR;FLPo-ERT2	Tamoxifen	Restored	23
CM197	7	KT;Lkb1XTR/XTR;FLPo-ERT2	Tamoxifen	Restored	13
CM197	8	KT;Lkb1XTR/XTR;FLPo-ERT2	Tamoxifen	Restored	7
CM197	9	KT;Lkb1XTR/XTR;FLPo-ERT2	Tamoxifen	Restored	11
CM197	10	KT;Lkb1XTR/XTR;FLPo-ERT2	Tamoxifen	Restored	8
CM197	11	KT;Lkb1XTR/XTR;FLPo-ERT2	Tamoxifen	Restored	9
CM197	12	KT;Lkb1XTR/XTR;FLPo-ERT2	Tamoxifen	Restored	7
CM197	13	KT;Lkb1XTR/XTR;FLPo-ERT2	Tamoxifen	Restored	13
CM197	14	KT;Lkb1XTR/XTR;FLPo-ERT2	Tamoxifen	Restored	11
CM197	15	KT;Lkb1XTR/XTR;FLPo-ERT2	Tamoxifen	Restored	23
CM197	16	KT;Lkb1XTR/XTR;FLPo-ERT2	Tamoxifen	Restored	24
CM197	17	KT;Lkb1XTR/XTR;FLPo-ERT2	Tamoxifen	Restored	11
CM197	18	KT;Lkb1XTR/XTR;FLPo-ERT2	Tamoxifen	Restored	10
CM197	19	KT;Lkb1XTR/XTR;FLPo-ERT2	Tamoxifen	Restored	5
CM197	20	KT;Lkb1XTR/XTR;FLPo-ERT2	Tamoxifen	Restored	8
CM198	1	KT;Lkb1XTR/XTR;FLPo-ERT2	Vehicle	Non-Restored	25
CM198	2	KT;Lkb1XTR/XTR;FLPo-ERT2	Vehicle	Non-Restored	20
CM198	3	KT;Lkb1XTR/XTR;FLPo-ERT2	Vehicle	Non-Restored	29
CM198	4	KT;Lkb1XTR/XTR;FLPo-ERT2	Vehicle	Non-Restored	11
CM198	5	KT;Lkb1XTR/XTR;FLPo-ERT2	Vehicle	Non-Restored	6
CM198	6	KT;Lkb1XTR/XTR;FLPo-ERT2	Vehicle	Non-Restored	19
CM198	7	KT;Lkb1XTR/XTR;FLPo-ERT2	Vehicle	Non-Restored	34
CM198	8	KT;Lkb1XTR/XTR;FLPo-ERT2	Vehicle	Non-Restored	9
CM198	9	KT;Lkb1XTR/XTR;FLPo-ERT2	Vehicle	Non-Restored	15
CM198	10	KT;Lkb1XTR/XTR;FLPo-ERT2	Vehicle	Non-Restored	21
CM198	11	KT;Lkb1XTR/XTR;FLPo-ERT2	Vehicle	Non-Restored	7
CM198	12	KT;Lkb1XTR/XTR;FLPo-ERT2	Vehicle	Non-Restored	10
CM198	13	KT;Lkb1XTR/XTR;FLPo-ERT2	Vehicle	Non-Restored	25
CM198	14	KT;Lkb1XTR/XTR;FLPo-ERT2	Vehicle	Non-Restored	14
CM198	15	KT;Lkb1XTR/XTR;FLPo-ERT2	Vehicle	Non-Restored	17
CM198	16	KT;Lkb1XTR/XTR;FLPo-ERT2	Vehicle	Non-Restored	13
CM198	17	KT;Lkb1XTR/XTR;FLPo-ERT2	Vehicle	Non-Restored	18
CM198	18	KT;Lkb1XTR/XTR;FLPo-ERT2	Vehicle	Non-Restored	14
CM198	19	KT;Lkb1XTR/XTR;FLPo-ERT2	Vehicle	Non-Restored	11
CM198	20	KT;Lkb1XTR/XTR;FLPo-ERT2	Vehicle	Non-Restored	13
CM199	1	KT;Lkb1XTR/XTR	Tamoxifen	Non-Restored	29
CM199	2	KT;Lkb1XTR/XTR	Tamoxifen	Non-Restored	28
CM199	3	KT;Lkb1XTR/XTR	Tamoxifen	Non-Restored	13
CM199	4	KT;Lkb1XTR/XTR	Tamoxifen	Non-Restored	10
CM199	5	KT;Lkb1XTR/XTR	Tamoxifen	Non-Restored	21
CM199	6	KT;Lkb1XTR/XTR	Tamoxifen	Non-Restored	16
CM199	7	KT;Lkb1XTR/XTR	Tamoxifen	Non-Restored	21
CM199	8	KT;Lkb1XTR/XTR	Tamoxifen	Non-Restored	49
CM199	9	KT;Lkb1XTR/XTR	Tamoxifen	Non-Restored	13
CM199	10	KT;Lkb1XTR/XTR	Tamoxifen	Non-Restored	31
CM199	11	KT;Lkb1XTR/XTR	Tamoxifen	Non-Restored	24
CM199	12	KT;Lkb1XTR/XTR	Tamoxifen	Non-Restored	21
CM199	13	KT;Lkb1XTR/XTR	Tamoxifen	Non-Restored	21
CM199	14	KT;Lkb1XTR/XTR	Tamoxifen	Non-Restored	17
CM199	15	KT;Lkb1XTR/XTR	Tamoxifen	Non-Restored	20
CM199	16	KT;Lkb1XTR/XTR	Tamoxifen	Non-Restored	31
CM199	17	KT;Lkb1XTR/XTR	Tamoxifen	Non-Restored	35
CM199	18	KT;Lkb1XTR/XTR	Tamoxifen	Non-Restored	41
CM199	19	KT;Lkb1XTR/XTR	Tamoxifen	Non-Restored	20
CM199	20	KT;Lkb1XTR/XTR	Tamoxifen	Non-Restored	33
CM200	1	KT;Lkb1XTR/XTR;FLPo-ERT2	Tamoxifen	Restored	23
CM200	2	KT;Lkb1XTR/XTR;FLPo-ERT2	Tamoxifen	Restored	13
CM200	3	KT;Lkb1XTR/XTR;FLPo-ERT2	Tamoxifen	Restored	18
CM200	4	KT;Lkb1XTR/XTR;FLPo-ERT2	Tamoxifen	Restored	25
CM200	5	KT;Lkb1XTR/XTR;FLPo-ERT2	Tamoxifen	Restored	21
CM200	6	KT;Lkb1XTR/XTR;FLPo-ERT2	Tamoxifen	Restored	17
CM200	7	KT;Lkb1XTR/XTR;FLPo-ERT2	Tamoxifen	Restored	15
CM200	8	KT;Lkb1XTR/XTR;FLPo-ERT2	Tamoxifen	Restored	16
CM200	9	KT;Lkb1XTR/XTR;FLPo-ERT2	Tamoxifen	Restored	6
CM200	10	KT;Lkb1XTR/XTR;FLPo-ERT2	Tamoxifen	Restored	9
CM200	11	KT;Lkb1XTR/XTR;FLPo-ERT2	Tamoxifen	Restored	10
CM200	12	KT;Lkb1XTR/XTR;FLPo-ERT2	Tamoxifen	Restored	13
CM200	13	KT;Lkb1XTR/XTR;FLPo-ERT2	Tamoxifen	Restored	15
CM200	14	KT;Lkb1XTR/XTR;FLPo-ERT2	Tamoxifen	Restored	22
CM200	15	KT;Lkb1XTR/XTR;FLPo-ERT2	Tamoxifen	Restored	6
CM200	16	KT;Lkb1XTR/XTR;FLPo-ERT2	Tamoxifen	Restored	18
CM200	17	KT;Lkb1XTR/XTR;FLPo-ERT2	Tamoxifen	Restored	8
CM200	18	KT;Lkb1XTR/XTR;FLPo-ERT2	Tamoxifen	Restored	20
CM200	19	KT;Lkb1XTR/XTR;FLPo-ERT2	Tamoxifen	Restored	12
CM200	20	KT;Lkb1XTR/XTR;FLPo-ERT2	Tamoxifen	Restored	24

## Sheet: Fig. 2f
Block	Field	Genotype	Treatment	Class	CC3_Count
CM188	1	KT;Lkb1XTR/XTR;FLPo-ERT2	Vehicle	Non-Restored	2
CM188	2	KT;Lkb1XTR/XTR;FLPo-ERT2	Vehicle	Non-Restored	1
CM188	3	KT;Lkb1XTR/XTR;FLPo-ERT2	Vehicle	Non-Restored	0
CM188	4	KT;Lkb1XTR/XTR;FLPo-ERT2	Vehicle	Non-Restored	3
CM188	5	KT;Lkb1XTR/XTR;FLPo-ERT2	Vehicle	Non-Restored	0
CM188	6	KT;Lkb1XTR/XTR;FLPo-ERT2	Vehicle	Non-Restored	0
CM188	7	KT;Lkb1XTR/XTR;FLPo-ERT2	Vehicle	Non-Restored	0
CM188	8	KT;Lkb1XTR/XTR;FLPo-ERT2	Vehicle	Non-Restored	0
CM188	9	KT;Lkb1XTR/XTR;FLPo-ERT2	Vehicle	Non-Restored	0
CM188	10	KT;Lkb1XTR/XTR;FLPo-ERT2	Vehicle	Non-Restored	1
CM188	11	KT;Lkb1XTR/XTR;FLPo-ERT2	Vehicle	Non-Restored	0
CM188	12	KT;Lkb1XTR/XTR;FLPo-ERT2	Vehicle	Non-Restored	0
CM188	13	KT;Lkb1XTR/XTR;FLPo-ERT2	Vehicle	Non-Restored	1
CM188	14	KT;Lkb1XTR/XTR;FLPo-ERT2	Vehicle	Non-Restored	0
CM188	15	KT;Lkb1XTR/XTR;FLPo-ERT2	Vehicle	Non-Restored	0
CM188	16	KT;Lkb1XTR/XTR;FLPo-ERT2	Vehicle	Non-Restored	0
CM188	17	KT;Lkb1XTR/XTR;FLPo-ERT2	Vehicle	Non-Restored	0
CM188	18	KT;Lkb1XTR/XTR;FLPo-ERT2	Vehicle	Non-Restored	0
CM188	19	KT;Lkb1XTR/XTR;FLPo-ERT2	Vehicle	Non-Restored	0
CM188	20	KT;Lkb1XTR/XTR;FLPo-ERT2	Vehicle	Non-Restored	0
CM189	1	KT;Lkb1XTR/XTR;FLPo-ERT2	Tamoxifen	Restored	0
CM189	2	KT;Lkb1XTR/XTR;FLPo-ERT2	Tamoxifen	Restored	0
CM189	3	KT;Lkb1XTR/XTR;FLPo-ERT2	Tamoxifen	Restored	0
CM189	4	KT;Lkb1XTR/XTR;FLPo-ERT2	Tamoxifen	Restored	0
CM189	5	KT;Lkb1XTR/XTR;FLPo-ERT2	Tamoxifen	Restored	0
CM189	6	KT;Lkb1XTR/XTR;FLPo-ERT2	Tamoxifen	Restored	0
CM189	7	KT;Lkb1XTR/XTR;FLPo-ERT2	Tamoxifen	Restored	1
CM189	8	KT;Lkb1XTR/XTR;FLPo-ERT2	Tamoxifen	Restored	1
CM189	9	KT;Lkb1XTR/XTR;FLPo-ERT2	Tamoxifen	Restored	0
CM189	10	KT;Lkb1XTR/XTR;FLPo-ERT2	Tamoxifen	Restored	0
CM189	11	KT;Lkb1XTR/XTR;FLPo-ERT2	Tamoxifen	Restored	0
CM189	12	KT;Lkb1XTR/XTR;FLPo-ERT2	Tamoxifen	Restored	0
CM189	13	KT;Lkb1XTR/XTR;FLPo-ERT2	Tamoxifen	Restored	0
CM189	14	KT;Lkb1XTR/XTR;FLPo-ERT2	Tamoxifen	Restored	0
CM189	15	KT;Lkb1XTR/XTR;FLPo-ERT2	Tamoxifen	Restored	0
CM189	16	KT;Lkb1XTR/XTR;FLPo-ERT2	Tamoxifen	Restored	0
CM189	17	KT;Lkb1XTR/XTR;FLPo-ERT2	Tamoxifen	Restored	2
CM189	18	KT;Lkb1XTR/XTR;FLPo-ERT2	Tamoxifen	Restored	2
CM189	19	KT;Lkb1XTR/XTR;FLPo-ERT2	Tamoxifen	Restored	0
CM189	20	KT;Lkb1XTR/XTR;FLPo-ERT2	Tamoxifen	Restored	1
CM190	1	KT;Lkb1XTR/XTR	Vehicle	Non-Restored	1
CM190	2	KT;Lkb1XTR/XTR	Vehicle	Non-Restored	1
CM190	3	KT;Lkb1XTR/XTR	Vehicle	Non-Restored	0
CM190	4	KT;Lkb1XTR/XTR	Vehicle	Non-Restored	1
CM190	5	KT;Lkb1XTR/XTR	Vehicle	Non-Restored	0
CM190	6	KT;Lkb1XTR/XTR	Vehicle	Non-Restored	0
CM190	7	KT;Lkb1XTR/XTR	Vehicle	Non-Restored	0
CM190	8	KT;Lkb1XTR/XTR	Vehicle	Non-Restored	0
CM190	9	KT;Lkb1XTR/XTR	Vehicle	Non-Restored	0
CM190	10	KT;Lkb1XTR/XTR	Vehicle	Non-Restored	0
CM190	11	KT;Lkb1XTR/XTR	Vehicle	Non-Restored	3
CM190	12	KT;Lkb1XTR/XTR	Vehicle	Non-Restored	1
CM190	13	KT;Lkb1XTR/XTR	Vehicle	Non-Restored	0
CM190	14	KT;Lkb1XTR/XTR	Vehicle	Non-Restored	0
CM190	15	KT;Lkb1XTR/XTR	Vehicle	Non-Restored	2
CM190	16	KT;Lkb1XTR/XTR	Vehicle	Non-Restored	3
CM190	17	KT;Lkb1XTR/XTR	Vehicle	Non-Restored	0
CM190	18	KT;Lkb1XTR/XTR	Vehicle	Non-Restored	1
CM190	19	KT;Lkb1XTR/XTR	Vehicle	Non-Restored	2
CM190	20	KT;Lkb1XTR/XTR	Vehicle	Non-Restored	0
CM191	1	KT;Lkb1XTR/XTR	Vehicle	Non-Restored	0
CM191	2	KT;Lkb1XTR/XTR	Vehicle	Non-Restored	0
CM191	3	KT;Lkb1XTR/XTR	Vehicle	Non-Restored	0
CM191	4	KT;Lkb1XTR/XTR	Vehicle	Non-Restored	0
CM191	5	KT;Lkb1XTR/XTR	Vehicle	Non-Restored	0
CM191	6	KT;Lkb1XTR/XTR	Vehicle	Non-Restored	0
CM191	7	KT;Lkb1XTR/XTR	Vehicle	Non-Restored	0
CM191	8	KT;Lkb1XTR/XTR	Vehicle	Non-Restored	0
CM191	9	KT;Lkb1XTR/XTR	Vehicle	Non-Restored	0
CM191	10	KT;Lkb1XTR/XTR	Vehicle	Non-Restored	1
CM191	11	KT;Lkb1XTR/XTR	Vehicle	Non-Restored	0
CM191	12	KT;Lkb1XTR/XTR	Vehicle	Non-Restored	1
CM191	13	KT;Lkb1XTR/XTR	Vehicle	Non-Restored	0
CM191	14	KT;Lkb1XTR/XTR	Vehicle	Non-Restored	0
CM191	15	KT;Lkb1XTR/XTR	Vehicle	Non-Restored	2
CM191	16	KT;Lkb1XTR/XTR	Vehicle	Non-Restored	0
CM191	17	KT;Lkb1XTR/XTR	Vehicle	Non-Restored	1
CM191	18	KT;Lkb1XTR/XTR	Vehicle	Non-Restored	0
CM191	19	KT;Lkb1XTR/XTR	Vehicle	Non-Restored	0
CM191	20	KT;Lkb1XTR/XTR	Vehicle	Non-Restored	0
CM192	1	KT;Lkb1XTR/XTR	Vehicle	Non-Restored	1
CM192	2	KT;Lkb1XTR/XTR	Vehicle	Non-Restored	0
CM192	3	KT;Lkb1XTR/XTR	Vehicle	Non-Restored	2
CM192	4	KT;Lkb1XTR/XTR	Vehicle	Non-Restored	0
CM192	5	KT;Lkb1XTR/XTR	Vehicle	Non-Restored	0
CM192	6	KT;Lkb1XTR/XTR	Vehicle	Non-Restored	6
CM192	7	KT;Lkb1XTR/XTR	Vehicle	Non-Restored	0
CM192	8	KT;Lkb1XTR/XTR	Vehicle	Non-Restored	12
CM192	9	KT;Lkb1XTR/XTR	Vehicle	Non-Restored	6
CM192	10	KT;Lkb1XTR/XTR	Vehicle	Non-Restored	0
CM192	11	KT;Lkb1XTR/XTR	Vehicle	Non-Restored	0
CM192	12	KT;Lkb1XTR/XTR	Vehicle	Non-Restored	1
CM192	13	KT;Lkb1XTR/XTR	Vehicle	Non-Restored	0
CM192	14	KT;Lkb1XTR/XTR	Vehicle	Non-Restored	1
CM192	15	KT;Lkb1XTR/XTR	Vehicle	Non-Restored	0
CM192	16	KT;Lkb1XTR/XTR	Vehicle	Non-Restored	7
CM192	17	KT;Lkb1XTR/XTR	Vehicle	Non-Restored	0
CM192	18	KT;Lkb1XTR/XTR	Vehicle	Non-Restored	8
CM192	19	KT;Lkb1XTR/XTR	Vehicle	Non-Restored	7
CM192	20	KT;Lkb1XTR/XTR	Vehicle	Non-Restored	1
CM193	1	KT;Lkb1XTR/XTR;FLPo-ERT2	Vehicle	Non-Restored	3
CM193	2	KT;Lkb1XTR/XTR;FLPo-ERT2	Vehicle	Non-Restored	1
CM193	3	KT;Lkb1XTR/XTR;FLPo-ERT2	Vehicle	Non-Restored	0
CM193	4	KT;Lkb1XTR/XTR;FLPo-ERT2	Vehicle	Non-Restored	5
CM193	5	KT;Lkb1XTR/XTR;FLPo-ERT2	Vehicle	Non-Restored	0
CM193	6	KT;Lkb1XTR/XTR;FLPo-ERT2	Vehicle	Non-Restored	0
CM193	7	KT;Lkb1XTR/XTR;FLPo-ERT2	Vehicle	Non-Restored	0
CM193	8	KT;Lkb1XTR/XTR;FLPo-ERT2	Vehicle	Non-Restored	1
CM193	9	KT;Lkb1XTR/XTR;FLPo-ERT2	Vehicle	Non-Restored	0
CM193	10	KT;Lkb1XTR/XTR;FLPo-ERT2	Vehicle	Non-Restored	0
CM193	11	KT;Lkb1XTR/XTR;FLPo-ERT2	Vehicle	Non-Restored	0
CM193	12	KT;Lkb1XTR/XTR;FLPo-ERT2	Vehicle	Non-Restored	0
CM193	13	KT;Lkb1XTR/XTR;FLPo-ERT2	Vehicle	Non-Restored	2
CM193	14	KT;Lkb1XTR/XTR;FLPo-ERT2	Vehicle	Non-Restored	1
CM193	15	KT;Lkb1XTR/XTR;FLPo-ERT2	Vehicle	Non-Restored	2
CM193	16	KT;Lkb1XTR/XTR;FLPo-ERT2	Vehicle	Non-Restored	0
CM193	17	KT;Lkb1XTR/XTR;FLPo-ERT2	Vehicle	Non-Restored	4
CM193	18	KT;Lkb1XTR/XTR;FLPo-ERT2	Vehicle	Non-Restored	0
CM193	19	KT;Lkb1XTR/XTR;FLPo-ERT2	Vehicle	Non-Restored	1
CM193	20	KT;Lkb1XTR/XTR;FLPo-ERT2	Vehicle	Non-Restored	2
CM194	1	KT;Lkb1XTR/XTR	Tamoxifen	Non-Restored	0
CM194	2	KT;Lkb1XTR/XTR	Tamoxifen	Non-Restored	3
CM194	3	KT;Lkb1XTR/XTR	Tamoxifen	Non-Restored	1
CM194	4	KT;Lkb1XTR/XTR	Tamoxifen	Non-Restored	1
CM194	5	KT;Lkb1XTR/XTR	Tamoxifen	Non-Restored	1
CM194	6	KT;Lkb1XTR/XTR	Tamoxifen	Non-Restored	0
CM194	7	KT;Lkb1XTR/XTR	Tamoxifen	Non-Restored	0
CM194	8	KT;Lkb1XTR/XTR	Tamoxifen	Non-Restored	1
CM194	9	KT;Lkb1XTR/XTR	Tamoxifen	Non-Restored	0
CM194	10	KT;Lkb1XTR/XTR	Tamoxifen	Non-Restored	0
CM194	11	KT;Lkb1XTR/XTR	Tamoxifen	Non-Restored	1
CM194	12	KT;Lkb1XTR/XTR	Tamoxifen	Non-Restored	0
CM194	13	KT;Lkb1XTR/XTR	Tamoxifen	Non-Restored	0
CM194	14	KT;Lkb1XTR/XTR	Tamoxifen	Non-Restored	0
CM194	15	KT;Lkb1XTR/XTR	Tamoxifen	Non-Restored	0
CM194	16	KT;Lkb1XTR/XTR	Tamoxifen	Non-Restored	3
CM194	17	KT;Lkb1XTR/XTR	Tamoxifen	Non-Restored	3
CM194	18	KT;Lkb1XTR/XTR	Tamoxifen	Non-Restored	0
CM194	19	KT;Lkb1XTR/XTR	Tamoxifen	Non-Restored	2
CM194	20	KT;Lkb1XTR/XTR	Tamoxifen	Non-Restored	1
CM195	1	KT;Lkb1XTR/XTR	Tamoxifen	Non-Restored	2
CM195	2	KT;Lkb1XTR/XTR	Tamoxifen	Non-Restored	0
CM195	3	KT;Lkb1XTR/XTR	Tamoxifen	Non-Restored	2
CM195	4	KT;Lkb1XTR/XTR	Tamoxifen	Non-Restored	0
CM195	5	KT;Lkb1XTR/XTR	Tamoxifen	Non-Restored	0
CM195	6	KT;Lkb1XTR/XTR	Tamoxifen	Non-Restored	2
CM195	7	KT;Lkb1XTR/XTR	Tamoxifen	Non-Restored	0
CM195	8	KT;Lkb1XTR/XTR	Tamoxifen	Non-Restored	1
CM195	9	KT;Lkb1XTR/XTR	Tamoxifen	Non-Restored	2
CM195	10	KT;Lkb1XTR/XTR	Tamoxifen	Non-Restored	0
CM195	11	KT;Lkb1XTR/XTR	Tamoxifen	Non-Restored	2
CM195	12	KT;Lkb1XTR/XTR	Tamoxifen	Non-Restored	2
CM195	13	KT;Lkb1XTR/XTR	Tamoxifen	Non-Restored	1
CM195	14	KT;Lkb1XTR/XTR	Tamoxifen	Non-Restored	0
CM195	15	KT;Lkb1XTR/XTR	Tamoxifen	Non-Restored	1
CM195	16	KT;Lkb1XTR/XTR	Tamoxifen	Non-Restored	4
CM195	17	KT;Lkb1XTR/XTR	Tamoxifen	Non-Restored	3
CM195	18	KT;Lkb1XTR/XTR	Tamoxifen	Non-Restored	7
CM195	19	KT;Lkb1XTR/XTR	Tamoxifen	Non-Restored	0
CM195	20	KT;Lkb1XTR/XTR	Tamoxifen	Non-Restored	3
CM196	1	KT;Lkb1XTR/XTR;FLPo-ERT2	Tamoxifen	Restored	1
CM196	2	KT;Lkb1XTR/XTR;FLPo-ERT2	Tamoxifen	Restored	4
CM196	3	KT;Lkb1XTR/XTR;FLPo-ERT2	Tamoxifen	Restored	1
CM196	4	KT;Lkb1XTR/XTR;FLPo-ERT2	Tamoxifen	Restored	0
CM196	5	KT;Lkb1XTR/XTR;FLPo-ERT2	Tamoxifen	Restored	0
CM196	6	KT;Lkb1XTR/XTR;FLPo-ERT2	Tamoxifen	Restored	0
CM196	7	KT;Lkb1XTR/XTR;FLPo-ERT2	Tamoxifen	Restored	0
CM196	8	KT;Lkb1XTR/XTR;FLPo-ERT2	Tamoxifen	Restored	4
CM196	9	KT;Lkb1XTR/XTR;FLPo-ERT2	Tamoxifen	Restored	0
CM196	10	KT;Lkb1XTR/XTR;FLPo-ERT2	Tamoxifen	Restored	1
CM196	11	KT;Lkb1XTR/XTR;FLPo-ERT2	Tamoxifen	Restored	1
CM196	12	KT;Lkb1XTR/XTR;FLPo-ERT2	Tamoxifen	Restored	2
CM196	13	KT;Lkb1XTR/XTR;FLPo-ERT2	Tamoxifen	Restored	0
CM196	14	KT;Lkb1XTR/XTR;FLPo-ERT2	Tamoxifen	Restored	0
CM196	15	KT;Lkb1XTR/XTR;FLPo-ERT2	Tamoxifen	Restored	0
CM196	16	KT;Lkb1XTR/XTR;FLPo-ERT2	Tamoxifen	Restored	0
CM196	17	KT;Lkb1XTR/XTR;FLPo-ERT2	Tamoxifen	Restored	2
CM196	18	KT;Lkb1XTR/XTR;FLPo-ERT2	Tamoxifen	Restored	0
CM196	19	KT;Lkb1XTR/XTR;FLPo-ERT2	Tamoxifen	Restored	1
CM196	20	KT;Lkb1XTR/XTR;FLPo-ERT2	Tamoxifen	Restored	1
CM197	1	KT;Lkb1XTR/XTR;FLPo-ERT2	Tamoxifen	Restored	0
CM197	2	KT;Lkb1XTR/XTR;FLPo-ERT2	Tamoxifen	Restored	0
CM197	3	KT;Lkb1XTR/XTR;FLPo-ERT2	Tamoxifen	Restored	0
CM197	4	KT;Lkb1XTR/XTR;FLPo-ERT2	Tamoxifen	Restored	0
CM197	5	KT;Lkb1XTR/XTR;FLPo-ERT2	Tamoxifen	Restored	5
CM197	6	KT;Lkb1XTR/XTR;FLPo-ERT2	Tamoxifen	Restored	0
CM197	7	KT;Lkb1XTR/XTR;FLPo-ERT2	Tamoxifen	Restored	0
CM197	8	KT;Lkb1XTR/XTR;FLPo-ERT2	Tamoxifen	Restored	1
CM197	9	KT;Lkb1XTR/XTR;FLPo-ERT2	Tamoxifen	Restored	0
CM197	10	KT;Lkb1XTR/XTR;FLPo-ERT2	Tamoxifen	Restored	2
CM197	11	KT;Lkb1XTR/XTR;FLPo-ERT2	Tamoxifen	Restored	0
CM197	12	KT;Lkb1XTR/XTR;FLPo-ERT2	Tamoxifen	Restored	0
CM197	13	KT;Lkb1XTR/XTR;FLPo-ERT2	Tamoxifen	Restored	0
CM197	14	KT;Lkb1XTR/XTR;FLPo-ERT2	Tamoxifen	Restored	0
CM197	15	KT;Lkb1XTR/XTR;FLPo-ERT2	Tamoxifen	Restored	1
CM197	16	KT;Lkb1XTR/XTR;FLPo-ERT2	Tamoxifen	Restored	3
CM197	17	KT;Lkb1XTR/XTR;FLPo-ERT2	Tamoxifen	Restored	1
CM197	18	KT;Lkb1XTR/XTR;FLPo-ERT2	Tamoxifen	Restored	0
CM197	19	KT;Lkb1XTR/XTR;FLPo-ERT2	Tamoxifen	Restored	1
CM197	20	KT;Lkb1XTR/XTR;FLPo-ERT2	Tamoxifen	Restored	13
CM198	1	KT;Lkb1XTR/XTR;FLPo-ERT2	Vehicle	Non-Restored	0
CM198	2	KT;Lkb1XTR/XTR;FLPo-ERT2	Vehicle	Non-Restored	0
CM198	3	KT;Lkb1XTR/XTR;FLPo-ERT2	Vehicle	Non-Restored	0
CM198	4	KT;Lkb1XTR/XTR;FLPo-ERT2	Vehicle	Non-Restored	0
CM198	5	KT;Lkb1XTR/XTR;FLPo-ERT2	Vehicle	Non-Restored	0
CM198	6	KT;Lkb1XTR/XTR;FLPo-ERT2	Vehicle	Non-Restored	0
CM198	7	KT;Lkb1XTR/XTR;FLPo-ERT2	Vehicle	Non-Restored	0
CM198	8	KT;Lkb1XTR/XTR;FLPo-ERT2	Vehicle	Non-Restored	0
CM198	9	KT;Lkb1XTR/XTR;FLPo-ERT2	Vehicle	Non-Restored	2
CM198	10	KT;Lkb1XTR/XTR;FLPo-ERT2	Vehicle	Non-Restored	0
CM198	11	KT;Lkb1XTR/XTR;FLPo-ERT2	Vehicle	Non-Restored	0
CM198	12	KT;Lkb1XTR/XTR;FLPo-ERT2	Vehicle	Non-Restored	1
CM198	13	KT;Lkb1XTR/XTR;FLPo-ERT2	Vehicle	Non-Restored	0
CM198	14	KT;Lkb1XTR/XTR;FLPo-ERT2	Vehicle	Non-Restored	0
CM198	15	KT;Lkb1XTR/XTR;FLPo-ERT2	Vehicle	Non-Restored	0
CM198	16	KT;Lkb1XTR/XTR;FLPo-ERT2	Vehicle	Non-Restored	0
CM198	17	KT;Lkb1XTR/XTR;FLPo-ERT2	Vehicle	Non-Restored	0
CM198	18	KT;Lkb1XTR/XTR;FLPo-ERT2	Vehicle	Non-Restored	0
CM198	19	KT;Lkb1XTR/XTR;FLPo-ERT2	Vehicle	Non-Restored	0
CM198	20	KT;Lkb1XTR/XTR;FLPo-ERT2	Vehicle	Non-Restored	0
CM199	1	KT;Lkb1XTR/XTR	Tamoxifen	Non-Restored	0
CM199	2	KT;Lkb1XTR/XTR	Tamoxifen	Non-Restored	2
CM199	3	KT;Lkb1XTR/XTR	Tamoxifen	Non-Restored	0
CM199	4	KT;Lkb1XTR/XTR	Tamoxifen	Non-Restored	0
CM199	5	KT;Lkb1XTR/XTR	Tamoxifen	Non-Restored	1
CM199	6	KT;Lkb1XTR/XTR	Tamoxifen	Non-Restored	0
CM199	7	KT;Lkb1XTR/XTR	Tamoxifen	Non-Restored	1
CM199	8	KT;Lkb1XTR/XTR	Tamoxifen	Non-Restored	3
CM199	9	KT;Lkb1XTR/XTR	Tamoxifen	Non-Restored	0
CM199	10	KT;Lkb1XTR/XTR	Tamoxifen	Non-Restored	0
CM199	11	KT;Lkb1XTR/XTR	Tamoxifen	Non-Restored	0
CM199	12	KT;Lkb1XTR/XTR	Tamoxifen	Non-Restored	2
CM199	13	KT;Lkb1XTR/XTR	Tamoxifen	Non-Restored	0
CM199	14	KT;Lkb1XTR/XTR	Tamoxifen	Non-Restored	2
CM199	15	KT;Lkb1XTR/XTR	Tamoxifen	Non-Restored	1
CM199	16	KT;Lkb1XTR/XTR	Tamoxifen	Non-Restored	0
CM199	17	KT;Lkb1XTR/XTR	Tamoxifen	Non-Restored	0
CM199	18	KT;Lkb1XTR/XTR	Tamoxifen	Non-Restored	0
CM199	19	KT;Lkb1XTR/XTR	Tamoxifen	Non-Restored	2
CM199	20	KT;Lkb1XTR/XTR	Tamoxifen	Non-Restored	0
CM200	1	KT;Lkb1XTR/XTR;FLPo-ERT2	Tamoxifen	Restored	0
CM200	2	KT;Lkb1XTR/XTR;FLPo-ERT2	Tamoxifen	Restored	0
CM200	3	KT;Lkb1XTR/XTR;FLPo-ERT2	Tamoxifen	Restored	1
CM200	4	KT;Lkb1XTR/XTR;FLPo-ERT2	Tamoxifen	Restored	0
CM200	5	KT;Lkb1XTR/XTR;FLPo-ERT2	Tamoxifen	Restored	0
CM200	6	KT;Lkb1XTR/XTR;FLPo-ERT2	Tamoxifen	Restored	1
CM200	7	KT;Lkb1XTR/XTR;FLPo-ERT2	Tamoxifen	Restored	0
CM200	8	KT;Lkb1XTR/XTR;FLPo-ERT2	Tamoxifen	Restored	0
CM200	9	KT;Lkb1XTR/XTR;FLPo-ERT2	Tamoxifen	Restored	0
CM200	10	KT;Lkb1XTR/XTR;FLPo-ERT2	Tamoxifen	Restored	0
CM200	11	KT;Lkb1XTR/XTR;FLPo-ERT2	Tamoxifen	Restored	0
CM200	12	KT;Lkb1XTR/XTR;FLPo-ERT2	Tamoxifen	Restored	1
CM200	13	KT;Lkb1XTR/XTR;FLPo-ERT2	Tamoxifen	Restored	0
CM200	14	KT;Lkb1XTR/XTR;FLPo-ERT2	Tamoxifen	Restored	3
CM200	15	KT;Lkb1XTR/XTR;FLPo-ERT2	Tamoxifen	Restored	0
CM200	16	KT;Lkb1XTR/XTR;FLPo-ERT2	Tamoxifen	Restored	0
CM200	17	KT;Lkb1XTR/XTR;FLPo-ERT2	Tamoxifen	Restored	1
CM200	18	KT;Lkb1XTR/XTR;FLPo-ERT2	Tamoxifen	Restored	0
CM200	19	KT;Lkb1XTR/XTR;FLPo-ERT2	Tamoxifen	Restored	0
CM200	20	KT;Lkb1XTR/XTR;FLPo-ERT2	Tamoxifen	Restored	1
hSP107	1	KT;Lkb1XTR/XTR	Tamoxifen	Non-Restored	1
hSP107	2	KT;Lkb1XTR/XTR	Tamoxifen	Non-Restored	2
hSP107	3	KT;Lkb1XTR/XTR	Tamoxifen	Non-Restored	1
hSP107	4	KT;Lkb1XTR/XTR	Tamoxifen	Non-Restored	1
hSP107	5	KT;Lkb1XTR/XTR	Tamoxifen	Non-Restored	0
hSP107	6	KT;Lkb1XTR/XTR	Tamoxifen	Non-Restored	0
hSP107	7	KT;Lkb1XTR/XTR	Tamoxifen	Non-Restored	1
hSP107	8	KT;Lkb1XTR/XTR	Tamoxifen	Non-Restored	0
hSP107	9	KT;Lkb1XTR/XTR	Tamoxifen	Non-Restored	1
hSP107	10	KT;Lkb1XTR/XTR	Tamoxifen	Non-Restored	3
hSP107	11	KT;Lkb1XTR/XTR	Tamoxifen	Non-Restored	0
hSP107	12	KT;Lkb1XTR/XTR	Tamoxifen	Non-Restored	0
hSP107	13	KT;Lkb1XTR/XTR	Tamoxifen	Non-Restored	5
hSP107	14	KT;Lkb1XTR/XTR	Tamoxifen	Non-Restored	0
hSP107	15	KT;Lkb1XTR/XTR	Tamoxifen	Non-Restored	1
hSP107	16	KT;Lkb1XTR/XTR	Tamoxifen	Non-Restored	0
hSP107	17	KT;Lkb1XTR/XTR	Tamoxifen	Non-Restored	2
hSP107	18	KT;Lkb1XTR/XTR	Tamoxifen	Non-Restored	0
hSP107	19	KT;Lkb1XTR/XTR	Tamoxifen	Non-Restored	0
hSP107	20	KT;Lkb1XTR/XTR	Tamoxifen	Non-Restored	2
hSP108	1	KT;Lkb1XTR/XTR;FLPo-ERT2	Vehicle	Non-Restored	0
hSP108	2	KT;Lkb1XTR/XTR;FLPo-ERT2	Vehicle	Non-Restored	1
hSP108	3	KT;Lkb1XTR/XTR;FLPo-ERT2	Vehicle	Non-Restored	0
hSP108	4	KT;Lkb1XTR/XTR;FLPo-ERT2	Vehicle	Non-Restored	0
hSP108	5	KT;Lkb1XTR/XTR;FLPo-ERT2	Vehicle	Non-Restored	0
hSP108	6	KT;Lkb1XTR/XTR;FLPo-ERT2	Vehicle	Non-Restored	1
hSP108	7	KT;Lkb1XTR/XTR;FLPo-ERT2	Vehicle	Non-Restored	2
hSP108	8	KT;Lkb1XTR/XTR;FLPo-ERT2	Vehicle	Non-Restored	0
hSP108	9	KT;Lkb1XTR/XTR;FLPo-ERT2	Vehicle	Non-Restored	1
hSP108	10	KT;Lkb1XTR/XTR;FLPo-ERT2	Vehicle	Non-Restored	0
hSP108	11	KT;Lkb1XTR/XTR;FLPo-ERT2	Vehicle	Non-Restored	2
hSP108	12	KT;Lkb1XTR/XTR;FLPo-ERT2	Vehicle	Non-Restored	2
hSP108	13	KT;Lkb1XTR/XTR;FLPo-ERT2	Vehicle	Non-Restored	1
hSP108	14	KT;Lkb1XTR/XTR;FLPo-ERT2	Vehicle	Non-Restored	0
hSP108	15	KT;Lkb1XTR/XTR;FLPo-ERT2	Vehicle	Non-Restored	2
hSP108	16	KT;Lkb1XTR/XTR;FLPo-ERT2	Vehicle	Non-Restored	2
hSP108	17	KT;Lkb1XTR/XTR;FLPo-ERT2	Vehicle	Non-Restored	0
hSP108	18	KT;Lkb1XTR/XTR;FLPo-ERT2	Vehicle	Non-Restored	0
hSP108	19	KT;Lkb1XTR/XTR;FLPo-ERT2	Vehicle	Non-Restored	0
hSP108	20	KT;Lkb1XTR/XTR;FLPo-ERT2	Vehicle	Non-Restored	0
hSP109	1	KT;Lkb1XTR/XTR;FLPo-ERT2	Tamoxifen	Restored	0
hSP109	2	KT;Lkb1XTR/XTR;FLPo-ERT2	Tamoxifen	Restored	0
hSP109	3	KT;Lkb1XTR/XTR;FLPo-ERT2	Tamoxifen	Restored	0
hSP109	4	KT;Lkb1XTR/XTR;FLPo-ERT2	Tamoxifen	Restored	0
hSP109	5	KT;Lkb1XTR/XTR;FLPo-ERT2	Tamoxifen	Restored	0
hSP109	6	KT;Lkb1XTR/XTR;FLPo-ERT2	Tamoxifen	Restored	0
hSP109	7	KT;Lkb1XTR/XTR;FLPo-ERT2	Tamoxifen	Restored	0
hSP109	8	KT;Lkb1XTR/XTR;FLPo-ERT2	Tamoxifen	Restored	0
hSP109	9	KT;Lkb1XTR/XTR;FLPo-ERT2	Tamoxifen	Restored	0
hSP109	10	KT;Lkb1XTR/XTR;FLPo-ERT2	Tamoxifen	Restored	0
hSP109	11	KT;Lkb1XTR/XTR;FLPo-ERT2	Tamoxifen	Restored	0
hSP109	12	KT;Lkb1XTR/XTR;FLPo-ERT2	Tamoxifen	Restored	0
hSP109	13	KT;Lkb1XTR/XTR;FLPo-ERT2	Tamoxifen	Restored	1
hSP109	14	KT;Lkb1XTR/XTR;FLPo-ERT2	Tamoxifen	Restored	1
hSP109	15	KT;Lkb1XTR/XTR;FLPo-ERT2	Tamoxifen	Restored	1
hSP109	16	KT;Lkb1XTR/XTR;FLPo-ERT2	Tamoxifen	Restored	1
hSP109	17	KT;Lkb1XTR/XTR;FLPo-ERT2	Tamoxifen	Restored	0
hSP109	18	KT;Lkb1XTR/XTR;FLPo-ERT2	Tamoxifen	Restored	2
hSP109	19	KT;Lkb1XTR/XTR;FLPo-ERT2	Tamoxifen	Restored	0
hSP109	20	KT;Lkb1XTR/XTR;FLPo-ERT2	Tamoxifen	Restored	0
hSP110	1	KT;Lkb1XTR/XTR;FLPo-ERT2	Tamoxifen	Restored	0
hSP110	2	KT;Lkb1XTR/XTR;FLPo-ERT2	Tamoxifen	Restored	2
hSP110	3	KT;Lkb1XTR/XTR;FLPo-ERT2	Tamoxifen	Restored	0
hSP110	4	KT;Lkb1XTR/XTR;FLPo-ERT2	Tamoxifen	Restored	1
hSP110	5	KT;Lkb1XTR/XTR;FLPo-ERT2	Tamoxifen	Restored	1
hSP110	6	KT;Lkb1XTR/XTR;FLPo-ERT2	Tamoxifen	Restored	1
hSP110	7	KT;Lkb1XTR/XTR;FLPo-ERT2	Tamoxifen	Restored	2
hSP110	8	KT;Lkb1XTR/XTR;FLPo-ERT2	Tamoxifen	Restored	2
hSP110	9	KT;Lkb1XTR/XTR;FLPo-ERT2	Tamoxifen	Restored	0
hSP110	10	KT;Lkb1XTR/XTR;FLPo-ERT2	Tamoxifen	Restored	15
hSP110	11	KT;Lkb1XTR/XTR;FLPo-ERT2	Tamoxifen	Restored	1
hSP110	12	KT;Lkb1XTR/XTR;FLPo-ERT2	Tamoxifen	Restored	0
hSP110	13	KT;Lkb1XTR/XTR;FLPo-ERT2	Tamoxifen	Restored	1
hSP110	14	KT;Lkb1XTR/XTR;FLPo-ERT2	Tamoxifen	Restored	0
hSP110	15	KT;Lkb1XTR/XTR;FLPo-ERT2	Tamoxifen	Restored	3
hSP110	16	KT;Lkb1XTR/XTR;FLPo-ERT2	Tamoxifen	Restored	0
hSP110	17	KT;Lkb1XTR/XTR;FLPo-ERT2	Tamoxifen	Restored	0
hSP110	18	KT;Lkb1XTR/XTR;FLPo-ERT2	Tamoxifen	Restored	1
hSP110	19	KT;Lkb1XTR/XTR;FLPo-ERT2	Tamoxifen	Restored	2
hSP110	20	KT;Lkb1XTR/XTR;FLPo-ERT2	Tamoxifen	Restored	2

## Sheet: Fig. 2h
Mouse	Genotype	Treatment	Tumor	Scan_Time	FDG_Max	FDG_Max_Relative_to_0wk
CM0729	KT;Lkb1XTR/XTR	Tamoxifen	T1	0	6.33863	1
CM0729	KT;Lkb1XTR/XTR	Tamoxifen	T1	2	9.51903	1.50175
CM0729	KT;Lkb1XTR/XTR	Tamoxifen	T1	6	12.7628	2.0135
CM0729	KT;Lkb1XTR/XTR	Tamoxifen	T2	0	4.19205	1
CM0729	KT;Lkb1XTR/XTR	Tamoxifen	T2	2	12.1799	2.90548
CM0729	KT;Lkb1XTR/XTR	Tamoxifen	T2	6	17.7621	4.23709
CM0729	KT;Lkb1XTR/XTR	Tamoxifen	T3	0	5.27693	1
CM0729	KT;Lkb1XTR/XTR	Tamoxifen	T3	2	7.68835	1.45697
CM0729	KT;Lkb1XTR/XTR	Tamoxifen	T3	6	11.0761	2.09897
CM0729	KT;Lkb1XTR/XTR	Tamoxifen	T4	0	5.99316	1
CM0729	KT;Lkb1XTR/XTR	Tamoxifen	T4	2	6.46613	1.07892
CM0729	KT;Lkb1XTR/XTR	Tamoxifen	T4	6	7.40383	1.23538
CM0729	KT;Lkb1XTR/XTR	Tamoxifen	T5	0	4.112	1
CM0729	KT;Lkb1XTR/XTR	Tamoxifen	T5	2	5.75471	1.39949
CM0729	KT;Lkb1XTR/XTR	Tamoxifen	T5	6	8.16113	1.98471
CM0738	KT;Lkb1XTR/XTR	Tamoxifen	T1	0	4.88679	1
CM0738	KT;Lkb1XTR/XTR	Tamoxifen	T1	2	5.22459	1.06913
CM0738	KT;Lkb1XTR/XTR	Tamoxifen	T1	6	9.01273	1.8443
CM0738	KT;Lkb1XTR/XTR	Tamoxifen	T2	0	10.4071	1
CM0738	KT;Lkb1XTR/XTR	Tamoxifen	T2	2	9.02573	0.867267
CM0738	KT;Lkb1XTR/XTR	Tamoxifen	T2	6	27.9513	2.68579
CM0738	KT;Lkb1XTR/XTR	Tamoxifen	T3	0	4.04273	1
CM0738	KT;Lkb1XTR/XTR	Tamoxifen	T3	2	4.72369	1.16844
CM0738	KT;Lkb1XTR/XTR	Tamoxifen	T3	6	7.01245	1.73458
CM0738	KT;Lkb1XTR/XTR	Tamoxifen	T4	0	5.58072	1
CM0738	KT;Lkb1XTR/XTR	Tamoxifen	T4	2	6.88897	1.23442
CM0738	KT;Lkb1XTR/XTR	Tamoxifen	T4	6	16.6524	2.98392
CM0738	KT;Lkb1XTR/XTR	Tamoxifen	T5	0	4.20202	1
CM0738	KT;Lkb1XTR/XTR	Tamoxifen	T5	2	3.50948	0.835189
CM0738	KT;Lkb1XTR/XTR	Tamoxifen	T5	6	8.79693	2.0935
CM0738	KT;Lkb1XTR/XTR	Tamoxifen	T6	0	5.16144	1
CM0738	KT;Lkb1XTR/XTR	Tamoxifen	T6	2	5.6811	1.10068
CM0738	KT;Lkb1XTR/XTR	Tamoxifen	T6	6	17.9176	3.47143
CM0733	KT;Lkb1XTR/XTR	Tamoxifen	T1	0	3.67243	1
CM0733	KT;Lkb1XTR/XTR	Tamoxifen	T1	2	3.73223	1.01628
CM0733	KT;Lkb1XTR/XTR	Tamoxifen	T1	6	5.76278	1.5692
CM0733	KT;Lkb1XTR/XTR	Tamoxifen	T2	0	4.44991	1
CM0733	KT;Lkb1XTR/XTR	Tamoxifen	T2	2	5.05173	1.13524
CM0733	KT;Lkb1XTR/XTR	Tamoxifen	T2	6	5.8571	1.31623
CM0733	KT;Lkb1XTR/XTR	Tamoxifen	T3	0	11.1195	1
CM0733	KT;Lkb1XTR/XTR	Tamoxifen	T3	2	9.31807	0.837994
CM0733	KT;Lkb1XTR/XTR	Tamoxifen	T3	6	28.9924	2.60735
CM0784	KT;Lkb1XTR/XTR	Tamoxifen	T1	0	12.3713	1
CM0784	KT;Lkb1XTR/XTR	Tamoxifen	T1	2	16.8795	1.36441
CM0784	KT;Lkb1XTR/XTR	Tamoxifen	T1	6	17.415	1.40769
CM0784	KT;Lkb1XTR/XTR	Tamoxifen	T2	0	6.57551	1
CM0784	KT;Lkb1XTR/XTR	Tamoxifen	T2	2	6.733	1.02395
CM0784	KT;Lkb1XTR/XTR	Tamoxifen	T2	6	5.67102	0.862446
CM0784	KT;Lkb1XTR/XTR	Tamoxifen	T3	0	4.341	1
CM0784	KT;Lkb1XTR/XTR	Tamoxifen	T3	2	5.11648	1.17864
CM0784	KT;Lkb1XTR/XTR	Tamoxifen	T3	6	8.49253	1.95635
CM0784	KT;Lkb1XTR/XTR	Tamoxifen	T4	0	5.30114	1
CM0784	KT;Lkb1XTR/XTR	Tamoxifen	T4	2	5.71422	1.07792
CM0784	KT;Lkb1XTR/XTR	Tamoxifen	T4	6	7.05295	1.33046
CM0784	KT;Lkb1XTR/XTR	Tamoxifen	T5	0	5.62701	1
CM0784	KT;Lkb1XTR/XTR	Tamoxifen	T5	2	7.53375	1.33885
CM0784	KT;Lkb1XTR/XTR	Tamoxifen	T5	6	14.6593	2.60517
CM0779	KT;Lkb1XTR/XTR	Tamoxifen	T1	0	5.84073	1
CM0779	KT;Lkb1XTR/XTR	Tamoxifen	T1	2	6.01811	1.03037
CM0779	KT;Lkb1XTR/XTR	Tamoxifen	T1	6	8.26062	1.41431
CM0779	KT;Lkb1XTR/XTR	Tamoxifen	T2	0	7.38956	1
CM0779	KT;Lkb1XTR/XTR	Tamoxifen	T2	2	6.5352	0.884383
CM0779	KT;Lkb1XTR/XTR	Tamoxifen	T2	6	8.8857	1.20247
CM0779	KT;Lkb1XTR/XTR	Tamoxifen	T3	0	4.17444	1
CM0779	KT;Lkb1XTR/XTR	Tamoxifen	T3	2	3.96282	0.949306
CM0779	KT;Lkb1XTR/XTR	Tamoxifen	T3	6	5.42362	1.29924
CM0801	KT;Lkb1XTR/XTR;FLPo-ERT2	Tamoxifen	T1	0	6.10951	1
CM0801	KT;Lkb1XTR/XTR;FLPo-ERT2	Tamoxifen	T1	2	3.95894	0.647996
CM0801	KT;Lkb1XTR/XTR;FLPo-ERT2	Tamoxifen	T1	6	3.90797	0.639654
CM0801	KT;Lkb1XTR/XTR;FLPo-ERT2	Tamoxifen	T1	12	3.68098	0.6025
CM0801	KT;Lkb1XTR/XTR;FLPo-ERT2	Tamoxifen	T2	0	14.4849	1
CM0801	KT;Lkb1XTR/XTR;FLPo-ERT2	Tamoxifen	T2	2	10.1595	0.701386
CM0801	KT;Lkb1XTR/XTR;FLPo-ERT2	Tamoxifen	T2	6	11.0096	0.760074
CM0801	KT;Lkb1XTR/XTR;FLPo-ERT2	Tamoxifen	T2	12	12.2021	0.842401
CM0801	KT;Lkb1XTR/XTR;FLPo-ERT2	Tamoxifen	T3	0	9.04988	1
CM0801	KT;Lkb1XTR/XTR;FLPo-ERT2	Tamoxifen	T3	2	6.15753	0.680399
CM0801	KT;Lkb1XTR/XTR;FLPo-ERT2	Tamoxifen	T3	6	4.88409	0.539686
CM0801	KT;Lkb1XTR/XTR;FLPo-ERT2	Tamoxifen	T3	12	5.80144	0.641052
CM0777	KT;Lkb1XTR/XTR;FLPo-ERT2	Tamoxifen	T1	0	12.615	1
CM0777	KT;Lkb1XTR/XTR;FLPo-ERT2	Tamoxifen	T1	2	11.6582	0.924154
CM0777	KT;Lkb1XTR/XTR;FLPo-ERT2	Tamoxifen	T1	6	13.8028	1.09416
CM0777	KT;Lkb1XTR/XTR;FLPo-ERT2	Tamoxifen	T1	12	10.4871	0.83132
CM0777	KT;Lkb1XTR/XTR;FLPo-ERT2	Tamoxifen	T2	0	6.93222	1
CM0777	KT;Lkb1XTR/XTR;FLPo-ERT2	Tamoxifen	T2	2	6.22505	0.897988
CM0777	KT;Lkb1XTR/XTR;FLPo-ERT2	Tamoxifen	T2	6	5.12811	0.73975
CM0777	KT;Lkb1XTR/XTR;FLPo-ERT2	Tamoxifen	T2	12	4.98304	0.718823
CM0769	KT;Lkb1XTR/XTR;FLPo-ERT2	Tamoxifen	T1	0	8.2361	1
CM0769	KT;Lkb1XTR/XTR;FLPo-ERT2	Tamoxifen	T1	2	5.2727	0.640194
CM0769	KT;Lkb1XTR/XTR;FLPo-ERT2	Tamoxifen	T1	6	5.03559	0.611405
CM0769	KT;Lkb1XTR/XTR;FLPo-ERT2	Tamoxifen	T1	12	5.30482	0.644094
CM0769	KT;Lkb1XTR/XTR;FLPo-ERT2	Tamoxifen	T2	0	8.17761	1
CM0769	KT;Lkb1XTR/XTR;FLPo-ERT2	Tamoxifen	T2	2	6.16746	0.754189
CM0769	KT;Lkb1XTR/XTR;FLPo-ERT2	Tamoxifen	T2	6	6.76325	0.827045
CM0769	KT;Lkb1XTR/XTR;FLPo-ERT2	Tamoxifen	T2	12	4.8143	0.588717
CM0769	KT;Lkb1XTR/XTR;FLPo-ERT2	Tamoxifen	T3	0	8.81491	1
CM0769	KT;Lkb1XTR/XTR;FLPo-ERT2	Tamoxifen	T3	2	7.13856	0.809828
CM0769	KT;Lkb1XTR/XTR;FLPo-ERT2	Tamoxifen	T3	6	7.6094	0.863242
CM0769	KT;Lkb1XTR/XTR;FLPo-ERT2	Tamoxifen	T3	12	7.56085	0.857734
CM0773	KT;Lkb1XTR/XTR;FLPo-ERT2	Tamoxifen	T1	0	4.41735	1
CM0773	KT;Lkb1XTR/XTR;FLPo-ERT2	Tamoxifen	T1	2	4.32837	0.979857
CM0773	KT;Lkb1XTR/XTR;FLPo-ERT2	Tamoxifen	T1	6	4.20226	0.951308
CM0773	KT;Lkb1XTR/XTR;FLPo-ERT2	Tamoxifen	T1	12	4.3465	0.983961
CM0773	KT;Lkb1XTR/XTR;FLPo-ERT2	Tamoxifen	T2	0	5.77653	1
CM0773	KT;Lkb1XTR/XTR;FLPo-ERT2	Tamoxifen	T2	2	8.1904	1.41788
CM0773	KT;Lkb1XTR/XTR;FLPo-ERT2	Tamoxifen	T2	6	7.29838	1.26345
CM0773	KT;Lkb1XTR/XTR;FLPo-ERT2	Tamoxifen	T2	12	7.29359	1.26262
CM0773	KT;Lkb1XTR/XTR;FLPo-ERT2	Tamoxifen	T3	0	9.06406	1
CM0773	KT;Lkb1XTR/XTR;FLPo-ERT2	Tamoxifen	T3	2	6.41537	0.707781
CM0773	KT;Lkb1XTR/XTR;FLPo-ERT2	Tamoxifen	T3	6	8.70099	0.959944
CM0773	KT;Lkb1XTR/XTR;FLPo-ERT2	Tamoxifen	T3	12	7.32139	0.807738
CM0776	KT;Lkb1XTR/XTR;FLPo-ERT2	Tamoxifen	T1	0	3.50922	1
CM0776	KT;Lkb1XTR/XTR;FLPo-ERT2	Tamoxifen	T1	2	2.86494	0.816404
CM0776	KT;Lkb1XTR/XTR;FLPo-ERT2	Tamoxifen	T1	6	2.21415	0.630952
CM0776	KT;Lkb1XTR/XTR;FLPo-ERT2	Tamoxifen	T1	12	2.61298	0.744604
CM0776	KT;Lkb1XTR/XTR;FLPo-ERT2	Tamoxifen	T2	0	2.94624	1
CM0776	KT;Lkb1XTR/XTR;FLPo-ERT2	Tamoxifen	T2	2	3.08933	1.04857
CM0776	KT;Lkb1XTR/XTR;FLPo-ERT2	Tamoxifen	T2	6	2.33547	0.792695
CM0776	KT;Lkb1XTR/XTR;FLPo-ERT2	Tamoxifen	T2	12	2.00588	0.680827
CM0776	KT;Lkb1XTR/XTR;FLPo-ERT2	Tamoxifen	T3	0	3.00522	1
CM0776	KT;Lkb1XTR/XTR;FLPo-ERT2	Tamoxifen	T3	2	2.24268	0.746262
CM0776	KT;Lkb1XTR/XTR;FLPo-ERT2	Tamoxifen	T3	6	1.7693	0.588742
CM0776	KT;Lkb1XTR/XTR;FLPo-ERT2	Tamoxifen	T3	12	1.97717	0.657912
CM0776	KT;Lkb1XTR/XTR;FLPo-ERT2	Tamoxifen	T4	0	2.33769	1
CM0776	KT;Lkb1XTR/XTR;FLPo-ERT2	Tamoxifen	T4	2	2.5087	1.07315
CM0776	KT;Lkb1XTR/XTR;FLPo-ERT2	Tamoxifen	T4	6	2.69944	1.15475
CM0776	KT;Lkb1XTR/XTR;FLPo-ERT2	Tamoxifen	T4	12	1.61209	0.689608
