# Supplementary material for: LKB1 drives stasis and C/EBP-mediated reprogramming to an alveolar type II fate in lung cancer
Source: Nat Commun. 2022 Feb 28;13:1090. doi: 10.1038/s41467-022-28619-8 (PMC8885825; doi:10.1038/s41467-022-28619-8)
Supplement: Supplementary file 16 — Source Data [file 41467_2022_28619_MOESM16_ESM.zip › Source_Data/Source_Data_Figure_4.xlsx]

## Sheet: Fig. 4f
Mouse	Genotype	Treatment	Class	Louvain_Assignment	Cell_Count	Fraction
CM0875	KT;Lkb1XTR/XTR	Tamoxifen	Non-restored	1	107	0.0552401
CM0875	KT;Lkb1XTR/XTR	Tamoxifen	Non-restored	2	1014	0.52349
CM0875	KT;Lkb1XTR/XTR	Tamoxifen	Non-restored	3	600	0.309757
CM0875	KT;Lkb1XTR/XTR	Tamoxifen	Non-restored	4	196	0.101187
CM0875	KT;Lkb1XTR/XTR	Tamoxifen	Non-restored	5	20	0.0103252
CM0879	KT;Lkb1XTR/XTR;FLPo-ERT2	Tamoxifen	Restored	1	2012	0.699826
CM0879	KT;Lkb1XTR/XTR;FLPo-ERT2	Tamoxifen	Restored	2	171	0.0594783
CM0879	KT;Lkb1XTR/XTR;FLPo-ERT2	Tamoxifen	Restored	3	526	0.182957
CM0879	KT;Lkb1XTR/XTR;FLPo-ERT2	Tamoxifen	Restored	4	159	0.0553043
CM0879	KT;Lkb1XTR/XTR;FLPo-ERT2	Tamoxifen	Restored	5	7	0.00243478
CM0884	KT;Lkb1XTR/XTR;FLPo-ERT2	Tamoxifen	Restored	1	430	0.716667
CM0884	KT;Lkb1XTR/XTR;FLPo-ERT2	Tamoxifen	Restored	2	37	0.0616667
CM0884	KT;Lkb1XTR/XTR;FLPo-ERT2	Tamoxifen	Restored	3	56	0.0933333
CM0884	KT;Lkb1XTR/XTR;FLPo-ERT2	Tamoxifen	Restored	4	69	0.115
CM0884	KT;Lkb1XTR/XTR;FLPo-ERT2	Tamoxifen	Restored	5	8	0.0133333
ZR1932	KT;Lkb1XTR/XTR	Vehicle	Non-restored	1	81	0.108
ZR1932	KT;Lkb1XTR/XTR	Vehicle	Non-restored	2	412	0.549333
ZR1932	KT;Lkb1XTR/XTR	Vehicle	Non-restored	3	145	0.193333
ZR1932	KT;Lkb1XTR/XTR	Vehicle	Non-restored	4	92	0.122667
ZR1932	KT;Lkb1XTR/XTR	Vehicle	Non-restored	5	20	0.0266667
ZR1966	KT;Lkb1XTR/XTR;FLPo-ERT2	Vehicle	Non-restored	1	100	0.04158
ZR1966	KT;Lkb1XTR/XTR;FLPo-ERT2	Vehicle	Non-restored	2	1455	0.60499
ZR1966	KT;Lkb1XTR/XTR;FLPo-ERT2	Vehicle	Non-restored	3	524	0.217879
ZR1966	KT;Lkb1XTR/XTR;FLPo-ERT2	Vehicle	Non-restored	4	251	0.104366
ZR1966	KT;Lkb1XTR/XTR;FLPo-ERT2	Vehicle	Non-restored	5	75	0.031185
ZR1969	KT;Lkb1XTR/XTR;FLPo-ERT2	Tamoxifen	Restored	1	1353	0.768313
ZR1969	KT;Lkb1XTR/XTR;FLPo-ERT2	Tamoxifen	Restored	2	183	0.103918
ZR1969	KT;Lkb1XTR/XTR;FLPo-ERT2	Tamoxifen	Restored	3	181	0.102783
ZR1969	KT;Lkb1XTR/XTR;FLPo-ERT2	Tamoxifen	Restored	4	39	0.0221465
ZR1969	KT;Lkb1XTR/XTR;FLPo-ERT2	Tamoxifen	Restored	5	5	0.0028393

## Sheet: Fig. 4h
Identity	Average_Expression	Scaled_Average_Expression	Percent_Expressing
ATII-Like	0.051909	-1.03088	6.3955
Indeterminate	0.198755	0.769621	17.7715
ATI-Like	0.0418951	-1.15367	5.25328
Transitional	0.187111	0.626852	21.1842
Proliferating	0.20026	0.788079	20.3947
