# Supplementary material for: LKB1 drives stasis and C/EBP-mediated reprogramming to an alveolar type II fate in lung cancer
Source: Nat Commun. 2022 Feb 28;13:1090. doi: 10.1038/s41467-022-28619-8 (PMC8885825; doi:10.1038/s41467-022-28619-8)
Supplement: Supplementary file 16 — Source Data [file 41467_2022_28619_MOESM16_ESM.zip › Source_Data/Source_Data_Figure_6.xlsx]

## Sheet: Fig. 5e
Mouse	Block	Genotype	Virus	Tumor_Fraction
CM3072	CM332	KT	Lenti-sgCebps/Cre	0.0692371
CM3037	CM333	KT	Lenti-sgCebps/Cre	0.437828
CM3039	CM334	KT	Lenti-sgCebps/Cre	1.47063
CM3010	CM337	KT	Lenti-sgCebps/Cre	0.416284
IW3399	CM338	KT	Lenti-sgCebps/Cre	0
CM3040	CM330	KT	Lenti-sgInert/Cre	0.562401
CM3036	CM331	KT	Lenti-sgInert/Cre	0
CM3030	CM335	KT	Lenti-sgInert/Cre	0.137725
CM3029	CM336	KT	Lenti-sgInert/Cre	0.0323882
CM3008	CM339	KT	Lenti-sgInert/Cre	0.163529
MT1203	CM340	KT;H11LSL-Cas9	Lenti-sgCebps/Cre	28.9397
MT1204	CM342	KT;H11LSL-Cas9	Lenti-sgCebps/Cre	23.4224
MT1233	CM343	KT;H11LSL-Cas9	Lenti-sgCebps/Cre	25.4675
MT1205	CM349	KT;H11LSL-Cas9	Lenti-sgCebps/Cre	18.1967
MT1212	CM356	KT;H11LSL-Cas9	Lenti-sgCebps/Cre	34.5655
MT1245	CM341	KT;H11LSL-Cas9	Lenti-sgInert/Cre	7.60868
MT1231	CM345	KT;H11LSL-Cas9	Lenti-sgInert/Cre	0.784712
MT1161	CM347	KT;H11LSL-Cas9	Lenti-sgInert/Cre	5.30069
MT1200	CM348	KT;H11LSL-Cas9	Lenti-sgInert/Cre	0.121442
MT1201	CM355	KT;H11LSL-Cas9	Lenti-sgInert/Cre	0.485103

## Sheet: Fig. 5f
Mouse	Block	Genotype	Virus	Tumor	Tumor_Size
CM3040	CM330	KT	Lenti-sgInert/Cre	1	0.124744
CM3040	CM330	KT	Lenti-sgInert/Cre	2	0.0380923
CM3040	CM330	KT	Lenti-sgInert/Cre	3	0.0367434
CM3040	CM330	KT	Lenti-sgInert/Cre	4	0.0229849
CM3040	CM330	KT	Lenti-sgInert/Cre	5	0.0172656
CM3040	CM330	KT	Lenti-sgInert/Cre	6	0.0221755
CM3040	CM330	KT	Lenti-sgInert/Cre	7	0.026492
CM3040	CM330	KT	Lenti-sgInert/Cre	8	0.0131111
CM3040	CM330	KT	Lenti-sgInert/Cre	1	0.0157009
CM3040	CM330	KT	Lenti-sgInert/Cre	2	0.0106292
CM3040	CM330	KT	Lenti-sgInert/Cre	3	0.0322112
CM3040	CM330	KT	Lenti-sgInert/Cre	4	0.0164563
CM3040	CM330	KT	Lenti-sgInert/Cre	5	0.015647
CM3040	CM330	KT	Lenti-sgInert/Cre	6	0.0100896
CM3072	CM332	KT	Lenti-sgCebps/Cre	1	0.0380923
CM3037	CM333	KT	Lenti-sgCebps/Cre	1	0.0227151
CM3037	CM333	KT	Lenti-sgCebps/Cre	2	0.0202332
CM3037	CM333	KT	Lenti-sgCebps/Cre	3	0.0274092
CM3037	CM333	KT	Lenti-sgCebps/Cre	4	0.0318875
CM3037	CM333	KT	Lenti-sgCebps/Cre	5	0.0333982
CM3037	CM333	KT	Lenti-sgCebps/Cre	6	0.00787744
CM3039	CM334	KT	Lenti-sgCebps/Cre	1	0.0157549
CM3039	CM334	KT	Lenti-sgCebps/Cre	2	0.0227151
CM3039	CM334	KT	Lenti-sgCebps/Cre	3	0.0613469
CM3039	CM334	KT	Lenti-sgCebps/Cre	4	0.0296753
CM3039	CM334	KT	Lenti-sgCebps/Cre	5	0.0479121
CM3039	CM334	KT	Lenti-sgCebps/Cre	6	0.0250352
CM3039	CM334	KT	Lenti-sgCebps/Cre	1	0.0277869
CM3030	CM335	KT	Lenti-sgInert/Cre	1	0.0424087
CM3030	CM335	KT	Lenti-sgInert/Cre	2	0.0407361
CM3030	CM335	KT	Lenti-sgInert/Cre	3	0.0310242
CM3029	CM336	KT	Lenti-sgInert/Cre	1	0.0220137
CM3010	CM337	KT	Lenti-sgCebps/Cre	1	0.0385239
CM3010	CM337	KT	Lenti-sgCebps/Cre	2	0.0120859
CM3010	CM337	KT	Lenti-sgCebps/Cre	3	0.0689546
CM3010	CM337	KT	Lenti-sgCebps/Cre	4	0.120104
CM3010	CM337	KT	Lenti-sgCebps/Cre	5	0.0249273
CM3010	CM337	KT	Lenti-sgCebps/Cre	6	0.0210964
CM3010	CM337	KT	Lenti-sgCebps/Cre	7	0.0142981
CM3010	CM337	KT	Lenti-sgCebps/Cre	8	0.0371751
CM3010	CM337	KT	Lenti-sgCebps/Cre	9	0.032481
CM3008	CM339	KT	Lenti-sgInert/Cre	1	0.0751055
CM3008	CM339	KT	Lenti-sgInert/Cre	2	0.0566528
CM3008	CM339	KT	Lenti-sgInert/Cre	3	0.104241
CM3008	CM339	KT	Lenti-sgInert/Cre	4	0.0271394
MT1203	CM340	KT;H11LSL-Cas9	Lenti-sgCebps/Cre	1	0.176163
MT1203	CM340	KT;H11LSL-Cas9	Lenti-sgCebps/Cre	2	0.116759
MT1203	CM340	KT;H11LSL-Cas9	Lenti-sgCebps/Cre	3	0.157549
MT1203	CM340	KT;H11LSL-Cas9	Lenti-sgCebps/Cre	4	0.103756
MT1203	CM340	KT;H11LSL-Cas9	Lenti-sgCebps/Cre	5	0.188789
MT1203	CM340	KT;H11LSL-Cas9	Lenti-sgCebps/Cre	6	0.133917
MT1203	CM340	KT;H11LSL-Cas9	Lenti-sgCebps/Cre	7	0.572841
MT1203	CM340	KT;H11LSL-Cas9	Lenti-sgCebps/Cre	8	0.175138
MT1203	CM340	KT;H11LSL-Cas9	Lenti-sgCebps/Cre	9	0.822491
MT1203	CM340	KT;H11LSL-Cas9	Lenti-sgCebps/Cre	10	0.151614
MT1203	CM340	KT;H11LSL-Cas9	Lenti-sgCebps/Cre	11	0.0631275
MT1203	CM340	KT;H11LSL-Cas9	Lenti-sgCebps/Cre	12	0.207727
MT1203	CM340	KT;H11LSL-Cas9	Lenti-sgCebps/Cre	13	0.183016
MT1203	CM340	KT;H11LSL-Cas9	Lenti-sgCebps/Cre	14	0.161865
MT1203	CM340	KT;H11LSL-Cas9	Lenti-sgCebps/Cre	15	0.132028
MT1203	CM340	KT;H11LSL-Cas9	Lenti-sgCebps/Cre	16	0.435526
MT1203	CM340	KT;H11LSL-Cas9	Lenti-sgCebps/Cre	17	0.0551961
MT1203	CM340	KT;H11LSL-Cas9	Lenti-sgCebps/Cre	18	0.0537932
MT1203	CM340	KT;H11LSL-Cas9	Lenti-sgCebps/Cre	19	0.07203
MT1245	CM341	KT;H11LSL-Cas9	Lenti-sgInert/Cre	1	0.154312
MT1245	CM341	KT;H11LSL-Cas9	Lenti-sgInert/Cre	2	0.200551
MT1245	CM341	KT;H11LSL-Cas9	Lenti-sgInert/Cre	3	0.168825
MT1245	CM341	KT;H11LSL-Cas9	Lenti-sgInert/Cre	4	0.19985
MT1245	CM341	KT;H11LSL-Cas9	Lenti-sgInert/Cre	5	0.022877
MT1245	CM341	KT;H11LSL-Cas9	Lenti-sgInert/Cre	6	0.0692783
MT1245	CM341	KT;H11LSL-Cas9	Lenti-sgInert/Cre	7	0.0750515
MT1245	CM341	KT;H11LSL-Cas9	Lenti-sgInert/Cre	8	0.176433
MT1245	CM341	KT;H11LSL-Cas9	Lenti-sgInert/Cre	9	0.0279487
MT1245	CM341	KT;H11LSL-Cas9	Lenti-sgInert/Cre	10	0.0301609
MT1245	CM341	KT;H11LSL-Cas9	Lenti-sgInert/Cre	11	0.292814
MT1245	CM341	KT;H11LSL-Cas9	Lenti-sgInert/Cre	12	0.190408
MT1245	CM341	KT;H11LSL-Cas9	Lenti-sgInert/Cre	13	0.17503
MT1245	CM341	KT;H11LSL-Cas9	Lenti-sgInert/Cre	14	0.0670122
MT1245	CM341	KT;H11LSL-Cas9	Lenti-sgInert/Cre	15	0.192674
MT1245	CM341	KT;H11LSL-Cas9	Lenti-sgInert/Cre	16	0.0428403
MT1245	CM341	KT;H11LSL-Cas9	Lenti-sgInert/Cre	17	0.114385
MT1245	CM341	KT;H11LSL-Cas9	Lenti-sgInert/Cre	18	0.27679
MT1245	CM341	KT;H11LSL-Cas9	Lenti-sgInert/Cre	19	0.137855
MT1245	CM341	KT;H11LSL-Cas9	Lenti-sgInert/Cre	20	0.0835225
MT1245	CM341	KT;H11LSL-Cas9	Lenti-sgInert/Cre	21	0.269614
MT1245	CM341	KT;H11LSL-Cas9	Lenti-sgInert/Cre	22	0.126794
MT1245	CM341	KT;H11LSL-Cas9	Lenti-sgInert/Cre	23	0.0650698
MT1245	CM341	KT;H11LSL-Cas9	Lenti-sgInert/Cre	24	0.140553
MT1245	CM341	KT;H11LSL-Cas9	Lenti-sgInert/Cre	25	0.0842239
MT1245	CM341	KT;H11LSL-Cas9	Lenti-sgInert/Cre	26	0.152099
MT1245	CM341	KT;H11LSL-Cas9	Lenti-sgInert/Cre	27	0.0940437
MT1204	CM342	KT;H11LSL-Cas9	Lenti-sgCebps/Cre	1	0.056437
MT1204	CM342	KT;H11LSL-Cas9	Lenti-sgCebps/Cre	2	0.0342075
MT1204	CM342	KT;H11LSL-Cas9	Lenti-sgCebps/Cre	3	0.0289199
MT1204	CM342	KT;H11LSL-Cas9	Lenti-sgCebps/Cre	4	0.0287581
MT1204	CM342	KT;H11LSL-Cas9	Lenti-sgCebps/Cre	5	0.361607
MT1204	CM342	KT;H11LSL-Cas9	Lenti-sgCebps/Cre	6	0.0740264
MT1204	CM342	KT;H11LSL-Cas9	Lenti-sgCebps/Cre	7	0.102299
MT1204	CM342	KT;H11LSL-Cas9	Lenti-sgCebps/Cre	8	0.236485
MT1204	CM342	KT;H11LSL-Cas9	Lenti-sgCebps/Cre	9	0.177135
MT1204	CM342	KT;H11LSL-Cas9	Lenti-sgCebps/Cre	10	0.0321033
MT1204	CM342	KT;H11LSL-Cas9	Lenti-sgCebps/Cre	11	0.0182908
MT1204	CM342	KT;H11LSL-Cas9	Lenti-sgCebps/Cre	12	0.033614
MT1204	CM342	KT;H11LSL-Cas9	Lenti-sgCebps/Cre	13	0.0931804
MT1204	CM342	KT;H11LSL-Cas9	Lenti-sgCebps/Cre	14	0.0608614
MT1204	CM342	KT;H11LSL-Cas9	Lenti-sgCebps/Cre	15	0.203141
MT1204	CM342	KT;H11LSL-Cas9	Lenti-sgCebps/Cre	16	0.280297
MT1204	CM342	KT;H11LSL-Cas9	Lenti-sgCebps/Cre	17	0.0936661
MT1204	CM342	KT;H11LSL-Cas9	Lenti-sgCebps/Cre	18	0.0221755
MT1204	CM342	KT;H11LSL-Cas9	Lenti-sgCebps/Cre	19	0.159114
MT1204	CM342	KT;H11LSL-Cas9	Lenti-sgCebps/Cre	20	0.147837
MT1204	CM342	KT;H11LSL-Cas9	Lenti-sgCebps/Cre	21	0.106723
MT1204	CM342	KT;H11LSL-Cas9	Lenti-sgCebps/Cre	22	0.0297293
MT1233	CM343	KT;H11LSL-Cas9	Lenti-sgCebps/Cre	1	0.0354485
MT1233	CM343	KT;H11LSL-Cas9	Lenti-sgCebps/Cre	2	0.022877
MT1233	CM343	KT;H11LSL-Cas9	Lenti-sgCebps/Cre	3	0.0377146
MT1233	CM343	KT;H11LSL-Cas9	Lenti-sgCebps/Cre	4	0.196235
MT1233	CM343	KT;H11LSL-Cas9	Lenti-sgCebps/Cre	5	0.025251
MT1233	CM343	KT;H11LSL-Cas9	Lenti-sgCebps/Cre	6	0.114169
MT1233	CM343	KT;H11LSL-Cas9	Lenti-sgCebps/Cre	7	0.297347
MT1233	CM343	KT;H11LSL-Cas9	Lenti-sgCebps/Cre	8	0.220083
MT1233	CM343	KT;H11LSL-Cas9	Lenti-sgCebps/Cre	9	0.219651
MT1233	CM343	KT;H11LSL-Cas9	Lenti-sgCebps/Cre	10	0.223806
MT1233	CM343	KT;H11LSL-Cas9	Lenti-sgCebps/Cre	11	0.0590269
MT1233	CM343	KT;H11LSL-Cas9	Lenti-sgCebps/Cre	12	0.148754
MT1233	CM343	KT;H11LSL-Cas9	Lenti-sgCebps/Cre	13	0.013165
MT1233	CM343	KT;H11LSL-Cas9	Lenti-sgCebps/Cre	14	0.123449
MT1233	CM343	KT;H11LSL-Cas9	Lenti-sgCebps/Cre	15	0.0358801
MT1233	CM343	KT;H11LSL-Cas9	Lenti-sgCebps/Cre	16	0.0198555
MT1233	CM343	KT;H11LSL-Cas9	Lenti-sgCebps/Cre	17	0.295512
MT1233	CM343	KT;H11LSL-Cas9	Lenti-sgCebps/Cre	18	0.07926
MT1233	CM343	KT;H11LSL-Cas9	Lenti-sgCebps/Cre	19	0.0702495
MT1233	CM343	KT;H11LSL-Cas9	Lenti-sgCebps/Cre	20	0.0663108
MT1233	CM343	KT;H11LSL-Cas9	Lenti-sgCebps/Cre	21	0.109043
MT1233	CM343	KT;H11LSL-Cas9	Lenti-sgCebps/Cre	22	0.0369053
MT1233	CM343	KT;H11LSL-Cas9	Lenti-sgCebps/Cre	23	0.0534695
MT1233	CM343	KT;H11LSL-Cas9	Lenti-sgCebps/Cre	24	0.321734
MT1233	CM343	KT;H11LSL-Cas9	Lenti-sgCebps/Cre	25	0.0394951
MT1233	CM343	KT;H11LSL-Cas9	Lenti-sgCebps/Cre	26	0.0673899
MT1233	CM343	KT;H11LSL-Cas9	Lenti-sgCebps/Cre	27	0.0262222
MT1233	CM343	KT;H11LSL-Cas9	Lenti-sgCebps/Cre	28	0.0858426
MT1233	CM343	KT;H11LSL-Cas9	Lenti-sgCebps/Cre	29	0.126471
MT1233	CM343	KT;H11LSL-Cas9	Lenti-sgCebps/Cre	30	0.255423
MT1233	CM343	KT;H11LSL-Cas9	Lenti-sgCebps/Cre	31	0.0267078
MT1233	CM343	KT;H11LSL-Cas9	Lenti-sgCebps/Cre	32	0.0719761
MT1233	CM343	KT;H11LSL-Cas9	Lenti-sgCebps/Cre	33	0.0238481
MT1233	CM343	KT;H11LSL-Cas9	Lenti-sgCebps/Cre	34	0.342831
MT1233	CM343	KT;H11LSL-Cas9	Lenti-sgCebps/Cre	35	0.0305386
MT1233	CM343	KT;H11LSL-Cas9	Lenti-sgCebps/Cre	36	0.0208267
MT1233	CM343	KT;H11LSL-Cas9	Lenti-sgCebps/Cre	37	0.017967
MT1233	CM343	KT;H11LSL-Cas9	Lenti-sgCebps/Cre	38	0.0319414
MT1233	CM343	KT;H11LSL-Cas9	Lenti-sgCebps/Cre	39	0.025251
MT1233	CM343	KT;H11LSL-Cas9	Lenti-sgCebps/Cre	40	0.0685769
MT1233	CM343	KT;H11LSL-Cas9	Lenti-sgCebps/Cre	41	0.0186685
MT1233	CM343	KT;H11LSL-Cas9	Lenti-sgCebps/Cre	42	0.07694
MT1233	CM343	KT;H11LSL-Cas9	Lenti-sgCebps/Cre	43	0.0209885
MT1233	CM343	KT;H11LSL-Cas9	Lenti-sgCebps/Cre	44	0.0226072
MT1233	CM343	KT;H11LSL-Cas9	Lenti-sgCebps/Cre	45	0.0448906
MT1233	CM343	KT;H11LSL-Cas9	Lenti-sgCebps/Cre	46	0.0921013
MT1233	CM343	KT;H11LSL-Cas9	Lenti-sgCebps/Cre	47	0.0265999
MT1233	CM343	KT;H11LSL-Cas9	Lenti-sgCebps/Cre	48	0.143952
MT1233	CM343	KT;H11LSL-Cas9	Lenti-sgCebps/Cre	49	0.0427324
MT1233	CM343	KT;H11LSL-Cas9	Lenti-sgCebps/Cre	50	0.138934
MT1233	CM343	KT;H11LSL-Cas9	Lenti-sgCebps/Cre	51	0.167746
MT1233	CM343	KT;H11LSL-Cas9	Lenti-sgCebps/Cre	52	0.0984681
MT1233	CM343	KT;H11LSL-Cas9	Lenti-sgCebps/Cre	53	0.0226611
MT1233	CM343	KT;H11LSL-Cas9	Lenti-sgCebps/Cre	54	0.0537393
MT1233	CM343	KT;H11LSL-Cas9	Lenti-sgCebps/Cre	55	0.0340457
MT1233	CM343	KT;H11LSL-Cas9	Lenti-sgCebps/Cre	56	0.0962019
MT1233	CM343	KT;H11LSL-Cas9	Lenti-sgCebps/Cre	57	0.0216899
MT1233	CM343	KT;H11LSL-Cas9	Lenti-sgCebps/Cre	58	0.0355024
MT1233	CM343	KT;H11LSL-Cas9	Lenti-sgCebps/Cre	59	0.0392793
MT1233	CM343	KT;H11LSL-Cas9	Lenti-sgCebps/Cre	60	0.0719761
MT1233	CM343	KT;H11LSL-Cas9	Lenti-sgCebps/Cre	61	0.12032
MT1233	CM343	KT;H11LSL-Cas9	Lenti-sgCebps/Cre	62	0.0614009
MT1233	CM343	KT;H11LSL-Cas9	Lenti-sgCebps/Cre	63	0.0401965
MT1233	CM343	KT;H11LSL-Cas9	Lenti-sgCebps/Cre	64	0.0417073
MT1231	CM345	KT;H11LSL-Cas9	Lenti-sgInert/Cre	1	0.23983
MT1231	CM345	KT;H11LSL-Cas9	Lenti-sgInert/Cre	2	0.0927488
MT1231	CM345	KT;H11LSL-Cas9	Lenti-sgInert/Cre	3	0.0799615
MT1161	CM347	KT;H11LSL-Cas9	Lenti-sgInert/Cre	1	0.0326968
MT1161	CM347	KT;H11LSL-Cas9	Lenti-sgInert/Cre	2	0.0442971
MT1161	CM347	KT;H11LSL-Cas9	Lenti-sgInert/Cre	3	0.0788284
MT1161	CM347	KT;H11LSL-Cas9	Lenti-sgInert/Cre	4	0.0169419
MT1161	CM347	KT;H11LSL-Cas9	Lenti-sgInert/Cre	5	0.0191541
MT1161	CM347	KT;H11LSL-Cas9	Lenti-sgInert/Cre	6	0.11746
MT1161	CM347	KT;H11LSL-Cas9	Lenti-sgInert/Cre	7	0.0257905
MT1161	CM347	KT;H11LSL-Cas9	Lenti-sgInert/Cre	8	0.00712207
MT1161	CM347	KT;H11LSL-Cas9	Lenti-sgInert/Cre	9	0.0393333
MT1161	CM347	KT;H11LSL-Cas9	Lenti-sgInert/Cre	10	0.0237942
MT1161	CM347	KT;H11LSL-Cas9	Lenti-sgInert/Cre	11	0.0267617
MT1161	CM347	KT;H11LSL-Cas9	Lenti-sgInert/Cre	12	0.02401
MT1161	CM347	KT;H11LSL-Cas9	Lenti-sgInert/Cre	13	0.0308084
MT1161	CM347	KT;H11LSL-Cas9	Lenti-sgInert/Cre	14	0.078127
MT1161	CM347	KT;H11LSL-Cas9	Lenti-sgInert/Cre	15	0.0889719
MT1161	CM347	KT;H11LSL-Cas9	Lenti-sgInert/Cre	16	0.0542249
MT1161	CM347	KT;H11LSL-Cas9	Lenti-sgInert/Cre	17	0.0483977
MT1161	CM347	KT;H11LSL-Cas9	Lenti-sgInert/Cre	18	0.0981443
MT1161	CM347	KT;H11LSL-Cas9	Lenti-sgInert/Cre	19	0.0696021
MT1161	CM347	KT;H11LSL-Cas9	Lenti-sgInert/Cre	20	0.0318875
MT1161	CM347	KT;H11LSL-Cas9	Lenti-sgInert/Cre	21	0.0315637
MT1161	CM347	KT;H11LSL-Cas9	Lenti-sgInert/Cre	22	0.044459
MT1161	CM347	KT;H11LSL-Cas9	Lenti-sgInert/Cre	23	0.0831988
MT1200	CM348	KT;H11LSL-Cas9	Lenti-sgInert/Cre	1	0.0251431
MT1200	CM348	KT;H11LSL-Cas9	Lenti-sgInert/Cre	2	0.066095
MT1205	CM349	KT;H11LSL-Cas9	Lenti-sgCebps/Cre	1	0.32918
MT1205	CM349	KT;H11LSL-Cas9	Lenti-sgCebps/Cre	2	0.157333
MT1205	CM349	KT;H11LSL-Cas9	Lenti-sgCebps/Cre	3	0.237133
MT1205	CM349	KT;H11LSL-Cas9	Lenti-sgCebps/Cre	4	0.0474265
MT1205	CM349	KT;H11LSL-Cas9	Lenti-sgCebps/Cre	5	0.0190462
MT1205	CM349	KT;H11LSL-Cas9	Lenti-sgCebps/Cre	6	0.374502
MT1205	CM349	KT;H11LSL-Cas9	Lenti-sgCebps/Cre	7	0.159221
MT1205	CM349	KT;H11LSL-Cas9	Lenti-sgCebps/Cre	8	0.360798
MT1205	CM349	KT;H11LSL-Cas9	Lenti-sgCebps/Cre	9	0.0691165
MT1205	CM349	KT;H11LSL-Cas9	Lenti-sgCebps/Cre	10	0.0976048
MT1205	CM349	KT;H11LSL-Cas9	Lenti-sgCebps/Cre	11	0.0789363
MT1205	CM349	KT;H11LSL-Cas9	Lenti-sgCebps/Cre	12	0.0205029
MT1205	CM349	KT;H11LSL-Cas9	Lenti-sgCebps/Cre	13	0.0916157
MT1205	CM349	KT;H11LSL-Cas9	Lenti-sgCebps/Cre	14	0.0267078
MT1205	CM349	KT;H11LSL-Cas9	Lenti-sgCebps/Cre	15	0.0425166
MT1205	CM349	KT;H11LSL-Cas9	Lenti-sgCebps/Cre	16	0.0415994
MT1205	CM349	KT;H11LSL-Cas9	Lenti-sgCebps/Cre	17	0.114601
MT1205	CM349	KT;H11LSL-Cas9	Lenti-sgCebps/Cre	18	0.132136
MT1205	CM349	KT;H11LSL-Cas9	Lenti-sgCebps/Cre	19	0.0849793
MT1205	CM349	KT;H11LSL-Cas9	Lenti-sgCebps/Cre	20	0.0537932
MT1205	CM349	KT;H11LSL-Cas9	Lenti-sgCebps/Cre	21	0.0681992
MT1205	CM349	KT;H11LSL-Cas9	Lenti-sgCebps/Cre	22	0.270693
MT1205	CM349	KT;H11LSL-Cas9	Lenti-sgCebps/Cre	23	0.0254129
MT1205	CM349	KT;H11LSL-Cas9	Lenti-sgCebps/Cre	24	0.149671
MT1205	CM349	KT;H11LSL-Cas9	Lenti-sgCebps/Cre	25	0.45128
MT1205	CM349	KT;H11LSL-Cas9	Lenti-sgCebps/Cre	26	0.192026
MT1205	CM349	KT;H11LSL-Cas9	Lenti-sgCebps/Cre	27	0.297886
MT1205	CM349	KT;H11LSL-Cas9	Lenti-sgCebps/Cre	28	0.0347471
MT1205	CM349	KT;H11LSL-Cas9	Lenti-sgCebps/Cre	29	0.0366895
MT1205	CM349	KT;H11LSL-Cas9	Lenti-sgCebps/Cre	30	0.127766
MT1205	CM349	KT;H11LSL-Cas9	Lenti-sgCebps/Cre	31	5.4e-05
MT1205	CM349	KT;H11LSL-Cas9	Lenti-sgCebps/Cre	32	0.106561
MT1205	CM349	KT;H11LSL-Cas9	Lenti-sgCebps/Cre	33	0.0227151
MT1205	CM349	KT;H11LSL-Cas9	Lenti-sgCebps/Cre	34	0.234651
MT1205	CM349	KT;H11LSL-Cas9	Lenti-sgCebps/Cre	35	0.0196397
MT1205	CM349	KT;H11LSL-Cas9	Lenti-sgCebps/Cre	36	0.357021
MT1205	CM349	KT;H11LSL-Cas9	Lenti-sgCebps/Cre	37	0.255316
MT1205	CM349	KT;H11LSL-Cas9	Lenti-sgCebps/Cre	38	0.200389
MT1205	CM349	KT;H11LSL-Cas9	Lenti-sgCebps/Cre	39	0.254128
MT1205	CM349	KT;H11LSL-Cas9	Lenti-sgCebps/Cre	40	0.057624
MT1205	CM349	KT;H11LSL-Cas9	Lenti-sgCebps/Cre	41	0.0333442
MT1205	CM349	KT;H11LSL-Cas9	Lenti-sgCebps/Cre	42	0.0819578
MT1205	CM349	KT;H11LSL-Cas9	Lenti-sgCebps/Cre	43	0.046833
MT1205	CM349	KT;H11LSL-Cas9	Lenti-sgCebps/Cre	44	0.00992774
MT1205	CM349	KT;H11LSL-Cas9	Lenti-sgCebps/Cre	45	0.0492071
MT1205	CM349	KT;H11LSL-Cas9	Lenti-sgCebps/Cre	46	0.0722998
MT1205	CM349	KT;H11LSL-Cas9	Lenti-sgCebps/Cre	47	0.0382542
MT1201	CM355	KT;H11LSL-Cas9	Lenti-sgInert/Cre	1	0.0358262
MT1201	CM355	KT;H11LSL-Cas9	Lenti-sgInert/Cre	2	0.0232007
MT1201	CM355	KT;H11LSL-Cas9	Lenti-sgInert/Cre	3	0.0882166
MT1212	CM356	KT;H11LSL-Cas9	Lenti-sgCebps/Cre	1	0.114978
MT1212	CM356	KT;H11LSL-Cas9	Lenti-sgCebps/Cre	2	0.464499
MT1212	CM356	KT;H11LSL-Cas9	Lenti-sgCebps/Cre	3	0.109475
MT1212	CM356	KT;H11LSL-Cas9	Lenti-sgCebps/Cre	4	0.0714366
MT1212	CM356	KT;H11LSL-Cas9	Lenti-sgCebps/Cre	5	0.234489
MT1212	CM356	KT;H11LSL-Cas9	Lenti-sgCebps/Cre	6	0.177027
MT1212	CM356	KT;H11LSL-Cas9	Lenti-sgCebps/Cre	7	0.114007
MT1212	CM356	KT;H11LSL-Cas9	Lenti-sgCebps/Cre	8	0.344395
MT1212	CM356	KT;H11LSL-Cas9	Lenti-sgCebps/Cre	9	0.194778
MT1212	CM356	KT;H11LSL-Cas9	Lenti-sgCebps/Cre	10	0.351356
MT1212	CM356	KT;H11LSL-Cas9	Lenti-sgCebps/Cre	11	0.162081
MT1212	CM356	KT;H11LSL-Cas9	Lenti-sgCebps/Cre	12	0.225209
MT1212	CM356	KT;H11LSL-Cas9	Lenti-sgCebps/Cre	1	0.131596
MT1212	CM356	KT;H11LSL-Cas9	Lenti-sgCebps/Cre	2	0.147729
MT1212	CM356	KT;H11LSL-Cas9	Lenti-sgCebps/Cre	3	0.0789363
