# Supplementary material for: LKB1 drives stasis and C/EBP-mediated reprogramming to an alveolar type II fate in lung cancer
Source: Nat Commun. 2022 Feb 28;13:1090. doi: 10.1038/s41467-022-28619-8 (PMC8885825; doi:10.1038/s41467-022-28619-8)
Supplement: Supplementary file 16 — Source Data [file 41467_2022_28619_MOESM16_ESM.zip › Source_Data/Source_Data_Supplementary_Figure_2.xlsx]

## Sheet: Supplementary Fig. 2a
Mouse	Genotype	Tissue	Expression_Level_Normalized_to_Lkb1+/+
1	Lkb1+/+	Liver	121.421
2	Lkb1+/+	Liver	115.745
3	Lkb1+/+	Liver	62.8334
1	Lkb1+/+	Lung	49.2964
2	Lkb1+/+	Lung	156.388
3	Lkb1+/+	Lung	94.3153
1	Lkb1+/+	Spleen	98.9959
2	Lkb1+/+	Spleen	112.078
3	Lkb1+/+	Spleen	88.9256
1	Lkb1XTR/XTR	Liver	9.36563
2	Lkb1XTR/XTR	Liver	13.4924
3	Lkb1XTR/XTR	Liver	12.2682
4	Lkb1XTR/XTR	Liver	19.9538
1	Lkb1XTR/XTR	Lung	13.431
2	Lkb1XTR/XTR	Lung	26.1271
3	Lkb1XTR/XTR	Lung	25.1666
4	Lkb1XTR/XTR	Lung	20.8869
1	Lkb1XTR/XTR	Spleen	55.4904
2	Lkb1XTR/XTR	Spleen	6.47247
3	Lkb1XTR/XTR	Spleen	14.2246
4	Lkb1XTR/XTR	Spleen	95.5267

## Sheet: Supplementary Fig. 2h
Mouse	Class	Lung_Weight
CM1837	KT	0.1568
CM1534	KT	0.1338
CM1535	KT	0.1272
CM1578	KT	0.1533
CM1831	KT	0.1322
CM1908	KT;Lkb1XTR/XTR	0.8494
CM1906	KT;Lkb1XTR/XTR	0.7841
CM1905	KT;Lkb1XTR/XTR	0.554
CM1909	KT;Lkb1XTR/XTR	0.7675
CM2116	KT;Lkb1XTR/XTR	0.9455

## Sheet: Supplementary Fig. 2i
Mouse	Class	Surface_Tumor_Number
CM1837	KT	8
CM1534	KT	22
CM1535	KT	23
CM1578	KT	20
CM1831	KT	22
CM1908	KT;Lkb1XTR/XTR	332
CM1906	KT;Lkb1XTR/XTR	312
CM1905	KT;Lkb1XTR/XTR	339
CM1909	KT;Lkb1XTR/XTR	269
CM2116	KT;Lkb1XTR/XTR	300

## Sheet: Supplementary Fig. 2j
Mouse	Block	Genotype	Tumor_Fraction
CM1837	CM214	KT	1.74
CM1534	CM215	KT	0.397
CM1535	CM216	KT	0.513
CM1578	CM217	KT	2.33
CM1831	CM218	KT	0.801
CM1908	CM208	KT;Lkb1XTR/XTR	31.2
CM1906	CM209	KT;Lkb1XTR/XTR	37.4
CM1905	CM210	KT;Lkb1XTR/XTR	26.5
CM1909	CM212	KT;Lkb1XTR/XTR	24.5
CM2116	CM213	KT;Lkb1XTR/XTR	16.8

## Sheet: Supplementary Fig. 2k
Mouse	Block	Genotype	Tumor	Tumor_Size
CM1908	CM208	KT;Lkb1XTR/XTR	1	0.335445
CM1908	CM208	KT;Lkb1XTR/XTR	2	0.140157
CM1908	CM208	KT;Lkb1XTR/XTR	3	0.103253
CM1908	CM208	KT;Lkb1XTR/XTR	4	0.0901287
CM1908	CM208	KT;Lkb1XTR/XTR	5	0.202299
CM1908	CM208	KT;Lkb1XTR/XTR	6	0.0651708
CM1908	CM208	KT;Lkb1XTR/XTR	7	0.120975
CM1908	CM208	KT;Lkb1XTR/XTR	8	0.0792482
CM1908	CM208	KT;Lkb1XTR/XTR	9	0.0878292
CM1908	CM208	KT;Lkb1XTR/XTR	10	0.0716767
CM1908	CM208	KT;Lkb1XTR/XTR	11	0.0918112
CM1908	CM208	KT;Lkb1XTR/XTR	12	0.0766682
CM1908	CM208	KT;Lkb1XTR/XTR	13	0.0693772
CM1908	CM208	KT;Lkb1XTR/XTR	14	0.126304
CM1908	CM208	KT;Lkb1XTR/XTR	15	0.0759391
CM1908	CM208	KT;Lkb1XTR/XTR	16	0.0911382
CM1908	CM208	KT;Lkb1XTR/XTR	17	0.282949
CM1908	CM208	KT;Lkb1XTR/XTR	18	0.0702746
CM1908	CM208	KT;Lkb1XTR/XTR	19	0.0786873
CM1908	CM208	KT;Lkb1XTR/XTR	20	0.0632639
CM1908	CM208	KT;Lkb1XTR/XTR	21	0.164105
CM1908	CM208	KT;Lkb1XTR/XTR	22	1.30622
CM1908	CM208	KT;Lkb1XTR/XTR	23	0.155524
CM1908	CM208	KT;Lkb1XTR/XTR	24	0.0396521
CM1908	CM208	KT;Lkb1XTR/XTR	25	0.0721814
CM1908	CM208	KT;Lkb1XTR/XTR	2	0.180986
CM1908	CM208	KT;Lkb1XTR/XTR	3	0.165283
CM1908	CM208	KT;Lkb1XTR/XTR	4	0.0889509
CM1908	CM208	KT;Lkb1XTR/XTR	5	0.117106
CM1908	CM208	KT;Lkb1XTR/XTR	6	0.0704989
CM1908	CM208	KT;Lkb1XTR/XTR	7	0.163264
CM1908	CM208	KT;Lkb1XTR/XTR	8	0.0443072
CM1908	CM208	KT;Lkb1XTR/XTR	9	0.079809
CM1908	CM208	KT;Lkb1XTR/XTR	10	0.15844
CM1908	CM208	KT;Lkb1XTR/XTR	11	0.130229
CM1908	CM208	KT;Lkb1XTR/XTR	12	0.0559729
CM1908	CM208	KT;Lkb1XTR/XTR	13	0.203364
CM1908	CM208	KT;Lkb1XTR/XTR	14	0.0474479
CM1908	CM208	KT;Lkb1XTR/XTR	15	0.241727
CM1908	CM208	KT;Lkb1XTR/XTR	16	0.0445876
CM1908	CM208	KT;Lkb1XTR/XTR	17	0.142961
CM1908	CM208	KT;Lkb1XTR/XTR	18	0.150027
CM1908	CM208	KT;Lkb1XTR/XTR	19	0.0940546
CM1908	CM208	KT;Lkb1XTR/XTR	20	0.134099
CM1908	CM208	KT;Lkb1XTR/XTR	21	0.200224
CM1908	CM208	KT;Lkb1XTR/XTR	22	0.194391
CM1908	CM208	KT;Lkb1XTR/XTR	23	0.103982
CM1908	CM208	KT;Lkb1XTR/XTR	24	0.0895117
CM1908	CM208	KT;Lkb1XTR/XTR	25	0.0995509
CM1908	CM208	KT;Lkb1XTR/XTR	26	0.0540099
CM1908	CM208	KT;Lkb1XTR/XTR	27	0.12793
CM1908	CM208	KT;Lkb1XTR/XTR	28	0.109758
CM1908	CM208	KT;Lkb1XTR/XTR	29	0.0708915
CM1908	CM208	KT;Lkb1XTR/XTR	30	0.0621422
CM1908	CM208	KT;Lkb1XTR/XTR	31	0.0874366
CM1908	CM208	KT;Lkb1XTR/XTR	32	0.123387
CM1906	CM209	KT;Lkb1XTR/XTR	1	0.06461
CM1906	CM209	KT;Lkb1XTR/XTR	2	0.323498
CM1906	CM209	KT;Lkb1XTR/XTR	3	0.240549
CM1906	CM209	KT;Lkb1XTR/XTR	4	0.187324
CM1906	CM209	KT;Lkb1XTR/XTR	5	0.17263
CM1906	CM209	KT;Lkb1XTR/XTR	6	0.108861
CM1906	CM209	KT;Lkb1XTR/XTR	7	0.11374
CM1906	CM209	KT;Lkb1XTR/XTR	8	0.143185
CM1906	CM209	KT;Lkb1XTR/XTR	9	0.129669
CM1906	CM209	KT;Lkb1XTR/XTR	10	0.150252
CM1906	CM209	KT;Lkb1XTR/XTR	11	0.214413
CM1906	CM209	KT;Lkb1XTR/XTR	12	0.356084
CM1906	CM209	KT;Lkb1XTR/XTR	13	0.17678
CM1906	CM209	KT;Lkb1XTR/XTR	14	0.108581
CM1906	CM209	KT;Lkb1XTR/XTR	15	0.214637
CM1906	CM209	KT;Lkb1XTR/XTR	16	0.195793
CM1906	CM209	KT;Lkb1XTR/XTR	17	0.279023
CM1906	CM209	KT;Lkb1XTR/XTR	18	0.108356
CM1906	CM209	KT;Lkb1XTR/XTR	19	0.176051
CM1906	CM209	KT;Lkb1XTR/XTR	20	0.230229
CM1906	CM209	KT;Lkb1XTR/XTR	21	0.159338
CM1906	CM209	KT;Lkb1XTR/XTR	22	0.081772
CM1906	CM209	KT;Lkb1XTR/XTR	23	0.505719
CM1906	CM209	KT;Lkb1XTR/XTR	24	0.207346
CM1906	CM209	KT;Lkb1XTR/XTR	25	0.0887265
CM1906	CM209	KT;Lkb1XTR/XTR	26	0.0802016
CM1906	CM209	KT;Lkb1XTR/XTR	27	0.0670777
CM1906	CM209	KT;Lkb1XTR/XTR	28	0.236511
CM1906	CM209	KT;Lkb1XTR/XTR	29	0.0955128
CM1906	CM209	KT;Lkb1XTR/XTR	30	0.107403
CM1906	CM209	KT;Lkb1XTR/XTR	31	0.0992144
CM1906	CM209	KT;Lkb1XTR/XTR	32	0.110656
CM1906	CM209	KT;Lkb1XTR/XTR	33	0.170779
CM1906	CM209	KT;Lkb1XTR/XTR	34	0.496128
CM1906	CM209	KT;Lkb1XTR/XTR	1	0.200841
CM1906	CM209	KT;Lkb1XTR/XTR	2	0.225069
CM1906	CM209	KT;Lkb1XTR/XTR	3	0.101963
CM1906	CM209	KT;Lkb1XTR/XTR	4	0.218676
CM1906	CM209	KT;Lkb1XTR/XTR	5	0.089007
CM1906	CM209	KT;Lkb1XTR/XTR	6	0.0674703
CM1906	CM209	KT;Lkb1XTR/XTR	7	0.112731
CM1906	CM209	KT;Lkb1XTR/XTR	8	0.190857
CM1906	CM209	KT;Lkb1XTR/XTR	9	0.139652
CM1906	CM209	KT;Lkb1XTR/XTR	10	0.189007
CM1906	CM209	KT;Lkb1XTR/XTR	11	0.0462702
CM1906	CM209	KT;Lkb1XTR/XTR	12	0.23724
CM1906	CM209	KT;Lkb1XTR/XTR	13	0.0609083
CM1906	CM209	KT;Lkb1XTR/XTR	14	0.148569
CM1906	CM209	KT;Lkb1XTR/XTR	15	0.185361
CM1906	CM209	KT;Lkb1XTR/XTR	16	0.154963
CM1906	CM209	KT;Lkb1XTR/XTR	17	0.224789
CM1906	CM209	KT;Lkb1XTR/XTR	18	0.225911
CM1906	CM209	KT;Lkb1XTR/XTR	19	0.261468
CM1906	CM209	KT;Lkb1XTR/XTR	20	0.28351
CM1906	CM209	KT;Lkb1XTR/XTR	21	0.243016
CM1906	CM209	KT;Lkb1XTR/XTR	22	0.284127
CM1906	CM209	KT;Lkb1XTR/XTR	23	0.117666
CM1906	CM209	KT;Lkb1XTR/XTR	24	0.107347
CM1906	CM209	KT;Lkb1XTR/XTR	25	0.121536
CM1906	CM209	KT;Lkb1XTR/XTR	26	0.36416
CM1906	CM209	KT;Lkb1XTR/XTR	27	0.179977
CM1906	CM209	KT;Lkb1XTR/XTR	28	0.0817159
CM1906	CM209	KT;Lkb1XTR/XTR	29	0.104262
CM1906	CM209	KT;Lkb1XTR/XTR	30	0.113292
CM1906	CM209	KT;Lkb1XTR/XTR	31	0.0630957
CM1906	CM209	KT;Lkb1XTR/XTR	32	0.0745931
CM1906	CM209	KT;Lkb1XTR/XTR	33	0.0826693
CM1906	CM209	KT;Lkb1XTR/XTR	34	0.0991023
CM1906	CM209	KT;Lkb1XTR/XTR	35	0.210375
CM1905	CM210	KT;Lkb1XTR/XTR	1	0.063993
CM1905	CM210	KT;Lkb1XTR/XTR	2	0.241951
CM1905	CM210	KT;Lkb1XTR/XTR	3	0.172574
CM1905	CM210	KT;Lkb1XTR/XTR	4	0.11346
CM1905	CM210	KT;Lkb1XTR/XTR	5	0.0987097
CM1905	CM210	KT;Lkb1XTR/XTR	6	0.119685
CM1905	CM210	KT;Lkb1XTR/XTR	7	0.160964
CM1905	CM210	KT;Lkb1XTR/XTR	8	0.10258
CM1905	CM210	KT;Lkb1XTR/XTR	9	0.10443
CM1905	CM210	KT;Lkb1XTR/XTR	10	0.30987
CM1905	CM210	KT;Lkb1XTR/XTR	11	0.165619
CM1905	CM210	KT;Lkb1XTR/XTR	12	0.153785
CM1905	CM210	KT;Lkb1XTR/XTR	13	0.263207
CM1905	CM210	KT;Lkb1XTR/XTR	14	0.171452
CM1905	CM210	KT;Lkb1XTR/XTR	15	0.284575
CM1905	CM210	KT;Lkb1XTR/XTR	16	0.317553
CM1905	CM210	KT;Lkb1XTR/XTR	17	0.0612449
CM1905	CM210	KT;Lkb1XTR/XTR	18	0.0941668
CM1905	CM210	KT;Lkb1XTR/XTR	19	0.199214
CM1905	CM210	KT;Lkb1XTR/XTR	20	0.373975
CM1905	CM210	KT;Lkb1XTR/XTR	21	0.24655
CM1905	CM210	KT;Lkb1XTR/XTR	22	0.232136
CM1905	CM210	KT;Lkb1XTR/XTR	23	0.240437
CM1905	CM210	KT;Lkb1XTR/XTR	24	0.10443
CM1905	CM210	KT;Lkb1XTR/XTR	25	0.212058
CM1905	CM210	KT;Lkb1XTR/XTR	26	0.275714
CM1905	CM210	KT;Lkb1XTR/XTR	27	0.151037
CM1905	CM210	KT;Lkb1XTR/XTR	28	0.174873
CM1905	CM210	KT;Lkb1XTR/XTR	29	0.121032
CM1905	CM210	KT;Lkb1XTR/XTR	1	0.153841
CM1905	CM210	KT;Lkb1XTR/XTR	2	0.0874927
CM1905	CM210	KT;Lkb1XTR/XTR	3	0.123611
CM1905	CM210	KT;Lkb1XTR/XTR	4	0.0241727
CM1905	CM210	KT;Lkb1XTR/XTR	5	0.108076
CM1905	CM210	KT;Lkb1XTR/XTR	6	0.2083
CM1905	CM210	KT;Lkb1XTR/XTR	7	0.038923
CM1905	CM210	KT;Lkb1XTR/XTR	8	0.0878853
CM1905	CM210	KT;Lkb1XTR/XTR	9	0.323386
CM1905	CM210	KT;Lkb1XTR/XTR	10	0.117722
CM1905	CM210	KT;Lkb1XTR/XTR	11	0.303364
CM1905	CM210	KT;Lkb1XTR/XTR	12	0.277957
CM1905	CM210	KT;Lkb1XTR/XTR	13	0.050813
CM1905	CM210	KT;Lkb1XTR/XTR	14	0.349915
CM1905	CM210	KT;Lkb1XTR/XTR	15	0.142344
CM1905	CM210	KT;Lkb1XTR/XTR	16	0.125574
CM1905	CM210	KT;Lkb1XTR/XTR	17	0.158384
CM1905	CM210	KT;Lkb1XTR/XTR	18	0.349858
CM1905	CM210	KT;Lkb1XTR/XTR	19	0.201401
CM1905	CM210	KT;Lkb1XTR/XTR	20	0.1507
CM1905	CM210	KT;Lkb1XTR/XTR	21	0.17263
CM1905	CM210	KT;Lkb1XTR/XTR	22	0.258159
CM1905	CM210	KT;Lkb1XTR/XTR	23	0.12535
CM1905	CM210	KT;Lkb1XTR/XTR	24	0.291025
CM1905	CM210	KT;Lkb1XTR/XTR	25	0.0513739
CM1905	CM210	KT;Lkb1XTR/XTR	26	0.335164
CM1905	CM210	KT;Lkb1XTR/XTR	27	0.19024
CM1905	CM210	KT;Lkb1XTR/XTR	28	0.0583284
CM1905	CM210	KT;Lkb1XTR/XTR	29	0.157935
CM1905	CM210	KT;Lkb1XTR/XTR	30	0.0667412
CM1905	CM210	KT;Lkb1XTR/XTR	31	0.102299
CM1905	CM210	KT;Lkb1XTR/XTR	32	0.0844641
CM1905	CM210	KT;Lkb1XTR/XTR	33	0.135277
CM1905	CM210	KT;Lkb1XTR/XTR	34	0.0757148
CM1905	CM210	KT;Lkb1XTR/XTR	35	0.0789677
CM1905	CM210	KT;Lkb1XTR/XTR	36	0.148681
CM1905	CM210	KT;Lkb1XTR/XTR	37	0.107235
CM1905	CM210	KT;Lkb1XTR/XTR	38	0.17779
CM1905	CM210	KT;Lkb1XTR/XTR	39	0.156646
CM1905	CM210	KT;Lkb1XTR/XTR	40	0.235725
CM1905	CM210	KT;Lkb1XTR/XTR	41	0.114638
CM1905	CM210	KT;Lkb1XTR/XTR	42	0.224789
CM1909	CM212	KT;Lkb1XTR/XTR	1	0.117947
CM1909	CM212	KT;Lkb1XTR/XTR	2	0.0809307
CM1909	CM212	KT;Lkb1XTR/XTR	3	0.143914
CM1909	CM212	KT;Lkb1XTR/XTR	4	0.0571507
CM1909	CM212	KT;Lkb1XTR/XTR	5	0.258047
CM1909	CM212	KT;Lkb1XTR/XTR	6	0.134155
CM1909	CM212	KT;Lkb1XTR/XTR	7	0.144026
CM1909	CM212	KT;Lkb1XTR/XTR	8	0.0584967
CM1909	CM212	KT;Lkb1XTR/XTR	9	0.0796408
CM1909	CM212	KT;Lkb1XTR/XTR	10	0.251317
CM1909	CM212	KT;Lkb1XTR/XTR	11	0.289287
CM1909	CM212	KT;Lkb1XTR/XTR	12	0.0828376
CM1909	CM212	KT;Lkb1XTR/XTR	13	0.434883
CM1909	CM212	KT;Lkb1XTR/XTR	14	0.196915
CM1909	CM212	KT;Lkb1XTR/XTR	15	0.239427
CM1909	CM212	KT;Lkb1XTR/XTR	16	0.147952
CM1909	CM212	KT;Lkb1XTR/XTR	17	0.114357
CM1909	CM212	KT;Lkb1XTR/XTR	18	0.118115
CM1909	CM212	KT;Lkb1XTR/XTR	19	0.10185
CM1909	CM212	KT;Lkb1XTR/XTR	20	0.40886
CM1909	CM212	KT;Lkb1XTR/XTR	21	0.113236
CM1909	CM212	KT;Lkb1XTR/XTR	22	0.34941
CM1909	CM212	KT;Lkb1XTR/XTR	23	0.137016
CM1909	CM212	KT;Lkb1XTR/XTR	24	0.482219
CM1909	CM212	KT;Lkb1XTR/XTR	25	0.318226
CM1909	CM212	KT;Lkb1XTR/XTR	26	0.239876
CM1909	CM212	KT;Lkb1XTR/XTR	27	0.0965784
CM1909	CM212	KT;Lkb1XTR/XTR	28	0.0728545
CM1909	CM212	KT;Lkb1XTR/XTR	29	0.318843
CM1909	CM212	KT;Lkb1XTR/XTR	30	0.19282
CM1909	CM212	KT;Lkb1XTR/XTR	31	0.10258
CM1909	CM212	KT;Lkb1XTR/XTR	32	0.204654
CM1909	CM212	KT;Lkb1XTR/XTR	33	0.0822767
CM1909	CM212	KT;Lkb1XTR/XTR	34	0.122041
CM1909	CM212	KT;Lkb1XTR/XTR	35	0.162254
CM1909	CM212	KT;Lkb1XTR/XTR	36	0.25614
CM1909	CM212	KT;Lkb1XTR/XTR	37	0.859728
CM1909	CM212	KT;Lkb1XTR/XTR	1	0.255355
CM1909	CM212	KT;Lkb1XTR/XTR	2	0.0500279
CM1909	CM212	KT;Lkb1XTR/XTR	3	0.0885583
CM1909	CM212	KT;Lkb1XTR/XTR	4	0.386594
CM1909	CM212	KT;Lkb1XTR/XTR	5	0.323498
CM1909	CM212	KT;Lkb1XTR/XTR	6	0.150027
CM1909	CM212	KT;Lkb1XTR/XTR	7	0.146831
CM1909	CM212	KT;Lkb1XTR/XTR	8	0.195232
CM1909	CM212	KT;Lkb1XTR/XTR	9	0.1106
CM1909	CM212	KT;Lkb1XTR/XTR	10	0.0611327
CM1909	CM212	KT;Lkb1XTR/XTR	11	0.218563
CM1909	CM212	KT;Lkb1XTR/XTR	12	0.0522152
CM1909	CM212	KT;Lkb1XTR/XTR	13	0.192203
CM1909	CM212	KT;Lkb1XTR/XTR	14	0.381042
CM1909	CM212	KT;Lkb1XTR/XTR	15	0.0833424
CM1909	CM212	KT;Lkb1XTR/XTR	16	0.298204
CM1909	CM212	KT;Lkb1XTR/XTR	17	0.11245
CM1909	CM212	KT;Lkb1XTR/XTR	18	0.165451
CM1909	CM212	KT;Lkb1XTR/XTR	19	0.109646
CM1909	CM212	KT;Lkb1XTR/XTR	20	0.0436342
CM2116	CM213	KT;Lkb1XTR/XTR	1	0.285305
CM2116	CM213	KT;Lkb1XTR/XTR	2	0.285305
CM2116	CM213	KT;Lkb1XTR/XTR	3	0.135501
CM2116	CM213	KT;Lkb1XTR/XTR	4	0.262422
CM2116	CM213	KT;Lkb1XTR/XTR	5	0.12793
CM2116	CM213	KT;Lkb1XTR/XTR	6	0.108581
CM2116	CM213	KT;Lkb1XTR/XTR	7	0.229668
CM2116	CM213	KT;Lkb1XTR/XTR	8	0.135333
CM2116	CM213	KT;Lkb1XTR/XTR	9	0.0960176
CM2116	CM213	KT;Lkb1XTR/XTR	10	0.165619
CM2116	CM213	KT;Lkb1XTR/XTR	11	0.091026
CM2116	CM213	KT;Lkb1XTR/XTR	12	0.265955
CM2116	CM213	KT;Lkb1XTR/XTR	13	0.0424003
CM2116	CM213	KT;Lkb1XTR/XTR	14	0.21789
CM2116	CM213	KT;Lkb1XTR/XTR	15	0.253953
CM2116	CM213	KT;Lkb1XTR/XTR	16	0.142736
CM2116	CM213	KT;Lkb1XTR/XTR	17	0.15401
CM2116	CM213	KT;Lkb1XTR/XTR	18	0.270218
CM2116	CM213	KT;Lkb1XTR/XTR	19	0.0642735
CM2116	CM213	KT;Lkb1XTR/XTR	20	0.160179
CM2116	CM213	KT;Lkb1XTR/XTR	21	0.114918
CM2116	CM213	KT;Lkb1XTR/XTR	22	0.185361
CM2116	CM213	KT;Lkb1XTR/XTR	23	0.12535
CM2116	CM213	KT;Lkb1XTR/XTR	24	0.241839
CM2116	CM213	KT;Lkb1XTR/XTR	25	0.0692089
CM2116	CM213	KT;Lkb1XTR/XTR	26	0.0777899
CM2116	CM213	KT;Lkb1XTR/XTR	27	0.185754
CM2116	CM213	KT;Lkb1XTR/XTR	28	0.154178
CM2116	CM213	KT;Lkb1XTR/XTR	29	0.208468
CM2116	CM213	KT;Lkb1XTR/XTR	30	0.0987657
CM2116	CM213	KT;Lkb1XTR/XTR	31	0.141054
CM2116	CM213	KT;Lkb1XTR/XTR	32	0.0563655
CM2116	CM213	KT;Lkb1XTR/XTR	33	0.132361
CM2116	CM213	KT;Lkb1XTR/XTR	34	0.249242
CM2116	CM213	KT;Lkb1XTR/XTR	35	0.210992
CM2116	CM213	KT;Lkb1XTR/XTR	36	0.351092
CM2116	CM213	KT;Lkb1XTR/XTR	37	0.114638
CM2116	CM213	KT;Lkb1XTR/XTR	38	0.315534
CM2116	CM213	KT;Lkb1XTR/XTR	39	0.0549072
CM2116	CM213	KT;Lkb1XTR/XTR	40	0.362478
CM2116	CM213	KT;Lkb1XTR/XTR	41	0.262702
CM2116	CM213	KT;Lkb1XTR/XTR	42	0.0808185
CM2116	CM213	KT;Lkb1XTR/XTR	43	0.14655
CM2116	CM213	KT;Lkb1XTR/XTR	44	0.111609
CM2116	CM213	KT;Lkb1XTR/XTR	1	0.223275
CM2116	CM213	KT;Lkb1XTR/XTR	2	0.0913625
CM2116	CM213	KT;Lkb1XTR/XTR	3	0.121592
CM2116	CM213	KT;Lkb1XTR/XTR	4	0.0861466
CM2116	CM213	KT;Lkb1XTR/XTR	5	0.0744809
CM2116	CM213	KT;Lkb1XTR/XTR	6	0.070555
CM2116	CM213	KT;Lkb1XTR/XTR	7	0.12277
CM2116	CM213	KT;Lkb1XTR/XTR	8	0.0945033
CM2116	CM213	KT;Lkb1XTR/XTR	9	0.0843519
CM2116	CM213	KT;Lkb1XTR/XTR	10	0.104879
CM2116	CM213	KT;Lkb1XTR/XTR	11	0.113909
CM2116	CM213	KT;Lkb1XTR/XTR	12	0.385641
CM2116	CM213	KT;Lkb1XTR/XTR	13	0.105889
CM2116	CM213	KT;Lkb1XTR/XTR	14	0.111385
CM2116	CM213	KT;Lkb1XTR/XTR	15	0.119237
CM2116	CM213	KT;Lkb1XTR/XTR	16	0.260122
CM2116	CM213	KT;Lkb1XTR/XTR	17	0.0519908
CM2116	CM213	KT;Lkb1XTR/XTR	18	0.138867
CM2116	CM213	KT;Lkb1XTR/XTR	19	0.0925403
CM2116	CM213	KT;Lkb1XTR/XTR	20	0.119629
CM2116	CM213	KT;Lkb1XTR/XTR	21	0.186483
CM1837	CM214	KT	1	0.0469993
CM1837	CM214	KT	1	0.0407177
CM1837	CM214	KT	2	0.0231631
CM1837	CM214	KT	3	0.0470553
CM1837	CM214	KT	4	0.0264161
CM1837	CM214	KT	5	0.0435781
CM1837	CM214	KT	6	0.0596184
CM1837	CM214	KT	7	0.0303981
CM1837	CM214	KT	8	0.0246774
CM1837	CM214	KT	9	0.0229388
CM1837	CM214	KT	10	0.0188446
CM1837	CM214	KT	11	0.0222658
CM1837	CM214	KT	12	0.0247335
CM1837	CM214	KT	13	0.0255187
CM1837	CM214	KT	14	0.0113853
CM1534	CM215	KT	1	0.0182837
CM1534	CM215	KT	2	0.0919795
CM1534	CM215	KT	3	0.023107
CM1534	CM215	KT	4	0.0157599
CM1534	CM215	KT	5	0.024397
CM1534	CM215	KT	6	0.015816
CM1534	CM215	KT	7	0.0643856
CM1534	CM215	KT	8	0.0268086
CM1534	CM215	KT	9	0.0636004
CM1534	CM215	KT	10	0.0432976
CM1534	CM215	KT	11	0.0205832
CM1534	CM215	KT	12	0.0086371
CM1534	CM215	KT	1	0.023051
CM1534	CM215	KT	2	0.0215367
CM1534	CM215	KT	3	0.0115535
CM1534	CM215	KT	4	0.0107683
CM1534	CM215	KT	5	0.020471
CM1534	CM215	KT	6	0.0242848
CM1535	CM216	KT	1	0.0337632
CM1535	CM216	KT	2	0.0295568
CM1535	CM216	KT	3	0.0163768
CM1535	CM216	KT	4	0.0301737
CM1535	CM216	KT	5	0.0180033
CM1535	CM216	KT	6	0.0186202
CM1535	CM216	KT	7	0.0301737
CM1535	CM216	KT	1	0.0161525
CM1535	CM216	KT	2	0.0250139
CM1535	CM216	KT	3	0.061357
CM1535	CM216	KT	4	0.0197419
CM1578	CM217	KT	1	0.0518787
CM1578	CM217	KT	2	0.0614131
CM1578	CM217	KT	3	0.0353336
CM1578	CM217	KT	4	0.0559168
CM1578	CM217	KT	5	0.0457654
CM1578	CM217	KT	6	0.0374648
CM1578	CM217	KT	7	0.0311833
CM1578	CM217	KT	8	0.0513178
CM1578	CM217	KT	9	0.0619179
CM1578	CM217	KT	10	0.114077
CM1578	CM217	KT	11	0.023724
CM1578	CM217	KT	12	0.0799212
CM1578	CM217	KT	13	0.0320246
CM1578	CM217	KT	14	0.102916
CM1578	CM217	KT	15	0.0593941
CM1578	CM217	KT	16	0.034941
CM1578	CM217	KT	17	0.0271452
CM1578	CM217	KT	18	0.044868
CM1578	CM217	KT	19	0.0967467
CM1578	CM217	KT	20	0.0365114
CM1578	CM217	KT	21	0.00947837
CM1578	CM217	KT	1	0.0228266
CM1578	CM217	KT	2	0.0200784
CM1578	CM217	KT	3	0.0152551
CM1578	CM217	KT	4	0.0136287
CM1831	CM218	KT	1	0.0162086
CM1831	CM218	KT	2	0.0373526
CM1831	CM218	KT	1	0.0827254
CM1831	CM218	KT	2	0.0459336
CM1831	CM218	KT	3	0.0588332
CM1831	CM218	KT	4	0.0570385
CM1831	CM218	KT	5	0.101177
CM1831	CM218	KT	6	0.0311833

## Sheet: Supplementary Fig. 2m
Timepoint(weeks)	Frequency _NKX2-1positive;HMGA2negative_Areas	Frequency _NKX2-1negative;HMGA2positive_Areas
12	65	0
12	64	1
12	68	0
12	34	0
12	33	0
16	23	0
16	53	0
16	9	0
16	57	0
16	22	0
16	43	1
20	48	0
20	32	1
20	46	0
20	41	0
20	52	0
20	34	5
24	35	0
24	20	0
24	8	0
28	13	0
28	5	0
28	19	2
28	23	0
28	18	1
