# Supplementary material for: LKB1 drives stasis and C/EBP-mediated reprogramming to an alveolar type II fate in lung cancer
Source: Nat Commun. 2022 Feb 28;13:1090. doi: 10.1038/s41467-022-28619-8 (PMC8885825; doi:10.1038/s41467-022-28619-8)
Supplement: Supplementary file 16 — Source Data [file 41467_2022_28619_MOESM16_ESM.zip › Source_Data/Source_Data_Supplementary_Figure_3.xlsx]

## Sheet: Supplementary Fig. 3a
Mouse	Genotype	Treatment	Class	Lung_Weight
CM1431	KT	Vehicle	Lkb1 Wild-Type	0.2095
CM1421	KT	Vehicle	Lkb1 Wild-Type	0.1523
CM1418	KT	Vehicle	Lkb1 Wild-Type	0.1429
CM1428	KT	Tamoxifen	Lkb1 Wild-Type	0.1568
CM1482	KT	Tamoxifen	Lkb1 Wild-Type	0.1653
CM1417	KT	Tamoxifen	Lkb1 Wild-Type	0.164
CM1353	KT;Lkb1XTR/XTR	Vehicle	Non-Restored	0.6436
CM1264	KT;Lkb1XTR/XTR	Vehicle	Non-Restored	0.2844
CM1265	KT;Lkb1XTR/XTR	Vehicle	Non-Restored	1.0439
CM1338	KT;Lkb1XTR/XTR	Vehicle	Non-Restored	0.1845
CM1222	KT;Lkb1XTR/XTR	Vehicle	Non-Restored	0.3864
CM1274	KT;Lkb1XTR/XTR	Tamoxifen	Non-Restored	0.5051
CM1357	KT;Lkb1XTR/XTR	Tamoxifen	Non-Restored	0.398
CM1261	KT;Lkb1XTR/XTR	Tamoxifen	Non-Restored	0.2365
CM1275	KT;Lkb1XTR/XTR	Tamoxifen	Non-Restored	0.1859
CM1316	KT;Lkb1XTR/XTR	Tamoxifen	Non-Restored	0.6401
CM1319	KT;Lkb1XTR/XTR;FLPo-ERT2	Vehicle	Non-Restored	0.4851
CM1339	KT;Lkb1XTR/XTR;FLPo-ERT2	Vehicle	Non-Restored	0.3421
CM1336	KT;Lkb1XTR/XTR;FLPo-ERT2	Vehicle	Non-Restored	0.3553
CM1126	KT;Lkb1XTR/XTR;FLPo-ERT2	Vehicle	Non-Restored	0.8806
CM1117	KT;Lkb1XTR/XTR;FLPo-ERT2	Tamoxifen	Restored	0.119
CM1279	KT;Lkb1XTR/XTR;FLPo-ERT2	Tamoxifen	Restored	0.1831
CM1306	KT;Lkb1XTR/XTR;FLPo-ERT2	Tamoxifen	Restored	0.1787
ZR1938	KT;Lkb1XTR/XTR;FLPo-ERT2	Tamoxifen	Restored	0.1467

## Sheet: Supplementary Fig. 3b
Mouse	Genotype	Treatment	Class	Tumor_Number
CM1431	KT	Vehicle	Lkb1 Wild-Type	12
CM1421	KT	Vehicle	Lkb1 Wild-Type	8
CM1418	KT	Vehicle	Lkb1 Wild-Type	4
CM1428	KT	Tamoxifen	Lkb1 Wild-Type	8
CM1482	KT	Tamoxifen	Lkb1 Wild-Type	1
CM1417	KT	Tamoxifen	Lkb1 Wild-Type	3
CM1353	KT;Lkb1XTR/XTR	Vehicle	Non-Restored	211
CM1264	KT;Lkb1XTR/XTR	Vehicle	Non-Restored	75
CM1265	KT;Lkb1XTR/XTR	Vehicle	Non-Restored	75
CM1338	KT;Lkb1XTR/XTR	Vehicle	Non-Restored	79
CM1222	KT;Lkb1XTR/XTR	Vehicle	Non-Restored	230
CM1274	KT;Lkb1XTR/XTR	Tamoxifen	Non-Restored	147
CM1357	KT;Lkb1XTR/XTR	Tamoxifen	Non-Restored	150
CM1261	KT;Lkb1XTR/XTR	Tamoxifen	Non-Restored	89
CM1275	KT;Lkb1XTR/XTR	Tamoxifen	Non-Restored	79
CM1316	KT;Lkb1XTR/XTR	Tamoxifen	Non-Restored	210
CM1319	KT;Lkb1XTR/XTR;FLPo-ERT2	Vehicle	Non-Restored	145
CM1339	KT;Lkb1XTR/XTR;FLPo-ERT2	Vehicle	Non-Restored	171
CM1336	KT;Lkb1XTR/XTR;FLPo-ERT2	Vehicle	Non-Restored	173
CM1126	KT;Lkb1XTR/XTR;FLPo-ERT2	Vehicle	Non-Restored	134
CM1117	KT;Lkb1XTR/XTR;FLPo-ERT2	Tamoxifen	Restored	34
CM1279	KT;Lkb1XTR/XTR;FLPo-ERT2	Tamoxifen	Restored	17
CM1306	KT;Lkb1XTR/XTR;FLPo-ERT2	Tamoxifen	Restored	6
ZR1938	KT;Lkb1XTR/XTR;FLPo-ERT2	Tamoxifen	Restored	4

## Sheet: Supplementary Fig. 3d
Mouse	Genotype	Treatment	Class	Days_to_Death
KXT18	KT;Lkb1XTR/XTR	Tamoxifen	Non-Restored	76
KXT23	KT;Lkb1XTR/XTR	Vehicle	Non-Restored	76
KXT21	KT;Lkb1XTR/XTR	Vehicle	Non-Restored	83
KXT16	KT;Lkb1XTR/XTR	Tamoxifen	Non-Restored	88
KXT20	KT;Lkb1XTR/XTR	Vehicle	Non-Restored	88
KXFT3	KT;Lkb1XTR/XTR;FLPo-ERT2	Vehicle	Non-Restored	104
KXT10	KT;Lkb1XTR/XTR	Vehicle	Non-Restored	104
KXT14	KT;Lkb1XTR/XTR	Vehicle	Non-Restored	104
KXT19	KT;Lkb1XTR/XTR	Tamoxifen	Non-Restored	107
KXFT17	KT;Lkb1XTR/XTR;FLPo-ERT2	Vehicle	Non-Restored	108
KXT13	KT;Lkb1XTR/XTR	Vehicle	Non-Restored	118
KXFT19	KT;Lkb1XTR/XTR;FLPo-ERT2	Vehicle	Non-Restored	119
KXFT21	KT;Lkb1XTR/XTR;FLPo-ERT2	Vehicle	Non-Restored	119
KXT15	KT;Lkb1XTR/XTR	Tamoxifen	Non-Restored	121
KXT8	KT;Lkb1XTR/XTR	Tamoxifen	Non-Restored	125
KXT9	KT;Lkb1XTR/XTR	Tamoxifen	Non-Restored	125
KXFT20	KT;Lkb1XTR/XTR;FLPo-ERT2	Vehicle	Non-Restored	126
KXT22	KT;Lkb1XTR/XTR	Vehicle	Non-Restored	131
KXT17	KT;Lkb1XTR/XTR	Vehicle	Non-Restored	132
KXFT5	KT;Lkb1XTR/XTR;FLPo-ERT2	Vehicle	Non-Restored	135
KXT5	KT;Lkb1XTR/XTR	Vehicle	Non-Restored	141
KXT1	KT;Lkb1XTR/XTR	Vehicle	Non-Restored	145
KT13	KT	NA	Lkb1 Wild-type	148
KXT3	KT;Lkb1XTR/XTR	Vehicle	Non-Restored	149
KXT12	KT;Lkb1XTR/XTR	Vehicle	Non-Restored	149
KT12	KT	NA	Lkb1 Wild-type	151
KT11	KT	NA	Lkb1 Wild-type	153
KXFT4	KT;Lkb1XTR/XTR;FLPo-ERT2	Vehicle	Non-Restored	155
KXT11	KT;Lkb1XTR/XTR	Vehicle	Non-Restored	156
KXT24	KT;Lkb1XTR/XTR	Tamoxifen	Non-Restored	156
KT10	KT	NA	Lkb1 Wild-type	158
KXT2	KT;Lkb1XTR/XTR	Tamoxifen	Non-Restored	160
KXFT22	KT;Lkb1XTR/XTR;FLPo-ERT2	Tamoxifen	Restored	161
KXFT24	KT;Lkb1XTR/XTR;FLPo-ERT2	Tamoxifen	Restored	164
KXFT18	KT;Lkb1XTR/XTR;FLPo-ERT2	Vehicle	Non-Restored	167
KXFT15	KT;Lkb1XTR/XTR;FLPo-ERT2	Tamoxifen	Restored	168
KXFT23	KT;Lkb1XTR/XTR;FLPo-ERT2	Tamoxifen	Restored	171
KXT4	KT;Lkb1XTR/XTR	Tamoxifen	Non-Restored	172
KXT6	KT;Lkb1XTR/XTR	Vehicle	Non-Restored	176
KXFT13	KT;Lkb1XTR/XTR;FLPo-ERT2	Vehicle	Non-Restored	177
KXFT6	KT;Lkb1XTR/XTR;FLPo-ERT2	Tamoxifen	Restored	181
KXFT7	KT;Lkb1XTR/XTR;FLPo-ERT2	Tamoxifen	Restored	181
KXFT2	KT;Lkb1XTR/XTR;FLPo-ERT2	Tamoxifen	Restored	182
KT14	KT	NA	Lkb1 Wild-type	189
KXT7	KT;Lkb1XTR/XTR	Tamoxifen	Non-Restored	195
KXFT1	KT;Lkb1XTR/XTR;FLPo-ERT2	Tamoxifen	Restored	223
KXFT14	KT;Lkb1XTR/XTR;FLPo-ERT2	Tamoxifen	Restored	223
KXFT16	KT;Lkb1XTR/XTR;FLPo-ERT2	Tamoxifen	Restored	223
KT7	KT	NA	Lkb1 Wild-type	235
KXFT9	KT;Lkb1XTR/XTR;FLPo-ERT2	Tamoxifen	Restored	249
KXFT11	KT;Lkb1XTR/XTR;FLPo-ERT2	Tamoxifen	Restored	252
KT4	KT	NA	Lkb1 Wild-type	263
KT1	KT	NA	Lkb1 Wild-type	270
KT9	KT	NA	Lkb1 Wild-type	274
KXFT8	KT;Lkb1XTR/XTR;FLPo-ERT2	Tamoxifen	Restored	276
KT8	KT	NA	Lkb1 Wild-type	277
KT2	KT	NA	Lkb1 Wild-type	279
KT3	KT	NA	Lkb1 Wild-type	283
KXFT10	KT;Lkb1XTR/XTR;FLPo-ERT2	Tamoxifen	Restored	299
KT5	KT	NA	Lkb1 Wild-type	334
KT6	KT	NA	Lkb1 Wild-type	334
KXFT12	KT;Lkb1XTR/XTR;FLPo-ERT2	Tamoxifen	Restored	363
