# Supplementary material for: LKB1 drives stasis and C/EBP-mediated reprogramming to an alveolar type II fate in lung cancer
Source: Nat Commun. 2022 Feb 28;13:1090. doi: 10.1038/s41467-022-28619-8 (PMC8885825; doi:10.1038/s41467-022-28619-8)
Supplement: Supplementary file 16 — Source Data [file 41467_2022_28619_MOESM16_ESM.zip › Source_Data/Source_Data_Supplementary_Figure_4.xlsx]

## Sheet: Supplementary Fig. 4c
Recipient_Mouse	Donor_Mouse	Donor_Genotype	Recipient_Treatment	Cohort	Tumor_Number
A	CM2158	KT;Lkb1XTR/XTR;FLPo-ERT2	Vehicle	Non-Restored	54
B	CM2158	KT;Lkb1XTR/XTR;FLPo-ERT2	Vehicle	Non-Restored	47
C	CM2158	KT;Lkb1XTR/XTR;FLPo-ERT2	Vehicle	Non-Restored	43
D	CM2158	KT;Lkb1XTR/XTR;FLPo-ERT2	Vehicle	Non-Restored	13
A	CM2158	KT;Lkb1XTR/XTR;FLPo-ERT2	Tamoxifen	Restored	13
B	CM2158	KT;Lkb1XTR/XTR;FLPo-ERT2	Tamoxifen	Restored	6
C	CM2158	KT;Lkb1XTR/XTR;FLPo-ERT2	Tamoxifen	Restored	11
D	CM2158	KT;Lkb1XTR/XTR;FLPo-ERT2	Tamoxifen	Restored	4
E	CM2158	KT;Lkb1XTR/XTR;FLPo-ERT2	Tamoxifen	Restored	10
A	CM2159	KT;Lkb1XTR/XTR;FLPo-ERT2	Tamoxifen	Restored	6
B	CM2159	KT;Lkb1XTR/XTR;FLPo-ERT2	Tamoxifen	Restored	7
C	CM2159	KT;Lkb1XTR/XTR;FLPo-ERT2	Tamoxifen	Restored	4
D	CM2159	KT;Lkb1XTR/XTR;FLPo-ERT2	Tamoxifen	Restored	8
A	CM2159	KT;Lkb1XTR/XTR;FLPo-ERT2	Vehicle	Non-Restored	27
B	CM2159	KT;Lkb1XTR/XTR;FLPo-ERT2	Vehicle	Non-Restored	25
C	CM2159	KT;Lkb1XTR/XTR;FLPo-ERT2	Vehicle	Non-Restored	28
D	CM2159	KT;Lkb1XTR/XTR;FLPo-ERT2	Vehicle	Non-Restored	18
A	CM2158	KT;Lkb1XTR/XTR;FLPo-ERT2	NA	At_Treatment	14
B	CM2158	KT;Lkb1XTR/XTR;FLPo-ERT2	NA	At_Treatment	12
C	CM2158	KT;Lkb1XTR/XTR;FLPo-ERT2	NA	At_Treatment	11
D	CM2158	KT;Lkb1XTR/XTR;FLPo-ERT2	NA	At_Treatment	9
A	CM2159	KT;Lkb1XTR/XTR;FLPo-ERT2	NA	At_Treatment	5
B	CM2159	KT;Lkb1XTR/XTR;FLPo-ERT2	NA	At_Treatment	6
C	CM2159	KT;Lkb1XTR/XTR;FLPo-ERT2	NA	At_Treatment	6
D	CM2159	KT;Lkb1XTR/XTR;FLPo-ERT2	NA	At_Treatment	4

## Sheet: Sheet4
Recipient_Mouse	Experiment	Donor_Mouse	Donor_Genotype	Donor_Treatment	Cohort	Donor_Treatment_Date	Recipient_Treatment	Recipient_Treatment_Date	Transplant_Date	Analysis_Date	Days_Post_Transplant	Days_Post_Treatment_Initiation	BrdU	Lung_Weight	Tumor_Number	Block
A	Post-Treat	CM2158	KXFT	NA	Non-Restored	NA	VEH	2019-11-18	2019-10-30	2019-12-22	53	34	Y	0.8899	54	CM227
B	Post-Treat	CM2158	KXFT	NA	Non-Restored	NA	VEH	2019-11-18	2019-10-30	2019-12-22	53	34	Y	0.6213	47	CM228
C	Post-Treat	CM2158	KXFT	NA	Non-Restored	NA	VEH	2019-11-18	2019-10-30	2019-12-22	53	34	Y	0.8232	43	CM229
D	Post-Treat	CM2158	KXFT	NA	Non-Restored	NA	VEH	2019-11-18	2019-10-30	2019-12-22	53	34	Y	0.2529	13	CM230
A	Post-Treat	CM2158	KXFT	NA	Restored	NA	TAM	2019-11-18	2019-10-30	2019-12-22	53	34	Y	0.2556	13	CM231
B	Post-Treat	CM2158	KXFT	NA	Restored	NA	TAM	2019-11-18	2019-10-30	2019-12-22	53	34	Y	0.2817	6	CM232
C	Post-Treat	CM2158	KXFT	NA	Restored	NA	TAM	2019-11-18	2019-10-30	2019-12-22	53	34	Y	0.2457	11	CM233
D	Post-Treat	CM2158	KXFT	NA	Restored	NA	TAM	2019-11-18	2019-10-30	2019-12-22	53	34	Y	0.3456	4	CM234
E	Post-Treat	CM2158	KXFT	NA	Restored	NA	TAM	2019-11-18	2019-10-30	2019-12-22	53	34	Y	0.3377	10	CM235
A	Post-Treat	CM2159	KXFT	NA	Restored	NA	TAM	2019-11-18	2019-10-30	2019-12-22	53	34	Y	0.238	6	CM240
B	Post-Treat	CM2159	KXFT	NA	Restored	NA	TAM	2019-11-18	2019-10-30	2019-12-22	53	34	Y	0.2603	7	CM241
C	Post-Treat	CM2159	KXFT	NA	Restored	NA	TAM	2019-11-18	2019-10-30	2019-12-22	53	34	Y	0.312	4	CM242
D	Post-Treat	CM2159	KXFT	NA	Restored	NA	TAM	2019-11-18	2019-10-30	2019-12-22	53	34	Y	0.2895	8	CM243
A	Post-Treat	CM2159	KXFT	NA	Non-Restored	NA	VEH	2019-11-18	2019-10-30	2019-12-22	53	34	Y	0.4679	27	CM236
B	Post-Treat	CM2159	KXFT	NA	Non-Restored	NA	VEH	2019-11-18	2019-10-30	2019-12-22	53	34	Y	0.4306	25	CM237
C	Post-Treat	CM2159	KXFT	NA	Non-Restored	NA	VEH	2019-11-18	2019-10-30	2019-12-22	53	34	Y	0.4043	28	CM238
D	Post-Treat	CM2159	KXFT	NA	Non-Restored	NA	VEH	2019-11-18	2019-10-30	2019-12-22	53	34	Y	0.4094	18	CM239
A	No_Treat	CM2158	KXFT	NA	At_Treatment	NA	NA	NA	2019-10-30	2019-11-19	20	NA				CM219
B	No_Treat	CM2158	KXFT	NA	At_Treatment	NA	NA	NA	2019-10-30	2019-11-19	20	NA				CM220
C	No_Treat	CM2158	KXFT	NA	At_Treatment	NA	NA	NA	2019-10-30	2019-11-19	20	NA				CM221
D	No_Treat	CM2158	KXFT	NA	At_Treatment	NA	NA	NA	2019-10-30	2019-11-19	20	NA				CM222
A	No_Treat	CM2159	KXFT	NA	At_Treatment	NA	NA	NA	2019-10-30	2019-11-19	20	NA				CM223
B	No_Treat	CM2159	KXFT	NA	At_Treatment	NA	NA	NA	2019-10-30	2019-11-19	20	NA				CM224
C	No_Treat	CM2159	KXFT	NA	At_Treatment	NA	NA	NA	2019-10-30	2019-11-19	20	NA				CM225
D	No_Treat	CM2159	KXFT	NA	At_Treatment	NA	NA	NA	2019-10-30	2019-11-19	20	NA				CM226

## Sheet: Supplementary Fig. 4d
Recipient_Mouse	Donor_Mouse	Donor_Genotype	Recipient_Treatment	Cohort	Tumor_Fraction
A	CM2158	KT;Lkb1XTR/XTR;FLPo-ERT2	Vehicle	Non-Restored	0.202942
B	CM2158	KT;Lkb1XTR/XTR;FLPo-ERT2	Vehicle	Non-Restored	0.11508
C	CM2158	KT;Lkb1XTR/XTR;FLPo-ERT2	Vehicle	Non-Restored	0.0882101
D	CM2158	KT;Lkb1XTR/XTR;FLPo-ERT2	Vehicle	Non-Restored	0.0132221
A	CM2158	KT;Lkb1XTR/XTR;FLPo-ERT2	Tamoxifen	Restored	0.00991694
B	CM2158	KT;Lkb1XTR/XTR;FLPo-ERT2	Tamoxifen	Restored	0.00614967
C	CM2158	KT;Lkb1XTR/XTR;FLPo-ERT2	Tamoxifen	Restored	0.0128514
D	CM2158	KT;Lkb1XTR/XTR;FLPo-ERT2	Tamoxifen	Restored	0.000511561
E	CM2158	KT;Lkb1XTR/XTR;FLPo-ERT2	Tamoxifen	Restored	0.0110433
A	CM2159	KT;Lkb1XTR/XTR;FLPo-ERT2	Tamoxifen	Restored	0
B	CM2159	KT;Lkb1XTR/XTR;FLPo-ERT2	Tamoxifen	Restored	0.0029119
C	CM2159	KT;Lkb1XTR/XTR;FLPo-ERT2	Tamoxifen	Restored	0
D	CM2159	KT;Lkb1XTR/XTR;FLPo-ERT2	Tamoxifen	Restored	0.00818905
A	CM2159	KT;Lkb1XTR/XTR;FLPo-ERT2	Vehicle	Non-Restored	0.106933
B	CM2159	KT;Lkb1XTR/XTR;FLPo-ERT2	Vehicle	Non-Restored	0.0466987
C	CM2159	KT;Lkb1XTR/XTR;FLPo-ERT2	Vehicle	Non-Restored	0.0564774
D	CM2159	KT;Lkb1XTR/XTR;FLPo-ERT2	Vehicle	Non-Restored	0.0957952
A	CM2158	KT;Lkb1XTR/XTR;FLPo-ERT2	NA	At_Treatment	0.00266408
B	CM2158	KT;Lkb1XTR/XTR;FLPo-ERT2	NA	At_Treatment	0.00160614
C	CM2158	KT;Lkb1XTR/XTR;FLPo-ERT2	NA	At_Treatment	0.000799947
D	CM2158	KT;Lkb1XTR/XTR;FLPo-ERT2	NA	At_Treatment	0
A	CM2159	KT;Lkb1XTR/XTR;FLPo-ERT2	NA	At_Treatment	0
B	CM2159	KT;Lkb1XTR/XTR;FLPo-ERT2	NA	At_Treatment	0.0013593
C	CM2159	KT;Lkb1XTR/XTR;FLPo-ERT2	NA	At_Treatment	0.00254844
D	CM2159	KT;Lkb1XTR/XTR;FLPo-ERT2	NA	At_Treatment	0

## Sheet: Supplementary Fig. 4f
Recipient_Mouse	Donor_Mouse	Donor_Genotype	Donor_Treatment	Cohort	Days_Post_Transplant	Tumor_Number
A	CM1586	KT;Lkb1XTR/XTR;FLPo-ERT2	Vehicle	Non-Restored	100	21
B	CM1586	KT;Lkb1XTR/XTR;FLPo-ERT2	Vehicle	Non-Restored	100	23
C	CM1586	KT;Lkb1XTR/XTR;FLPo-ERT2	Vehicle	Non-Restored	100	29
D	CM1586	KT;Lkb1XTR/XTR;FLPo-ERT2	Vehicle	Non-Restored	100	25
A	CM2002	KT;Lkb1XTR/XTR	Tamoxifen	Non-Restored	100	18
B	CM2002	KT;Lkb1XTR/XTR	Tamoxifen	Non-Restored	100	15
C	CM2002	KT;Lkb1XTR/XTR	Tamoxifen	Non-Restored	100	19
D	CM2002	KT;Lkb1XTR/XTR	Tamoxifen	Non-Restored	100	16
E	CM2002	KT;Lkb1XTR/XTR	Tamoxifen	Non-Restored	100	14
A	CM1814	KT;Lkb1XTR/XTR;FLPo-ERT2	Tamoxifen	Restored	100	0
B	CM1814	KT;Lkb1XTR/XTR;FLPo-ERT2	Tamoxifen	Restored	100	0
C	CM1814	KT;Lkb1XTR/XTR;FLPo-ERT2	Tamoxifen	Restored	100	2
D	CM1814	KT;Lkb1XTR/XTR;FLPo-ERT2	Tamoxifen	Restored	100	0
E	CM1814	KT;Lkb1XTR/XTR;FLPo-ERT2	Tamoxifen	Restored	100	0
A	CM2004	KT;Lkb1XTR/XTR	Vehicle	Non-Restored	100	12
B	CM2004	KT;Lkb1XTR/XTR	Vehicle	Non-Restored	100	28
C	CM2004	KT;Lkb1XTR/XTR	Vehicle	Non-Restored	100	31
D	CM2004	KT;Lkb1XTR/XTR	Vehicle	Non-Restored	100	20
E	CM2004	KT;Lkb1XTR/XTR	Vehicle	Non-Restored	100	23
A	CM1812	KT;Lkb1XTR/XTR;FLPo-ERT2	Tamoxifen	Restored	100	3
B	CM1812	KT;Lkb1XTR/XTR;FLPo-ERT2	Tamoxifen	Restored	100	4
C	CM1812	KT;Lkb1XTR/XTR;FLPo-ERT2	Tamoxifen	Restored	100	4
D	CM1812	KT;Lkb1XTR/XTR;FLPo-ERT2	Tamoxifen	Restored	100	1
E	CM1812	KT;Lkb1XTR/XTR;FLPo-ERT2	Tamoxifen	Restored	100	2
A	CM1599	KT;Lkb1XTR/XTR;FLPo-ERT2	Tamoxifen	Restored	100	5
B	CM1599	KT;Lkb1XTR/XTR;FLPo-ERT2	Tamoxifen	Restored	100	7
C	CM1599	KT;Lkb1XTR/XTR;FLPo-ERT2	Tamoxifen	Restored	100	9
D	CM1599	KT;Lkb1XTR/XTR;FLPo-ERT2	Tamoxifen	Restored	100	11
E	CM1599	KT;Lkb1XTR/XTR;FLPo-ERT2	Tamoxifen	Restored	100	9
F	CM1812	KT;Lkb1XTR/XTR;FLPo-ERT2	Tamoxifen	Restored	150	2
G	CM1812	KT;Lkb1XTR/XTR;FLPo-ERT2	Tamoxifen	Restored	150	3
H	CM1812	KT;Lkb1XTR/XTR;FLPo-ERT2	Tamoxifen	Restored	150	3
I	CM1812	KT;Lkb1XTR/XTR;FLPo-ERT2	Tamoxifen	Restored	150	1
J	CM1812	KT;Lkb1XTR/XTR;FLPo-ERT2	Tamoxifen	Restored	150	3
E	CM1586	KT;Lkb1XTR/XTR;FLPo-ERT2	Vehicle	Non-Restored	150	15
F	CM1586	KT;Lkb1XTR/XTR;FLPo-ERT2	Vehicle	Non-Restored	150	12
G	CM1586	KT;Lkb1XTR/XTR;FLPo-ERT2	Vehicle	Non-Restored	150	18
H	CM1586	KT;Lkb1XTR/XTR;FLPo-ERT2	Vehicle	Non-Restored	150	31
I	CM1586	KT;Lkb1XTR/XTR;FLPo-ERT2	Vehicle	Non-Restored	150	29
