# Supplementary material for: LKB1 drives stasis and C/EBP-mediated reprogramming to an alveolar type II fate in lung cancer
Source: Nat Commun. 2022 Feb 28;13:1090. doi: 10.1038/s41467-022-28619-8 (PMC8885825; doi:10.1038/s41467-022-28619-8)
Supplement: Supplementary file 16 — Source Data [file 41467_2022_28619_MOESM16_ESM.zip › Source_Data/Source_Data_Supplementary_Figure_5.xlsx]

## Sheet: Supplementary Fig. 5c
Mouse	Genotype	Treatment	Class	Lung_Weight
CM1776	KPT;Lkb1XTR/XTR;FLPo-ERT2	Vehicle	Non-Restored	0.958
CM1515	KPT;Lkb1XTR/XTR	Tamoxifen	Non-Restored	1.0562
CM2001	KPT;Lkb1XTR/XTR;FLPo-ERT2	Vehicle	Non-Restored	0.6621
CM1639	KPT;Lkb1XTR/XTR	Tamoxifen	Non-Restored	0.2695
CM1640	KPT;Lkb1XTR/XTR	Tamoxifen	Non-Restored	0.3974
CM1638	KPT;Lkb1XTR/XTR	Tamoxifen	Non-Restored	0.6908
CM1573	KPT;Lkb1XTR/XTR;FLPo-ERT2	Tamoxifen	Restored	0.2568
CM1774	KPT;Lkb1XTR/XTR;FLPo-ERT2	Vehicle	Non-Restored	0.8568
CM1570	KPT;Lkb1XTR/XTR;FLPo-ERT2	Tamoxifen	Restored	0.2526
CM1769	KPT;Lkb1XTR/XTR;FLPo-ERT2	Vehicle	Non-Restored	0.4764
CM1677	KPT;Lkb1XTR/XTR	Vehicle	Non-Restored	0.5029
CM1681	KPT;Lkb1XTR/XTR;FLPo-ERT2	Vehicle	Non-Restored	0.6183
CM1580	KPT;Lkb1XTR/XTR;FLPo-ERT2	Tamoxifen	Restored	0.679
CM1574	KPT;Lkb1XTR/XTR;FLPo-ERT2	Tamoxifen	Restored	0.4522
CM1571	KPT;Lkb1XTR/XTR;FLPo-ERT2	Tamoxifen	Restored	0.26
CM1637	KPT;Lkb1XTR/XTR	Tamoxifen	Non-Restored	0.889
CM1929	KPT;Lkb1XTR/XTR	Vehicle	Non-Restored	0.7801
CM1926	KPT;Lkb1XTR/XTR	Vehicle	Non-Restored	0.987
CM1921	KPT;Lkb1XTR/XTR	Vehicle	Non-Restored	0.67
CM2000	KPT;Lkb1XTR/XTR	Vehicle	Non-Restored	1.12
CM1512	KPT;Lkb1XTR/XTR	Tamoxifen	Non-Restored	0.9986

## Sheet: Supplementary Fig. 5d
Mouse	Genotype	Treatment	Class	Tumor_Number
CM1776	KPT;Lkb1XTR/XTR;FLPo-ERT2	Vehicle	Non-Restored	168
CM1515	KPT;Lkb1XTR/XTR	Tamoxifen	Non-Restored	185
CM2001	KPT;Lkb1XTR/XTR;FLPo-ERT2	Vehicle	Non-Restored	156
CM1639	KPT;Lkb1XTR/XTR	Tamoxifen	Non-Restored	192
CM1640	KPT;Lkb1XTR/XTR	Tamoxifen	Non-Restored	207
CM1638	KPT;Lkb1XTR/XTR	Tamoxifen	Non-Restored	192
CM1573	KPT;Lkb1XTR/XTR;FLPo-ERT2	Tamoxifen	Restored	152
CM1774	KPT;Lkb1XTR/XTR;FLPo-ERT2	Vehicle	Non-Restored	213
CM1570	KPT;Lkb1XTR/XTR;FLPo-ERT2	Tamoxifen	Restored	246
CM1769	KPT;Lkb1XTR/XTR;FLPo-ERT2	Vehicle	Non-Restored	132
CM1677	KPT;Lkb1XTR/XTR	Vehicle	Non-Restored	148
CM1681	KPT;Lkb1XTR/XTR;FLPo-ERT2	Vehicle	Non-Restored	159
CM1580	KPT;Lkb1XTR/XTR;FLPo-ERT2	Tamoxifen	Restored	61
CM1574	KPT;Lkb1XTR/XTR;FLPo-ERT2	Tamoxifen	Restored	120
CM1571	KPT;Lkb1XTR/XTR;FLPo-ERT2	Tamoxifen	Restored	195
CM1637	KPT;Lkb1XTR/XTR	Tamoxifen	Non-Restored	82
CM1929	KPT;Lkb1XTR/XTR	Vehicle	Non-Restored	133
CM1926	KPT;Lkb1XTR/XTR	Vehicle	Non-Restored	181
CM1921	KPT;Lkb1XTR/XTR	Vehicle	Non-Restored	62
CM2000	KPT;Lkb1XTR/XTR	Vehicle	Non-Restored	114
CM1512	KPT;Lkb1XTR/XTR	Tamoxifen	Non-Restored	147

## Sheet: Supplementary Fig. 5e
Mouse	Block	Genotype	Treatment	Class	Tumor_Fraction
CM1512	CM187	KPT;Lkb1XTR/XTR	Tamoxifen	Non-Restored	0.359017
CM1515	CM167	KPT;Lkb1XTR/XTR	Tamoxifen	Non-Restored	0.402928
CM1570	CM174	KPT;Lkb1XTR/XTR;FLPo-ERT2	Tamoxifen	Restored	0.079961
CM1571	CM180	KPT;Lkb1XTR/XTR;FLPo-ERT2	Tamoxifen	Restored	0.0745996
CM1573	CM172	KPT;Lkb1XTR/XTR;FLPo-ERT2	Tamoxifen	Restored	0.148472
CM1574	CM179	KPT;Lkb1XTR/XTR;FLPo-ERT2	Tamoxifen	Restored	0.163721
CM1580	CM178	KPT;Lkb1XTR/XTR;FLPo-ERT2	Tamoxifen	Restored	0.233164
CM1637	CM181	KPT;Lkb1XTR/XTR	Tamoxifen	Non-Restored	0.317099
CM1638	CM171	KPT;Lkb1XTR/XTR	Tamoxifen	Non-Restored	0.258071
CM1639	CM169	KPT;Lkb1XTR/XTR	Tamoxifen	Non-Restored	0.135698
CM1640	CM170	KPT;Lkb1XTR/XTR	Tamoxifen	Non-Restored	0.149171
CM1677	CM176	KPT;Lkb1XTR/XTR	Vehicle	Non-Restored	0.151206
CM1681	CM177	KPT;Lkb1XTR/XTR;FLPo-ERT2	Vehicle	Non-Restored	0.170408
CM1769	CM175	KPT;Lkb1XTR/XTR;FLPo-ERT2	Vehicle	Non-Restored	0.210514
CM1774	CM173	KPT;Lkb1XTR/XTR;FLPo-ERT2	Vehicle	Non-Restored	0.341708
CM1776	CM166	KPT;Lkb1XTR/XTR;FLPo-ERT2	Vehicle	Non-Restored	0.332411
CM1921	CM185	KPT;Lkb1XTR/XTR	Vehicle	Non-Restored	0.149917
CM1926	CM184	KPT;Lkb1XTR/XTR	Vehicle	Non-Restored	0.372959
CM1929	CM183	KPT;Lkb1XTR/XTR	Vehicle	Non-Restored	0.332616
CM2000	CM186	KPT;Lkb1XTR/XTR	Vehicle	Non-Restored	0.388744
CM2001	CM168	KPT;Lkb1XTR/XTR;FLPo-ERT2	Vehicle	Non-Restored	0.252283

## Sheet: Supplementary Fig. 5f
Mouse	Block	Genotype	Treatment	Class	Tumor	Tumor_Size
CM1515	CM167	KPT;Lkb1XTR/XTR	Tamoxifen	Non-Restored	1	0.985599
CM1515	CM167	KPT;Lkb1XTR/XTR	Tamoxifen	Non-Restored	2	1.08816
CM1515	CM167	KPT;Lkb1XTR/XTR	Tamoxifen	Non-Restored	3	1.56951
CM1515	CM167	KPT;Lkb1XTR/XTR	Tamoxifen	Non-Restored	4	0.360665
CM1515	CM167	KPT;Lkb1XTR/XTR	Tamoxifen	Non-Restored	5	0.789961
CM1515	CM167	KPT;Lkb1XTR/XTR	Tamoxifen	Non-Restored	6	0.793742
CM1515	CM167	KPT;Lkb1XTR/XTR	Tamoxifen	Non-Restored	7	0.634724
CM1515	CM167	KPT;Lkb1XTR/XTR	Tamoxifen	Non-Restored	8	0.0710659
CM1515	CM167	KPT;Lkb1XTR/XTR	Tamoxifen	Non-Restored	9	2.34315
CM1515	CM167	KPT;Lkb1XTR/XTR	Tamoxifen	Non-Restored	10	0.265358
CM1515	CM167	KPT;Lkb1XTR/XTR	Tamoxifen	Non-Restored	11	0.459028
CM1515	CM167	KPT;Lkb1XTR/XTR	Tamoxifen	Non-Restored	12	1.02714
CM1515	CM167	KPT;Lkb1XTR/XTR	Tamoxifen	Non-Restored	13	0.119652
CM1515	CM167	KPT;Lkb1XTR/XTR	Tamoxifen	Non-Restored	14	0.177199
CM1515	CM167	KPT;Lkb1XTR/XTR	Tamoxifen	Non-Restored	15	0.189992
CM1515	CM167	KPT;Lkb1XTR/XTR	Tamoxifen	Non-Restored	16	0.0315964
CM1515	CM167	KPT;Lkb1XTR/XTR	Tamoxifen	Non-Restored	17	0.105045
CM1515	CM167	KPT;Lkb1XTR/XTR	Tamoxifen	Non-Restored	18	0.53864
CM1515	CM167	KPT;Lkb1XTR/XTR	Tamoxifen	Non-Restored	19	1.08515
CM1515	CM167	KPT;Lkb1XTR/XTR	Tamoxifen	Non-Restored	20	0.436237
CM1515	CM167	KPT;Lkb1XTR/XTR	Tamoxifen	Non-Restored	21	0.654666
CM1515	CM167	KPT;Lkb1XTR/XTR	Tamoxifen	Non-Restored	22	0.246089
CM1515	CM167	KPT;Lkb1XTR/XTR	Tamoxifen	Non-Restored	23	0.247228
CM1515	CM167	KPT;Lkb1XTR/XTR	Tamoxifen	Non-Restored	24	0.0895057
CM1515	CM167	KPT;Lkb1XTR/XTR	Tamoxifen	Non-Restored	1	0.279136
CM1515	CM167	KPT;Lkb1XTR/XTR	Tamoxifen	Non-Restored	2	0.303377
CM1515	CM167	KPT;Lkb1XTR/XTR	Tamoxifen	Non-Restored	3	0.110794
CM1515	CM167	KPT;Lkb1XTR/XTR	Tamoxifen	Non-Restored	4	0.303895
CM1515	CM167	KPT;Lkb1XTR/XTR	Tamoxifen	Non-Restored	5	0.183259
CM1515	CM167	KPT;Lkb1XTR/XTR	Tamoxifen	Non-Restored	6	0.236765
CM1515	CM167	KPT;Lkb1XTR/XTR	Tamoxifen	Non-Restored	7	0.217808
CM1515	CM167	KPT;Lkb1XTR/XTR	Tamoxifen	Non-Restored	8	0.217963
CM1515	CM167	KPT;Lkb1XTR/XTR	Tamoxifen	Non-Restored	9	0.510307
CM1515	CM167	KPT;Lkb1XTR/XTR	Tamoxifen	Non-Restored	10	0.517507
CM1515	CM167	KPT;Lkb1XTR/XTR	Tamoxifen	Non-Restored	11	0.623639
CM1515	CM167	KPT;Lkb1XTR/XTR	Tamoxifen	Non-Restored	12	0.170258
CM1515	CM167	KPT;Lkb1XTR/XTR	Tamoxifen	Non-Restored	13	0.148192
CM1515	CM167	KPT;Lkb1XTR/XTR	Tamoxifen	Non-Restored	14	1.95208
CM1515	CM167	KPT;Lkb1XTR/XTR	Tamoxifen	Non-Restored	15	0.214855
CM1515	CM167	KPT;Lkb1XTR/XTR	Tamoxifen	Non-Restored	16	1.10256
CM1515	CM167	KPT;Lkb1XTR/XTR	Tamoxifen	Non-Restored	17	0.0810628
CM1515	CM167	KPT;Lkb1XTR/XTR	Tamoxifen	Non-Restored	18	1.36558
CM1515	CM167	KPT;Lkb1XTR/XTR	Tamoxifen	Non-Restored	19	1.92769
CM1515	CM167	KPT;Lkb1XTR/XTR	Tamoxifen	Non-Restored	20	0.226354
CM2001	CM168	KPT;Lkb1XTR/XTR;FLPo-ERT2	Vehicle	Non-Restored	1	0.902775
CM2001	CM168	KPT;Lkb1XTR/XTR;FLPo-ERT2	Vehicle	Non-Restored	2	0.0800268
CM2001	CM168	KPT;Lkb1XTR/XTR;FLPo-ERT2	Vehicle	Non-Restored	3	0.102041
CM2001	CM168	KPT;Lkb1XTR/XTR;FLPo-ERT2	Vehicle	Non-Restored	4	0.0726716
CM2001	CM168	KPT;Lkb1XTR/XTR;FLPo-ERT2	Vehicle	Non-Restored	5	0.11613
CM2001	CM168	KPT;Lkb1XTR/XTR;FLPo-ERT2	Vehicle	Non-Restored	6	0.0732414
CM2001	CM168	KPT;Lkb1XTR/XTR;FLPo-ERT2	Vehicle	Non-Restored	7	0.102559
CM2001	CM168	KPT;Lkb1XTR/XTR;FLPo-ERT2	Vehicle	Non-Restored	8	0.689992
CM2001	CM168	KPT;Lkb1XTR/XTR;FLPo-ERT2	Vehicle	Non-Restored	9	0.926602
CM2001	CM168	KPT;Lkb1XTR/XTR;FLPo-ERT2	Vehicle	Non-Restored	10	0.431368
CM2001	CM168	KPT;Lkb1XTR/XTR;FLPo-ERT2	Vehicle	Non-Restored	11	0.084585
CM2001	CM168	KPT;Lkb1XTR/XTR;FLPo-ERT2	Vehicle	Non-Restored	12	0.232984
CM2001	CM168	KPT;Lkb1XTR/XTR;FLPo-ERT2	Vehicle	Non-Restored	13	0.166218
CM2001	CM168	KPT;Lkb1XTR/XTR;FLPo-ERT2	Vehicle	Non-Restored	14	0.0985703
CM2001	CM168	KPT;Lkb1XTR/XTR;FLPo-ERT2	Vehicle	Non-Restored	15	0.125764
CM2001	CM168	KPT;Lkb1XTR/XTR;FLPo-ERT2	Vehicle	Non-Restored	16	0.0556303
CM2001	CM168	KPT;Lkb1XTR/XTR;FLPo-ERT2	Vehicle	Non-Restored	17	0.045737
CM2001	CM168	KPT;Lkb1XTR/XTR;FLPo-ERT2	Vehicle	Non-Restored	18	0.138817
CM2001	CM168	KPT;Lkb1XTR/XTR;FLPo-ERT2	Vehicle	Non-Restored	19	0.0455816
CM2001	CM168	KPT;Lkb1XTR/XTR;FLPo-ERT2	Vehicle	Non-Restored	20	0.597637
CM2001	CM168	KPT;Lkb1XTR/XTR;FLPo-ERT2	Vehicle	Non-Restored	21	0.180462
CM2001	CM168	KPT;Lkb1XTR/XTR;FLPo-ERT2	Vehicle	Non-Restored	22	0.0662487
CM2001	CM168	KPT;Lkb1XTR/XTR;FLPo-ERT2	Vehicle	Non-Restored	23	0.0994508
CM2001	CM168	KPT;Lkb1XTR/XTR;FLPo-ERT2	Vehicle	Non-Restored	24	0.110173
CM2001	CM168	KPT;Lkb1XTR/XTR;FLPo-ERT2	Vehicle	Non-Restored	25	0.0650574
CM2001	CM168	KPT;Lkb1XTR/XTR;FLPo-ERT2	Vehicle	Non-Restored	1	0.0944265
CM2001	CM168	KPT;Lkb1XTR/XTR;FLPo-ERT2	Vehicle	Non-Restored	2	0.0946337
CM2001	CM168	KPT;Lkb1XTR/XTR;FLPo-ERT2	Vehicle	Non-Restored	3	0.10691
CM2001	CM168	KPT;Lkb1XTR/XTR;FLPo-ERT2	Vehicle	Non-Restored	4	0.172692
CM2001	CM168	KPT;Lkb1XTR/XTR;FLPo-ERT2	Vehicle	Non-Restored	5	0.0719464
CM2001	CM168	KPT;Lkb1XTR/XTR;FLPo-ERT2	Vehicle	Non-Restored	6	0.260644
CM2001	CM168	KPT;Lkb1XTR/XTR;FLPo-ERT2	Vehicle	Non-Restored	7	0.117424
CM2001	CM168	KPT;Lkb1XTR/XTR;FLPo-ERT2	Vehicle	Non-Restored	8	0.120377
CM2001	CM168	KPT;Lkb1XTR/XTR;FLPo-ERT2	Vehicle	Non-Restored	9	0.0742255
CM2001	CM168	KPT;Lkb1XTR/XTR;FLPo-ERT2	Vehicle	Non-Restored	10	0.19512
CM2001	CM168	KPT;Lkb1XTR/XTR;FLPo-ERT2	Vehicle	Non-Restored	11	0.656686
CM2001	CM168	KPT;Lkb1XTR/XTR;FLPo-ERT2	Vehicle	Non-Restored	12	0.0880554
CM2001	CM168	KPT;Lkb1XTR/XTR;FLPo-ERT2	Vehicle	Non-Restored	13	0.259142
CM2001	CM168	KPT;Lkb1XTR/XTR;FLPo-ERT2	Vehicle	Non-Restored	14	0.163679
CM2001	CM168	KPT;Lkb1XTR/XTR;FLPo-ERT2	Vehicle	Non-Restored	15	0.143893
CM2001	CM168	KPT;Lkb1XTR/XTR;FLPo-ERT2	Vehicle	Non-Restored	16	0.0499844
CM2001	CM168	KPT;Lkb1XTR/XTR;FLPo-ERT2	Vehicle	Non-Restored	17	1.70703
CM2001	CM168	KPT;Lkb1XTR/XTR;FLPo-ERT2	Vehicle	Non-Restored	18	0.16772
CM2001	CM168	KPT;Lkb1XTR/XTR;FLPo-ERT2	Vehicle	Non-Restored	19	0.144825
CM2001	CM168	KPT;Lkb1XTR/XTR;FLPo-ERT2	Vehicle	Non-Restored	20	0.297213
CM2001	CM168	KPT;Lkb1XTR/XTR;FLPo-ERT2	Vehicle	Non-Restored	21	0.199575
CM2001	CM168	KPT;Lkb1XTR/XTR;FLPo-ERT2	Vehicle	Non-Restored	22	0.231223
CM2001	CM168	KPT;Lkb1XTR/XTR;FLPo-ERT2	Vehicle	Non-Restored	23	0.272143
CM2001	CM168	KPT;Lkb1XTR/XTR;FLPo-ERT2	Vehicle	Non-Restored	24	0.232829
CM2001	CM168	KPT;Lkb1XTR/XTR;FLPo-ERT2	Vehicle	Non-Restored	25	0.500724
CM2001	CM168	KPT;Lkb1XTR/XTR;FLPo-ERT2	Vehicle	Non-Restored	26	0.0990882
CM2001	CM168	KPT;Lkb1XTR/XTR;FLPo-ERT2	Vehicle	Non-Restored	27	0.0681134
CM2001	CM168	KPT;Lkb1XTR/XTR;FLPo-ERT2	Vehicle	Non-Restored	28	0.0735004
CM2001	CM168	KPT;Lkb1XTR/XTR;FLPo-ERT2	Vehicle	Non-Restored	29	0.088677
CM2001	CM168	KPT;Lkb1XTR/XTR;FLPo-ERT2	Vehicle	Non-Restored	30	0.245364
CM2001	CM168	KPT;Lkb1XTR/XTR;FLPo-ERT2	Vehicle	Non-Restored	31	0.0525225
CM1639	CM169	KPT;Lkb1XTR/XTR	Tamoxifen	Non-Restored	1	0.0371905
CM1639	CM169	KPT;Lkb1XTR/XTR	Tamoxifen	Non-Restored	2	0.0635035
CM1639	CM169	KPT;Lkb1XTR/XTR	Tamoxifen	Non-Restored	3	0.0479643
CM1639	CM169	KPT;Lkb1XTR/XTR	Tamoxifen	Non-Restored	4	0.0987774
CM1639	CM169	KPT;Lkb1XTR/XTR	Tamoxifen	Non-Restored	5	0.113747
CM1639	CM169	KPT;Lkb1XTR/XTR	Tamoxifen	Non-Restored	6	0.0769708
CM1639	CM169	KPT;Lkb1XTR/XTR	Tamoxifen	Non-Restored	7	0.12478
CM1639	CM169	KPT;Lkb1XTR/XTR	Tamoxifen	Non-Restored	8	0.17264
CM1639	CM169	KPT;Lkb1XTR/XTR	Tamoxifen	Non-Restored	9	0.0647984
CM1639	CM169	KPT;Lkb1XTR/XTR	Tamoxifen	Non-Restored	10	0.102507
CM1639	CM169	KPT;Lkb1XTR/XTR	Tamoxifen	Non-Restored	11	0.0357401
CM1639	CM169	KPT;Lkb1XTR/XTR	Tamoxifen	Non-Restored	12	0.102766
CM1639	CM169	KPT;Lkb1XTR/XTR	Tamoxifen	Non-Restored	13	0.105925
CM1639	CM169	KPT;Lkb1XTR/XTR	Tamoxifen	Non-Restored	14	0.190459
CM1639	CM169	KPT;Lkb1XTR/XTR	Tamoxifen	Non-Restored	15	0.0546461
CM1639	CM169	KPT;Lkb1XTR/XTR	Tamoxifen	Non-Restored	16	0.035274
CM1639	CM169	KPT;Lkb1XTR/XTR	Tamoxifen	Non-Restored	17	0.158189
CM1639	CM169	KPT;Lkb1XTR/XTR	Tamoxifen	Non-Restored	18	0.0525225
CM1639	CM169	KPT;Lkb1XTR/XTR	Tamoxifen	Non-Restored	19	0.0699781
CM1639	CM169	KPT;Lkb1XTR/XTR	Tamoxifen	Non-Restored	20	0.045219
CM1639	CM169	KPT;Lkb1XTR/XTR	Tamoxifen	Non-Restored	21	0.156117
CM1639	CM169	KPT;Lkb1XTR/XTR	Tamoxifen	Non-Restored	22	0.159328
CM1639	CM169	KPT;Lkb1XTR/XTR	Tamoxifen	Non-Restored	23	0.0353258
CM1639	CM169	KPT;Lkb1XTR/XTR	Tamoxifen	Non-Restored	24	0.0913704
CM1639	CM169	KPT;Lkb1XTR/XTR	Tamoxifen	Non-Restored	25	0.0592043
CM1639	CM169	KPT;Lkb1XTR/XTR	Tamoxifen	Non-Restored	26	0.179996
CM1639	CM169	KPT;Lkb1XTR/XTR	Tamoxifen	Non-Restored	27	0.0383818
CM1639	CM169	KPT;Lkb1XTR/XTR	Tamoxifen	Non-Restored	28	0.20144
CM1639	CM169	KPT;Lkb1XTR/XTR	Tamoxifen	Non-Restored	29	0.0587381
CM1639	CM169	KPT;Lkb1XTR/XTR	Tamoxifen	Non-Restored	30	0.0192168
CM1639	CM169	KPT;Lkb1XTR/XTR	Tamoxifen	Non-Restored	31	0.407386
CM1639	CM169	KPT;Lkb1XTR/XTR	Tamoxifen	Non-Restored	32	0.0840152
CM1639	CM169	KPT;Lkb1XTR/XTR	Tamoxifen	Non-Restored	33	0.0869677
CM1639	CM169	KPT;Lkb1XTR/XTR	Tamoxifen	Non-Restored	34	0.11385
CM1639	CM169	KPT;Lkb1XTR/XTR	Tamoxifen	Non-Restored	35	0.16399
CM1639	CM169	KPT;Lkb1XTR/XTR	Tamoxifen	Non-Restored	36	0.0668703
CM1639	CM169	KPT;Lkb1XTR/XTR	Tamoxifen	Non-Restored	37	0.0699781
CM1639	CM169	KPT;Lkb1XTR/XTR	Tamoxifen	Non-Restored	38	0.228063
CM1639	CM169	KPT;Lkb1XTR/XTR	Tamoxifen	Non-Restored	39	0.513777
CM1639	CM169	KPT;Lkb1XTR/XTR	Tamoxifen	Non-Restored	40	0.183725
CM1639	CM169	KPT;Lkb1XTR/XTR	Tamoxifen	Non-Restored	41	0.0929244
CM1639	CM169	KPT;Lkb1XTR/XTR	Tamoxifen	Non-Restored	42	0.386201
CM1639	CM169	KPT;Lkb1XTR/XTR	Tamoxifen	Non-Restored	43	0.255879
CM1639	CM169	KPT;Lkb1XTR/XTR	Tamoxifen	Non-Restored	44	0.0766082
CM1639	CM169	KPT;Lkb1XTR/XTR	Tamoxifen	Non-Restored	45	0.0416968
CM1639	CM169	KPT;Lkb1XTR/XTR	Tamoxifen	Non-Restored	46	0.0373459
CM1639	CM169	KPT;Lkb1XTR/XTR	Tamoxifen	Non-Restored	47	0.0478607
CM1639	CM169	KPT;Lkb1XTR/XTR	Tamoxifen	Non-Restored	48	0.0392624
CM1639	CM169	KPT;Lkb1XTR/XTR	Tamoxifen	Non-Restored	49	0.0535066
CM1639	CM169	KPT;Lkb1XTR/XTR	Tamoxifen	Non-Restored	50	0.0468248
CM1639	CM169	KPT;Lkb1XTR/XTR	Tamoxifen	Non-Restored	51	0.0437687
CM1640	CM170	KPT;Lkb1XTR/XTR	Tamoxifen	Non-Restored	1	0.0721018
CM1640	CM170	KPT;Lkb1XTR/XTR	Tamoxifen	Non-Restored	2	1.3186
CM1640	CM170	KPT;Lkb1XTR/XTR	Tamoxifen	Non-Restored	3	0.639489
CM1640	CM170	KPT;Lkb1XTR/XTR	Tamoxifen	Non-Restored	4	0.379467
CM1640	CM170	KPT;Lkb1XTR/XTR	Tamoxifen	Non-Restored	5	0.0942711
CM1640	CM170	KPT;Lkb1XTR/XTR	Tamoxifen	Non-Restored	6	0.17435
CM1640	CM170	KPT;Lkb1XTR/XTR	Tamoxifen	Non-Restored	7	0.194292
CM1640	CM170	KPT;Lkb1XTR/XTR	Tamoxifen	Non-Restored	8	0.0517455
CM1640	CM170	KPT;Lkb1XTR/XTR	Tamoxifen	Non-Restored	9	0.120118
CM1640	CM170	KPT;Lkb1XTR/XTR	Tamoxifen	Non-Restored	10	0.0630373
CM1640	CM170	KPT;Lkb1XTR/XTR	Tamoxifen	Non-Restored	11	0.0673883
CM1640	CM170	KPT;Lkb1XTR/XTR	Tamoxifen	Non-Restored	12	0.213508
CM1640	CM170	KPT;Lkb1XTR/XTR	Tamoxifen	Non-Restored	13	0.68937
CM1640	CM170	KPT;Lkb1XTR/XTR	Tamoxifen	Non-Restored	14	0.119186
CM1640	CM170	KPT;Lkb1XTR/XTR	Tamoxifen	Non-Restored	15	0.0717393
CM1640	CM170	KPT;Lkb1XTR/XTR	Tamoxifen	Non-Restored	16	0.689577
CM1640	CM170	KPT;Lkb1XTR/XTR	Tamoxifen	Non-Restored	17	0.178856
CM1640	CM170	KPT;Lkb1XTR/XTR	Tamoxifen	Non-Restored	18	0.166114
CM1640	CM170	KPT;Lkb1XTR/XTR	Tamoxifen	Non-Restored	19	0.133274
CM1640	CM170	KPT;Lkb1XTR/XTR	Tamoxifen	Non-Restored	20	0.143116
CM1640	CM170	KPT;Lkb1XTR/XTR	Tamoxifen	Non-Restored	21	0.0940121
CM1640	CM170	KPT;Lkb1XTR/XTR	Tamoxifen	Non-Restored	22	0.0841706
CM1640	CM170	KPT;Lkb1XTR/XTR	Tamoxifen	Non-Restored	23	0.134621
CM1640	CM170	KPT;Lkb1XTR/XTR	Tamoxifen	Non-Restored	24	0.0730342
CM1640	CM170	KPT;Lkb1XTR/XTR	Tamoxifen	Non-Restored	25	0.117476
CM1640	CM170	KPT;Lkb1XTR/XTR	Tamoxifen	Non-Restored	26	0.119548
CM1640	CM170	KPT;Lkb1XTR/XTR	Tamoxifen	Non-Restored	1	0.0156428
CM1640	CM170	KPT;Lkb1XTR/XTR	Tamoxifen	Non-Restored	2	0.0157464
CM1640	CM170	KPT;Lkb1XTR/XTR	Tamoxifen	Non-Restored	3	0.548844
CM1640	CM170	KPT;Lkb1XTR/XTR	Tamoxifen	Non-Restored	4	0.0165751
CM1640	CM170	KPT;Lkb1XTR/XTR	Tamoxifen	Non-Restored	5	0.0426292
CM1640	CM170	KPT;Lkb1XTR/XTR	Tamoxifen	Non-Restored	6	0.292655
CM1640	CM170	KPT;Lkb1XTR/XTR	Tamoxifen	Non-Restored	7	0.706049
CM1640	CM170	KPT;Lkb1XTR/XTR	Tamoxifen	Non-Restored	8	0.294778
CM1640	CM170	KPT;Lkb1XTR/XTR	Tamoxifen	Non-Restored	9	0.181653
CM1640	CM170	KPT;Lkb1XTR/XTR	Tamoxifen	Non-Restored	10	0.079716
CM1640	CM170	KPT;Lkb1XTR/XTR	Tamoxifen	Non-Restored	11	0.0917848
CM1640	CM170	KPT;Lkb1XTR/XTR	Tamoxifen	Non-Restored	12	0.0200456
CM1640	CM170	KPT;Lkb1XTR/XTR	Tamoxifen	Non-Restored	13	0.00699263
CM1640	CM170	KPT;Lkb1XTR/XTR	Tamoxifen	Non-Restored	14	0.302082
CM1640	CM170	KPT;Lkb1XTR/XTR	Tamoxifen	Non-Restored	15	0.0778513
CM1638	CM171	KPT;Lkb1XTR/XTR	Tamoxifen	Non-Restored	1	0.361027
CM1638	CM171	KPT;Lkb1XTR/XTR	Tamoxifen	Non-Restored	2	0.963637
CM1638	CM171	KPT;Lkb1XTR/XTR	Tamoxifen	Non-Restored	3	0.0587899
CM1638	CM171	KPT;Lkb1XTR/XTR	Tamoxifen	Non-Restored	4	0.034497
CM1638	CM171	KPT;Lkb1XTR/XTR	Tamoxifen	Non-Restored	5	0.0290065
CM1638	CM171	KPT;Lkb1XTR/XTR	Tamoxifen	Non-Restored	6	0.0545944
CM1638	CM171	KPT;Lkb1XTR/XTR	Tamoxifen	Non-Restored	7	0.120688
CM1638	CM171	KPT;Lkb1XTR/XTR	Tamoxifen	Non-Restored	8	0.279446
CM1638	CM171	KPT;Lkb1XTR/XTR	Tamoxifen	Non-Restored	9	0.139542
CM1638	CM171	KPT;Lkb1XTR/XTR	Tamoxifen	Non-Restored	10	0.197037
CM1638	CM171	KPT;Lkb1XTR/XTR	Tamoxifen	Non-Restored	11	0.285196
CM1638	CM171	KPT;Lkb1XTR/XTR	Tamoxifen	Non-Restored	12	0.0165751
CM1638	CM171	KPT;Lkb1XTR/XTR	Tamoxifen	Non-Restored	13	0.546461
CM1638	CM171	KPT;Lkb1XTR/XTR	Tamoxifen	Non-Restored	14	0.0410235
CM1638	CM171	KPT;Lkb1XTR/XTR	Tamoxifen	Non-Restored	15	0.00787319
CM1638	CM171	KPT;Lkb1XTR/XTR	Tamoxifen	Non-Restored	16	0.0095825
CM1638	CM171	KPT;Lkb1XTR/XTR	Tamoxifen	Non-Restored	17	0.0427328
CM1638	CM171	KPT;Lkb1XTR/XTR	Tamoxifen	Non-Restored	18	0.0162126
CM1638	CM171	KPT;Lkb1XTR/XTR	Tamoxifen	Non-Restored	19	0.0534548
CM1638	CM171	KPT;Lkb1XTR/XTR	Tamoxifen	Non-Restored	20	2.59572
CM1638	CM171	KPT;Lkb1XTR/XTR	Tamoxifen	Non-Restored	21	0.0444939
CM1638	CM171	KPT;Lkb1XTR/XTR	Tamoxifen	Non-Restored	22	0.0583238
CM1638	CM171	KPT;Lkb1XTR/XTR	Tamoxifen	Non-Restored	23	0.0249663
CM1638	CM171	KPT;Lkb1XTR/XTR	Tamoxifen	Non-Restored	24	0.633118
CM1638	CM171	KPT;Lkb1XTR/XTR	Tamoxifen	Non-Restored	25	0.458406
CM1638	CM171	KPT;Lkb1XTR/XTR	Tamoxifen	Non-Restored	26	0.0131047
CM1638	CM171	KPT;Lkb1XTR/XTR	Tamoxifen	Non-Restored	27	0.0130011
CM1638	CM171	KPT;Lkb1XTR/XTR	Tamoxifen	Non-Restored	28	0.293173
CM1638	CM171	KPT;Lkb1XTR/XTR	Tamoxifen	Non-Restored	29	0.0246555
CM1638	CM171	KPT;Lkb1XTR/XTR	Tamoxifen	Non-Restored	30	0.261421
CM1638	CM171	KPT;Lkb1XTR/XTR	Tamoxifen	Non-Restored	1	0.124831
CM1638	CM171	KPT;Lkb1XTR/XTR	Tamoxifen	Non-Restored	2	0.254894
CM1638	CM171	KPT;Lkb1XTR/XTR	Tamoxifen	Non-Restored	3	0.605303
CM1638	CM171	KPT;Lkb1XTR/XTR	Tamoxifen	Non-Restored	4	0.165751
CM1638	CM171	KPT;Lkb1XTR/XTR	Tamoxifen	Non-Restored	5	0.343468
CM1638	CM171	KPT;Lkb1XTR/XTR	Tamoxifen	Non-Restored	6	0.0460478
CM1638	CM171	KPT;Lkb1XTR/XTR	Tamoxifen	Non-Restored	7	0.562881
CM1638	CM171	KPT;Lkb1XTR/XTR	Tamoxifen	Non-Restored	8	0.0400393
CM1638	CM171	KPT;Lkb1XTR/XTR	Tamoxifen	Non-Restored	9	0.0787837
CM1638	CM171	KPT;Lkb1XTR/XTR	Tamoxifen	Non-Restored	10	0.0426292
CM1638	CM171	KPT;Lkb1XTR/XTR	Tamoxifen	Non-Restored	11	0.182119
CM1638	CM171	KPT;Lkb1XTR/XTR	Tamoxifen	Non-Restored	12	0.0404019
CM1638	CM171	KPT;Lkb1XTR/XTR	Tamoxifen	Non-Restored	13	0.350927
CM1638	CM171	KPT;Lkb1XTR/XTR	Tamoxifen	Non-Restored	14	0.154978
CM1638	CM171	KPT;Lkb1XTR/XTR	Tamoxifen	Non-Restored	15	0.061587
CM1638	CM171	KPT;Lkb1XTR/XTR	Tamoxifen	Non-Restored	16	0.0620014
CM1638	CM171	KPT;Lkb1XTR/XTR	Tamoxifen	Non-Restored	17	0.0728788
CM1638	CM171	KPT;Lkb1XTR/XTR	Tamoxifen	Non-Restored	18	0.503781
CM1638	CM171	KPT;Lkb1XTR/XTR	Tamoxifen	Non-Restored	19	0.58733
CM1638	CM171	KPT;Lkb1XTR/XTR	Tamoxifen	Non-Restored	20	0.267999
CM1638	CM171	KPT;Lkb1XTR/XTR	Tamoxifen	Non-Restored	21	0.354501
CM1638	CM171	KPT;Lkb1XTR/XTR	Tamoxifen	Non-Restored	22	0.235004
CM1638	CM171	KPT;Lkb1XTR/XTR	Tamoxifen	Non-Restored	23	0.230343
CM1638	CM171	KPT;Lkb1XTR/XTR	Tamoxifen	Non-Restored	24	0.137315
CM1638	CM171	KPT;Lkb1XTR/XTR	Tamoxifen	Non-Restored	25	0.377706
CM1638	CM171	KPT;Lkb1XTR/XTR	Tamoxifen	Non-Restored	26	0.0143996
CM1638	CM171	KPT;Lkb1XTR/XTR	Tamoxifen	Non-Restored	27	0.0113954
CM1638	CM171	KPT;Lkb1XTR/XTR	Tamoxifen	Non-Restored	28	0.0111882
CM1638	CM171	KPT;Lkb1XTR/XTR	Tamoxifen	Non-Restored	29	0.0340826
CM1638	CM171	KPT;Lkb1XTR/XTR	Tamoxifen	Non-Restored	30	0.088677
CM1638	CM171	KPT;Lkb1XTR/XTR	Tamoxifen	Non-Restored	31	0.0261576
CM1638	CM171	KPT;Lkb1XTR/XTR	Tamoxifen	Non-Restored	32	0.158759
CM1638	CM171	KPT;Lkb1XTR/XTR	Tamoxifen	Non-Restored	33	0.109396
CM1638	CM171	KPT;Lkb1XTR/XTR	Tamoxifen	Non-Restored	34	0.18041
CM1638	CM171	KPT;Lkb1XTR/XTR	Tamoxifen	Non-Restored	35	0.368072
CM1638	CM171	KPT;Lkb1XTR/XTR	Tamoxifen	Non-Restored	36	0.757225
CM1638	CM171	KPT;Lkb1XTR/XTR	Tamoxifen	Non-Restored	37	0.0885216
CM1638	CM171	KPT;Lkb1XTR/XTR	Tamoxifen	Non-Restored	38	0.092251
CM1638	CM171	KPT;Lkb1XTR/XTR	Tamoxifen	Non-Restored	39	0.154356
CM1638	CM171	KPT;Lkb1XTR/XTR	Tamoxifen	Non-Restored	40	0.0277116
CM1638	CM171	KPT;Lkb1XTR/XTR	Tamoxifen	Non-Restored	41	0.111882
CM1638	CM171	KPT;Lkb1XTR/XTR	Tamoxifen	Non-Restored	42	0.0890396
CM1638	CM171	KPT;Lkb1XTR/XTR	Tamoxifen	Non-Restored	43	0.438516
CM1638	CM171	KPT;Lkb1XTR/XTR	Tamoxifen	Non-Restored	44	0.294519
CM1638	CM171	KPT;Lkb1XTR/XTR	Tamoxifen	Non-Restored	45	0.244121
CM1638	CM171	KPT;Lkb1XTR/XTR	Tamoxifen	Non-Restored	46	0.395628
CM1638	CM171	KPT;Lkb1XTR/XTR	Tamoxifen	Non-Restored	47	0.954831
CM1638	CM171	KPT;Lkb1XTR/XTR	Tamoxifen	Non-Restored	48	0.0685796
CM1638	CM171	KPT;Lkb1XTR/XTR	Tamoxifen	Non-Restored	49	0.0946337
CM1638	CM171	KPT;Lkb1XTR/XTR	Tamoxifen	Non-Restored	50	0.20693
CM1774	CM173	KPT;Lkb1XTR/XTR;FLPo-ERT2	Vehicle	Non-Restored	1	0.467367
CM1774	CM173	KPT;Lkb1XTR/XTR;FLPo-ERT2	Vehicle	Non-Restored	2	0.348699
CM1774	CM173	KPT;Lkb1XTR/XTR;FLPo-ERT2	Vehicle	Non-Restored	3	0.208898
CM1774	CM173	KPT;Lkb1XTR/XTR;FLPo-ERT2	Vehicle	Non-Restored	4	0.0983113
CM1774	CM173	KPT;Lkb1XTR/XTR;FLPo-ERT2	Vehicle	Non-Restored	5	0.15793
CM1774	CM173	KPT;Lkb1XTR/XTR;FLPo-ERT2	Vehicle	Non-Restored	6	0.0371387
CM1774	CM173	KPT;Lkb1XTR/XTR;FLPo-ERT2	Vehicle	Non-Restored	7	0.0852066
CM1774	CM173	KPT;Lkb1XTR/XTR;FLPo-ERT2	Vehicle	Non-Restored	8	0.106133
CM1774	CM173	KPT;Lkb1XTR/XTR;FLPo-ERT2	Vehicle	Non-Restored	9	0.137522
CM1774	CM173	KPT;Lkb1XTR/XTR;FLPo-ERT2	Vehicle	Non-Restored	10	0.0977415
CM1774	CM173	KPT;Lkb1XTR/XTR;FLPo-ERT2	Vehicle	Non-Restored	11	0.146845
CM1774	CM173	KPT;Lkb1XTR/XTR;FLPo-ERT2	Vehicle	Non-Restored	12	0.399564
CM1774	CM173	KPT;Lkb1XTR/XTR;FLPo-ERT2	Vehicle	Non-Restored	13	0.101316
CM1774	CM173	KPT;Lkb1XTR/XTR;FLPo-ERT2	Vehicle	Non-Restored	14	0.105407
CM1774	CM173	KPT;Lkb1XTR/XTR;FLPo-ERT2	Vehicle	Non-Restored	15	0.0804412
CM1774	CM173	KPT;Lkb1XTR/XTR;FLPo-ERT2	Vehicle	Non-Restored	16	0.109551
CM1774	CM173	KPT;Lkb1XTR/XTR;FLPo-ERT2	Vehicle	Non-Restored	17	0.123381
CM1774	CM173	KPT;Lkb1XTR/XTR;FLPo-ERT2	Vehicle	Non-Restored	18	0.110484
CM1774	CM173	KPT;Lkb1XTR/XTR;FLPo-ERT2	Vehicle	Non-Restored	19	0.096602
CM1774	CM173	KPT;Lkb1XTR/XTR;FLPo-ERT2	Vehicle	Non-Restored	20	0.0231016
CM1774	CM173	KPT;Lkb1XTR/XTR;FLPo-ERT2	Vehicle	Non-Restored	21	0.19683
CM1774	CM173	KPT;Lkb1XTR/XTR;FLPo-ERT2	Vehicle	Non-Restored	22	0.118305
CM1774	CM173	KPT;Lkb1XTR/XTR;FLPo-ERT2	Vehicle	Non-Restored	23	0.0469284
CM1774	CM173	KPT;Lkb1XTR/XTR;FLPo-ERT2	Vehicle	Non-Restored	24	0.397803
CM1774	CM173	KPT;Lkb1XTR/XTR;FLPo-ERT2	Vehicle	Non-Restored	25	0.0650574
CM1774	CM173	KPT;Lkb1XTR/XTR;FLPo-ERT2	Vehicle	Non-Restored	26	0.0842742
CM1774	CM173	KPT;Lkb1XTR/XTR;FLPo-ERT2	Vehicle	Non-Restored	27	0.280845
CM1774	CM173	KPT;Lkb1XTR/XTR;FLPo-ERT2	Vehicle	Non-Restored	28	0.264477
CM1774	CM173	KPT;Lkb1XTR/XTR;FLPo-ERT2	Vehicle	Non-Restored	29	0.105718
CM1774	CM173	KPT;Lkb1XTR/XTR;FLPo-ERT2	Vehicle	Non-Restored	30	0.0873302
CM1774	CM173	KPT;Lkb1XTR/XTR;FLPo-ERT2	Vehicle	Non-Restored	31	0.0924582
CM1774	CM173	KPT;Lkb1XTR/XTR;FLPo-ERT2	Vehicle	Non-Restored	32	0.186833
CM1774	CM173	KPT;Lkb1XTR/XTR;FLPo-ERT2	Vehicle	Non-Restored	33	0.16715
CM1774	CM173	KPT;Lkb1XTR/XTR;FLPo-ERT2	Vehicle	Non-Restored	34	0.126541
CM1774	CM173	KPT;Lkb1XTR/XTR;FLPo-ERT2	Vehicle	Non-Restored	1	0.0594633
CM1774	CM173	KPT;Lkb1XTR/XTR;FLPo-ERT2	Vehicle	Non-Restored	2	0.0569252
CM1774	CM173	KPT;Lkb1XTR/XTR;FLPo-ERT2	Vehicle	Non-Restored	3	0.105615
CM1774	CM173	KPT;Lkb1XTR/XTR;FLPo-ERT2	Vehicle	Non-Restored	4	0.0471355
CM1774	CM173	KPT;Lkb1XTR/XTR;FLPo-ERT2	Vehicle	Non-Restored	5	0.0892985
CM1774	CM173	KPT;Lkb1XTR/XTR;FLPo-ERT2	Vehicle	Non-Restored	6	0.15446
CM1774	CM173	KPT;Lkb1XTR/XTR;FLPo-ERT2	Vehicle	Non-Restored	7	0.0578576
CM1774	CM173	KPT;Lkb1XTR/XTR;FLPo-ERT2	Vehicle	Non-Restored	8	0.154978
CM1774	CM173	KPT;Lkb1XTR/XTR;FLPo-ERT2	Vehicle	Non-Restored	9	0.0546461
CM1774	CM173	KPT;Lkb1XTR/XTR;FLPo-ERT2	Vehicle	Non-Restored	10	0.0371387
CM1774	CM173	KPT;Lkb1XTR/XTR;FLPo-ERT2	Vehicle	Non-Restored	11	0.159795
CM1774	CM173	KPT;Lkb1XTR/XTR;FLPo-ERT2	Vehicle	Non-Restored	12	0.244898
CM1774	CM173	KPT;Lkb1XTR/XTR;FLPo-ERT2	Vehicle	Non-Restored	13	0.0602921
CM1774	CM173	KPT;Lkb1XTR/XTR;FLPo-ERT2	Vehicle	Non-Restored	14	0.0727234
CM1774	CM173	KPT;Lkb1XTR/XTR;FLPo-ERT2	Vehicle	Non-Restored	15	0.0921992
CM1774	CM173	KPT;Lkb1XTR/XTR;FLPo-ERT2	Vehicle	Non-Restored	16	0.026572
CM1774	CM173	KPT;Lkb1XTR/XTR;FLPo-ERT2	Vehicle	Non-Restored	17	0.217549
CM1774	CM173	KPT;Lkb1XTR/XTR;FLPo-ERT2	Vehicle	Non-Restored	18	0.205791
CM1774	CM173	KPT;Lkb1XTR/XTR;FLPo-ERT2	Vehicle	Non-Restored	19	0.0673365
CM1774	CM173	KPT;Lkb1XTR/XTR;FLPo-ERT2	Vehicle	Non-Restored	20	0.167512
CM1774	CM173	KPT;Lkb1XTR/XTR;FLPo-ERT2	Vehicle	Non-Restored	21	0.0733968
CM1774	CM173	KPT;Lkb1XTR/XTR;FLPo-ERT2	Vehicle	Non-Restored	22	0.0411789
CM1774	CM173	KPT;Lkb1XTR/XTR;FLPo-ERT2	Vehicle	Non-Restored	23	0.0378638
CM1774	CM173	KPT;Lkb1XTR/XTR;FLPo-ERT2	Vehicle	Non-Restored	24	0.0298352
CM1774	CM173	KPT;Lkb1XTR/XTR;FLPo-ERT2	Vehicle	Non-Restored	25	0.136589
CM1774	CM173	KPT;Lkb1XTR/XTR;FLPo-ERT2	Vehicle	Non-Restored	26	0.0826685
CM1774	CM173	KPT;Lkb1XTR/XTR;FLPo-ERT2	Vehicle	Non-Restored	27	0.194343
CM1774	CM173	KPT;Lkb1XTR/XTR;FLPo-ERT2	Vehicle	Non-Restored	28	0.064384
CM1774	CM173	KPT;Lkb1XTR/XTR;FLPo-ERT2	Vehicle	Non-Restored	29	0.141096
CM1774	CM173	KPT;Lkb1XTR/XTR;FLPo-ERT2	Vehicle	Non-Restored	30	0.175386
CM1774	CM173	KPT;Lkb1XTR/XTR;FLPo-ERT2	Vehicle	Non-Restored	31	0.171242
CM1774	CM173	KPT;Lkb1XTR/XTR;FLPo-ERT2	Vehicle	Non-Restored	32	0.146586
CM1774	CM173	KPT;Lkb1XTR/XTR;FLPo-ERT2	Vehicle	Non-Restored	33	0.139335
CM1774	CM173	KPT;Lkb1XTR/XTR;FLPo-ERT2	Vehicle	Non-Restored	34	0.213353
CM1774	CM173	KPT;Lkb1XTR/XTR;FLPo-ERT2	Vehicle	Non-Restored	35	0.2075
CM1774	CM173	KPT;Lkb1XTR/XTR;FLPo-ERT2	Vehicle	Non-Restored	36	0.0603956
CM1774	CM173	KPT;Lkb1XTR/XTR;FLPo-ERT2	Vehicle	Non-Restored	37	0.0625193
CM1774	CM173	KPT;Lkb1XTR/XTR;FLPo-ERT2	Vehicle	Non-Restored	38	0.0514865
CM1774	CM173	KPT;Lkb1XTR/XTR;FLPo-ERT2	Vehicle	Non-Restored	39	0.182689
CM1774	CM173	KPT;Lkb1XTR/XTR;FLPo-ERT2	Vehicle	Non-Restored	40	0.0564073
CM1774	CM173	KPT;Lkb1XTR/XTR;FLPo-ERT2	Vehicle	Non-Restored	41	0.0334093
CM1774	CM173	KPT;Lkb1XTR/XTR;FLPo-ERT2	Vehicle	Non-Restored	42	0.250336
CM1774	CM173	KPT;Lkb1XTR/XTR;FLPo-ERT2	Vehicle	Non-Restored	43	0.0669739
CM1774	CM173	KPT;Lkb1XTR/XTR;FLPo-ERT2	Vehicle	Non-Restored	44	0.113281
CM1774	CM173	KPT;Lkb1XTR/XTR;FLPo-ERT2	Vehicle	Non-Restored	45	0.104682
CM1774	CM173	KPT;Lkb1XTR/XTR;FLPo-ERT2	Vehicle	Non-Restored	46	0.0374494
CM1774	CM173	KPT;Lkb1XTR/XTR;FLPo-ERT2	Vehicle	Non-Restored	47	0.25909
CM1774	CM173	KPT;Lkb1XTR/XTR;FLPo-ERT2	Vehicle	Non-Restored	48	0.178856
CM1774	CM173	KPT;Lkb1XTR/XTR;FLPo-ERT2	Vehicle	Non-Restored	49	0.0692012
CM1774	CM173	KPT;Lkb1XTR/XTR;FLPo-ERT2	Vehicle	Non-Restored	50	0.0870195
CM1774	CM173	KPT;Lkb1XTR/XTR;FLPo-ERT2	Vehicle	Non-Restored	51	0.0212369
CM1774	CM173	KPT;Lkb1XTR/XTR;FLPo-ERT2	Vehicle	Non-Restored	52	0.0451154
CM1774	CM173	KPT;Lkb1XTR/XTR;FLPo-ERT2	Vehicle	Non-Restored	53	0.55133
CM1774	CM173	KPT;Lkb1XTR/XTR;FLPo-ERT2	Vehicle	Non-Restored	54	0.797937
CM1774	CM173	KPT;Lkb1XTR/XTR;FLPo-ERT2	Vehicle	Non-Restored	55	0.0274008
CM1774	CM173	KPT;Lkb1XTR/XTR;FLPo-ERT2	Vehicle	Non-Restored	56	0.571065
CM1774	CM173	KPT;Lkb1XTR/XTR;FLPo-ERT2	Vehicle	Non-Restored	57	0.103491
CM1774	CM173	KPT;Lkb1XTR/XTR;FLPo-ERT2	Vehicle	Non-Restored	58	0.350978
CM1774	CM173	KPT;Lkb1XTR/XTR;FLPo-ERT2	Vehicle	Non-Restored	59	0.298922
CM1774	CM173	KPT;Lkb1XTR/XTR;FLPo-ERT2	Vehicle	Non-Restored	60	0.0842224
CM1774	CM173	KPT;Lkb1XTR/XTR;FLPo-ERT2	Vehicle	Non-Restored	61	0.0880554
CM1774	CM173	KPT;Lkb1XTR/XTR;FLPo-ERT2	Vehicle	Non-Restored	62	0.100331
CM1774	CM173	KPT;Lkb1XTR/XTR;FLPo-ERT2	Vehicle	Non-Restored	63	0.111986
CM1774	CM173	KPT;Lkb1XTR/XTR;FLPo-ERT2	Vehicle	Non-Restored	64	0.211644
CM1774	CM173	KPT;Lkb1XTR/XTR;FLPo-ERT2	Vehicle	Non-Restored	65	1.08862
CM1774	CM173	KPT;Lkb1XTR/XTR;FLPo-ERT2	Vehicle	Non-Restored	66	0.194551
CM1774	CM173	KPT;Lkb1XTR/XTR;FLPo-ERT2	Vehicle	Non-Restored	67	0.372371
CM1774	CM173	KPT;Lkb1XTR/XTR;FLPo-ERT2	Vehicle	Non-Restored	68	0.101782
CM1774	CM173	KPT;Lkb1XTR/XTR;FLPo-ERT2	Vehicle	Non-Restored	69	0.41184
CM1774	CM173	KPT;Lkb1XTR/XTR;FLPo-ERT2	Vehicle	Non-Restored	70	0.104372
CM1774	CM173	KPT;Lkb1XTR/XTR;FLPo-ERT2	Vehicle	Non-Restored	71	0.298819
CM1774	CM173	KPT;Lkb1XTR/XTR;FLPo-ERT2	Vehicle	Non-Restored	72	0.399979
CM1774	CM173	KPT;Lkb1XTR/XTR;FLPo-ERT2	Vehicle	Non-Restored	73	0.201647
CM1774	CM173	KPT;Lkb1XTR/XTR;FLPo-ERT2	Vehicle	Non-Restored	74	0.220812
CM1774	CM173	KPT;Lkb1XTR/XTR;FLPo-ERT2	Vehicle	Non-Restored	75	0.0330467
CM1774	CM173	KPT;Lkb1XTR/XTR;FLPo-ERT2	Vehicle	Non-Restored	76	0.380917
CM1774	CM173	KPT;Lkb1XTR/XTR;FLPo-ERT2	Vehicle	Non-Restored	77	0.387237
CM1774	CM173	KPT;Lkb1XTR/XTR;FLPo-ERT2	Vehicle	Non-Restored	78	0.213405
CM1774	CM173	KPT;Lkb1XTR/XTR;FLPo-ERT2	Vehicle	Non-Restored	79	0.104579
CM1774	CM173	KPT;Lkb1XTR/XTR;FLPo-ERT2	Vehicle	Non-Restored	80	0.51559
CM1774	CM173	KPT;Lkb1XTR/XTR;FLPo-ERT2	Vehicle	Non-Restored	81	0.125246
CM1769	CM175	KPT;Lkb1XTR/XTR;FLPo-ERT2	Vehicle	Non-Restored	1	0.0688904
CM1769	CM175	KPT;Lkb1XTR/XTR;FLPo-ERT2	Vehicle	Non-Restored	2	0.0770744
CM1769	CM175	KPT;Lkb1XTR/XTR;FLPo-ERT2	Vehicle	Non-Restored	3	0.0575468
CM1769	CM175	KPT;Lkb1XTR/XTR;FLPo-ERT2	Vehicle	Non-Restored	4	0.0308194
CM1769	CM175	KPT;Lkb1XTR/XTR;FLPo-ERT2	Vehicle	Non-Restored	5	0.0559929
CM1769	CM175	KPT;Lkb1XTR/XTR;FLPo-ERT2	Vehicle	Non-Restored	6	0.429762
CM1769	CM175	KPT;Lkb1XTR/XTR;FLPo-ERT2	Vehicle	Non-Restored	7	0.0519527
CM1769	CM175	KPT;Lkb1XTR/XTR;FLPo-ERT2	Vehicle	Non-Restored	8	0.0527296
CM1769	CM175	KPT;Lkb1XTR/XTR;FLPo-ERT2	Vehicle	Non-Restored	9	0.245726
CM1769	CM175	KPT;Lkb1XTR/XTR;FLPo-ERT2	Vehicle	Non-Restored	1	0.0310266
CM1769	CM175	KPT;Lkb1XTR/XTR;FLPo-ERT2	Vehicle	Non-Restored	2	0.105304
CM1769	CM175	KPT;Lkb1XTR/XTR;FLPo-ERT2	Vehicle	Non-Restored	3	0.105304
CM1769	CM175	KPT;Lkb1XTR/XTR;FLPo-ERT2	Vehicle	Non-Restored	4	0.0747435
CM1769	CM175	KPT;Lkb1XTR/XTR;FLPo-ERT2	Vehicle	Non-Restored	5	0.329897
CM1769	CM175	KPT;Lkb1XTR/XTR;FLPo-ERT2	Vehicle	Non-Restored	6	0.0269346
CM1769	CM175	KPT;Lkb1XTR/XTR;FLPo-ERT2	Vehicle	Non-Restored	7	0.332694
CM1769	CM175	KPT;Lkb1XTR/XTR;FLPo-ERT2	Vehicle	Non-Restored	8	0.217756
CM1769	CM175	KPT;Lkb1XTR/XTR;FLPo-ERT2	Vehicle	Non-Restored	9	0.0413342
CM1769	CM175	KPT;Lkb1XTR/XTR;FLPo-ERT2	Vehicle	Non-Restored	10	0.0216513
CM1769	CM175	KPT;Lkb1XTR/XTR;FLPo-ERT2	Vehicle	Non-Restored	11	0.147363
CM1769	CM175	KPT;Lkb1XTR/XTR;FLPo-ERT2	Vehicle	Non-Restored	12	0.080234
CM1769	CM175	KPT;Lkb1XTR/XTR;FLPo-ERT2	Vehicle	Non-Restored	13	0.120481
CM1769	CM175	KPT;Lkb1XTR/XTR;FLPo-ERT2	Vehicle	Non-Restored	14	0.061846
CM1769	CM175	KPT;Lkb1XTR/XTR;FLPo-ERT2	Vehicle	Non-Restored	15	0.0453744
CM1769	CM175	KPT;Lkb1XTR/XTR;FLPo-ERT2	Vehicle	Non-Restored	16	2.61421
CM1769	CM175	KPT;Lkb1XTR/XTR;FLPo-ERT2	Vehicle	Non-Restored	17	0.0425774
CM1769	CM175	KPT;Lkb1XTR/XTR;FLPo-ERT2	Vehicle	Non-Restored	18	0.131565
CM1769	CM175	KPT;Lkb1XTR/XTR;FLPo-ERT2	Vehicle	Non-Restored	19	0.0861907
CM1769	CM175	KPT;Lkb1XTR/XTR;FLPo-ERT2	Vehicle	Non-Restored	20	0.0526261
CM1769	CM175	KPT;Lkb1XTR/XTR;FLPo-ERT2	Vehicle	Non-Restored	21	0.415518
CM1769	CM175	KPT;Lkb1XTR/XTR;FLPo-ERT2	Vehicle	Non-Restored	22	0.105252
CM1769	CM175	KPT;Lkb1XTR/XTR;FLPo-ERT2	Vehicle	Non-Restored	23	0.0715321
CM1769	CM175	KPT;Lkb1XTR/XTR;FLPo-ERT2	Vehicle	Non-Restored	24	0.0853619
CM1769	CM175	KPT;Lkb1XTR/XTR;FLPo-ERT2	Vehicle	Non-Restored	25	0.0657308
CM1769	CM175	KPT;Lkb1XTR/XTR;FLPo-ERT2	Vehicle	Non-Restored	26	0.0637107
CM1769	CM175	KPT;Lkb1XTR/XTR;FLPo-ERT2	Vehicle	Non-Restored	27	2.34367
CM1769	CM175	KPT;Lkb1XTR/XTR;FLPo-ERT2	Vehicle	Non-Restored	28	0.0514865
CM1769	CM175	KPT;Lkb1XTR/XTR;FLPo-ERT2	Vehicle	Non-Restored	29	0.0584274
CM1769	CM175	KPT;Lkb1XTR/XTR;FLPo-ERT2	Vehicle	Non-Restored	30	0.215477
CM1769	CM175	KPT;Lkb1XTR/XTR;FLPo-ERT2	Vehicle	Non-Restored	31	0.0589971
CM1769	CM175	KPT;Lkb1XTR/XTR;FLPo-ERT2	Vehicle	Non-Restored	32	0.208847
CM1769	CM175	KPT;Lkb1XTR/XTR;FLPo-ERT2	Vehicle	Non-Restored	33	0.0323215
CM1769	CM175	KPT;Lkb1XTR/XTR;FLPo-ERT2	Vehicle	Non-Restored	34	0.0650056
CM1769	CM175	KPT;Lkb1XTR/XTR;FLPo-ERT2	Vehicle	Non-Restored	35	0.0391588
CM1769	CM175	KPT;Lkb1XTR/XTR;FLPo-ERT2	Vehicle	Non-Restored	36	0.119134
CM1677	CM176	KPT;Lkb1XTR/XTR	Vehicle	Non-Restored	1	0.0946855
CM1677	CM176	KPT;Lkb1XTR/XTR	Vehicle	Non-Restored	2	0.0316999
CM1677	CM176	KPT;Lkb1XTR/XTR	Vehicle	Non-Restored	3	0.0973789
CM1677	CM176	KPT;Lkb1XTR/XTR	Vehicle	Non-Restored	4	0.0823577
CM1677	CM176	KPT;Lkb1XTR/XTR	Vehicle	Non-Restored	5	0.0558893
CM1677	CM176	KPT;Lkb1XTR/XTR	Vehicle	Non-Restored	6	0.0731896
CM1677	CM176	KPT;Lkb1XTR/XTR	Vehicle	Non-Restored	7	0.0674919
CM1677	CM176	KPT;Lkb1XTR/XTR	Vehicle	Non-Restored	8	0.0295763
CM1677	CM176	KPT;Lkb1XTR/XTR	Vehicle	Non-Restored	9	0.0593597
CM1677	CM176	KPT;Lkb1XTR/XTR	Vehicle	Non-Restored	10	0.297472
CM1677	CM176	KPT;Lkb1XTR/XTR	Vehicle	Non-Restored	11	0.153579
CM1677	CM176	KPT;Lkb1XTR/XTR	Vehicle	Non-Restored	12	0.800009
CM1677	CM176	KPT;Lkb1XTR/XTR	Vehicle	Non-Restored	13	0.0951516
CM1677	CM176	KPT;Lkb1XTR/XTR	Vehicle	Non-Restored	14	0.259867
CM1677	CM176	KPT;Lkb1XTR/XTR	Vehicle	Non-Restored	15	0.0460478
CM1677	CM176	KPT;Lkb1XTR/XTR	Vehicle	Non-Restored	16	0.113177
CM1677	CM176	KPT;Lkb1XTR/XTR	Vehicle	Non-Restored	17	0.146172
CM1677	CM176	KPT;Lkb1XTR/XTR	Vehicle	Non-Restored	18	0.109758
CM1677	CM176	KPT;Lkb1XTR/XTR	Vehicle	Non-Restored	19	0.14467
CM1677	CM176	KPT;Lkb1XTR/XTR	Vehicle	Non-Restored	20	0.0731378
CM1677	CM176	KPT;Lkb1XTR/XTR	Vehicle	Non-Restored	21	0.0289029
CM1677	CM176	KPT;Lkb1XTR/XTR	Vehicle	Non-Restored	22	0.362685
CM1677	CM176	KPT;Lkb1XTR/XTR	Vehicle	Non-Restored	23	0.191754
CM1677	CM176	KPT;Lkb1XTR/XTR	Vehicle	Non-Restored	24	0.0529368
CM1677	CM176	KPT;Lkb1XTR/XTR	Vehicle	Non-Restored	25	0.100849
CM1677	CM176	KPT;Lkb1XTR/XTR	Vehicle	Non-Restored	26	0.0871231
CM1677	CM176	KPT;Lkb1XTR/XTR	Vehicle	Non-Restored	27	0.0543872
CM1677	CM176	KPT;Lkb1XTR/XTR	Vehicle	Non-Restored	28	0.0908525
CM1677	CM176	KPT;Lkb1XTR/XTR	Vehicle	Non-Restored	29	0.116337
CM1677	CM176	KPT;Lkb1XTR/XTR	Vehicle	Non-Restored	30	0.0681652
CM1677	CM176	KPT;Lkb1XTR/XTR	Vehicle	Non-Restored	31	0.034497
CM1677	CM176	KPT;Lkb1XTR/XTR	Vehicle	Non-Restored	32	0.0782139
CM1677	CM176	KPT;Lkb1XTR/XTR	Vehicle	Non-Restored	33	0.119807
CM1677	CM176	KPT;Lkb1XTR/XTR	Vehicle	Non-Restored	34	0.0913186
CM1677	CM176	KPT;Lkb1XTR/XTR	Vehicle	Non-Restored	35	0.0791981
CM1677	CM176	KPT;Lkb1XTR/XTR	Vehicle	Non-Restored	36	0.0841188
CM1677	CM176	KPT;Lkb1XTR/XTR	Vehicle	Non-Restored	37	0.083549
CM1677	CM176	KPT;Lkb1XTR/XTR	Vehicle	Non-Restored	38	0.0548533
CM1677	CM176	KPT;Lkb1XTR/XTR	Vehicle	Non-Restored	39	0.0779549
CM1677	CM176	KPT;Lkb1XTR/XTR	Vehicle	Non-Restored	40	0.171242
CM1677	CM176	KPT;Lkb1XTR/XTR	Vehicle	Non-Restored	41	0.240236
CM1677	CM176	KPT;Lkb1XTR/XTR	Vehicle	Non-Restored	42	0.0330985
CM1677	CM176	KPT;Lkb1XTR/XTR	Vehicle	Non-Restored	43	0.115508
CM1677	CM176	KPT;Lkb1XTR/XTR	Vehicle	Non-Restored	44	0.0184398
CM1677	CM176	KPT;Lkb1XTR/XTR	Vehicle	Non-Restored	45	0.427949
CM1677	CM176	KPT;Lkb1XTR/XTR	Vehicle	Non-Restored	46	0.0707551
CM1677	CM176	KPT;Lkb1XTR/XTR	Vehicle	Non-Restored	47	0.103284
CM1677	CM176	KPT;Lkb1XTR/XTR	Vehicle	Non-Restored	48	0.0334611
CM1677	CM176	KPT;Lkb1XTR/XTR	Vehicle	Non-Restored	49	0.0173003
CM1677	CM176	KPT;Lkb1XTR/XTR	Vehicle	Non-Restored	50	0.421837
CM1677	CM176	KPT;Lkb1XTR/XTR	Vehicle	Non-Restored	51	0.0637107
CM1677	CM176	KPT;Lkb1XTR/XTR	Vehicle	Non-Restored	52	0.177199
CM1677	CM176	KPT;Lkb1XTR/XTR	Vehicle	Non-Restored	53	0.0848958
CM1677	CM176	KPT;Lkb1XTR/XTR	Vehicle	Non-Restored	54	0.072568
CM1677	CM176	KPT;Lkb1XTR/XTR	Vehicle	Non-Restored	55	0.145395
CM1677	CM176	KPT;Lkb1XTR/XTR	Vehicle	Non-Restored	56	0.0775406
CM1677	CM176	KPT;Lkb1XTR/XTR	Vehicle	Non-Restored	57	0.209986
CM1677	CM176	KPT;Lkb1XTR/XTR	Vehicle	Non-Restored	58	0.418367
CM1677	CM176	KPT;Lkb1XTR/XTR	Vehicle	Non-Restored	59	0.0709105
CM1677	CM176	KPT;Lkb1XTR/XTR	Vehicle	Non-Restored	60	0.0754687
CM1677	CM176	KPT;Lkb1XTR/XTR	Vehicle	Non-Restored	61	0.0664041
CM1677	CM176	KPT;Lkb1XTR/XTR	Vehicle	Non-Restored	62	0.068994
CM1677	CM176	KPT;Lkb1XTR/XTR	Vehicle	Non-Restored	63	0.117373
CM1677	CM176	KPT;Lkb1XTR/XTR	Vehicle	Non-Restored	64	0.100539
CM1677	CM176	KPT;Lkb1XTR/XTR	Vehicle	Non-Restored	65	0.0498808
CM1677	CM176	KPT;Lkb1XTR/XTR	Vehicle	Non-Restored	66	0.0750025
CM1681	CM177	KPT;Lkb1XTR/XTR;FLPo-ERT2	Vehicle	Non-Restored	1	0.757121
CM1681	CM177	KPT;Lkb1XTR/XTR;FLPo-ERT2	Vehicle	Non-Restored	2	0.48187
CM1681	CM177	KPT;Lkb1XTR/XTR;FLPo-ERT2	Vehicle	Non-Restored	3	0.154097
CM1681	CM177	KPT;Lkb1XTR/XTR;FLPo-ERT2	Vehicle	Non-Restored	4	0.104061
CM1681	CM177	KPT;Lkb1XTR/XTR;FLPo-ERT2	Vehicle	Non-Restored	5	0.9914
CM1681	CM177	KPT;Lkb1XTR/XTR;FLPo-ERT2	Vehicle	Non-Restored	6	0.204081
CM1681	CM177	KPT;Lkb1XTR/XTR;FLPo-ERT2	Vehicle	Non-Restored	7	0.0333575
CM1681	CM177	KPT;Lkb1XTR/XTR;FLPo-ERT2	Vehicle	Non-Restored	8	0.215632
CM1681	CM177	KPT;Lkb1XTR/XTR;FLPo-ERT2	Vehicle	Non-Restored	9	0.0548533
CM1681	CM177	KPT;Lkb1XTR/XTR;FLPo-ERT2	Vehicle	Non-Restored	10	0.144048
CM1681	CM177	KPT;Lkb1XTR/XTR;FLPo-ERT2	Vehicle	Non-Restored	11	0.173935
CM1681	CM177	KPT;Lkb1XTR/XTR;FLPo-ERT2	Vehicle	Non-Restored	12	0.397907
CM1681	CM177	KPT;Lkb1XTR/XTR;FLPo-ERT2	Vehicle	Non-Restored	13	0.0634517
CM1681	CM177	KPT;Lkb1XTR/XTR;FLPo-ERT2	Vehicle	Non-Restored	14	0.121465
CM1681	CM177	KPT;Lkb1XTR/XTR;FLPo-ERT2	Vehicle	Non-Restored	15	0.646948
CM1681	CM177	KPT;Lkb1XTR/XTR;FLPo-ERT2	Vehicle	Non-Restored	16	0.0920438
CM1681	CM177	KPT;Lkb1XTR/XTR;FLPo-ERT2	Vehicle	Non-Restored	17	0.105511
CM1681	CM177	KPT;Lkb1XTR/XTR;FLPo-ERT2	Vehicle	Non-Restored	18	0.106081
CM1681	CM177	KPT;Lkb1XTR/XTR;FLPo-ERT2	Vehicle	Non-Restored	19	0.0888842
CM1681	CM177	KPT;Lkb1XTR/XTR;FLPo-ERT2	Vehicle	Non-Restored	20	0.270693
CM1681	CM177	KPT;Lkb1XTR/XTR;FLPo-ERT2	Vehicle	Non-Restored	21	0.0895057
CM1681	CM177	KPT;Lkb1XTR/XTR;FLPo-ERT2	Vehicle	Non-Restored	22	0.139076
CM1681	CM177	KPT;Lkb1XTR/XTR;FLPo-ERT2	Vehicle	Non-Restored	23	0.0729824
CM1681	CM177	KPT;Lkb1XTR/XTR;FLPo-ERT2	Vehicle	Non-Restored	24	0.214337
CM1681	CM177	KPT;Lkb1XTR/XTR;FLPo-ERT2	Vehicle	Non-Restored	25	0.04294
CM1681	CM177	KPT;Lkb1XTR/XTR;FLPo-ERT2	Vehicle	Non-Restored	26	0.167512
CM1681	CM177	KPT;Lkb1XTR/XTR;FLPo-ERT2	Vehicle	Non-Restored	27	0.0334093
CM1681	CM177	KPT;Lkb1XTR/XTR;FLPo-ERT2	Vehicle	Non-Restored	28	0.0354294
CM1681	CM177	KPT;Lkb1XTR/XTR;FLPo-ERT2	Vehicle	Non-Restored	29	0.0692012
CM1681	CM177	KPT;Lkb1XTR/XTR;FLPo-ERT2	Vehicle	Non-Restored	30	0.148399
CM1681	CM177	KPT;Lkb1XTR/XTR;FLPo-ERT2	Vehicle	Non-Restored	31	0.48042
CM1681	CM177	KPT;Lkb1XTR/XTR;FLPo-ERT2	Vehicle	Non-Restored	32	0.440536
CM1681	CM177	KPT;Lkb1XTR/XTR;FLPo-ERT2	Vehicle	Non-Restored	33	0.356262
CM1681	CM177	KPT;Lkb1XTR/XTR;FLPo-ERT2	Vehicle	Non-Restored	34	0.0982595
CM1681	CM177	KPT;Lkb1XTR/XTR;FLPo-ERT2	Vehicle	Non-Restored	35	0.381798
CM1681	CM177	KPT;Lkb1XTR/XTR;FLPo-ERT2	Vehicle	Non-Restored	36	0.430125
CM1681	CM177	KPT;Lkb1XTR/XTR;FLPo-ERT2	Vehicle	Non-Restored	37	0.224697
CM1681	CM177	KPT;Lkb1XTR/XTR;FLPo-ERT2	Vehicle	Non-Restored	38	0.201232
CM1681	CM177	KPT;Lkb1XTR/XTR;FLPo-ERT2	Vehicle	Non-Restored	39	0.0576504
CM1681	CM177	KPT;Lkb1XTR/XTR;FLPo-ERT2	Vehicle	Non-Restored	1	0.050088
CM1681	CM177	KPT;Lkb1XTR/XTR;FLPo-ERT2	Vehicle	Non-Restored	2	0.062105
CM1681	CM177	KPT;Lkb1XTR/XTR;FLPo-ERT2	Vehicle	Non-Restored	3	0.679425
CM1681	CM177	KPT;Lkb1XTR/XTR;FLPo-ERT2	Vehicle	Non-Restored	4	0.0997616
CM1681	CM177	KPT;Lkb1XTR/XTR;FLPo-ERT2	Vehicle	Non-Restored	5	0.227597
CM1681	CM177	KPT;Lkb1XTR/XTR;FLPo-ERT2	Vehicle	Non-Restored	6	0.187144
CM1681	CM177	KPT;Lkb1XTR/XTR;FLPo-ERT2	Vehicle	Non-Restored	7	0.107894
CM1681	CM177	KPT;Lkb1XTR/XTR;FLPo-ERT2	Vehicle	Non-Restored	8	0.276857
CM1681	CM177	KPT;Lkb1XTR/XTR;FLPo-ERT2	Vehicle	Non-Restored	9	0.0602921
CM1681	CM177	KPT;Lkb1XTR/XTR;FLPo-ERT2	Vehicle	Non-Restored	10	0.302393
CM1681	CM177	KPT;Lkb1XTR/XTR;FLPo-ERT2	Vehicle	Non-Restored	11	0.0707551
CM1681	CM177	KPT;Lkb1XTR/XTR;FLPo-ERT2	Vehicle	Non-Restored	12	0.167875
CM1681	CM177	KPT;Lkb1XTR/XTR;FLPo-ERT2	Vehicle	Non-Restored	13	0.0847404
CM1681	CM177	KPT;Lkb1XTR/XTR;FLPo-ERT2	Vehicle	Non-Restored	14	0.163679
CM1681	CM177	KPT;Lkb1XTR/XTR;FLPo-ERT2	Vehicle	Non-Restored	15	0.053403
CM1681	CM177	KPT;Lkb1XTR/XTR;FLPo-ERT2	Vehicle	Non-Restored	16	0.174298
CM1681	CM177	KPT;Lkb1XTR/XTR;FLPo-ERT2	Vehicle	Non-Restored	17	0.0182844
CM1681	CM177	KPT;Lkb1XTR/XTR;FLPo-ERT2	Vehicle	Non-Restored	18	0.21009
CM1637	CM181	KPT;Lkb1XTR/XTR	Tamoxifen	Non-Restored	1	0.0259504
CM1637	CM181	KPT;Lkb1XTR/XTR	Tamoxifen	Non-Restored	2	0.0249145
CM1637	CM181	KPT;Lkb1XTR/XTR	Tamoxifen	Non-Restored	3	0.0167823
CM1637	CM181	KPT;Lkb1XTR/XTR	Tamoxifen	Non-Restored	5	0.0335646
CM1637	CM181	KPT;Lkb1XTR/XTR	Tamoxifen	Non-Restored	6	0.0217031
CM1637	CM181	KPT;Lkb1XTR/XTR	Tamoxifen	Non-Restored	7	0.0282295
CM1637	CM181	KPT;Lkb1XTR/XTR	Tamoxifen	Non-Restored	8	0.0560447
CM1637	CM181	KPT;Lkb1XTR/XTR	Tamoxifen	Non-Restored	9	0.281518
CM1637	CM181	KPT;Lkb1XTR/XTR	Tamoxifen	Non-Restored	10	0.749714
CM1637	CM181	KPT;Lkb1XTR/XTR	Tamoxifen	Non-Restored	11	0.166632
CM1637	CM181	KPT;Lkb1XTR/XTR	Tamoxifen	Non-Restored	12	0.081011
CM1637	CM181	KPT;Lkb1XTR/XTR	Tamoxifen	Non-Restored	13	0.840515
CM1637	CM181	KPT;Lkb1XTR/XTR	Tamoxifen	Non-Restored	14	0.233761
CM1637	CM181	KPT;Lkb1XTR/XTR	Tamoxifen	Non-Restored	15	0.666372
CM1637	CM181	KPT;Lkb1XTR/XTR	Tamoxifen	Non-Restored	16	0.623432
CM1637	CM181	KPT;Lkb1XTR/XTR	Tamoxifen	Non-Restored	17	0.152077
CM1637	CM181	KPT;Lkb1XTR/XTR	Tamoxifen	Non-Restored	18	0.0911114
CM1637	CM181	KPT;Lkb1XTR/XTR	Tamoxifen	Non-Restored	19	0.137418
CM1637	CM181	KPT;Lkb1XTR/XTR	Tamoxifen	Non-Restored	20	0.242774
CM1637	CM181	KPT;Lkb1XTR/XTR	Tamoxifen	Non-Restored	21	0.372319
CM1637	CM181	KPT;Lkb1XTR/XTR	Tamoxifen	Non-Restored	22	0.0285403
CM1637	CM181	KPT;Lkb1XTR/XTR	Tamoxifen	Non-Restored	23	0.0403501
CM1637	CM181	KPT;Lkb1XTR/XTR	Tamoxifen	Non-Restored	24	0.0719464
CM1637	CM181	KPT;Lkb1XTR/XTR	Tamoxifen	Non-Restored	1	0.0788873
CM1637	CM181	KPT;Lkb1XTR/XTR	Tamoxifen	Non-Restored	2	0.143789
CM1637	CM181	KPT;Lkb1XTR/XTR	Tamoxifen	Non-Restored	3	0.0597741
CM1637	CM181	KPT;Lkb1XTR/XTR	Tamoxifen	Non-Restored	4	0.358385
CM1637	CM181	KPT;Lkb1XTR/XTR	Tamoxifen	Non-Restored	5	0.288563
CM1637	CM181	KPT;Lkb1XTR/XTR	Tamoxifen	Non-Restored	6	0.0715839
CM1637	CM181	KPT;Lkb1XTR/XTR	Tamoxifen	Non-Restored	7	0.236817
CM1637	CM181	KPT;Lkb1XTR/XTR	Tamoxifen	Non-Restored	8	0.0671811
CM1637	CM181	KPT;Lkb1XTR/XTR	Tamoxifen	Non-Restored	9	0.139749
CM1637	CM181	KPT;Lkb1XTR/XTR	Tamoxifen	Non-Restored	10	0.0736558
CM1637	CM181	KPT;Lkb1XTR/XTR	Tamoxifen	Non-Restored	11	0.194551
CM1637	CM181	KPT;Lkb1XTR/XTR	Tamoxifen	Non-Restored	12	0.938412
CM1637	CM181	KPT;Lkb1XTR/XTR	Tamoxifen	Non-Restored	13	0.0445457
CM1637	CM181	KPT;Lkb1XTR/XTR	Tamoxifen	Non-Restored	14	0.0585827
CM1637	CM181	KPT;Lkb1XTR/XTR	Tamoxifen	Non-Restored	15	0.767791
CM1637	CM181	KPT;Lkb1XTR/XTR	Tamoxifen	Non-Restored	16	0.101574
CM1637	CM181	KPT;Lkb1XTR/XTR	Tamoxifen	Non-Restored	17	0.191184
CM1637	CM181	KPT;Lkb1XTR/XTR	Tamoxifen	Non-Restored	18	0.091992
CM1637	CM181	KPT;Lkb1XTR/XTR	Tamoxifen	Non-Restored	19	1.38744
CM1637	CM181	KPT;Lkb1XTR/XTR	Tamoxifen	Non-Restored	20	1.63944
CM1637	CM181	KPT;Lkb1XTR/XTR	Tamoxifen	Non-Restored	21	0.376774
CM1637	CM181	KPT;Lkb1XTR/XTR	Tamoxifen	Non-Restored	22	0.144514
CM1637	CM181	KPT;Lkb1XTR/XTR	Tamoxifen	Non-Restored	23	0.0466176
CM1637	CM181	KPT;Lkb1XTR/XTR	Tamoxifen	Non-Restored	24	0.339324
CM1637	CM181	KPT;Lkb1XTR/XTR	Tamoxifen	Non-Restored	25	0.0445457
CM1637	CM181	KPT;Lkb1XTR/XTR	Tamoxifen	Non-Restored	26	0.0836008
CM1637	CM181	KPT;Lkb1XTR/XTR	Tamoxifen	Non-Restored	27	0.0412306
CM1637	CM181	KPT;Lkb1XTR/XTR	Tamoxifen	Non-Restored	28	0.139438
CM1637	CM181	KPT;Lkb1XTR/XTR	Tamoxifen	Non-Restored	29	0.0847404
CM1637	CM181	KPT;Lkb1XTR/XTR	Tamoxifen	Non-Restored	30	0.0258469
CM1637	CM181	KPT;Lkb1XTR/XTR	Tamoxifen	Non-Restored	31	0.0427328
CM1637	CM181	KPT;Lkb1XTR/XTR	Tamoxifen	Non-Restored	32	0.0734486
CM1637	CM181	KPT;Lkb1XTR/XTR	Tamoxifen	Non-Restored	33	0.12307
CM1637	CM181	KPT;Lkb1XTR/XTR	Tamoxifen	Non-Restored	34	0.0789909
CM1637	CM181	KPT;Lkb1XTR/XTR	Tamoxifen	Non-Restored	35	0.294312
CM1637	CM181	KPT;Lkb1XTR/XTR	Tamoxifen	Non-Restored	36	0.0524707
CM1637	CM181	KPT;Lkb1XTR/XTR	Tamoxifen	Non-Restored	37	0.0284885
CM1637	CM181	KPT;Lkb1XTR/XTR	Tamoxifen	Non-Restored	38	0.0241375
CM1929	CM183	KPT;Lkb1XTR/XTR	Vehicle	Non-Restored	1	0.117424
CM1929	CM183	KPT;Lkb1XTR/XTR	Vehicle	Non-Restored	2	0.438257
CM1929	CM183	KPT;Lkb1XTR/XTR	Vehicle	Non-Restored	3	0.0898165
CM1929	CM183	KPT;Lkb1XTR/XTR	Vehicle	Non-Restored	4	0.0669739
CM1929	CM183	KPT;Lkb1XTR/XTR	Vehicle	Non-Restored	5	0.06081
CM1929	CM183	KPT;Lkb1XTR/XTR	Vehicle	Non-Restored	6	0.21009
CM1929	CM183	KPT;Lkb1XTR/XTR	Vehicle	Non-Restored	7	0.10836
CM1929	CM183	KPT;Lkb1XTR/XTR	Vehicle	Non-Restored	8	0.0694084
CM1929	CM183	KPT;Lkb1XTR/XTR	Vehicle	Non-Restored	9	0.141096
CM1929	CM183	KPT;Lkb1XTR/XTR	Vehicle	Non-Restored	10	0.0275044
CM1929	CM183	KPT;Lkb1XTR/XTR	Vehicle	Non-Restored	11	0.230446
CM1929	CM183	KPT;Lkb1XTR/XTR	Vehicle	Non-Restored	12	0.0349632
CM1929	CM183	KPT;Lkb1XTR/XTR	Vehicle	Non-Restored	13	0.0670257
CM1929	CM183	KPT;Lkb1XTR/XTR	Vehicle	Non-Restored	14	0.0408681
CM1929	CM183	KPT;Lkb1XTR/XTR	Vehicle	Non-Restored	15	0.16715
CM1929	CM183	KPT;Lkb1XTR/XTR	Vehicle	Non-Restored	16	0.0750543
CM1929	CM183	KPT;Lkb1XTR/XTR	Vehicle	Non-Restored	17	0.0949962
CM1929	CM183	KPT;Lkb1XTR/XTR	Vehicle	Non-Restored	18	0.0932869
CM1929	CM183	KPT;Lkb1XTR/XTR	Vehicle	Non-Restored	19	0.0872784
CM1929	CM183	KPT;Lkb1XTR/XTR	Vehicle	Non-Restored	20	0.080493
CM1929	CM183	KPT;Lkb1XTR/XTR	Vehicle	Non-Restored	21	0.0934423
CM1929	CM183	KPT;Lkb1XTR/XTR	Vehicle	Non-Restored	22	0.198487
CM1929	CM183	KPT;Lkb1XTR/XTR	Vehicle	Non-Restored	23	0.0751061
CM1929	CM183	KPT;Lkb1XTR/XTR	Vehicle	Non-Restored	24	0.191702
CM1929	CM183	KPT;Lkb1XTR/XTR	Vehicle	Non-Restored	25	0.162229
CM1929	CM183	KPT;Lkb1XTR/XTR	Vehicle	Non-Restored	26	0.0847922
CM1929	CM183	KPT;Lkb1XTR/XTR	Vehicle	Non-Restored	27	0.152129
CM1929	CM183	KPT;Lkb1XTR/XTR	Vehicle	Non-Restored	28	0.0303532
CM1929	CM183	KPT;Lkb1XTR/XTR	Vehicle	Non-Restored	29	0.0394695
CM1929	CM183	KPT;Lkb1XTR/XTR	Vehicle	Non-Restored	30	0.216047
CM1929	CM183	KPT;Lkb1XTR/XTR	Vehicle	Non-Restored	31	0.306329
CM1929	CM183	KPT;Lkb1XTR/XTR	Vehicle	Non-Restored	32	0.160727
CM1929	CM183	KPT;Lkb1XTR/XTR	Vehicle	Non-Restored	33	0.0636071
CM1929	CM183	KPT;Lkb1XTR/XTR	Vehicle	Non-Restored	34	0.213249
CM1929	CM183	KPT;Lkb1XTR/XTR	Vehicle	Non-Restored	35	0.0650056
CM1929	CM183	KPT;Lkb1XTR/XTR	Vehicle	Non-Restored	36	0.0883662
CM1929	CM183	KPT;Lkb1XTR/XTR	Vehicle	Non-Restored	37	0.301719
CM1929	CM183	KPT;Lkb1XTR/XTR	Vehicle	Non-Restored	38	0.157826
CM1929	CM183	KPT;Lkb1XTR/XTR	Vehicle	Non-Restored	39	0.113799
CM1929	CM183	KPT;Lkb1XTR/XTR	Vehicle	Non-Restored	40	0.426292
CM1929	CM183	KPT;Lkb1XTR/XTR	Vehicle	Non-Restored	41	0.166735
CM1929	CM183	KPT;Lkb1XTR/XTR	Vehicle	Non-Restored	42	0.0668185
CM1929	CM183	KPT;Lkb1XTR/XTR	Vehicle	Non-Restored	43	0.349632
CM1929	CM183	KPT;Lkb1XTR/XTR	Vehicle	Non-Restored	44	0.100953
CM1929	CM183	KPT;Lkb1XTR/XTR	Vehicle	Non-Restored	45	0.0709105
CM1929	CM183	KPT;Lkb1XTR/XTR	Vehicle	Non-Restored	46	0.0927172
CM1929	CM183	KPT;Lkb1XTR/XTR	Vehicle	Non-Restored	47	0.0705997
CM1929	CM183	KPT;Lkb1XTR/XTR	Vehicle	Non-Restored	48	0.43603
CM1929	CM183	KPT;Lkb1XTR/XTR	Vehicle	Non-Restored	49	0.098881
CM1929	CM183	KPT;Lkb1XTR/XTR	Vehicle	Non-Restored	50	0.243137
CM1929	CM183	KPT;Lkb1XTR/XTR	Vehicle	Non-Restored	51	0.287993
CM1929	CM183	KPT;Lkb1XTR/XTR	Vehicle	Non-Restored	52	0.169947
CM1929	CM183	KPT;Lkb1XTR/XTR	Vehicle	Non-Restored	53	0.184036
CM1929	CM183	KPT;Lkb1XTR/XTR	Vehicle	Non-Restored	54	0.0284367
CM1929	CM183	KPT;Lkb1XTR/XTR	Vehicle	Non-Restored	1	0.358334
CM1929	CM183	KPT;Lkb1XTR/XTR	Vehicle	Non-Restored	2	0.416709
CM1929	CM183	KPT;Lkb1XTR/XTR	Vehicle	Non-Restored	3	0.171242
CM1929	CM183	KPT;Lkb1XTR/XTR	Vehicle	Non-Restored	4	0.0887288
CM1929	CM183	KPT;Lkb1XTR/XTR	Vehicle	Non-Restored	5	0.207811
CM1929	CM183	KPT;Lkb1XTR/XTR	Vehicle	Non-Restored	6	0.479332
CM1929	CM183	KPT;Lkb1XTR/XTR	Vehicle	Non-Restored	7	0.0502434
CM1929	CM183	KPT;Lkb1XTR/XTR	Vehicle	Non-Restored	8	0.0702889
CM1929	CM183	KPT;Lkb1XTR/XTR	Vehicle	Non-Restored	9	0.0700299
CM1929	CM183	KPT;Lkb1XTR/XTR	Vehicle	Non-Restored	10	0.0647984
CM1929	CM183	KPT;Lkb1XTR/XTR	Vehicle	Non-Restored	11	0.198125
CM1929	CM183	KPT;Lkb1XTR/XTR	Vehicle	Non-Restored	12	0.548482
CM1929	CM183	KPT;Lkb1XTR/XTR	Vehicle	Non-Restored	13	0.276494
CM1929	CM183	KPT;Lkb1XTR/XTR	Vehicle	Non-Restored	14	0.116389
CM1929	CM183	KPT;Lkb1XTR/XTR	Vehicle	Non-Restored	15	0.364498
CM1929	CM183	KPT;Lkb1XTR/XTR	Vehicle	Non-Restored	16	0.219154
CM1929	CM183	KPT;Lkb1XTR/XTR	Vehicle	Non-Restored	17	0.766704
CM1929	CM183	KPT;Lkb1XTR/XTR	Vehicle	Non-Restored	18	0.163524
CM1929	CM183	KPT;Lkb1XTR/XTR	Vehicle	Non-Restored	19	0.088418
CM1929	CM183	KPT;Lkb1XTR/XTR	Vehicle	Non-Restored	20	0.105563
CM1929	CM183	KPT;Lkb1XTR/XTR	Vehicle	Non-Restored	21	0.166891
CM1929	CM183	KPT;Lkb1XTR/XTR	Vehicle	Non-Restored	22	0.621723
CM1929	CM183	KPT;Lkb1XTR/XTR	Vehicle	Non-Restored	23	0.146742
CM1929	CM183	KPT;Lkb1XTR/XTR	Vehicle	Non-Restored	24	0.159225
CM1929	CM183	KPT;Lkb1XTR/XTR	Vehicle	Non-Restored	25	0.121724
CM1929	CM183	KPT;Lkb1XTR/XTR	Vehicle	Non-Restored	26	0.050347
CM1929	CM183	KPT;Lkb1XTR/XTR	Vehicle	Non-Restored	27	0.15073
CM1929	CM183	KPT;Lkb1XTR/XTR	Vehicle	Non-Restored	28	0.151973
CM1929	CM183	KPT;Lkb1XTR/XTR	Vehicle	Non-Restored	29	0.0535584
CM1929	CM183	KPT;Lkb1XTR/XTR	Vehicle	Non-Restored	30	0.291619
CM1929	CM183	KPT;Lkb1XTR/XTR	Vehicle	Non-Restored	31	0.0441313
CM1929	CM183	KPT;Lkb1XTR/XTR	Vehicle	Non-Restored	32	0.133326
CM1929	CM183	KPT;Lkb1XTR/XTR	Vehicle	Non-Restored	33	0.119548
CM1926	CM184	KPT;Lkb1XTR/XTR	Vehicle	Non-Restored	1	0.146172
CM1926	CM184	KPT;Lkb1XTR/XTR	Vehicle	Non-Restored	2	0.146172
CM1926	CM184	KPT;Lkb1XTR/XTR	Vehicle	Non-Restored	3	0.21558
CM1926	CM184	KPT;Lkb1XTR/XTR	Vehicle	Non-Restored	4	0.0650574
CM1926	CM184	KPT;Lkb1XTR/XTR	Vehicle	Non-Restored	5	0.0596705
CM1926	CM184	KPT;Lkb1XTR/XTR	Vehicle	Non-Restored	6	0.0870713
CM1926	CM184	KPT;Lkb1XTR/XTR	Vehicle	Non-Restored	7	0.13431
CM1926	CM184	KPT;Lkb1XTR/XTR	Vehicle	Non-Restored	8	0.140474
CM1926	CM184	KPT;Lkb1XTR/XTR	Vehicle	Non-Restored	9	0.227131
CM1926	CM184	KPT;Lkb1XTR/XTR	Vehicle	Non-Restored	10	0.141821
CM1926	CM184	KPT;Lkb1XTR/XTR	Vehicle	Non-Restored	11	0.183362
CM1926	CM184	KPT;Lkb1XTR/XTR	Vehicle	Non-Restored	12	0.0805448
CM1926	CM184	KPT;Lkb1XTR/XTR	Vehicle	Non-Restored	13	0.266083
CM1926	CM184	KPT;Lkb1XTR/XTR	Vehicle	Non-Restored	14	0.325235
CM1926	CM184	KPT;Lkb1XTR/XTR	Vehicle	Non-Restored	15	0.1931
CM1926	CM184	KPT;Lkb1XTR/XTR	Vehicle	Non-Restored	16	0.196105
CM1926	CM184	KPT;Lkb1XTR/XTR	Vehicle	Non-Restored	17	0.105304
CM1926	CM184	KPT;Lkb1XTR/XTR	Vehicle	Non-Restored	18	0.107946
CM1926	CM184	KPT;Lkb1XTR/XTR	Vehicle	Non-Restored	19	0.134362
CM1926	CM184	KPT;Lkb1XTR/XTR	Vehicle	Non-Restored	20	0.122863
CM1926	CM184	KPT;Lkb1XTR/XTR	Vehicle	Non-Restored	21	0.233347
CM1926	CM184	KPT;Lkb1XTR/XTR	Vehicle	Non-Restored	22	0.256138
CM1926	CM184	KPT;Lkb1XTR/XTR	Vehicle	Non-Restored	23	0.150886
CM1926	CM184	KPT;Lkb1XTR/XTR	Vehicle	Non-Restored	24	0.130426
CM1926	CM184	KPT;Lkb1XTR/XTR	Vehicle	Non-Restored	25	0.0740183
CM1926	CM184	KPT;Lkb1XTR/XTR	Vehicle	Non-Restored	26	0.434217
CM1926	CM184	KPT;Lkb1XTR/XTR	Vehicle	Non-Restored	27	0.105149
CM1926	CM184	KPT;Lkb1XTR/XTR	Vehicle	Non-Restored	28	0.236973
CM1926	CM184	KPT;Lkb1XTR/XTR	Vehicle	Non-Restored	29	0.105718
CM1926	CM184	KPT;Lkb1XTR/XTR	Vehicle	Non-Restored	30	0.0648502
CM1926	CM184	KPT;Lkb1XTR/XTR	Vehicle	Non-Restored	31	0.455402
CM1926	CM184	KPT;Lkb1XTR/XTR	Vehicle	Non-Restored	32	0.147674
CM1926	CM184	KPT;Lkb1XTR/XTR	Vehicle	Non-Restored	33	0.187299
CM1926	CM184	KPT;Lkb1XTR/XTR	Vehicle	Non-Restored	34	0.247436
CM1926	CM184	KPT;Lkb1XTR/XTR	Vehicle	Non-Restored	35	0.370506
CM1926	CM184	KPT;Lkb1XTR/XTR	Vehicle	Non-Restored	36	0.296022
CM1926	CM184	KPT;Lkb1XTR/XTR	Vehicle	Non-Restored	37	0.807054
CM1926	CM184	KPT;Lkb1XTR/XTR	Vehicle	Non-Restored	1	0.333471
CM1926	CM184	KPT;Lkb1XTR/XTR	Vehicle	Non-Restored	2	0.333471
CM1926	CM184	KPT;Lkb1XTR/XTR	Vehicle	Non-Restored	3	0.0714285
CM1926	CM184	KPT;Lkb1XTR/XTR	Vehicle	Non-Restored	4	0.148088
CM1926	CM184	KPT;Lkb1XTR/XTR	Vehicle	Non-Restored	5	0.108515
CM1926	CM184	KPT;Lkb1XTR/XTR	Vehicle	Non-Restored	6	0.161193
CM1926	CM184	KPT;Lkb1XTR/XTR	Vehicle	Non-Restored	7	0.030405
CM1926	CM184	KPT;Lkb1XTR/XTR	Vehicle	Non-Restored	8	0.18704
CM1926	CM184	KPT;Lkb1XTR/XTR	Vehicle	Non-Restored	9	0.136071
CM1926	CM184	KPT;Lkb1XTR/XTR	Vehicle	Non-Restored	10	0.0519009
CM1926	CM184	KPT;Lkb1XTR/XTR	Vehicle	Non-Restored	11	0.127577
CM1926	CM184	KPT;Lkb1XTR/XTR	Vehicle	Non-Restored	12	0.142909
CM1926	CM184	KPT;Lkb1XTR/XTR	Vehicle	Non-Restored	13	0.0546461
CM1926	CM184	KPT;Lkb1XTR/XTR	Vehicle	Non-Restored	14	0.0776959
CM1926	CM184	KPT;Lkb1XTR/XTR	Vehicle	Non-Restored	15	0.262768
CM1926	CM184	KPT;Lkb1XTR/XTR	Vehicle	Non-Restored	16	0.0913704
CM1926	CM184	KPT;Lkb1XTR/XTR	Vehicle	Non-Restored	17	0.0657826
CM1926	CM184	KPT;Lkb1XTR/XTR	Vehicle	Non-Restored	18	0.317258
CM1926	CM184	KPT;Lkb1XTR/XTR	Vehicle	Non-Restored	19	0.12105
CM1926	CM184	KPT;Lkb1XTR/XTR	Vehicle	Non-Restored	20	0.151766
CM1926	CM184	KPT;Lkb1XTR/XTR	Vehicle	Non-Restored	21	0.108464
CM1926	CM184	KPT;Lkb1XTR/XTR	Vehicle	Non-Restored	22	0.189371
CM1926	CM184	KPT;Lkb1XTR/XTR	Vehicle	Non-Restored	23	0.0580648
CM1926	CM184	KPT;Lkb1XTR/XTR	Vehicle	Non-Restored	24	0.0914222
CM1926	CM184	KPT;Lkb1XTR/XTR	Vehicle	Non-Restored	25	0.16974
CM1926	CM184	KPT;Lkb1XTR/XTR	Vehicle	Non-Restored	26	0.150523
CM1926	CM184	KPT;Lkb1XTR/XTR	Vehicle	Non-Restored	27	0.170672
CM1926	CM184	KPT;Lkb1XTR/XTR	Vehicle	Non-Restored	28	0.110898
CM1926	CM184	KPT;Lkb1XTR/XTR	Vehicle	Non-Restored	29	0.119911
CM1926	CM184	KPT;Lkb1XTR/XTR	Vehicle	Non-Restored	30	0.276339
CM1926	CM184	KPT;Lkb1XTR/XTR	Vehicle	Non-Restored	31	0.21097
CM1926	CM184	KPT;Lkb1XTR/XTR	Vehicle	Non-Restored	32	0.191754
CM1926	CM184	KPT;Lkb1XTR/XTR	Vehicle	Non-Restored	33	0.874805
CM1926	CM184	KPT;Lkb1XTR/XTR	Vehicle	Non-Restored	34	0.113281
CM1926	CM184	KPT;Lkb1XTR/XTR	Vehicle	Non-Restored	35	0.203304
CM1926	CM184	KPT;Lkb1XTR/XTR	Vehicle	Non-Restored	36	0.0804412
CM1926	CM184	KPT;Lkb1XTR/XTR	Vehicle	Non-Restored	37	0.134673
CM1926	CM184	KPT;Lkb1XTR/XTR	Vehicle	Non-Restored	38	0.260799
CM1926	CM184	KPT;Lkb1XTR/XTR	Vehicle	Non-Restored	39	0.0786283
CM1926	CM184	KPT;Lkb1XTR/XTR	Vehicle	Non-Restored	40	0.13633
CM1926	CM184	KPT;Lkb1XTR/XTR	Vehicle	Non-Restored	41	0.0969127
CM1926	CM184	KPT;Lkb1XTR/XTR	Vehicle	Non-Restored	42	0.0672847
CM1926	CM184	KPT;Lkb1XTR/XTR	Vehicle	Non-Restored	43	0.322853
CM1926	CM184	KPT;Lkb1XTR/XTR	Vehicle	Non-Restored	44	0.245312
CM1926	CM184	KPT;Lkb1XTR/XTR	Vehicle	Non-Restored	45	0.15218
CM1926	CM184	KPT;Lkb1XTR/XTR	Vehicle	Non-Restored	46	0.0514347
CM1921	CM185	KPT;Lkb1XTR/XTR	Vehicle	Non-Restored	1	0.0695638
CM1921	CM185	KPT;Lkb1XTR/XTR	Vehicle	Non-Restored	2	0.381176
CM1921	CM185	KPT;Lkb1XTR/XTR	Vehicle	Non-Restored	3	1.37449
CM1921	CM185	KPT;Lkb1XTR/XTR	Vehicle	Non-Restored	4	0.0775924
CM1921	CM185	KPT;Lkb1XTR/XTR	Vehicle	Non-Restored	5	0.0207707
CM1921	CM185	KPT;Lkb1XTR/XTR	Vehicle	Non-Restored	6	0.0717393
CM1921	CM185	KPT;Lkb1XTR/XTR	Vehicle	Non-Restored	7	0.278151
CM1921	CM185	KPT;Lkb1XTR/XTR	Vehicle	Non-Restored	8	0.0394177
CM1921	CM185	KPT;Lkb1XTR/XTR	Vehicle	Non-Restored	9	0.0999688
CM1921	CM185	KPT;Lkb1XTR/XTR	Vehicle	Non-Restored	10	0.232622
CM1921	CM185	KPT;Lkb1XTR/XTR	Vehicle	Non-Restored	11	0.20232
CM1921	CM185	KPT;Lkb1XTR/XTR	Vehicle	Non-Restored	12	0.10779
CM1921	CM185	KPT;Lkb1XTR/XTR	Vehicle	Non-Restored	1	0.0485341
CM1921	CM185	KPT;Lkb1XTR/XTR	Vehicle	Non-Restored	2	0.0182326
CM1921	CM185	KPT;Lkb1XTR/XTR	Vehicle	Non-Restored	3	0.0641768
CM1921	CM185	KPT;Lkb1XTR/XTR	Vehicle	Non-Restored	4	0.0617424
CM1921	CM185	KPT;Lkb1XTR/XTR	Vehicle	Non-Restored	5	0.07205
CM1921	CM185	KPT;Lkb1XTR/XTR	Vehicle	Non-Restored	6	0.0892985
CM1921	CM185	KPT;Lkb1XTR/XTR	Vehicle	Non-Restored	7	0.117269
CM1921	CM185	KPT;Lkb1XTR/XTR	Vehicle	Non-Restored	8	0.0350668
CM1921	CM185	KPT;Lkb1XTR/XTR	Vehicle	Non-Restored	9	0.0500362
CM1921	CM185	KPT;Lkb1XTR/XTR	Vehicle	Non-Restored	10	0.117373
CM1921	CM185	KPT;Lkb1XTR/XTR	Vehicle	Non-Restored	11	0.731481
CM1921	CM185	KPT;Lkb1XTR/XTR	Vehicle	Non-Restored	12	0.099399
CM1921	CM185	KPT;Lkb1XTR/XTR	Vehicle	Non-Restored	13	0.23112
CM1921	CM185	KPT;Lkb1XTR/XTR	Vehicle	Non-Restored	14	0.0622604
CM1921	CM185	KPT;Lkb1XTR/XTR	Vehicle	Non-Restored	15	0.0769708
CM1921	CM185	KPT;Lkb1XTR/XTR	Vehicle	Non-Restored	16	0.041386
CM1921	CM185	KPT;Lkb1XTR/XTR	Vehicle	Non-Restored	17	0.0528332
CM1921	CM185	KPT;Lkb1XTR/XTR	Vehicle	Non-Restored	18	0.0337718
CM1921	CM185	KPT;Lkb1XTR/XTR	Vehicle	Non-Restored	19	0.41355
CM1921	CM185	KPT;Lkb1XTR/XTR	Vehicle	Non-Restored	20	0.137625
CM1921	CM185	KPT;Lkb1XTR/XTR	Vehicle	Non-Restored	21	0.793638
CM1921	CM185	KPT;Lkb1XTR/XTR	Vehicle	Non-Restored	22	0.616181
CM1921	CM185	KPT;Lkb1XTR/XTR	Vehicle	Non-Restored	23	0.0452708
CM1921	CM185	KPT;Lkb1XTR/XTR	Vehicle	Non-Restored	24	0.0411789
CM1921	CM185	KPT;Lkb1XTR/XTR	Vehicle	Non-Restored	25	0.0271936
CM1921	CM185	KPT;Lkb1XTR/XTR	Vehicle	Non-Restored	26	0.0385372
CM1921	CM185	KPT;Lkb1XTR/XTR	Vehicle	Non-Restored	27	1.53859
CM1921	CM185	KPT;Lkb1XTR/XTR	Vehicle	Non-Restored	28	0.237491
CM1921	CM185	KPT;Lkb1XTR/XTR	Vehicle	Non-Restored	29	0.0706515
CM1921	CM185	KPT;Lkb1XTR/XTR	Vehicle	Non-Restored	30	0.0506578
CM1921	CM185	KPT;Lkb1XTR/XTR	Vehicle	Non-Restored	31	0.347974
CM1776	CM166	KPT;Lkb1XTR/XTR;FLPo-ERT2	Vehicle	Non-Restored	1	0.443955
CM1776	CM166	KPT;Lkb1XTR/XTR;FLPo-ERT2	Vehicle	Non-Restored	2	0.414845
CM1776	CM166	KPT;Lkb1XTR/XTR;FLPo-ERT2	Vehicle	Non-Restored	3	0.30607
CM1776	CM166	KPT;Lkb1XTR/XTR;FLPo-ERT2	Vehicle	Non-Restored	4	0.0895057
CM1776	CM166	KPT;Lkb1XTR/XTR;FLPo-ERT2	Vehicle	Non-Restored	5	0.275924
CM1776	CM166	KPT;Lkb1XTR/XTR;FLPo-ERT2	Vehicle	Non-Restored	6	0.437894
CM1776	CM166	KPT;Lkb1XTR/XTR;FLPo-ERT2	Vehicle	Non-Restored	7	0.120998
CM1776	CM166	KPT;Lkb1XTR/XTR;FLPo-ERT2	Vehicle	Non-Restored	8	0.852325
CM1776	CM166	KPT;Lkb1XTR/XTR;FLPo-ERT2	Vehicle	Non-Restored	9	0.0688386
CM1776	CM166	KPT;Lkb1XTR/XTR;FLPo-ERT2	Vehicle	Non-Restored	10	0.077437
CM1776	CM166	KPT;Lkb1XTR/XTR;FLPo-ERT2	Vehicle	Non-Restored	11	0.175178
CM1776	CM166	KPT;Lkb1XTR/XTR;FLPo-ERT2	Vehicle	Non-Restored	12	0.357919
CM1776	CM166	KPT;Lkb1XTR/XTR;FLPo-ERT2	Vehicle	Non-Restored	13	0.403449
CM1776	CM166	KPT;Lkb1XTR/XTR;FLPo-ERT2	Vehicle	Non-Restored	14	0.150057
CM1776	CM166	KPT;Lkb1XTR/XTR;FLPo-ERT2	Vehicle	Non-Restored	15	0.14985
CM1776	CM166	KPT;Lkb1XTR/XTR;FLPo-ERT2	Vehicle	Non-Restored	16	0.0708069
CM1776	CM166	KPT;Lkb1XTR/XTR;FLPo-ERT2	Vehicle	Non-Restored	17	0.180358
CM1776	CM166	KPT;Lkb1XTR/XTR;FLPo-ERT2	Vehicle	Non-Restored	18	0.325494
CM1776	CM166	KPT;Lkb1XTR/XTR;FLPo-ERT2	Vehicle	Non-Restored	19	0.0666631
CM1776	CM166	KPT;Lkb1XTR/XTR;FLPo-ERT2	Vehicle	Non-Restored	20	0.293898
CM1776	CM166	KPT;Lkb1XTR/XTR;FLPo-ERT2	Vehicle	Non-Restored	21	0.238216
CM1776	CM166	KPT;Lkb1XTR/XTR;FLPo-ERT2	Vehicle	Non-Restored	22	0.642183
CM1776	CM166	KPT;Lkb1XTR/XTR;FLPo-ERT2	Vehicle	Non-Restored	23	0.223195
CM1776	CM166	KPT;Lkb1XTR/XTR;FLPo-ERT2	Vehicle	Non-Restored	24	0.44929
CM1776	CM166	KPT;Lkb1XTR/XTR;FLPo-ERT2	Vehicle	Non-Restored	25	0.287112
CM1776	CM166	KPT;Lkb1XTR/XTR;FLPo-ERT2	Vehicle	Non-Restored	26	0.147726
CM1776	CM166	KPT;Lkb1XTR/XTR;FLPo-ERT2	Vehicle	Non-Restored	27	0.105822
CM1776	CM166	KPT;Lkb1XTR/XTR;FLPo-ERT2	Vehicle	Non-Restored	28	0.789909
CM1776	CM166	KPT;Lkb1XTR/XTR;FLPo-ERT2	Vehicle	Non-Restored	29	0.209365
CM1776	CM166	KPT;Lkb1XTR/XTR;FLPo-ERT2	Vehicle	Non-Restored	1	0.321868
CM1776	CM166	KPT;Lkb1XTR/XTR;FLPo-ERT2	Vehicle	Non-Restored	2	0.222625
CM1776	CM166	KPT;Lkb1XTR/XTR;FLPo-ERT2	Vehicle	Non-Restored	3	0.0863979
CM1776	CM166	KPT;Lkb1XTR/XTR;FLPo-ERT2	Vehicle	Non-Restored	4	0.1023
CM1776	CM166	KPT;Lkb1XTR/XTR;FLPo-ERT2	Vehicle	Non-Restored	5	0.103025
CM1776	CM166	KPT;Lkb1XTR/XTR;FLPo-ERT2	Vehicle	Non-Restored	6	0.135709
CM1776	CM166	KPT;Lkb1XTR/XTR;FLPo-ERT2	Vehicle	Non-Restored	7	0.107272
CM1776	CM166	KPT;Lkb1XTR/XTR;FLPo-ERT2	Vehicle	Non-Restored	8	0.173262
CM1776	CM166	KPT;Lkb1XTR/XTR;FLPo-ERT2	Vehicle	Non-Restored	9	0.496166
CM1776	CM166	KPT;Lkb1XTR/XTR;FLPo-ERT2	Vehicle	Non-Restored	10	0.105459
CM1776	CM166	KPT;Lkb1XTR/XTR;FLPo-ERT2	Vehicle	Non-Restored	11	0.324976
CM1776	CM166	KPT;Lkb1XTR/XTR;FLPo-ERT2	Vehicle	Non-Restored	12	0.475499
CM1776	CM166	KPT;Lkb1XTR/XTR;FLPo-ERT2	Vehicle	Non-Restored	13	0.353568
CM1776	CM166	KPT;Lkb1XTR/XTR;FLPo-ERT2	Vehicle	Non-Restored	14	0.135657
CM1776	CM166	KPT;Lkb1XTR/XTR;FLPo-ERT2	Vehicle	Non-Restored	15	0.0894021
CM1776	CM166	KPT;Lkb1XTR/XTR;FLPo-ERT2	Vehicle	Non-Restored	16	0.167875
CM1776	CM166	KPT;Lkb1XTR/XTR;FLPo-ERT2	Vehicle	Non-Restored	17	0.289443
CM1776	CM166	KPT;Lkb1XTR/XTR;FLPo-ERT2	Vehicle	Non-Restored	18	0.106547
CM1776	CM166	KPT;Lkb1XTR/XTR;FLPo-ERT2	Vehicle	Non-Restored	19	1.37584
CM1776	CM166	KPT;Lkb1XTR/XTR;FLPo-ERT2	Vehicle	Non-Restored	20	0.386201
CM1776	CM166	KPT;Lkb1XTR/XTR;FLPo-ERT2	Vehicle	Non-Restored	21	0.731326
CM1776	CM166	KPT;Lkb1XTR/XTR;FLPo-ERT2	Vehicle	Non-Restored	22	0.195897
CM1776	CM166	KPT;Lkb1XTR/XTR;FLPo-ERT2	Vehicle	Non-Restored	23	0.119807
CM1776	CM166	KPT;Lkb1XTR/XTR;FLPo-ERT2	Vehicle	Non-Restored	24	0.562156
CM1776	CM166	KPT;Lkb1XTR/XTR;FLPo-ERT2	Vehicle	Non-Restored	25	0.487361
CM1776	CM166	KPT;Lkb1XTR/XTR;FLPo-ERT2	Vehicle	Non-Restored	26	0.160572
CM1776	CM166	KPT;Lkb1XTR/XTR;FLPo-ERT2	Vehicle	Non-Restored	27	0.138247
CM1776	CM166	KPT;Lkb1XTR/XTR;FLPo-ERT2	Vehicle	Non-Restored	28	0.264581
CM1776	CM166	KPT;Lkb1XTR/XTR;FLPo-ERT2	Vehicle	Non-Restored	29	0.0904899
CM1776	CM166	KPT;Lkb1XTR/XTR;FLPo-ERT2	Vehicle	Non-Restored	30	0.14006
CM1776	CM166	KPT;Lkb1XTR/XTR;FLPo-ERT2	Vehicle	Non-Restored	31	0.260385
CM1776	CM166	KPT;Lkb1XTR/XTR;FLPo-ERT2	Vehicle	Non-Restored	32	0.418367
CM1776	CM166	KPT;Lkb1XTR/XTR;FLPo-ERT2	Vehicle	Non-Restored	33	0.0968609
CM1776	CM166	KPT;Lkb1XTR/XTR;FLPo-ERT2	Vehicle	Non-Restored	34	0.125039
CM1776	CM166	KPT;Lkb1XTR/XTR;FLPo-ERT2	Vehicle	Non-Restored	35	0.229566
CM1776	CM166	KPT;Lkb1XTR/XTR;FLPo-ERT2	Vehicle	Non-Restored	36	0.267585
CM1776	CM166	KPT;Lkb1XTR/XTR;FLPo-ERT2	Vehicle	Non-Restored	37	0.173107
CM1776	CM166	KPT;Lkb1XTR/XTR;FLPo-ERT2	Vehicle	Non-Restored	38	0.206309
CM1776	CM166	KPT;Lkb1XTR/XTR;FLPo-ERT2	Vehicle	Non-Restored	39	0.182067
CM1776	CM166	KPT;Lkb1XTR/XTR;FLPo-ERT2	Vehicle	Non-Restored	40	0.336941
CM1776	CM166	KPT;Lkb1XTR/XTR;FLPo-ERT2	Vehicle	Non-Restored	41	0.390552
CM1776	CM166	KPT;Lkb1XTR/XTR;FLPo-ERT2	Vehicle	Non-Restored	42	0.105563
CM1776	CM166	KPT;Lkb1XTR/XTR;FLPo-ERT2	Vehicle	Non-Restored	43	0.46918
CM1776	CM166	KPT;Lkb1XTR/XTR;FLPo-ERT2	Vehicle	Non-Restored	44	0.0705479
CM1776	CM166	KPT;Lkb1XTR/XTR;FLPo-ERT2	Vehicle	Non-Restored	45	1.22195
CM1776	CM166	KPT;Lkb1XTR/XTR;FLPo-ERT2	Vehicle	Non-Restored	46	0.0525225
CM1776	CM166	KPT;Lkb1XTR/XTR;FLPo-ERT2	Vehicle	Non-Restored	47	0.127473
CM1776	CM166	KPT;Lkb1XTR/XTR;FLPo-ERT2	Vehicle	Non-Restored	48	0.0448047
CM1776	CM166	KPT;Lkb1XTR/XTR;FLPo-ERT2	Vehicle	Non-Restored	49	0.392261
CM1776	CM166	KPT;Lkb1XTR/XTR;FLPo-ERT2	Vehicle	Non-Restored	50	0.152439
CM1776	CM166	KPT;Lkb1XTR/XTR;FLPo-ERT2	Vehicle	Non-Restored	51	0.251165
CM1776	CM166	KPT;Lkb1XTR/XTR;FLPo-ERT2	Vehicle	Non-Restored	52	0.0776441
CM1776	CM166	KPT;Lkb1XTR/XTR;FLPo-ERT2	Vehicle	Non-Restored	53	0.135191
CM1776	CM166	KPT;Lkb1XTR/XTR;FLPo-ERT2	Vehicle	Non-Restored	54	0.34699
CM1776	CM166	KPT;Lkb1XTR/XTR;FLPo-ERT2	Vehicle	Non-Restored	55	0.130167
CM1776	CM166	KPT;Lkb1XTR/XTR;FLPo-ERT2	Vehicle	Non-Restored	56	0.109085
CM1776	CM166	KPT;Lkb1XTR/XTR;FLPo-ERT2	Vehicle	Non-Restored	57	0.291204
CM1776	CM166	KPT;Lkb1XTR/XTR;FLPo-ERT2	Vehicle	Non-Restored	58	0.195172
CM1776	CM166	KPT;Lkb1XTR/XTR;FLPo-ERT2	Vehicle	Non-Restored	59	0.504506
CM1776	CM166	KPT;Lkb1XTR/XTR;FLPo-ERT2	Vehicle	Non-Restored	60	0.444006
CM1776	CM166	KPT;Lkb1XTR/XTR;FLPo-ERT2	Vehicle	Non-Restored	61	0.344141
CM1776	CM166	KPT;Lkb1XTR/XTR;FLPo-ERT2	Vehicle	Non-Restored	62	0.315083
CM1776	CM166	KPT;Lkb1XTR/XTR;FLPo-ERT2	Vehicle	Non-Restored	63	0.161297
CM1776	CM166	KPT;Lkb1XTR/XTR;FLPo-ERT2	Vehicle	Non-Restored	64	0.552729
CM1776	CM166	KPT;Lkb1XTR/XTR;FLPo-ERT2	Vehicle	Non-Restored	65	0.136123
CM1776	CM166	KPT;Lkb1XTR/XTR;FLPo-ERT2	Vehicle	Non-Restored	66	0.238009
CM1776	CM166	KPT;Lkb1XTR/XTR;FLPo-ERT2	Vehicle	Non-Restored	67	0.441727
CM1776	CM166	KPT;Lkb1XTR/XTR;FLPo-ERT2	Vehicle	Non-Restored	68	0.106236
CM1776	CM166	KPT;Lkb1XTR/XTR;FLPo-ERT2	Vehicle	Non-Restored	69	0.406039
CM1776	CM166	KPT;Lkb1XTR/XTR;FLPo-ERT2	Vehicle	Non-Restored	70	0.303014
CM1776	CM166	KPT;Lkb1XTR/XTR;FLPo-ERT2	Vehicle	Non-Restored	71	0.142235
CM1776	CM166	KPT;Lkb1XTR/XTR;FLPo-ERT2	Vehicle	Non-Restored	72	0.0761938
CM1776	CM166	KPT;Lkb1XTR/XTR;FLPo-ERT2	Vehicle	Non-Restored	73	0.124469
CM2000	CM186	KPT;Lkb1XTR/XTR	Vehicle	Non-Restored	1	0.404226
CM2000	CM186	KPT;Lkb1XTR/XTR	Vehicle	Non-Restored	2	0.0576504
CM2000	CM186	KPT;Lkb1XTR/XTR	Vehicle	Non-Restored	3	0.173003
CM2000	CM186	KPT;Lkb1XTR/XTR	Vehicle	Non-Restored	4	1.4928
CM2000	CM186	KPT;Lkb1XTR/XTR	Vehicle	Non-Restored	5	0.15016
CM2000	CM186	KPT;Lkb1XTR/XTR	Vehicle	Non-Restored	6	0.0507096
CM2000	CM186	KPT;Lkb1XTR/XTR	Vehicle	Non-Restored	7	0.084585
CM2000	CM186	KPT;Lkb1XTR/XTR	Vehicle	Non-Restored	8	0.0971717
CM2000	CM186	KPT;Lkb1XTR/XTR	Vehicle	Non-Restored	9	0.952708
CM2000	CM186	KPT;Lkb1XTR/XTR	Vehicle	Non-Restored	10	0.785454
CM2000	CM186	KPT;Lkb1XTR/XTR	Vehicle	Non-Restored	11	0.136952
CM2000	CM186	KPT;Lkb1XTR/XTR	Vehicle	Non-Restored	12	0.675644
CM2000	CM186	KPT;Lkb1XTR/XTR	Vehicle	Non-Restored	13	0.741271
CM2000	CM186	KPT;Lkb1XTR/XTR	Vehicle	Non-Restored	14	0.482388
CM2000	CM186	KPT;Lkb1XTR/XTR	Vehicle	Non-Restored	15	0.155029
CM2000	CM186	KPT;Lkb1XTR/XTR	Vehicle	Non-Restored	16	0.292499
CM2000	CM186	KPT;Lkb1XTR/XTR	Vehicle	Non-Restored	17	0.0525225
CM2000	CM186	KPT;Lkb1XTR/XTR	Vehicle	Non-Restored	18	0.0814771
CM2000	CM186	KPT;Lkb1XTR/XTR	Vehicle	Non-Restored	19	1.18637
CM2000	CM186	KPT;Lkb1XTR/XTR	Vehicle	Non-Restored	20	0.230757
CM2000	CM186	KPT;Lkb1XTR/XTR	Vehicle	Non-Restored	21	0.0742255
CM2000	CM186	KPT;Lkb1XTR/XTR	Vehicle	Non-Restored	22	0.96747
CM2000	CM186	KPT;Lkb1XTR/XTR	Vehicle	Non-Restored	23	0.0593079
CM2000	CM186	KPT;Lkb1XTR/XTR	Vehicle	Non-Restored	24	1.15694
CM2000	CM186	KPT;Lkb1XTR/XTR	Vehicle	Non-Restored	25	0.102559
CM2000	CM186	KPT;Lkb1XTR/XTR	Vehicle	Non-Restored	26	0.039107
CM2000	CM186	KPT;Lkb1XTR/XTR	Vehicle	Non-Restored	27	0.041904
CM2000	CM186	KPT;Lkb1XTR/XTR	Vehicle	Non-Restored	28	0.0458924
CM2000	CM186	KPT;Lkb1XTR/XTR	Vehicle	Non-Restored	29	0.0475499
CM2000	CM186	KPT;Lkb1XTR/XTR	Vehicle	Non-Restored	1	0.0607064
CM2000	CM186	KPT;Lkb1XTR/XTR	Vehicle	Non-Restored	2	0.895886
CM2000	CM186	KPT;Lkb1XTR/XTR	Vehicle	Non-Restored	3	0.438257
CM2000	CM186	KPT;Lkb1XTR/XTR	Vehicle	Non-Restored	4	0.235004
CM2000	CM186	KPT;Lkb1XTR/XTR	Vehicle	Non-Restored	5	0.205791
CM2000	CM186	KPT;Lkb1XTR/XTR	Vehicle	Non-Restored	6	0.827669
CM2000	CM186	KPT;Lkb1XTR/XTR	Vehicle	Non-Restored	7	2.41852
CM2000	CM186	KPT;Lkb1XTR/XTR	Vehicle	Non-Restored	8	0.409561
CM2000	CM186	KPT;Lkb1XTR/XTR	Vehicle	Non-Restored	9	0.0375012
CM2000	CM186	KPT;Lkb1XTR/XTR	Vehicle	Non-Restored	10	0.286853
CM2000	CM186	KPT;Lkb1XTR/XTR	Vehicle	Non-Restored	11	0.24842
CM2000	CM186	KPT;Lkb1XTR/XTR	Vehicle	Non-Restored	12	0.148917
CM2000	CM186	KPT;Lkb1XTR/XTR	Vehicle	Non-Restored	13	1.90863
CM2000	CM186	KPT;Lkb1XTR/XTR	Vehicle	Non-Restored	14	1.21713
CM2000	CM186	KPT;Lkb1XTR/XTR	Vehicle	Non-Restored	15	0.0654718
CM2000	CM186	KPT;Lkb1XTR/XTR	Vehicle	Non-Restored	16	0.0827721
CM2000	CM186	KPT;Lkb1XTR/XTR	Vehicle	Non-Restored	17	0.173625
CM2000	CM186	KPT;Lkb1XTR/XTR	Vehicle	Non-Restored	18	0.0336164
CM2000	CM186	KPT;Lkb1XTR/XTR	Vehicle	Non-Restored	19	0.138143
CM2000	CM186	KPT;Lkb1XTR/XTR	Vehicle	Non-Restored	20	0.149021
CM2000	CM186	KPT;Lkb1XTR/XTR	Vehicle	Non-Restored	21	0.0826167
CM2000	CM186	KPT;Lkb1XTR/XTR	Vehicle	Non-Restored	22	0.180876
CM2000	CM186	KPT;Lkb1XTR/XTR	Vehicle	Non-Restored	23	0.128923
CM2000	CM186	KPT;Lkb1XTR/XTR	Vehicle	Non-Restored	24	0.0364135
CM2000	CM186	KPT;Lkb1XTR/XTR	Vehicle	Non-Restored	25	1.11261
CM2000	CM186	KPT;Lkb1XTR/XTR	Vehicle	Non-Restored	26	0.0369833
CM2000	CM186	KPT;Lkb1XTR/XTR	Vehicle	Non-Restored	27	0.0327877
CM2000	CM186	KPT;Lkb1XTR/XTR	Vehicle	Non-Restored	28	0.0820987
CM2000	CM186	KPT;Lkb1XTR/XTR	Vehicle	Non-Restored	29	1.18087
CM2000	CM186	KPT;Lkb1XTR/XTR	Vehicle	Non-Restored	30	0.33777
CM2000	CM186	KPT;Lkb1XTR/XTR	Vehicle	Non-Restored	31	0.610846
CM2000	CM186	KPT;Lkb1XTR/XTR	Vehicle	Non-Restored	32	0.512586
CM2000	CM186	KPT;Lkb1XTR/XTR	Vehicle	Non-Restored	33	0.133067
CM2000	CM186	KPT;Lkb1XTR/XTR	Vehicle	Non-Restored	34	0.234176
CM2000	CM186	KPT;Lkb1XTR/XTR	Vehicle	Non-Restored	35	0.0584791
CM2000	CM186	KPT;Lkb1XTR/XTR	Vehicle	Non-Restored	36	0.468248
CM2000	CM186	KPT;Lkb1XTR/XTR	Vehicle	Non-Restored	37	0.660778
CM2000	CM186	KPT;Lkb1XTR/XTR	Vehicle	Non-Restored	38	1.26266
CM2000	CM186	KPT;Lkb1XTR/XTR	Vehicle	Non-Restored	39	1.40894
CM2000	CM186	KPT;Lkb1XTR/XTR	Vehicle	Non-Restored	40	0.121206
CM2000	CM186	KPT;Lkb1XTR/XTR	Vehicle	Non-Restored	41	0.180306
CM2000	CM186	KPT;Lkb1XTR/XTR	Vehicle	Non-Restored	42	0.256759
CM2000	CM186	KPT;Lkb1XTR/XTR	Vehicle	Non-Restored	43	0.16601
CM2000	CM186	KPT;Lkb1XTR/XTR	Vehicle	Non-Restored	44	0.102144
CM2000	CM186	KPT;Lkb1XTR/XTR	Vehicle	Non-Restored	45	0.0755723
CM2000	CM186	KPT;Lkb1XTR/XTR	Vehicle	Non-Restored	46	0.453848
CM2000	CM186	KPT;Lkb1XTR/XTR	Vehicle	Non-Restored	47	0.0638661
CM2000	CM186	KPT;Lkb1XTR/XTR	Vehicle	Non-Restored	48	0.646637
CM2000	CM186	KPT;Lkb1XTR/XTR	Vehicle	Non-Restored	49	0.187092
CM2000	CM186	KPT;Lkb1XTR/XTR	Vehicle	Non-Restored	50	0.100642
CM2000	CM186	KPT;Lkb1XTR/XTR	Vehicle	Non-Restored	51	0.0580648
CM2000	CM186	KPT;Lkb1XTR/XTR	Vehicle	Non-Restored	52	0.116337
CM1512	CM187	KPT;Lkb1XTR/XTR	Tamoxifen	Non-Restored	1	0.718946
CM1512	CM187	KPT;Lkb1XTR/XTR	Tamoxifen	Non-Restored	2	0.0176111
CM1512	CM187	KPT;Lkb1XTR/XTR	Tamoxifen	Non-Restored	3	0.108308
CM1512	CM187	KPT;Lkb1XTR/XTR	Tamoxifen	Non-Restored	4	0.0198902
CM1512	CM187	KPT;Lkb1XTR/XTR	Tamoxifen	Non-Restored	5	0.0537138
CM1512	CM187	KPT;Lkb1XTR/XTR	Tamoxifen	Non-Restored	6	0.0665595
CM1512	CM187	KPT;Lkb1XTR/XTR	Tamoxifen	Non-Restored	7	0.306795
CM1512	CM187	KPT;Lkb1XTR/XTR	Tamoxifen	Non-Restored	8	0.0400911
CM1512	CM187	KPT;Lkb1XTR/XTR	Tamoxifen	Non-Restored	9	0.0197348
CM1512	CM187	KPT;Lkb1XTR/XTR	Tamoxifen	Non-Restored	10	0.0748989
CM1512	CM187	KPT;Lkb1XTR/XTR	Tamoxifen	Non-Restored	11	0.251269
CM1512	CM187	KPT;Lkb1XTR/XTR	Tamoxifen	Non-Restored	12	0.357505
CM1512	CM187	KPT;Lkb1XTR/XTR	Tamoxifen	Non-Restored	13	0.0252771
CM1512	CM187	KPT;Lkb1XTR/XTR	Tamoxifen	Non-Restored	14	0.57842
CM1512	CM187	KPT;Lkb1XTR/XTR	Tamoxifen	Non-Restored	15	0.0855173
CM1512	CM187	KPT;Lkb1XTR/XTR	Tamoxifen	Non-Restored	16	1.25795
CM1512	CM187	KPT;Lkb1XTR/XTR	Tamoxifen	Non-Restored	17	0.587278
CM1512	CM187	KPT;Lkb1XTR/XTR	Tamoxifen	Non-Restored	18	0.219724
CM1512	CM187	KPT;Lkb1XTR/XTR	Tamoxifen	Non-Restored	19	0.150109
CM1512	CM187	KPT;Lkb1XTR/XTR	Tamoxifen	Non-Restored	20	0.284212
CM1512	CM187	KPT;Lkb1XTR/XTR	Tamoxifen	Non-Restored	21	0.179737
CM1512	CM187	KPT;Lkb1XTR/XTR	Tamoxifen	Non-Restored	22	0.609602
CM1512	CM187	KPT;Lkb1XTR/XTR	Tamoxifen	Non-Restored	23	0.442919
CM1512	CM187	KPT;Lkb1XTR/XTR	Tamoxifen	Non-Restored	24	0.580337
CM1512	CM187	KPT;Lkb1XTR/XTR	Tamoxifen	Non-Restored	25	0.543457
CM1512	CM187	KPT;Lkb1XTR/XTR	Tamoxifen	Non-Restored	26	0.201595
CM1512	CM187	KPT;Lkb1XTR/XTR	Tamoxifen	Non-Restored	27	0.40578
CM1512	CM187	KPT;Lkb1XTR/XTR	Tamoxifen	Non-Restored	28	2.16803
CM1512	CM187	KPT;Lkb1XTR/XTR	Tamoxifen	Non-Restored	29	0.120739
CM1512	CM187	KPT;Lkb1XTR/XTR	Tamoxifen	Non-Restored	30	0.207552
CM1512	CM187	KPT;Lkb1XTR/XTR	Tamoxifen	Non-Restored	31	0.168548
CM1512	CM187	KPT;Lkb1XTR/XTR	Tamoxifen	Non-Restored	32	0.730238
CM1512	CM187	KPT;Lkb1XTR/XTR	Tamoxifen	Non-Restored	33	0.137936
CM1512	CM187	KPT;Lkb1XTR/XTR	Tamoxifen	Non-Restored	34	0.0185434
CM1512	CM187	KPT;Lkb1XTR/XTR	Tamoxifen	Non-Restored	35	0.788769
CM1512	CM187	KPT;Lkb1XTR/XTR	Tamoxifen	Non-Restored	36	0.152957
CM1512	CM187	KPT;Lkb1XTR/XTR	Tamoxifen	Non-Restored	1	0.0214441
CM1512	CM187	KPT;Lkb1XTR/XTR	Tamoxifen	Non-Restored	2	0.0357401
CM1512	CM187	KPT;Lkb1XTR/XTR	Tamoxifen	Non-Restored	3	0.0402983
CM1512	CM187	KPT;Lkb1XTR/XTR	Tamoxifen	Non-Restored	4	0.0132083
CM1512	CM187	KPT;Lkb1XTR/XTR	Tamoxifen	Non-Restored	5	0.112866
CM1512	CM187	KPT;Lkb1XTR/XTR	Tamoxifen	Non-Restored	6	0.347145
CM1512	CM187	KPT;Lkb1XTR/XTR	Tamoxifen	Non-Restored	7	0.524292
CM1512	CM187	KPT;Lkb1XTR/XTR	Tamoxifen	Non-Restored	8	0.471355
CM1512	CM187	KPT;Lkb1XTR/XTR	Tamoxifen	Non-Restored	9	0.00554231
CM1512	CM187	KPT;Lkb1XTR/XTR	Tamoxifen	Non-Restored	10	0.0169895
CM1512	CM187	KPT;Lkb1XTR/XTR	Tamoxifen	Non-Restored	11	0.338703
CM1512	CM187	KPT;Lkb1XTR/XTR	Tamoxifen	Non-Restored	12	0.471822
CM1512	CM187	KPT;Lkb1XTR/XTR	Tamoxifen	Non-Restored	13	0.40635
CM1512	CM187	KPT;Lkb1XTR/XTR	Tamoxifen	Non-Restored	14	0.144411
CM1512	CM187	KPT;Lkb1XTR/XTR	Tamoxifen	Non-Restored	15	0.239355
CM1512	CM187	KPT;Lkb1XTR/XTR	Tamoxifen	Non-Restored	16	0.131772
CM1512	CM187	KPT;Lkb1XTR/XTR	Tamoxifen	Non-Restored	17	0.244949
CM1512	CM187	KPT;Lkb1XTR/XTR	Tamoxifen	Non-Restored	18	0.467989
CM1512	CM187	KPT;Lkb1XTR/XTR	Tamoxifen	Non-Restored	19	0.564694
CM1512	CM187	KPT;Lkb1XTR/XTR	Tamoxifen	Non-Restored	20	0.370195
CM1512	CM187	KPT;Lkb1XTR/XTR	Tamoxifen	Non-Restored	21	0.650367
CM1512	CM187	KPT;Lkb1XTR/XTR	Tamoxifen	Non-Restored	22	0.105666
CM1512	CM187	KPT;Lkb1XTR/XTR	Tamoxifen	Non-Restored	23	0.247332
CM1512	CM187	KPT;Lkb1XTR/XTR	Tamoxifen	Non-Restored	24	1.06645
CM1512	CM187	KPT;Lkb1XTR/XTR	Tamoxifen	Non-Restored	25	0.0254843
CM1512	CM187	KPT;Lkb1XTR/XTR	Tamoxifen	Non-Restored	26	0.042163
CM1512	CM187	KPT;Lkb1XTR/XTR	Tamoxifen	Non-Restored	27	0.221226
CM1512	CM187	KPT;Lkb1XTR/XTR	Tamoxifen	Non-Restored	28	0.022739
CM1512	CM187	KPT;Lkb1XTR/XTR	Tamoxifen	Non-Restored	29	0.0579612
CM1512	CM187	KPT;Lkb1XTR/XTR	Tamoxifen	Non-Restored	30	1.49549
CM1512	CM187	KPT;Lkb1XTR/XTR	Tamoxifen	Non-Restored	31	0.23143
CM1512	CM187	KPT;Lkb1XTR/XTR	Tamoxifen	Non-Restored	32	0.111468
CM1512	CM187	KPT;Lkb1XTR/XTR	Tamoxifen	Non-Restored	33	0.318916
CM1512	CM187	KPT;Lkb1XTR/XTR	Tamoxifen	Non-Restored	34	0.125401
CM1512	CM187	KPT;Lkb1XTR/XTR	Tamoxifen	Non-Restored	35	0.141769
CM1512	CM187	KPT;Lkb1XTR/XTR	Tamoxifen	Non-Restored	36	0.777685
CM1512	CM187	KPT;Lkb1XTR/XTR	Tamoxifen	Non-Restored	37	0.101212
CM1512	CM187	KPT;Lkb1XTR/XTR	Tamoxifen	Non-Restored	38	0.0287993
CM1512	CM187	KPT;Lkb1XTR/XTR	Tamoxifen	Non-Restored	39	0.0350668
CM1512	CM187	KPT;Lkb1XTR/XTR	Tamoxifen	Non-Restored	40	0.147104
CM1512	CM187	KPT;Lkb1XTR/XTR	Tamoxifen	Non-Restored	41	0.0383818
CM1512	CM187	KPT;Lkb1XTR/XTR	Tamoxifen	Non-Restored	42	0.0745881
CM1512	CM187	KPT;Lkb1XTR/XTR	Tamoxifen	Non-Restored	43	0.0681652
CM1512	CM187	KPT;Lkb1XTR/XTR	Tamoxifen	Non-Restored	44	0.0146068
CM1512	CM187	KPT;Lkb1XTR/XTR	Tamoxifen	Non-Restored	45	0.15389
CM1512	CM187	KPT;Lkb1XTR/XTR	Tamoxifen	Non-Restored	46	0.296384
CM1512	CM187	KPT;Lkb1XTR/XTR	Tamoxifen	Non-Restored	47	0.245519
CM1512	CM187	KPT;Lkb1XTR/XTR	Tamoxifen	Non-Restored	48	0.0342898
CM1512	CM187	KPT;Lkb1XTR/XTR	Tamoxifen	Non-Restored	49	0.322179
CM1512	CM187	KPT;Lkb1XTR/XTR	Tamoxifen	Non-Restored	50	0.058013
CM1512	CM187	KPT;Lkb1XTR/XTR	Tamoxifen	Non-Restored	51	0.045219
CM1512	CM187	KPT;Lkb1XTR/XTR	Tamoxifen	Non-Restored	52	0.500776
CM1512	CM187	KPT;Lkb1XTR/XTR	Tamoxifen	Non-Restored	53	1.28794
CM1512	CM187	KPT;Lkb1XTR/XTR	Tamoxifen	Non-Restored	54	0.0790427
CM1512	CM187	KPT;Lkb1XTR/XTR	Tamoxifen	Non-Restored	55	0.232466
CM1512	CM187	KPT;Lkb1XTR/XTR	Tamoxifen	Non-Restored	56	0.396146
CM1573	CM172	KPT;Lkb1XTR/XTR;FLPo-ERT2	Tamoxifen	Restored	1	0.0155929
CM1573	CM172	KPT;Lkb1XTR/XTR;FLPo-ERT2	Tamoxifen	Restored	2	0.0426429
CM1573	CM172	KPT;Lkb1XTR/XTR;FLPo-ERT2	Tamoxifen	Restored	3	0.0339243
CM1573	CM172	KPT;Lkb1XTR/XTR;FLPo-ERT2	Tamoxifen	Restored	4	0.0390661
CM1573	CM172	KPT;Lkb1XTR/XTR;FLPo-ERT2	Tamoxifen	Restored	5	0.0394573
CM1573	CM172	KPT;Lkb1XTR/XTR;FLPo-ERT2	Tamoxifen	Restored	6	0.0974696
CM1573	CM172	KPT;Lkb1XTR/XTR;FLPo-ERT2	Tamoxifen	Restored	7	0.0426429
CM1573	CM172	KPT;Lkb1XTR/XTR;FLPo-ERT2	Tamoxifen	Restored	8	0.0485671
CM1573	CM172	KPT;Lkb1XTR/XTR;FLPo-ERT2	Tamoxifen	Restored	9	0.0494613
CM1573	CM172	KPT;Lkb1XTR/XTR;FLPo-ERT2	Tamoxifen	Restored	10	0.072711
CM1573	CM172	KPT;Lkb1XTR/XTR;FLPo-ERT2	Tamoxifen	Restored	11	0.0816531
CM1573	CM172	KPT;Lkb1XTR/XTR;FLPo-ERT2	Tamoxifen	Restored	12	0.106691
CM1573	CM172	KPT;Lkb1XTR/XTR;FLPo-ERT2	Tamoxifen	Restored	13	0.0525352
CM1573	CM172	KPT;Lkb1XTR/XTR;FLPo-ERT2	Tamoxifen	Restored	14	0.0520881
CM1573	CM172	KPT;Lkb1XTR/XTR;FLPo-ERT2	Tamoxifen	Restored	15	0.0658926
CM1573	CM172	KPT;Lkb1XTR/XTR;FLPo-ERT2	Tamoxifen	Restored	16	0.127593
CM1573	CM172	KPT;Lkb1XTR/XTR;FLPo-ERT2	Tamoxifen	Restored	17	0.0772938
CM1573	CM172	KPT;Lkb1XTR/XTR;FLPo-ERT2	Tamoxifen	Restored	18	0.0756731
CM1573	CM172	KPT;Lkb1XTR/XTR;FLPo-ERT2	Tamoxifen	Restored	19	0.0684075
CM1573	CM172	KPT;Lkb1XTR/XTR;FLPo-ERT2	Tamoxifen	Restored	20	0.0380042
CM1573	CM172	KPT;Lkb1XTR/XTR;FLPo-ERT2	Tamoxifen	Restored	21	0.0565033
CM1573	CM172	KPT;Lkb1XTR/XTR;FLPo-ERT2	Tamoxifen	Restored	22	0.0588506
CM1573	CM172	KPT;Lkb1XTR/XTR;FLPo-ERT2	Tamoxifen	Restored	23	0.275586
CM1573	CM172	KPT;Lkb1XTR/XTR;FLPo-ERT2	Tamoxifen	Restored	24	0.0178843
CM1573	CM172	KPT;Lkb1XTR/XTR;FLPo-ERT2	Tamoxifen	Restored	25	0.0518087
CM1573	CM172	KPT;Lkb1XTR/XTR;FLPo-ERT2	Tamoxifen	Restored	26	0.0294532
CM1573	CM172	KPT;Lkb1XTR/XTR;FLPo-ERT2	Tamoxifen	Restored	27	0.0437048
CM1573	CM172	KPT;Lkb1XTR/XTR;FLPo-ERT2	Tamoxifen	Restored	28	0.0553296
CM1573	CM172	KPT;Lkb1XTR/XTR;FLPo-ERT2	Tamoxifen	Restored	29	0.0478406
CM1573	CM172	KPT;Lkb1XTR/XTR;FLPo-ERT2	Tamoxifen	Restored	30	0.0804236
CM1573	CM172	KPT;Lkb1XTR/XTR;FLPo-ERT2	Tamoxifen	Restored	31	0.0518645
CM1573	CM172	KPT;Lkb1XTR/XTR;FLPo-ERT2	Tamoxifen	Restored	32	0.0627628
CM1573	CM172	KPT;Lkb1XTR/XTR;FLPo-ERT2	Tamoxifen	Restored	33	0.0378924
CM1573	CM172	KPT;Lkb1XTR/XTR;FLPo-ERT2	Tamoxifen	Restored	34	0.0875214
CM1573	CM172	KPT;Lkb1XTR/XTR;FLPo-ERT2	Tamoxifen	Restored	35	0.0693018
CM1573	CM172	KPT;Lkb1XTR/XTR;FLPo-ERT2	Tamoxifen	Restored	36	0.0843358
CM1573	CM172	KPT;Lkb1XTR/XTR;FLPo-ERT2	Tamoxifen	Restored	37	0.0916013
CM1573	CM172	KPT;Lkb1XTR/XTR;FLPo-ERT2	Tamoxifen	Restored	38	0.0488466
CM1573	CM172	KPT;Lkb1XTR/XTR;FLPo-ERT2	Tamoxifen	Restored	39	0.0587947
CM1573	CM172	KPT;Lkb1XTR/XTR;FLPo-ERT2	Tamoxifen	Restored	40	0.0325271
CM1573	CM172	KPT;Lkb1XTR/XTR;FLPo-ERT2	Tamoxifen	Restored	41	0.0387866
CM1573	CM172	KPT;Lkb1XTR/XTR;FLPo-ERT2	Tamoxifen	Restored	42	0.0734375
CM1573	CM172	KPT;Lkb1XTR/XTR;FLPo-ERT2	Tamoxifen	Restored	43	0.0894216
CM1573	CM172	KPT;Lkb1XTR/XTR;FLPo-ERT2	Tamoxifen	Restored	44	0.0193933
CM1573	CM172	KPT;Lkb1XTR/XTR;FLPo-ERT2	Tamoxifen	Restored	45	0.0904835
CM1573	CM172	KPT;Lkb1XTR/XTR;FLPo-ERT2	Tamoxifen	Restored	46	0.105462
CM1573	CM172	KPT;Lkb1XTR/XTR;FLPo-ERT2	Tamoxifen	Restored	47	0.0771262
CM1573	CM172	KPT;Lkb1XTR/XTR;FLPo-ERT2	Tamoxifen	Restored	48	0.0237526
CM1573	CM172	KPT;Lkb1XTR/XTR;FLPo-ERT2	Tamoxifen	Restored	49	0.12234
CM1573	CM172	KPT;Lkb1XTR/XTR;FLPo-ERT2	Tamoxifen	Restored	50	0.0363275
CM1573	CM172	KPT;Lkb1XTR/XTR;FLPo-ERT2	Tamoxifen	Restored	51	0.190189
CM1573	CM172	KPT;Lkb1XTR/XTR;FLPo-ERT2	Tamoxifen	Restored	52	0.0680722
CM1573	CM172	KPT;Lkb1XTR/XTR;FLPo-ERT2	Tamoxifen	Restored	53	0.0782439
CM1573	CM172	KPT;Lkb1XTR/XTR;FLPo-ERT2	Tamoxifen	Restored	54	0.152576
CM1573	CM172	KPT;Lkb1XTR/XTR;FLPo-ERT2	Tamoxifen	Restored	55	0.0756731
CM1573	CM172	KPT;Lkb1XTR/XTR;FLPo-ERT2	Tamoxifen	Restored	56	0.103226
CM1573	CM172	KPT;Lkb1XTR/XTR;FLPo-ERT2	Tamoxifen	Restored	57	0.0524793
CM1573	CM172	KPT;Lkb1XTR/XTR;FLPo-ERT2	Tamoxifen	Restored	58	0.145534
CM1573	CM172	KPT;Lkb1XTR/XTR;FLPo-ERT2	Tamoxifen	Restored	59	0.0375012
CM1573	CM172	KPT;Lkb1XTR/XTR;FLPo-ERT2	Tamoxifen	Restored	60	0.107138
CM1573	CM172	KPT;Lkb1XTR/XTR;FLPo-ERT2	Tamoxifen	Restored	61	0.0445431
CM1573	CM172	KPT;Lkb1XTR/XTR;FLPo-ERT2	Tamoxifen	Restored	62	0.108983
CM1573	CM172	KPT;Lkb1XTR/XTR;FLPo-ERT2	Tamoxifen	Restored	63	0.0439284
CM1573	CM172	KPT;Lkb1XTR/XTR;FLPo-ERT2	Tamoxifen	Restored	64	0.0747229
CM1573	CM172	KPT;Lkb1XTR/XTR;FLPo-ERT2	Tamoxifen	Restored	65	0.0774056
CM1573	CM172	KPT;Lkb1XTR/XTR;FLPo-ERT2	Tamoxifen	Restored	66	0.0713137
CM1573	CM172	KPT;Lkb1XTR/XTR;FLPo-ERT2	Tamoxifen	Restored	67	0.0983638
CM1573	CM172	KPT;Lkb1XTR/XTR;FLPo-ERT2	Tamoxifen	Restored	68	0.479244
CM1573	CM172	KPT;Lkb1XTR/XTR;FLPo-ERT2	Tamoxifen	Restored	69	0.0579005
CM1573	CM172	KPT;Lkb1XTR/XTR;FLPo-ERT2	Tamoxifen	Restored	70	0.0239762
CM1573	CM172	KPT;Lkb1XTR/XTR;FLPo-ERT2	Tamoxifen	Restored	71	0.0411339
CM1573	CM172	KPT;Lkb1XTR/XTR;FLPo-ERT2	Tamoxifen	Restored	72	0.0404633
CM1573	CM172	KPT;Lkb1XTR/XTR;FLPo-ERT2	Tamoxifen	Restored	73	0.0225231
CM1573	CM172	KPT;Lkb1XTR/XTR;FLPo-ERT2	Tamoxifen	Restored	74	0.0481759
CM1570	CM174	KPT;Lkb1XTR/XTR;FLPo-ERT2	Tamoxifen	Restored	1	0.0942839
CM1570	CM174	KPT;Lkb1XTR/XTR;FLPo-ERT2	Tamoxifen	Restored	2	0.0286149
CM1570	CM174	KPT;Lkb1XTR/XTR;FLPo-ERT2	Tamoxifen	Restored	4	0.0466669
CM1570	CM174	KPT;Lkb1XTR/XTR;FLPo-ERT2	Tamoxifen	Restored	5	0.184041
CM1570	CM174	KPT;Lkb1XTR/XTR;FLPo-ERT2	Tamoxifen	Restored	6	0.103617
CM1570	CM174	KPT;Lkb1XTR/XTR;FLPo-ERT2	Tamoxifen	Restored	7	0.0943398
CM1570	CM174	KPT;Lkb1XTR/XTR;FLPo-ERT2	Tamoxifen	Restored	8	0.0473935
CM1570	CM174	KPT;Lkb1XTR/XTR;FLPo-ERT2	Tamoxifen	Restored	9	0.0251498
CM1570	CM174	KPT;Lkb1XTR/XTR;FLPo-ERT2	Tamoxifen	Restored	10	0.0684075
CM1570	CM174	KPT;Lkb1XTR/XTR;FLPo-ERT2	Tamoxifen	Restored	11	0.0853418
CM1570	CM174	KPT;Lkb1XTR/XTR;FLPo-ERT2	Tamoxifen	Restored	12	0.0534294
CM1570	CM174	KPT;Lkb1XTR/XTR;FLPo-ERT2	Tamoxifen	Restored	13	0.0653337
CM1570	CM174	KPT;Lkb1XTR/XTR;FLPo-ERT2	Tamoxifen	Restored	14	0.0335331
CM1570	CM174	KPT;Lkb1XTR/XTR;FLPo-ERT2	Tamoxifen	Restored	1	0.0143075
CM1570	CM174	KPT;Lkb1XTR/XTR;FLPo-ERT2	Tamoxifen	Restored	2	0.112559
CM1570	CM174	KPT;Lkb1XTR/XTR;FLPo-ERT2	Tamoxifen	Restored	3	0.0343714
CM1570	CM174	KPT;Lkb1XTR/XTR;FLPo-ERT2	Tamoxifen	Restored	4	0.0573416
CM1570	CM174	KPT;Lkb1XTR/XTR;FLPo-ERT2	Tamoxifen	Restored	5	0.0346509
CM1570	CM174	KPT;Lkb1XTR/XTR;FLPo-ERT2	Tamoxifen	Restored	6	0.0569504
CM1570	CM174	KPT;Lkb1XTR/XTR;FLPo-ERT2	Tamoxifen	Restored	7	0.0753936
CM1570	CM174	KPT;Lkb1XTR/XTR;FLPo-ERT2	Tamoxifen	Restored	8	0.0274413
CM1570	CM174	KPT;Lkb1XTR/XTR;FLPo-ERT2	Tamoxifen	Restored	9	0.0400162
CM1570	CM174	KPT;Lkb1XTR/XTR;FLPo-ERT2	Tamoxifen	Restored	10	0.0378924
CM1570	CM174	KPT;Lkb1XTR/XTR;FLPo-ERT2	Tamoxifen	Restored	11	0.0577328
CM1570	CM174	KPT;Lkb1XTR/XTR;FLPo-ERT2	Tamoxifen	Restored	12	0.0485671
CM1570	CM174	KPT;Lkb1XTR/XTR;FLPo-ERT2	Tamoxifen	Restored	13	0.0595772
CM1570	CM174	KPT;Lkb1XTR/XTR;FLPo-ERT2	Tamoxifen	Restored	14	0.0426429
CM1570	CM174	KPT;Lkb1XTR/XTR;FLPo-ERT2	Tamoxifen	Restored	15	0.0378924
CM1570	CM174	KPT;Lkb1XTR/XTR;FLPo-ERT2	Tamoxifen	Restored	16	0.0358245
CM1570	CM174	KPT;Lkb1XTR/XTR;FLPo-ERT2	Tamoxifen	Restored	17	0.0680722
CM1570	CM174	KPT;Lkb1XTR/XTR;FLPo-ERT2	Tamoxifen	Restored	18	0.0333096
CM1570	CM174	KPT;Lkb1XTR/XTR;FLPo-ERT2	Tamoxifen	Restored	19	0.0478965
CM1570	CM174	KPT;Lkb1XTR/XTR;FLPo-ERT2	Tamoxifen	Restored	20	0.0782998
CM1570	CM174	KPT;Lkb1XTR/XTR;FLPo-ERT2	Tamoxifen	Restored	21	0.055665
CM1570	CM174	KPT;Lkb1XTR/XTR;FLPo-ERT2	Tamoxifen	Restored	22	0.0903158
CM1570	CM174	KPT;Lkb1XTR/XTR;FLPo-ERT2	Tamoxifen	Restored	23	0.0902041
CM1570	CM174	KPT;Lkb1XTR/XTR;FLPo-ERT2	Tamoxifen	Restored	24	0.0223554
CM1570	CM174	KPT;Lkb1XTR/XTR;FLPo-ERT2	Tamoxifen	Restored	25	0.165318
CM1570	CM174	KPT;Lkb1XTR/XTR;FLPo-ERT2	Tamoxifen	Restored	26	0.0703636
CM1570	CM174	KPT;Lkb1XTR/XTR;FLPo-ERT2	Tamoxifen	Restored	27	0.0449344
CM1570	CM174	KPT;Lkb1XTR/XTR;FLPo-ERT2	Tamoxifen	Restored	28	0.154085
CM1570	CM174	KPT;Lkb1XTR/XTR;FLPo-ERT2	Tamoxifen	Restored	29	0.138212
CM1570	CM174	KPT;Lkb1XTR/XTR;FLPo-ERT2	Tamoxifen	Restored	30	0.0342038
CM1570	CM174	KPT;Lkb1XTR/XTR;FLPo-ERT2	Tamoxifen	Restored	31	0.0264353
CM1570	CM174	KPT;Lkb1XTR/XTR;FLPo-ERT2	Tamoxifen	Restored	32	0.052647
CM1570	CM174	KPT;Lkb1XTR/XTR;FLPo-ERT2	Tamoxifen	Restored	33	0.0926073
CM1580	CM178	KPT;Lkb1XTR/XTR;FLPo-ERT2	Tamoxifen	Restored	1	0.0869625
CM1580	CM178	KPT;Lkb1XTR/XTR;FLPo-ERT2	Tamoxifen	Restored	2	0.0573975
CM1580	CM178	KPT;Lkb1XTR/XTR;FLPo-ERT2	Tamoxifen	Restored	3	0.120552
CM1580	CM178	KPT;Lkb1XTR/XTR;FLPo-ERT2	Tamoxifen	Restored	4	0.0809825
CM1580	CM178	KPT;Lkb1XTR/XTR;FLPo-ERT2	Tamoxifen	Restored	5	0.369255
CM1580	CM178	KPT;Lkb1XTR/XTR;FLPo-ERT2	Tamoxifen	Restored	6	0.0388425
CM1580	CM178	KPT;Lkb1XTR/XTR;FLPo-ERT2	Tamoxifen	Restored	7	0.0607508
CM1580	CM178	KPT;Lkb1XTR/XTR;FLPo-ERT2	Tamoxifen	Restored	1	0.218524
CM1580	CM178	KPT;Lkb1XTR/XTR;FLPo-ERT2	Tamoxifen	Restored	2	0.0419164
CM1580	CM178	KPT;Lkb1XTR/XTR;FLPo-ERT2	Tamoxifen	Restored	3	0.133574
CM1580	CM178	KPT;Lkb1XTR/XTR;FLPo-ERT2	Tamoxifen	Restored	4	0.0494613
CM1580	CM178	KPT;Lkb1XTR/XTR;FLPo-ERT2	Tamoxifen	Restored	5	0.436378
CM1580	CM178	KPT;Lkb1XTR/XTR;FLPo-ERT2	Tamoxifen	Restored	6	0.610694
CM1580	CM178	KPT;Lkb1XTR/XTR;FLPo-ERT2	Tamoxifen	Restored	7	0.441575
CM1580	CM178	KPT;Lkb1XTR/XTR;FLPo-ERT2	Tamoxifen	Restored	8	0.154308
CM1580	CM178	KPT;Lkb1XTR/XTR;FLPo-ERT2	Tamoxifen	Restored	9	0.176664
CM1580	CM178	KPT;Lkb1XTR/XTR;FLPo-ERT2	Tamoxifen	Restored	10	0.0503556
CM1580	CM178	KPT;Lkb1XTR/XTR;FLPo-ERT2	Tamoxifen	Restored	11	0.105685
CM1580	CM178	KPT;Lkb1XTR/XTR;FLPo-ERT2	Tamoxifen	Restored	12	0.390325
CM1580	CM178	KPT;Lkb1XTR/XTR;FLPo-ERT2	Tamoxifen	Restored	13	1.71304
CM1580	CM178	KPT;Lkb1XTR/XTR;FLPo-ERT2	Tamoxifen	Restored	14	1.4545
CM1580	CM178	KPT;Lkb1XTR/XTR;FLPo-ERT2	Tamoxifen	Restored	15	0.0330301
CM1580	CM178	KPT;Lkb1XTR/XTR;FLPo-ERT2	Tamoxifen	Restored	16	0.0410781
CM1580	CM178	KPT;Lkb1XTR/XTR;FLPo-ERT2	Tamoxifen	Restored	17	0.0176608
CM1580	CM178	KPT;Lkb1XTR/XTR;FLPo-ERT2	Tamoxifen	Restored	18	0.0102276
CM1580	CM178	KPT;Lkb1XTR/XTR;FLPo-ERT2	Tamoxifen	Restored	19	0.363834
CM1580	CM178	KPT;Lkb1XTR/XTR;FLPo-ERT2	Tamoxifen	Restored	20	0.0339802
CM1580	CM178	KPT;Lkb1XTR/XTR;FLPo-ERT2	Tamoxifen	Restored	21	0.342597
CM1580	CM178	KPT;Lkb1XTR/XTR;FLPo-ERT2	Tamoxifen	Restored	22	0.377024
CM1580	CM178	KPT;Lkb1XTR/XTR;FLPo-ERT2	Tamoxifen	Restored	23	0.193151
CM1580	CM178	KPT;Lkb1XTR/XTR;FLPo-ERT2	Tamoxifen	Restored	24	0.719118
CM1580	CM178	KPT;Lkb1XTR/XTR;FLPo-ERT2	Tamoxifen	Restored	25	0.162021
CM1580	CM178	KPT;Lkb1XTR/XTR;FLPo-ERT2	Tamoxifen	Restored	26	0.209023
CM1580	CM178	KPT;Lkb1XTR/XTR;FLPo-ERT2	Tamoxifen	Restored	27	0.0234732
CM1580	CM178	KPT;Lkb1XTR/XTR;FLPo-ERT2	Tamoxifen	Restored	28	0.054659
CM1580	CM178	KPT;Lkb1XTR/XTR;FLPo-ERT2	Tamoxifen	Restored	29	0.0684634
CM1580	CM178	KPT;Lkb1XTR/XTR;FLPo-ERT2	Tamoxifen	Restored	30	0.0709225
CM1580	CM178	KPT;Lkb1XTR/XTR;FLPo-ERT2	Tamoxifen	Restored	31	0.134188
CM1580	CM178	KPT;Lkb1XTR/XTR;FLPo-ERT2	Tamoxifen	Restored	32	0.0368305
CM1580	CM178	KPT;Lkb1XTR/XTR;FLPo-ERT2	Tamoxifen	Restored	33	0.0448226
CM1574	CM179	KPT;Lkb1XTR/XTR;FLPo-ERT2	Tamoxifen	Restored	1	0.0541001
CM1574	CM179	KPT;Lkb1XTR/XTR;FLPo-ERT2	Tamoxifen	Restored	2	0.0562238
CM1574	CM179	KPT;Lkb1XTR/XTR;FLPo-ERT2	Tamoxifen	Restored	3	0.0604714
CM1574	CM179	KPT;Lkb1XTR/XTR;FLPo-ERT2	Tamoxifen	Restored	4	0.0714814
CM1574	CM179	KPT;Lkb1XTR/XTR;FLPo-ERT2	Tamoxifen	Restored	5	0.0537089
CM1574	CM179	KPT;Lkb1XTR/XTR;FLPo-ERT2	Tamoxifen	Restored	6	0.0789705
CM1574	CM179	KPT;Lkb1XTR/XTR;FLPo-ERT2	Tamoxifen	Restored	7	0.085733
CM1574	CM179	KPT;Lkb1XTR/XTR;FLPo-ERT2	Tamoxifen	Restored	8	0.122955
CM1574	CM179	KPT;Lkb1XTR/XTR;FLPo-ERT2	Tamoxifen	Restored	9	0.0190021
CM1574	CM179	KPT;Lkb1XTR/XTR;FLPo-ERT2	Tamoxifen	Restored	10	0.0387866
CM1574	CM179	KPT;Lkb1XTR/XTR;FLPo-ERT2	Tamoxifen	Restored	11	0.0527588
CM1574	CM179	KPT;Lkb1XTR/XTR;FLPo-ERT2	Tamoxifen	Restored	12	0.0759525
CM1574	CM179	KPT;Lkb1XTR/XTR;FLPo-ERT2	Tamoxifen	Restored	13	0.0431459
CM1574	CM179	KPT;Lkb1XTR/XTR;FLPo-ERT2	Tamoxifen	Restored	14	0.0524234
CM1574	CM179	KPT;Lkb1XTR/XTR;FLPo-ERT2	Tamoxifen	Restored	15	0.0718726
CM1574	CM179	KPT;Lkb1XTR/XTR;FLPo-ERT2	Tamoxifen	Restored	16	0.0950664
CM1574	CM179	KPT;Lkb1XTR/XTR;FLPo-ERT2	Tamoxifen	Restored	17	0.038116
CM1574	CM179	KPT;Lkb1XTR/XTR;FLPo-ERT2	Tamoxifen	Restored	18	0.0657808
CM1574	CM179	KPT;Lkb1XTR/XTR;FLPo-ERT2	Tamoxifen	Restored	19	0.0872979
CM1574	CM179	KPT;Lkb1XTR/XTR;FLPo-ERT2	Tamoxifen	Restored	20	0.135809
CM1574	CM179	KPT;Lkb1XTR/XTR;FLPo-ERT2	Tamoxifen	Restored	21	0.340529
CM1574	CM179	KPT;Lkb1XTR/XTR;FLPo-ERT2	Tamoxifen	Restored	22	0.0412457
CM1574	CM179	KPT;Lkb1XTR/XTR;FLPo-ERT2	Tamoxifen	Restored	23	0.0346509
CM1574	CM179	KPT;Lkb1XTR/XTR;FLPo-ERT2	Tamoxifen	Restored	24	0.0505791
CM1574	CM179	KPT;Lkb1XTR/XTR;FLPo-ERT2	Tamoxifen	Restored	25	0.0343156
CM1574	CM179	KPT;Lkb1XTR/XTR;FLPo-ERT2	Tamoxifen	Restored	26	0.0450461
CM1574	CM179	KPT;Lkb1XTR/XTR;FLPo-ERT2	Tamoxifen	Restored	27	0.0793058
CM1574	CM179	KPT;Lkb1XTR/XTR;FLPo-ERT2	Tamoxifen	Restored	28	0.0372218
CM1574	CM179	KPT;Lkb1XTR/XTR;FLPo-ERT2	Tamoxifen	Restored	29	0.099258
CM1574	CM179	KPT;Lkb1XTR/XTR;FLPo-ERT2	Tamoxifen	Restored	30	0.0674016
CM1574	CM179	KPT;Lkb1XTR/XTR;FLPo-ERT2	Tamoxifen	Restored	31	0.0774615
CM1574	CM179	KPT;Lkb1XTR/XTR;FLPo-ERT2	Tamoxifen	Restored	32	0.066172
CM1574	CM179	KPT;Lkb1XTR/XTR;FLPo-ERT2	Tamoxifen	Restored	33	0.0822679
CM1574	CM179	KPT;Lkb1XTR/XTR;FLPo-ERT2	Tamoxifen	Restored	34	0.106803
CM1574	CM179	KPT;Lkb1XTR/XTR;FLPo-ERT2	Tamoxifen	Restored	35	0.0805354
CM1574	CM179	KPT;Lkb1XTR/XTR;FLPo-ERT2	Tamoxifen	Restored	36	0.11854
CM1574	CM179	KPT;Lkb1XTR/XTR;FLPo-ERT2	Tamoxifen	Restored	37	0.0648866
CM1574	CM179	KPT;Lkb1XTR/XTR;FLPo-ERT2	Tamoxifen	Restored	38	0.0405192
CM1574	CM179	KPT;Lkb1XTR/XTR;FLPo-ERT2	Tamoxifen	Restored	39	0.123905
CM1574	CM179	KPT;Lkb1XTR/XTR;FLPo-ERT2	Tamoxifen	Restored	40	0.0241438
CM1574	CM179	KPT;Lkb1XTR/XTR;FLPo-ERT2	Tamoxifen	Restored	41	0.0864595
CM1574	CM179	KPT;Lkb1XTR/XTR;FLPo-ERT2	Tamoxifen	Restored	42	0.0334772
CM1574	CM179	KPT;Lkb1XTR/XTR;FLPo-ERT2	Tamoxifen	Restored	43	0.0258205
CM1574	CM179	KPT;Lkb1XTR/XTR;FLPo-ERT2	Tamoxifen	Restored	44	0.0243115
CM1574	CM179	KPT;Lkb1XTR/XTR;FLPo-ERT2	Tamoxifen	Restored	1	0.0799765
CM1574	CM179	KPT;Lkb1XTR/XTR;FLPo-ERT2	Tamoxifen	Restored	2	0.0253734
CM1574	CM179	KPT;Lkb1XTR/XTR;FLPo-ERT2	Tamoxifen	Restored	3	0.0408545
CM1574	CM179	KPT;Lkb1XTR/XTR;FLPo-ERT2	Tamoxifen	Restored	4	0.0324153
CM1574	CM179	KPT;Lkb1XTR/XTR;FLPo-ERT2	Tamoxifen	Restored	5	0.0336449
CM1574	CM179	KPT;Lkb1XTR/XTR;FLPo-ERT2	Tamoxifen	Restored	6	0.0255411
CM1574	CM179	KPT;Lkb1XTR/XTR;FLPo-ERT2	Tamoxifen	Restored	7	0.0383954
CM1574	CM179	KPT;Lkb1XTR/XTR;FLPo-ERT2	Tamoxifen	Restored	8	0.0860124
CM1574	CM179	KPT;Lkb1XTR/XTR;FLPo-ERT2	Tamoxifen	Restored	9	0.0301239
CM1574	CM179	KPT;Lkb1XTR/XTR;FLPo-ERT2	Tamoxifen	Restored	10	0.0543795
CM1574	CM179	KPT;Lkb1XTR/XTR;FLPo-ERT2	Tamoxifen	Restored	11	0.0438725
CM1574	CM179	KPT;Lkb1XTR/XTR;FLPo-ERT2	Tamoxifen	Restored	12	0.132791
CM1574	CM179	KPT;Lkb1XTR/XTR;FLPo-ERT2	Tamoxifen	Restored	13	0.0914336
CM1574	CM179	KPT;Lkb1XTR/XTR;FLPo-ERT2	Tamoxifen	Restored	14	0.0524234
CM1574	CM179	KPT;Lkb1XTR/XTR;FLPo-ERT2	Tamoxifen	Restored	15	0.0569504
CM1574	CM179	KPT;Lkb1XTR/XTR;FLPo-ERT2	Tamoxifen	Restored	16	0.111218
CM1574	CM179	KPT;Lkb1XTR/XTR;FLPo-ERT2	Tamoxifen	Restored	17	0.0646071
CM1574	CM179	KPT;Lkb1XTR/XTR;FLPo-ERT2	Tamoxifen	Restored	18	0.0473376
CM1574	CM179	KPT;Lkb1XTR/XTR;FLPo-ERT2	Tamoxifen	Restored	19	0.0874096
CM1574	CM179	KPT;Lkb1XTR/XTR;FLPo-ERT2	Tamoxifen	Restored	20	0.049126
CM1574	CM179	KPT;Lkb1XTR/XTR;FLPo-ERT2	Tamoxifen	Restored	21	0.0405192
CM1574	CM179	KPT;Lkb1XTR/XTR;FLPo-ERT2	Tamoxifen	Restored	22	0.0497967
CM1574	CM179	KPT;Lkb1XTR/XTR;FLPo-ERT2	Tamoxifen	Restored	23	0.0524234
CM1574	CM179	KPT;Lkb1XTR/XTR;FLPo-ERT2	Tamoxifen	Restored	24	0.0244792
CM1574	CM179	KPT;Lkb1XTR/XTR;FLPo-ERT2	Tamoxifen	Restored	25	0.0290061
CM1574	CM179	KPT;Lkb1XTR/XTR;FLPo-ERT2	Tamoxifen	Restored	26	0.0464434
CM1574	CM179	KPT;Lkb1XTR/XTR;FLPo-ERT2	Tamoxifen	Restored	27	0.0625393
CM1574	CM179	KPT;Lkb1XTR/XTR;FLPo-ERT2	Tamoxifen	Restored	28	0.0416928
CM1574	CM179	KPT;Lkb1XTR/XTR;FLPo-ERT2	Tamoxifen	Restored	29	0.0250939
CM1574	CM179	KPT;Lkb1XTR/XTR;FLPo-ERT2	Tamoxifen	Restored	30	0.126532
CM1574	CM179	KPT;Lkb1XTR/XTR;FLPo-ERT2	Tamoxifen	Restored	31	0.0173813
CM1574	CM179	KPT;Lkb1XTR/XTR;FLPo-ERT2	Tamoxifen	Restored	32	0.122228
CM1574	CM179	KPT;Lkb1XTR/XTR;FLPo-ERT2	Tamoxifen	Restored	33	0.0473935
CM1574	CM179	KPT;Lkb1XTR/XTR;FLPo-ERT2	Tamoxifen	Restored	34	0.0483436
CM1574	CM179	KPT;Lkb1XTR/XTR;FLPo-ERT2	Tamoxifen	Restored	35	0.0268265
CM1574	CM179	KPT;Lkb1XTR/XTR;FLPo-ERT2	Tamoxifen	Restored	36	0.0677928
CM1574	CM179	KPT;Lkb1XTR/XTR;FLPo-ERT2	Tamoxifen	Restored	37	0.0995933
CM1574	CM179	KPT;Lkb1XTR/XTR;FLPo-ERT2	Tamoxifen	Restored	38	0.0414134
CM1574	CM179	KPT;Lkb1XTR/XTR;FLPo-ERT2	Tamoxifen	Restored	39	0.0342597
CM1574	CM179	KPT;Lkb1XTR/XTR;FLPo-ERT2	Tamoxifen	Restored	40	0.0288385
CM1574	CM179	KPT;Lkb1XTR/XTR;FLPo-ERT2	Tamoxifen	Restored	41	0.0321359
CM1574	CM179	KPT;Lkb1XTR/XTR;FLPo-ERT2	Tamoxifen	Restored	42	0.0658367
CM1574	CM179	KPT;Lkb1XTR/XTR;FLPo-ERT2	Tamoxifen	Restored	43	0.163977
CM1574	CM179	KPT;Lkb1XTR/XTR;FLPo-ERT2	Tamoxifen	Restored	44	0.0318006
CM1574	CM179	KPT;Lkb1XTR/XTR;FLPo-ERT2	Tamoxifen	Restored	45	0.0412457
CM1574	CM179	KPT;Lkb1XTR/XTR;FLPo-ERT2	Tamoxifen	Restored	46	0.0334213
CM1574	CM179	KPT;Lkb1XTR/XTR;FLPo-ERT2	Tamoxifen	Restored	47	0.0527029
CM1574	CM179	KPT;Lkb1XTR/XTR;FLPo-ERT2	Tamoxifen	Restored	48	0.0888627
CM1574	CM179	KPT;Lkb1XTR/XTR;FLPo-ERT2	Tamoxifen	Restored	49	0.065166
CM1574	CM179	KPT;Lkb1XTR/XTR;FLPo-ERT2	Tamoxifen	Restored	50	0.0442078
CM1574	CM179	KPT;Lkb1XTR/XTR;FLPo-ERT2	Tamoxifen	Restored	51	0.0414134
CM1574	CM179	KPT;Lkb1XTR/XTR;FLPo-ERT2	Tamoxifen	Restored	52	0.0926073
CM1574	CM179	KPT;Lkb1XTR/XTR;FLPo-ERT2	Tamoxifen	Restored	53	0.024088
CM1574	CM179	KPT;Lkb1XTR/XTR;FLPo-ERT2	Tamoxifen	Restored	54	0.0428665
CM1574	CM179	KPT;Lkb1XTR/XTR;FLPo-ERT2	Tamoxifen	Restored	55	0.0563356
CM1574	CM179	KPT;Lkb1XTR/XTR;FLPo-ERT2	Tamoxifen	Restored	56	0.083218
CM1574	CM179	KPT;Lkb1XTR/XTR;FLPo-ERT2	Tamoxifen	Restored	57	0.155705
CM1574	CM179	KPT;Lkb1XTR/XTR;FLPo-ERT2	Tamoxifen	Restored	58	0.0515851
CM1574	CM179	KPT;Lkb1XTR/XTR;FLPo-ERT2	Tamoxifen	Restored	59	0.0392337
CM1574	CM179	KPT;Lkb1XTR/XTR;FLPo-ERT2	Tamoxifen	Restored	60	0.0679604
CM1574	CM179	KPT;Lkb1XTR/XTR;FLPo-ERT2	Tamoxifen	Restored	61	0.08523
CM1574	CM179	KPT;Lkb1XTR/XTR;FLPo-ERT2	Tamoxifen	Restored	62	0.108871
CM1574	CM179	KPT;Lkb1XTR/XTR;FLPo-ERT2	Tamoxifen	Restored	63	0.204943
CM1574	CM179	KPT;Lkb1XTR/XTR;FLPo-ERT2	Tamoxifen	Restored	64	0.0576211
CM1574	CM179	KPT;Lkb1XTR/XTR;FLPo-ERT2	Tamoxifen	Restored	65	0.0974696
CM1574	CM179	KPT;Lkb1XTR/XTR;FLPo-ERT2	Tamoxifen	Restored	66	0.0333654
CM1574	CM179	KPT;Lkb1XTR/XTR;FLPo-ERT2	Tamoxifen	Restored	67	0.035098
CM1574	CM179	KPT;Lkb1XTR/XTR;FLPo-ERT2	Tamoxifen	Restored	68	0.0755054
CM1574	CM179	KPT;Lkb1XTR/XTR;FLPo-ERT2	Tamoxifen	Restored	69	0.135027
CM1574	CM179	KPT;Lkb1XTR/XTR;FLPo-ERT2	Tamoxifen	Restored	70	0.0724874
CM1574	CM179	KPT;Lkb1XTR/XTR;FLPo-ERT2	Tamoxifen	Restored	71	0.0639924
CM1574	CM179	KPT;Lkb1XTR/XTR;FLPo-ERT2	Tamoxifen	Restored	72	0.0318565
CM1574	CM179	KPT;Lkb1XTR/XTR;FLPo-ERT2	Tamoxifen	Restored	73	0.0608626
CM1574	CM179	KPT;Lkb1XTR/XTR;FLPo-ERT2	Tamoxifen	Restored	74	0.0719844
CM1574	CM179	KPT;Lkb1XTR/XTR;FLPo-ERT2	Tamoxifen	Restored	75	0.120384
CM1574	CM179	KPT;Lkb1XTR/XTR;FLPo-ERT2	Tamoxifen	Restored	76	0.0543236
CM1574	CM179	KPT;Lkb1XTR/XTR;FLPo-ERT2	Tamoxifen	Restored	77	0.0633776
CM1574	CM179	KPT;Lkb1XTR/XTR;FLPo-ERT2	Tamoxifen	Restored	78	0.0819326
CM1574	CM179	KPT;Lkb1XTR/XTR;FLPo-ERT2	Tamoxifen	Restored	79	0.0326948
CM1571	CM180	KPT;Lkb1XTR/XTR;FLPo-ERT2	Tamoxifen	Restored	1	0.030571
CM1571	CM180	KPT;Lkb1XTR/XTR;FLPo-ERT2	Tamoxifen	Restored	2	0.0317447
CM1571	CM180	KPT;Lkb1XTR/XTR;FLPo-ERT2	Tamoxifen	Restored	3	0.0709225
CM1571	CM180	KPT;Lkb1XTR/XTR;FLPo-ERT2	Tamoxifen	Restored	4	0.0159841
CM1571	CM180	KPT;Lkb1XTR/XTR;FLPo-ERT2	Tamoxifen	Restored	5	0.0283355
CM1571	CM180	KPT;Lkb1XTR/XTR;FLPo-ERT2	Tamoxifen	Restored	6	0.0285031
CM1571	CM180	KPT;Lkb1XTR/XTR;FLPo-ERT2	Tamoxifen	Restored	7	0.0605832
CM1571	CM180	KPT;Lkb1XTR/XTR;FLPo-ERT2	Tamoxifen	Restored	8	0.0846711
CM1571	CM180	KPT;Lkb1XTR/XTR;FLPo-ERT2	Tamoxifen	Restored	9	0.0337567
CM1571	CM180	KPT;Lkb1XTR/XTR;FLPo-ERT2	Tamoxifen	Restored	10	0.131114
CM1571	CM180	KPT;Lkb1XTR/XTR;FLPo-ERT2	Tamoxifen	Restored	11	0.0637129
CM1571	CM180	KPT;Lkb1XTR/XTR;FLPo-ERT2	Tamoxifen	Restored	12	0.0288385
CM1571	CM180	KPT;Lkb1XTR/XTR;FLPo-ERT2	Tamoxifen	Restored	13	0.0273854
CM1571	CM180	KPT;Lkb1XTR/XTR;FLPo-ERT2	Tamoxifen	Restored	14	0.0375571
CM1571	CM180	KPT;Lkb1XTR/XTR;FLPo-ERT2	Tamoxifen	Restored	15	0.0213494
CM1571	CM180	KPT;Lkb1XTR/XTR;FLPo-ERT2	Tamoxifen	Restored	16	0.0609185
CM1571	CM180	KPT;Lkb1XTR/XTR;FLPo-ERT2	Tamoxifen	Restored	17	0.23775
CM1571	CM180	KPT;Lkb1XTR/XTR;FLPo-ERT2	Tamoxifen	Restored	18	0.0276089
CM1571	CM180	KPT;Lkb1XTR/XTR;FLPo-ERT2	Tamoxifen	Restored	19	0.0297886
CM1571	CM180	KPT;Lkb1XTR/XTR;FLPo-ERT2	Tamoxifen	Restored	20	0.0311858
CM1571	CM180	KPT;Lkb1XTR/XTR;FLPo-ERT2	Tamoxifen	Restored	21	0.0627628
CM1571	CM180	KPT;Lkb1XTR/XTR;FLPo-ERT2	Tamoxifen	Restored	22	0.0995374
CM1571	CM180	KPT;Lkb1XTR/XTR;FLPo-ERT2	Tamoxifen	Restored	23	0.0581799
CM1571	CM180	KPT;Lkb1XTR/XTR;FLPo-ERT2	Tamoxifen	Restored	24	0.0342038
CM1571	CM180	KPT;Lkb1XTR/XTR;FLPo-ERT2	Tamoxifen	Restored	25	0.0395132
CM1571	CM180	KPT;Lkb1XTR/XTR;FLPo-ERT2	Tamoxifen	Restored	26	0.0758407
CM1571	CM180	KPT;Lkb1XTR/XTR;FLPo-ERT2	Tamoxifen	Restored	27	0.0533735
CM1571	CM180	KPT;Lkb1XTR/XTR;FLPo-ERT2	Tamoxifen	Restored	28	0.0420282
CM1571	CM180	KPT;Lkb1XTR/XTR;FLPo-ERT2	Tamoxifen	Restored	29	0.0532059
CM1571	CM180	KPT;Lkb1XTR/XTR;FLPo-ERT2	Tamoxifen	Restored	30	0.0368305
CM1571	CM180	KPT;Lkb1XTR/XTR;FLPo-ERT2	Tamoxifen	Restored	31	0.0342597
CM1571	CM180	KPT;Lkb1XTR/XTR;FLPo-ERT2	Tamoxifen	Restored	32	0.0219083
CM1571	CM180	KPT;Lkb1XTR/XTR;FLPo-ERT2	Tamoxifen	Restored	33	0.0239762
CM1571	CM180	KPT;Lkb1XTR/XTR;FLPo-ERT2	Tamoxifen	Restored	34	0.0916572
CM1571	CM180	KPT;Lkb1XTR/XTR;FLPo-ERT2	Tamoxifen	Restored	35	0.0668986
CM1571	CM180	KPT;Lkb1XTR/XTR;FLPo-ERT2	Tamoxifen	Restored	36	0.0537648
CM1571	CM180	KPT;Lkb1XTR/XTR;FLPo-ERT2	Tamoxifen	Restored	1	0.102388
CM1571	CM180	KPT;Lkb1XTR/XTR;FLPo-ERT2	Tamoxifen	Restored	2	0.0328624
CM1571	CM180	KPT;Lkb1XTR/XTR;FLPo-ERT2	Tamoxifen	Restored	3	0.0885274
CM1571	CM180	KPT;Lkb1XTR/XTR;FLPo-ERT2	Tamoxifen	Restored	4	0.0643277
CM1571	CM180	KPT;Lkb1XTR/XTR;FLPo-ERT2	Tamoxifen	Restored	5	0.0667309
CM1571	CM180	KPT;Lkb1XTR/XTR;FLPo-ERT2	Tamoxifen	Restored	6	0.0281119
CM1571	CM180	KPT;Lkb1XTR/XTR;FLPo-ERT2	Tamoxifen	Restored	7	0.029062
CM1571	CM180	KPT;Lkb1XTR/XTR;FLPo-ERT2	Tamoxifen	Restored	8	0.0508586
CM1571	CM180	KPT;Lkb1XTR/XTR;FLPo-ERT2	Tamoxifen	Restored	9	0.0600802
CM1571	CM180	KPT;Lkb1XTR/XTR;FLPo-ERT2	Tamoxifen	Restored	10	0.012519
CM1571	CM180	KPT;Lkb1XTR/XTR;FLPo-ERT2	Tamoxifen	Restored	11	0.0318565
CM1571	CM180	KPT;Lkb1XTR/XTR;FLPo-ERT2	Tamoxifen	Restored	12	0.0141957
CM1571	CM180	KPT;Lkb1XTR/XTR;FLPo-ERT2	Tamoxifen	Restored	13	0.0520881
CM1571	CM180	KPT;Lkb1XTR/XTR;FLPo-ERT2	Tamoxifen	Restored	14	0.0525911
CM1571	CM180	KPT;Lkb1XTR/XTR;FLPo-ERT2	Tamoxifen	Restored	15	0.0343714
CM1571	CM180	KPT;Lkb1XTR/XTR;FLPo-ERT2	Tamoxifen	Restored	16	0.0390661
CM1571	CM180	KPT;Lkb1XTR/XTR;FLPo-ERT2	Tamoxifen	Restored	17	0.0167666
CM1571	CM180	KPT;Lkb1XTR/XTR;FLPo-ERT2	Tamoxifen	Restored	18	0.0567827
CM1571	CM180	KPT;Lkb1XTR/XTR;FLPo-ERT2	Tamoxifen	Restored	19	0.0316329
CM1571	CM180	KPT;Lkb1XTR/XTR;FLPo-ERT2	Tamoxifen	Restored	20	0.0572298
CM1571	CM180	KPT;Lkb1XTR/XTR;FLPo-ERT2	Tamoxifen	Restored	21	0.0112895
CM1571	CM180	KPT;Lkb1XTR/XTR;FLPo-ERT2	Tamoxifen	Restored	22	0.0433136
CM1571	CM180	KPT;Lkb1XTR/XTR;FLPo-ERT2	Tamoxifen	Restored	23	0.0622598
CM1571	CM180	KPT;Lkb1XTR/XTR;FLPo-ERT2	Tamoxifen	Restored	24	0.0857889
CM1571	CM180	KPT;Lkb1XTR/XTR;FLPo-ERT2	Tamoxifen	Restored	25	0.0964077
CM1571	CM180	KPT;Lkb1XTR/XTR;FLPo-ERT2	Tamoxifen	Restored	26	0.0458286
CM1571	CM180	KPT;Lkb1XTR/XTR;FLPo-ERT2	Tamoxifen	Restored	27	0.0385072
CM1571	CM180	KPT;Lkb1XTR/XTR;FLPo-ERT2	Tamoxifen	Restored	28	0.0570063
CM1571	CM180	KPT;Lkb1XTR/XTR;FLPo-ERT2	Tamoxifen	Restored	29	0.0772379
CM1571	CM180	KPT;Lkb1XTR/XTR;FLPo-ERT2	Tamoxifen	Restored	30	0.0968548
CM1571	CM180	KPT;Lkb1XTR/XTR;FLPo-ERT2	Tamoxifen	Restored	31	0.0188344
CM1571	CM180	KPT;Lkb1XTR/XTR;FLPo-ERT2	Tamoxifen	Restored	32	0.0799206
CM1571	CM180	KPT;Lkb1XTR/XTR;FLPo-ERT2	Tamoxifen	Restored	33	0.0454374
