# Supplementary material for: LKB1 drives stasis and C/EBP-mediated reprogramming to an alveolar type II fate in lung cancer
Source: Nat Commun. 2022 Feb 28;13:1090. doi: 10.1038/s41467-022-28619-8 (PMC8885825; doi:10.1038/s41467-022-28619-8)
Supplement: Supplementary file 16 — Source Data [file 41467_2022_28619_MOESM16_ESM.zip › Source_Data/Source_Data_Supplementary_Figure_6.xlsx]

## Sheet: Supplementary Fig. 6b
Also serves as source data for Fig. 2b
Mouse	Genotype	Treatment	Tumor_ID	Weeks_of_Treatment	Value_Type	Tumor_Size_Relative_to_Initial_Observation
JB3410	KT;Lkb1XTR/XTR	Tamoxifen	T1	-5.6	Measured	1
JB3410	KT;Lkb1XTR/XTR	Tamoxifen	T1	-3.6	Measured	2.16
JB3410	KT;Lkb1XTR/XTR	Tamoxifen	T1	-1.9	Measured	2.5
JB3410	KT;Lkb1XTR/XTR	Tamoxifen	T1	-0.6	Measured	2.1
JB3410	KT;Lkb1XTR/XTR	Tamoxifen	T1	0.1	Measured	3.27
JB3410	KT;Lkb1XTR/XTR	Tamoxifen	T1	1.4	Measured	5.01
JB3410	KT;Lkb1XTR/XTR	Tamoxifen	T1	3	Measured	5.42
JB3410	KT;Lkb1XTR/XTR	Tamoxifen	T1	4.1	Measured	6.52
JB3410	KT;Lkb1XTR/XTR	Tamoxifen	T1	6.1	Measured	9.01
JB3722	KT;Lkb1XTR/XTR	Tamoxifen	T10	-1.9	Measured	1
JB3722	KT;Lkb1XTR/XTR	Tamoxifen	T10	-0.4	Measured	1.78
JB3722	KT;Lkb1XTR/XTR	Tamoxifen	T10	1.4	Measured	2.72
JB3722	KT;Lkb1XTR/XTR	Tamoxifen	T10	3	Measured	3.35
JB3722	KT;Lkb1XTR/XTR	Tamoxifen	T10	4.1	Measured	3.66
JB3722	KT;Lkb1XTR/XTR	Tamoxifen	T10	6.1	Measured	4.4
JB3457	KT;Lkb1XTR/XTR;FLPo-ERT2	Tamoxifen	T11	-0.1	Measured	1
JB3457	KT;Lkb1XTR/XTR;FLPo-ERT2	Tamoxifen	T11	2.1	Measured	0.98
JB3457	KT;Lkb1XTR/XTR;FLPo-ERT2	Tamoxifen	T11	6	Measured	1.14
JB3457	KT;Lkb1XTR/XTR;FLPo-ERT2	Tamoxifen	T12	-0.1	Measured	1
JB3457	KT;Lkb1XTR/XTR;FLPo-ERT2	Tamoxifen	T12	1.3	Measured	0.8
JB3457	KT;Lkb1XTR/XTR;FLPo-ERT2	Tamoxifen	T12	2.1	Measured	0.88
JB3457	KT;Lkb1XTR/XTR;FLPo-ERT2	Tamoxifen	T12	4	Measured	0.81
JB3457	KT;Lkb1XTR/XTR;FLPo-ERT2	Tamoxifen	T12	6	Measured	0.78
JB3457	KT;Lkb1XTR/XTR;FLPo-ERT2	Tamoxifen	T13	-0.1	Measured	1
JB3457	KT;Lkb1XTR/XTR;FLPo-ERT2	Tamoxifen	T13	2.1	Measured	1.1
JB3457	KT;Lkb1XTR/XTR;FLPo-ERT2	Tamoxifen	T13	6	Measured	1.15
JB3457	KT;Lkb1XTR/XTR;FLPo-ERT2	Tamoxifen	T14	-0.1	Measured	1
JB3457	KT;Lkb1XTR/XTR;FLPo-ERT2	Tamoxifen	T14	2.1	Measured	1.67
JB3457	KT;Lkb1XTR/XTR;FLPo-ERT2	Tamoxifen	T14	6	Measured	1.77
JB3459	KT;Lkb1XTR/XTR;FLPo-ERT2	Tamoxifen	T15	-2.3	Measured	1
JB3459	KT;Lkb1XTR/XTR;FLPo-ERT2	Tamoxifen	T15	-0.1	Measured	1.6
JB3459	KT;Lkb1XTR/XTR;FLPo-ERT2	Tamoxifen	T15	1.14	Measured	1.18
JB3459	KT;Lkb1XTR/XTR;FLPo-ERT2	Tamoxifen	T15	2	Measured	1.26
JB3459	KT;Lkb1XTR/XTR;FLPo-ERT2	Tamoxifen	T15	2.86	Measured	1.78
JB3459	KT;Lkb1XTR/XTR;FLPo-ERT2	Tamoxifen	T15	6	Measured	1.46
JB3459	KT;Lkb1XTR/XTR;FLPo-ERT2	Tamoxifen	T15	7.29	Measured	1.22
JB3459	KT;Lkb1XTR/XTR;FLPo-ERT2	Tamoxifen	T15	8	Measured	1.06
JB3459	KT;Lkb1XTR/XTR;FLPo-ERT2	Tamoxifen	T15	9.57	Measured	1.37
JB3459	KT;Lkb1XTR/XTR;FLPo-ERT2	Tamoxifen	T16	-0.1	Measured	1
JB3459	KT;Lkb1XTR/XTR;FLPo-ERT2	Tamoxifen	T16	1.14	Measured	0.87
JB3459	KT;Lkb1XTR/XTR;FLPo-ERT2	Tamoxifen	T16	2	Measured	1.48
JB3459	KT;Lkb1XTR/XTR;FLPo-ERT2	Tamoxifen	T16	2.86	Measured	0.94
JB3459	KT;Lkb1XTR/XTR;FLPo-ERT2	Tamoxifen	T16	6	Measured	0.58
JB3459	KT;Lkb1XTR/XTR;FLPo-ERT2	Tamoxifen	T16	7.29	Measured	0.9
JB3459	KT;Lkb1XTR/XTR;FLPo-ERT2	Tamoxifen	T16	8	Measured	0.51
JB3459	KT;Lkb1XTR/XTR;FLPo-ERT2	Tamoxifen	T16	9.57	Measured	1.16
JB3459	KT;Lkb1XTR/XTR;FLPo-ERT2	Tamoxifen	T17	-4.3	Measured	1
JB3459	KT;Lkb1XTR/XTR;FLPo-ERT2	Tamoxifen	T17	-2.3	Measured	1.06
JB3459	KT;Lkb1XTR/XTR;FLPo-ERT2	Tamoxifen	T17	-0.1	Measured	0.76
JB3459	KT;Lkb1XTR/XTR;FLPo-ERT2	Tamoxifen	T17	1.14	Measured	0.79
JB3459	KT;Lkb1XTR/XTR;FLPo-ERT2	Tamoxifen	T17	2	Measured	1.02
JB3459	KT;Lkb1XTR/XTR;FLPo-ERT2	Tamoxifen	T17	2.86	Measured	0.74
JB3459	KT;Lkb1XTR/XTR;FLPo-ERT2	Tamoxifen	T17	6	Measured	0.88
JB3459	KT;Lkb1XTR/XTR;FLPo-ERT2	Tamoxifen	T17	7.29	Measured	1.3
JB3459	KT;Lkb1XTR/XTR;FLPo-ERT2	Tamoxifen	T17	8	Measured	0.94
JB3459	KT;Lkb1XTR/XTR;FLPo-ERT2	Tamoxifen	T17	9.57	Measured	1.06
JB3459	KT;Lkb1XTR/XTR;FLPo-ERT2	Tamoxifen	T18	-4.3	Measured	1
JB3459	KT;Lkb1XTR/XTR;FLPo-ERT2	Tamoxifen	T18	-2.3	Measured	0.97
JB3459	KT;Lkb1XTR/XTR;FLPo-ERT2	Tamoxifen	T18	-0.1	Measured	1.85
JB3459	KT;Lkb1XTR/XTR;FLPo-ERT2	Tamoxifen	T18	1.14	Measured	1.22
JB3459	KT;Lkb1XTR/XTR;FLPo-ERT2	Tamoxifen	T18	2	Measured	0.9
JB3459	KT;Lkb1XTR/XTR;FLPo-ERT2	Tamoxifen	T18	2.86	Measured	1.11
JB3459	KT;Lkb1XTR/XTR;FLPo-ERT2	Tamoxifen	T18	4.86	Measured	1.01
JB3459	KT;Lkb1XTR/XTR;FLPo-ERT2	Tamoxifen	T18	6	Measured	1.19
JB3459	KT;Lkb1XTR/XTR;FLPo-ERT2	Tamoxifen	T18	6.43	Measured	1.22
JB3459	KT;Lkb1XTR/XTR;FLPo-ERT2	Tamoxifen	T18	7.29	Measured	1.22
JB3459	KT;Lkb1XTR/XTR;FLPo-ERT2	Tamoxifen	T18	8	Measured	1.14
JB3459	KT;Lkb1XTR/XTR;FLPo-ERT2	Tamoxifen	T18	9.57	Measured	1.27
JB3478	KT;Lkb1XTR/XTR;FLPo-ERT2	Tamoxifen	T19	-3.6	Measured	1
JB3478	KT;Lkb1XTR/XTR;FLPo-ERT2	Tamoxifen	T19	-1.9	Measured	1.24
JB3478	KT;Lkb1XTR/XTR;FLPo-ERT2	Tamoxifen	T19	0	Measured	1.79
JB3478	KT;Lkb1XTR/XTR;FLPo-ERT2	Tamoxifen	T19	1.43	Measured	0.76
JB3478	KT;Lkb1XTR/XTR;FLPo-ERT2	Tamoxifen	T19	3	Measured	0.82
JB3478	KT;Lkb1XTR/XTR;FLPo-ERT2	Tamoxifen	T19	4.14	Measured	0.94
JB3478	KT;Lkb1XTR/XTR;FLPo-ERT2	Tamoxifen	T19	6.14	Measured	1
JB3410	KT;Lkb1XTR/XTR	Tamoxifen	T2	-1.9	Measured	1
JB3410	KT;Lkb1XTR/XTR	Tamoxifen	T2	-0.6	Measured	0.74
JB3410	KT;Lkb1XTR/XTR	Tamoxifen	T2	0.1	Measured	1.1
JB3410	KT;Lkb1XTR/XTR	Tamoxifen	T2	1.4	Measured	1.73
JB3410	KT;Lkb1XTR/XTR	Tamoxifen	T2	2.3	Measured	2.13
JB3410	KT;Lkb1XTR/XTR	Tamoxifen	T2	3	Measured	2.46
JB3410	KT;Lkb1XTR/XTR	Tamoxifen	T2	4.1	Measured	3.82
JB3410	KT;Lkb1XTR/XTR	Tamoxifen	T2	6.1	Measured	6.09
JB3478	KT;Lkb1XTR/XTR;FLPo-ERT2	Tamoxifen	T20	-1.9	Measured	1
JB3478	KT;Lkb1XTR/XTR;FLPo-ERT2	Tamoxifen	T20	0	Measured	2.53
JB3478	KT;Lkb1XTR/XTR;FLPo-ERT2	Tamoxifen	T20	1.43	Measured	2.34
JB3478	KT;Lkb1XTR/XTR;FLPo-ERT2	Tamoxifen	T20	3	Measured	2.62
JB3478	KT;Lkb1XTR/XTR;FLPo-ERT2	Tamoxifen	T20	4.14	Measured	2.12
JB3478	KT;Lkb1XTR/XTR;FLPo-ERT2	Tamoxifen	T20	6.14	Measured	2.35
JB3458	KT;Lkb1XTR/XTR;FLPo-ERT2	Vehicle	T21	-2.3	Measured	1
JB3458	KT;Lkb1XTR/XTR;FLPo-ERT2	Vehicle	T21	-0.1	Measured	1.49
JB3458	KT;Lkb1XTR/XTR;FLPo-ERT2	Vehicle	T21	1.1	Measured	3.05
JB3458	KT;Lkb1XTR/XTR;FLPo-ERT2	Vehicle	T21	2	Measured	3.66
JB3458	KT;Lkb1XTR/XTR;FLPo-ERT2	Vehicle	T21	2.9	Measured	3.81
JB3458	KT;Lkb1XTR/XTR;FLPo-ERT2	Vehicle	T21	4.1	Measured	6.11
JB3458	KT;Lkb1XTR/XTR;FLPo-ERT2	Vehicle	T21	4.9	Measured	6.24
JB3458	KT;Lkb1XTR/XTR;FLPo-ERT2	Vehicle	T21	6	Measured	6.82
JB3458	KT;Lkb1XTR/XTR;FLPo-ERT2	Vehicle	T21	6.4	Measured	6.95
JB3458	KT;Lkb1XTR/XTR;FLPo-ERT2	Vehicle	T21	7.3	Measured	8.19
JB3458	KT;Lkb1XTR/XTR;FLPo-ERT2	Vehicle	T21	8	Measured	5.94
JB3458	KT;Lkb1XTR/XTR;FLPo-ERT2	Vehicle	T21	9.6	Measured	9.38
JB3458	KT;Lkb1XTR/XTR;FLPo-ERT2	Vehicle	T22	-2.3	Measured	1
JB3458	KT;Lkb1XTR/XTR;FLPo-ERT2	Vehicle	T22	-0.1	Measured	1.78
JB3458	KT;Lkb1XTR/XTR;FLPo-ERT2	Vehicle	T22	1.1	Measured	1.72
JB3458	KT;Lkb1XTR/XTR;FLPo-ERT2	Vehicle	T22	2	Measured	1.91
JB3458	KT;Lkb1XTR/XTR;FLPo-ERT2	Vehicle	T22	4.1	Measured	4.85
JB3458	KT;Lkb1XTR/XTR;FLPo-ERT2	Vehicle	T22	4.9	Measured	5.96
JB3458	KT;Lkb1XTR/XTR;FLPo-ERT2	Vehicle	T22	6	Measured	6.97
JB3458	KT;Lkb1XTR/XTR;FLPo-ERT2	Vehicle	T22	7.3	Measured	7.07
JB3458	KT;Lkb1XTR/XTR;FLPo-ERT2	Vehicle	T22	8	Measured	5.72
JB3458	KT;Lkb1XTR/XTR;FLPo-ERT2	Vehicle	T22	9.6	Measured	9.93
JB3458	KT;Lkb1XTR/XTR;FLPo-ERT2	Vehicle	T23	-2.3	Measured	1
JB3458	KT;Lkb1XTR/XTR;FLPo-ERT2	Vehicle	T23	-0.1	Measured	2.68
JB3458	KT;Lkb1XTR/XTR;FLPo-ERT2	Vehicle	T23	1.1	Measured	2.5
JB3458	KT;Lkb1XTR/XTR;FLPo-ERT2	Vehicle	T23	2	Measured	2.59
JB3458	KT;Lkb1XTR/XTR;FLPo-ERT2	Vehicle	T23	4.1	Measured	10.22
JB3458	KT;Lkb1XTR/XTR;FLPo-ERT2	Vehicle	T23	4.9	Measured	10.83
JB3458	KT;Lkb1XTR/XTR;FLPo-ERT2	Vehicle	T23	6	Measured	12.58
JB3458	KT;Lkb1XTR/XTR;FLPo-ERT2	Vehicle	T23	7.3	Measured	13.6
JB3458	KT;Lkb1XTR/XTR;FLPo-ERT2	Vehicle	T23	8	Measured	17.9
JB3458	KT;Lkb1XTR/XTR;FLPo-ERT2	Vehicle	T23	9.6	Measured	19.17
JB3690	KT;Lkb1XTR/XTR;FLPo-ERT2	Vehicle	T24	-1.4	Measured	1
JB3690	KT;Lkb1XTR/XTR;FLPo-ERT2	Vehicle	T24	-0.1	Measured	0.94
JB3690	KT;Lkb1XTR/XTR;FLPo-ERT2	Vehicle	T24	1.1	Measured	1.83
JB3690	KT;Lkb1XTR/XTR;FLPo-ERT2	Vehicle	T24	2.9	Measured	4.68
JB3690	KT;Lkb1XTR/XTR;FLPo-ERT2	Vehicle	T24	4.9	Measured	4.73
JB3690	KT;Lkb1XTR/XTR;FLPo-ERT2	Vehicle	T24	6	Measured	6.17
JB3690	KT;Lkb1XTR/XTR;FLPo-ERT2	Vehicle	T24	6.4	Measured	6.75
JB3690	KT;Lkb1XTR/XTR;FLPo-ERT2	Vehicle	T24	7.3	Measured	9.91
JB3690	KT;Lkb1XTR/XTR;FLPo-ERT2	Vehicle	T24	8	Measured	12.02
JB3690	KT;Lkb1XTR/XTR;FLPo-ERT2	Vehicle	T24	9.6	Measured	17.07
JB3690	KT;Lkb1XTR/XTR;FLPo-ERT2	Vehicle	T25	-1.4	Measured	1
JB3690	KT;Lkb1XTR/XTR;FLPo-ERT2	Vehicle	T25	-0.1	Measured	2.51
JB3690	KT;Lkb1XTR/XTR;FLPo-ERT2	Vehicle	T25	1.1	Measured	2.31
JB3690	KT;Lkb1XTR/XTR;FLPo-ERT2	Vehicle	T25	2.9	Measured	3.17
JB3690	KT;Lkb1XTR/XTR;FLPo-ERT2	Vehicle	T25	4.9	Measured	5.09
JB3690	KT;Lkb1XTR/XTR;FLPo-ERT2	Vehicle	T25	6	Measured	9.42
JB3690	KT;Lkb1XTR/XTR;FLPo-ERT2	Vehicle	T25	6.4	Measured	10.27
JB3690	KT;Lkb1XTR/XTR;FLPo-ERT2	Vehicle	T25	7.3	Measured	13.65
JB3690	KT;Lkb1XTR/XTR;FLPo-ERT2	Vehicle	T25	8	Measured	18.02
JB3690	KT;Lkb1XTR/XTR;FLPo-ERT2	Vehicle	T26	-1.4	Measured	1
JB3690	KT;Lkb1XTR/XTR;FLPo-ERT2	Vehicle	T26	-0.1	Measured	4.23
JB3690	KT;Lkb1XTR/XTR;FLPo-ERT2	Vehicle	T26	1.1	Measured	3.91
JB3690	KT;Lkb1XTR/XTR;FLPo-ERT2	Vehicle	T26	2.9	Measured	6.08
JB3690	KT;Lkb1XTR/XTR;FLPo-ERT2	Vehicle	T26	4.9	Measured	6.82
JB3690	KT;Lkb1XTR/XTR;FLPo-ERT2	Vehicle	T26	6.4	Measured	13.94
JB3690	KT;Lkb1XTR/XTR;FLPo-ERT2	Vehicle	T26	7.3	Measured	19.28
JB3806	KT;Lkb1XTR/XTR;FLPo-ERT2	Vehicle	T27	-0.6	Measured	1
JB3806	KT;Lkb1XTR/XTR;FLPo-ERT2	Vehicle	T27	1.4	Measured	2.36652
JB3806	KT;Lkb1XTR/XTR;FLPo-ERT2	Vehicle	T27	2.3	Measured	2.70728
JB3806	KT;Lkb1XTR/XTR;FLPo-ERT2	Vehicle	T27	3	Measured	3.10054
JB3806	KT;Lkb1XTR/XTR;FLPo-ERT2	Vehicle	T27	6.1	Measured	4.25458
JB3806	KT;Lkb1XTR/XTR;FLPo-ERT2	Vehicle	T28	-0.6	Measured	1
JB3806	KT;Lkb1XTR/XTR;FLPo-ERT2	Vehicle	T28	1.4	Measured	1.70535
JB3806	KT;Lkb1XTR/XTR;FLPo-ERT2	Vehicle	T28	2.3	Measured	1.87921
JB3806	KT;Lkb1XTR/XTR;FLPo-ERT2	Vehicle	T28	3	Measured	2.21109
JB3806	KT;Lkb1XTR/XTR;FLPo-ERT2	Vehicle	T28	6.1	Measured	2.36
JB3806	KT;Lkb1XTR/XTR;FLPo-ERT2	Vehicle	T29	-0.6	Measured	1
JB3806	KT;Lkb1XTR/XTR;FLPo-ERT2	Vehicle	T29	1.4	Measured	1.4023
JB3806	KT;Lkb1XTR/XTR;FLPo-ERT2	Vehicle	T29	2.3	Measured	1.42555
JB3806	KT;Lkb1XTR/XTR;FLPo-ERT2	Vehicle	T29	3	Measured	1.56348
JB3806	KT;Lkb1XTR/XTR;FLPo-ERT2	Vehicle	T29	4.1	Measured	1.60266
JB3806	KT;Lkb1XTR/XTR;FLPo-ERT2	Vehicle	T29	6.1	Measured	1.73668
JB3434	KT;Lkb1XTR/XTR	Tamoxifen	T3	-5.7	Measured	1
JB3434	KT;Lkb1XTR/XTR	Tamoxifen	T3	-3.7	Measured	1.39
JB3434	KT;Lkb1XTR/XTR	Tamoxifen	T3	-1.7	Measured	1.86
JB3434	KT;Lkb1XTR/XTR	Tamoxifen	T3	0	Measured	2.8
JB3434	KT;Lkb1XTR/XTR	Tamoxifen	T3	1.3	Measured	2.45
JB3434	KT;Lkb1XTR/XTR	Tamoxifen	T3	2.6	Measured	1.91
JB3434	KT;Lkb1XTR/XTR	Tamoxifen	T3	3.3	Measured	1.97
JB3434	KT;Lkb1XTR/XTR	Tamoxifen	T3	4.1	Measured	2
JB3434	KT;Lkb1XTR/XTR	Tamoxifen	T3	4.9	Measured	2.37
JB3434	KT;Lkb1XTR/XTR	Tamoxifen	T3	6	Measured	2.64
JB3434	KT;Lkb1XTR/XTR	Tamoxifen	T3	8	Measured	3.77
JB3434	KT;Lkb1XTR/XTR	Tamoxifen	T4	-5.7	Measured	1
JB3434	KT;Lkb1XTR/XTR	Tamoxifen	T4	-3.7	Measured	1.17
JB3434	KT;Lkb1XTR/XTR	Tamoxifen	T4	-1.7	Measured	1.3
JB3434	KT;Lkb1XTR/XTR	Tamoxifen	T4	0	Measured	2.23
JB3434	KT;Lkb1XTR/XTR	Tamoxifen	T4	1.3	Measured	2.05
JB3434	KT;Lkb1XTR/XTR	Tamoxifen	T4	2.6	Measured	2.97
JB3434	KT;Lkb1XTR/XTR	Tamoxifen	T4	4.9	Measured	2.99
JB3434	KT;Lkb1XTR/XTR	Tamoxifen	T4	6	Measured	3.19
JB3434	KT;Lkb1XTR/XTR	Tamoxifen	T4	8	Measured	3.72
JB3434	KT;Lkb1XTR/XTR	Tamoxifen	T5	-5.7	Measured	1
JB3434	KT;Lkb1XTR/XTR	Tamoxifen	T5	-1.7	Measured	1.01
JB3434	KT;Lkb1XTR/XTR	Tamoxifen	T5	0	Measured	1.6
JB3434	KT;Lkb1XTR/XTR	Tamoxifen	T5	1.3	Measured	1.96
JB3434	KT;Lkb1XTR/XTR	Tamoxifen	T5	3.3	Measured	2.55
JB3434	KT;Lkb1XTR/XTR	Tamoxifen	T5	4.1	Measured	2.76
JB3434	KT;Lkb1XTR/XTR	Tamoxifen	T5	4.9	Measured	3.25
JB3434	KT;Lkb1XTR/XTR	Tamoxifen	T5	6	Measured	3.08
JB3439	KT;Lkb1XTR/XTR	Tamoxifen	T6	-6.6	Measured	1
JB3439	KT;Lkb1XTR/XTR	Tamoxifen	T6	-4.4	Measured	1.05
JB3439	KT;Lkb1XTR/XTR	Tamoxifen	T6	-2.4	Measured	2
JB3439	KT;Lkb1XTR/XTR	Tamoxifen	T6	-0.1	Measured	2.8
JB3439	KT;Lkb1XTR/XTR	Tamoxifen	T6	1.1	Measured	3.94
JB3439	KT;Lkb1XTR/XTR	Tamoxifen	T6	2.9	Measured	4.58
JB3439	KT;Lkb1XTR/XTR	Tamoxifen	T6	4.1	Measured	4.95
JB3439	KT;Lkb1XTR/XTR	Tamoxifen	T6	6	Measured	6.67
JB3439	KT;Lkb1XTR/XTR	Tamoxifen	T6	6.4	Measured	6.84
JB3439	KT;Lkb1XTR/XTR	Tamoxifen	T6	7.3	Measured	7.01
JB3439	KT;Lkb1XTR/XTR	Tamoxifen	T6	9.6	Measured	7.34
JB3439	KT;Lkb1XTR/XTR	Tamoxifen	T7	-2.4	Measured	1
JB3439	KT;Lkb1XTR/XTR	Tamoxifen	T7	-0.1	Measured	2.37
JB3439	KT;Lkb1XTR/XTR	Tamoxifen	T7	1.1	Measured	3
JB3439	KT;Lkb1XTR/XTR	Tamoxifen	T7	2	Measured	3.12
JB3439	KT;Lkb1XTR/XTR	Tamoxifen	T7	2.9	Measured	3.56
JB3439	KT;Lkb1XTR/XTR	Tamoxifen	T7	4.1	Measured	4.34
JB3439	KT;Lkb1XTR/XTR	Tamoxifen	T7	4.9	Measured	4.96
JB3439	KT;Lkb1XTR/XTR	Tamoxifen	T7	6.4	Measured	5.95
JB3439	KT;Lkb1XTR/XTR	Tamoxifen	T7	7.3	Measured	6.39
JB3439	KT;Lkb1XTR/XTR	Tamoxifen	T7	8	Measured	6.61
JB3439	KT;Lkb1XTR/XTR	Tamoxifen	T7	9.6	Measured	7.63
JB3439	KT;Lkb1XTR/XTR	Tamoxifen	T8	-2.4	Measured	1
JB3439	KT;Lkb1XTR/XTR	Tamoxifen	T8	-0.1	Measured	1.45
JB3439	KT;Lkb1XTR/XTR	Tamoxifen	T8	1.1	Measured	1.62
JB3439	KT;Lkb1XTR/XTR	Tamoxifen	T8	2	Measured	2.76
JB3439	KT;Lkb1XTR/XTR	Tamoxifen	T8	2.9	Measured	4.22
JB3439	KT;Lkb1XTR/XTR	Tamoxifen	T8	4.9	Measured	7.97
JB3439	KT;Lkb1XTR/XTR	Tamoxifen	T8	6	Measured	11.8
JB3439	KT;Lkb1XTR/XTR	Tamoxifen	T8	6.4	Measured	13.43
JB3439	KT;Lkb1XTR/XTR	Tamoxifen	T8	7.3	Measured	12.32
JB3439	KT;Lkb1XTR/XTR	Tamoxifen	T8	8	Measured	12.94
JB3439	KT;Lkb1XTR/XTR	Tamoxifen	T8	9.6	Measured	13.8
JB3439	KT;Lkb1XTR/XTR	Tamoxifen	T9	-2.4	Measured	1
JB3439	KT;Lkb1XTR/XTR	Tamoxifen	T9	-0.1	Measured	2.44
JB3439	KT;Lkb1XTR/XTR	Tamoxifen	T9	1.1	Measured	2.9
JB3439	KT;Lkb1XTR/XTR	Tamoxifen	T9	2	Measured	4.2
JB3439	KT;Lkb1XTR/XTR	Tamoxifen	T9	2.9	Measured	5.45
JB3439	KT;Lkb1XTR/XTR	Tamoxifen	T9	4.9	Measured	11.11
JB3439	KT;Lkb1XTR/XTR	Tamoxifen	T9	6	Measured	19.63
JB3439	KT;Lkb1XTR/XTR	Tamoxifen	T9	6.4	Measured	20.73
JB3439	KT;Lkb1XTR/XTR	Tamoxifen	T9	8	Measured	26.83
JB3439	KT;Lkb1XTR/XTR	Tamoxifen	T9	9.6	Measured	27.04

## Sheet: Supplementary Fig. 6c
Mouse	Block	Genotype	Treatment	Class	Tumor_Fraction
JB3439	hSP9	KT;Lkb1XTR/XTR	Tamoxifen	Non-Restored	7.98298
JB3458	hSP10	KT;Lkb1XTR/XTR;FLPo-ERT2	Vehicle	Non-Restored	10.3971
JB3459	hSP11	KT;Lkb1XTR/XTR;FLPo-ERT2	Tamoxifen	Restored	1.34274
JB3690	hSP12	KT;Lkb1XTR/XTR;FLPo-ERT2	Vehicle	Non-Restored	12.968
JB3434	hSP14	KT;Lkb1XTR/XTR	Tamoxifen	Non-Restored	18.6276
JB3457	hSP15	KT;Lkb1XTR/XTR;FLPo-ERT2	Tamoxifen	Restored	2.73247
JB3478	hSP16	KT;Lkb1XTR/XTR;FLPo-ERT2	Tamoxifen	Restored	0.262832
JB3722	hSP17	KT;Lkb1XTR/XTR	Tamoxifen	Non-Restored	7.58829
JB3410	hSP18	KT;Lkb1XTR/XTR	Tamoxifen	Non-Restored	8.07669
JB3806	hSP19	KT;Lkb1XTR/XTR;FLPo-ERT2	Vehicle	Non-Restored	12.7594

## Sheet: Supplementary Fig. 6d
Mouse	Block	Genotype2	Treatment	Class	Tumor	Tumor_Size
JB3439	hSP9	KT;Lkb1XTR/XTR	Tamoxifen	Non-Restored	1	0.482345
JB3439	hSP9	KT;Lkb1XTR/XTR	Tamoxifen	Non-Restored	2	0.126264
JB3439	hSP9	KT;Lkb1XTR/XTR	Tamoxifen	Non-Restored	3	0.187125
JB3439	hSP9	KT;Lkb1XTR/XTR	Tamoxifen	Non-Restored	4	0.790283
JB3439	hSP9	KT;Lkb1XTR/XTR	Tamoxifen	Non-Restored	5	0.926539
JB3439	hSP9	KT;Lkb1XTR/XTR	Tamoxifen	Non-Restored	6	0.0971958
JB3439	hSP9	KT;Lkb1XTR/XTR	Tamoxifen	Non-Restored	7	0.36244
JB3439	hSP9	KT;Lkb1XTR/XTR	Tamoxifen	Non-Restored	8	0.130806
JB3439	hSP9	KT;Lkb1XTR/XTR	Tamoxifen	Non-Restored	9	0.997392
JB3439	hSP9	KT;Lkb1XTR/XTR	Tamoxifen	Non-Restored	10	0.310663
JB3439	hSP9	KT;Lkb1XTR/XTR	Tamoxifen	Non-Restored	11	0.297946
JB3439	hSP9	KT;Lkb1XTR/XTR	Tamoxifen	Non-Restored	12	0.536848
JB3439	hSP9	KT;Lkb1XTR/XTR	Tamoxifen	Non-Restored	13	0.322472
JB3439	hSP9	KT;Lkb1XTR/XTR	Tamoxifen	Non-Restored	14	0.791192
JB3439	hSP9	KT;Lkb1XTR/XTR	Tamoxifen	Non-Restored	15	0.142614
JB3458	hSP10	KT;Lkb1XTR/XTR;FLPo-ERT2	Vehicle	Non-Restored	1	0.684912
JB3458	hSP10	KT;Lkb1XTR/XTR;FLPo-ERT2	Vehicle	Non-Restored	2	0.684912
JB3458	hSP10	KT;Lkb1XTR/XTR;FLPo-ERT2	Vehicle	Non-Restored	3	1.26264
JB3458	hSP10	KT;Lkb1XTR/XTR;FLPo-ERT2	Vehicle	Non-Restored	4	1.10004
JB3458	hSP10	KT;Lkb1XTR/XTR;FLPo-ERT2	Vehicle	Non-Restored	5	0.850236
JB3458	hSP10	KT;Lkb1XTR/XTR;FLPo-ERT2	Vehicle	Non-Restored	6	1.13001
JB3458	hSP10	KT;Lkb1XTR/XTR;FLPo-ERT2	Vehicle	Non-Restored	7	0.422393
JB3458	hSP10	KT;Lkb1XTR/XTR;FLPo-ERT2	Vehicle	Non-Restored	8	0.590442
JB3458	hSP10	KT;Lkb1XTR/XTR;FLPo-ERT2	Vehicle	Non-Restored	9	0.340639
JB3458	hSP10	KT;Lkb1XTR/XTR;FLPo-ERT2	Vehicle	Non-Restored	10	2.96129
JB3458	hSP10	KT;Lkb1XTR/XTR;FLPo-ERT2	Vehicle	Non-Restored	11	1.58238
JB3458	hSP10	KT;Lkb1XTR/XTR;FLPo-ERT2	Vehicle	Non-Restored	12	1.23175
JB3459	hSP11	KT;Lkb1XTR/XTR;FLPo-ERT2	Tamoxifen	Restored	1	0.0363349
JB3459	hSP11	KT;Lkb1XTR/XTR;FLPo-ERT2	Tamoxifen	Restored	2	0.247077
JB3459	hSP11	KT;Lkb1XTR/XTR;FLPo-ERT2	Tamoxifen	Restored	3	0.397867
JB3459	hSP11	KT;Lkb1XTR/XTR;FLPo-ERT2	Tamoxifen	Restored	4	0.172591
JB3459	hSP11	KT;Lkb1XTR/XTR;FLPo-ERT2	Tamoxifen	Restored	5	0.0844786
JB3459	hSP11	KT;Lkb1XTR/XTR;FLPo-ERT2	Tamoxifen	Restored	6	0.15079
JB3690	hSP12	KT;Lkb1XTR/XTR;FLPo-ERT2	Vehicle	Non-Restored	1	0.837519
JB3690	hSP12	KT;Lkb1XTR/XTR;FLPo-ERT2	Vehicle	Non-Restored	2	1.21994
JB3690	hSP12	KT;Lkb1XTR/XTR;FLPo-ERT2	Vehicle	Non-Restored	3	0.564099
JB3690	hSP12	KT;Lkb1XTR/XTR;FLPo-ERT2	Vehicle	Non-Restored	4	0.560465
JB3690	hSP12	KT;Lkb1XTR/XTR;FLPo-ERT2	Vehicle	Non-Restored	5	0.36789
JB3690	hSP12	KT;Lkb1XTR/XTR;FLPo-ERT2	Vehicle	Non-Restored	6	0.337914
JB3690	hSP12	KT;Lkb1XTR/XTR;FLPo-ERT2	Vehicle	Non-Restored	7	0.543206
JB3690	hSP12	KT;Lkb1XTR/XTR;FLPo-ERT2	Vehicle	Non-Restored	8	1.09368
JB3690	hSP12	KT;Lkb1XTR/XTR;FLPo-ERT2	Vehicle	Non-Restored	9	0.604067
JB3690	hSP12	KT;Lkb1XTR/XTR;FLPo-ERT2	Vehicle	Non-Restored	10	1.16181
JB3690	hSP12	KT;Lkb1XTR/XTR;FLPo-ERT2	Vehicle	Non-Restored	11	0.115363
JB3690	hSP12	KT;Lkb1XTR/XTR;FLPo-ERT2	Vehicle	Non-Restored	12	2.67606
JB3690	hSP12	KT;Lkb1XTR/XTR;FLPo-ERT2	Vehicle	Non-Restored	13	0.127172
JB3690	hSP12	KT;Lkb1XTR/XTR;FLPo-ERT2	Vehicle	Non-Restored	14	0.587716
JB3690	hSP12	KT;Lkb1XTR/XTR;FLPo-ERT2	Vehicle	Non-Restored	15	0.744865
JB3434	hSP14	KT;Lkb1XTR/XTR	Tamoxifen	Non-Restored	1	0.188941
JB3434	hSP14	KT;Lkb1XTR/XTR	Tamoxifen	Non-Restored	2	0.365165
JB3434	hSP14	KT;Lkb1XTR/XTR	Tamoxifen	Non-Restored	3	0.47962
JB3434	hSP14	KT;Lkb1XTR/XTR	Tamoxifen	Non-Restored	4	1.19905
JB3434	hSP14	KT;Lkb1XTR/XTR	Tamoxifen	Non-Restored	5	0.343364
JB3434	hSP14	KT;Lkb1XTR/XTR	Tamoxifen	Non-Restored	6	0.165324
JB3434	hSP14	KT;Lkb1XTR/XTR	Tamoxifen	Non-Restored	7	6.88001
JB3434	hSP14	KT;Lkb1XTR/XTR	Tamoxifen	Non-Restored	8	1.87488
JB3434	hSP14	KT;Lkb1XTR/XTR	Tamoxifen	Non-Restored	9	1.22085
JB3434	hSP14	KT;Lkb1XTR/XTR	Tamoxifen	Non-Restored	10	0.495062
JB3434	hSP14	KT;Lkb1XTR/XTR	Tamoxifen	Non-Restored	11	1.82674
JB3434	hSP14	KT;Lkb1XTR/XTR	Tamoxifen	Non-Restored	12	3.89237
JB3434	hSP14	KT;Lkb1XTR/XTR	Tamoxifen	Non-Restored	13	0.91473
JB3434	hSP14	KT;Lkb1XTR/XTR	Tamoxifen	Non-Restored	14	0.966507
JB3434	hSP14	KT;Lkb1XTR/XTR	Tamoxifen	Non-Restored	15	1.0955
JB3457	hSP15	KT;Lkb1XTR/XTR;FLPo-ERT2	Tamoxifen	Restored	1	0.0517772
JB3457	hSP15	KT;Lkb1XTR/XTR;FLPo-ERT2	Tamoxifen	Restored	2	0.246169
JB3457	hSP15	KT;Lkb1XTR/XTR;FLPo-ERT2	Tamoxifen	Restored	3	0.0472353
JB3457	hSP15	KT;Lkb1XTR/XTR;FLPo-ERT2	Tamoxifen	Restored	4	0.495062
JB3457	hSP15	KT;Lkb1XTR/XTR;FLPo-ERT2	Tamoxifen	Restored	5	0.168957
JB3457	hSP15	KT;Lkb1XTR/XTR;FLPo-ERT2	Tamoxifen	Restored	6	0.125355
JB3457	hSP15	KT;Lkb1XTR/XTR;FLPo-ERT2	Tamoxifen	Restored	7	0.317022
JB3457	hSP15	KT;Lkb1XTR/XTR;FLPo-ERT2	Tamoxifen	Restored	8	0.216192
JB3478	hSP16	KT;Lkb1XTR/XTR;FLPo-ERT2	Tamoxifen	Restored	1	0.0699446
JB3478	hSP16	KT;Lkb1XTR/XTR;FLPo-ERT2	Tamoxifen	Restored	2	0.0799367
JB3478	hSP16	KT;Lkb1XTR/XTR;FLPo-ERT2	Tamoxifen	Restored	3	0.325197
JB3722	hSP17	KT;Lkb1XTR/XTR	Tamoxifen	Non-Restored	1	0.328831
JB3722	hSP17	KT;Lkb1XTR/XTR	Tamoxifen	Non-Restored	2	0.271603
JB3722	hSP17	KT;Lkb1XTR/XTR	Tamoxifen	Non-Restored	3	0.262519
JB3722	hSP17	KT;Lkb1XTR/XTR	Tamoxifen	Non-Restored	4	0.324289
JB3722	hSP17	KT;Lkb1XTR/XTR	Tamoxifen	Non-Restored	5	1.32441
JB3722	hSP17	KT;Lkb1XTR/XTR	Tamoxifen	Non-Restored	6	0.834793
JB3722	hSP17	KT;Lkb1XTR/XTR	Tamoxifen	Non-Restored	7	1.19905
JB3722	hSP17	KT;Lkb1XTR/XTR	Tamoxifen	Non-Restored	8	0.693996
JB3722	hSP17	KT;Lkb1XTR/XTR	Tamoxifen	Non-Restored	9	0.493246
JB3722	hSP17	KT;Lkb1XTR/XTR	Tamoxifen	Non-Restored	10	0.419668
JB3410	hSP18	KT;Lkb1XTR/XTR	Tamoxifen	Non-Restored	1	0.477803
JB3410	hSP18	KT;Lkb1XTR/XTR	Tamoxifen	Non-Restored	2	1.8558
JB3410	hSP18	KT;Lkb1XTR/XTR	Tamoxifen	Non-Restored	3	1.26264
JB3410	hSP18	KT;Lkb1XTR/XTR	Tamoxifen	Non-Restored	4	1.35438
JB3410	hSP18	KT;Lkb1XTR/XTR	Tamoxifen	Non-Restored	5	0.714888
JB3410	hSP18	KT;Lkb1XTR/XTR	Tamoxifen	Non-Restored	6	0.594075
JB3806	hSP19	KT;Lkb1XTR/XTR;FLPo-ERT2	Vehicle	Non-Restored	1	1.25174
JB3806	hSP19	KT;Lkb1XTR/XTR;FLPo-ERT2	Vehicle	Non-Restored	2	1.25174
JB3806	hSP19	KT;Lkb1XTR/XTR;FLPo-ERT2	Vehicle	Non-Restored	3	0.699446
JB3806	hSP19	KT;Lkb1XTR/XTR;FLPo-ERT2	Vehicle	Non-Restored	4	2.98582
JB3806	hSP19	KT;Lkb1XTR/XTR;FLPo-ERT2	Vehicle	Non-Restored	5	0.399683
JB3806	hSP19	KT;Lkb1XTR/XTR;FLPo-ERT2	Vehicle	Non-Restored	6	3.22472
JB3806	hSP19	KT;Lkb1XTR/XTR;FLPo-ERT2	Vehicle	Non-Restored	7	0.288862
JB3806	hSP19	KT;Lkb1XTR/XTR;FLPo-ERT2	Vehicle	Non-Restored	8	0.388783
JB3806	hSP19	KT;Lkb1XTR/XTR;FLPo-ERT2	Vehicle	Non-Restored	9	0.353357
JB3806	hSP19	KT;Lkb1XTR/XTR;FLPo-ERT2	Vehicle	Non-Restored	10	1.54332
JB3806	hSP19	KT;Lkb1XTR/XTR;FLPo-ERT2	Vehicle	Non-Restored	11	0.221643
JB3806	hSP19	KT;Lkb1XTR/XTR;FLPo-ERT2	Vehicle	Non-Restored	12	0.603159
