# Supplementary material for: LKB1 drives stasis and C/EBP-mediated reprogramming to an alveolar type II fate in lung cancer
Source: Nat Commun. 2022 Feb 28;13:1090. doi: 10.1038/s41467-022-28619-8 (PMC8885825; doi:10.1038/s41467-022-28619-8)
Supplement: Supplementary file 16 — Source Data [file 41467_2022_28619_MOESM16_ESM.zip › Source_Data/Source_Data_Supplementary_Figure_7.xlsx]

## Sheet: Supplementary Fig. 7c
Block	Genotype	Treatment	Class	Ki67_Count
CM188	KT;Lkb1XTR/XTR;FLPo-ERT2	Vehicle	Non-Restored	100
CM188	KT;Lkb1XTR/XTR;FLPo-ERT2	Vehicle	Non-Restored	98
CM188	KT;Lkb1XTR/XTR;FLPo-ERT2	Vehicle	Non-Restored	111
CM188	KT;Lkb1XTR/XTR;FLPo-ERT2	Vehicle	Non-Restored	51
CM188	KT;Lkb1XTR/XTR;FLPo-ERT2	Vehicle	Non-Restored	49
CM188	KT;Lkb1XTR/XTR;FLPo-ERT2	Vehicle	Non-Restored	80
CM188	KT;Lkb1XTR/XTR;FLPo-ERT2	Vehicle	Non-Restored	74
CM188	KT;Lkb1XTR/XTR;FLPo-ERT2	Vehicle	Non-Restored	65
CM188	KT;Lkb1XTR/XTR;FLPo-ERT2	Vehicle	Non-Restored	76
CM188	KT;Lkb1XTR/XTR;FLPo-ERT2	Vehicle	Non-Restored	79
CM188	KT;Lkb1XTR/XTR;FLPo-ERT2	Vehicle	Non-Restored	78
CM188	KT;Lkb1XTR/XTR;FLPo-ERT2	Vehicle	Non-Restored	102
CM188	KT;Lkb1XTR/XTR;FLPo-ERT2	Vehicle	Non-Restored	100
CM188	KT;Lkb1XTR/XTR;FLPo-ERT2	Vehicle	Non-Restored	103
CM188	KT;Lkb1XTR/XTR;FLPo-ERT2	Vehicle	Non-Restored	102
CM188	KT;Lkb1XTR/XTR;FLPo-ERT2	Vehicle	Non-Restored	122
CM188	KT;Lkb1XTR/XTR;FLPo-ERT2	Vehicle	Non-Restored	107
CM188	KT;Lkb1XTR/XTR;FLPo-ERT2	Vehicle	Non-Restored	106
CM188	KT;Lkb1XTR/XTR;FLPo-ERT2	Vehicle	Non-Restored	93
CM188	KT;Lkb1XTR/XTR;FLPo-ERT2	Vehicle	Non-Restored	76
CM188	KT;Lkb1XTR/XTR;FLPo-ERT2	Vehicle	Non-Restored	94
CM188	KT;Lkb1XTR/XTR;FLPo-ERT2	Vehicle	Non-Restored	113
CM188	KT;Lkb1XTR/XTR;FLPo-ERT2	Vehicle	Non-Restored	29
CM188	KT;Lkb1XTR/XTR;FLPo-ERT2	Vehicle	Non-Restored	95
CM188	KT;Lkb1XTR/XTR;FLPo-ERT2	Vehicle	Non-Restored	92
CM188	KT;Lkb1XTR/XTR;FLPo-ERT2	Vehicle	Non-Restored	92
CM188	KT;Lkb1XTR/XTR;FLPo-ERT2	Vehicle	Non-Restored	89
CM188	KT;Lkb1XTR/XTR;FLPo-ERT2	Vehicle	Non-Restored	66
CM189	KT;Lkb1XTR/XTR;FLPo-ERT2	Tamoxifen	Restored	54
CM189	KT;Lkb1XTR/XTR;FLPo-ERT2	Tamoxifen	Restored	53
CM189	KT;Lkb1XTR/XTR;FLPo-ERT2	Tamoxifen	Restored	68
CM189	KT;Lkb1XTR/XTR;FLPo-ERT2	Tamoxifen	Restored	87
CM189	KT;Lkb1XTR/XTR;FLPo-ERT2	Tamoxifen	Restored	64
CM189	KT;Lkb1XTR/XTR;FLPo-ERT2	Tamoxifen	Restored	51
CM189	KT;Lkb1XTR/XTR;FLPo-ERT2	Tamoxifen	Restored	73
CM189	KT;Lkb1XTR/XTR;FLPo-ERT2	Tamoxifen	Restored	62
CM189	KT;Lkb1XTR/XTR;FLPo-ERT2	Tamoxifen	Restored	67
CM189	KT;Lkb1XTR/XTR;FLPo-ERT2	Tamoxifen	Restored	52
CM189	KT;Lkb1XTR/XTR;FLPo-ERT2	Tamoxifen	Restored	68
CM189	KT;Lkb1XTR/XTR;FLPo-ERT2	Tamoxifen	Restored	50
CM189	KT;Lkb1XTR/XTR;FLPo-ERT2	Tamoxifen	Restored	60
CM189	KT;Lkb1XTR/XTR;FLPo-ERT2	Tamoxifen	Restored	52
CM189	KT;Lkb1XTR/XTR;FLPo-ERT2	Tamoxifen	Restored	64
CM189	KT;Lkb1XTR/XTR;FLPo-ERT2	Tamoxifen	Restored	62
CM189	KT;Lkb1XTR/XTR;FLPo-ERT2	Tamoxifen	Restored	70
CM189	KT;Lkb1XTR/XTR;FLPo-ERT2	Tamoxifen	Restored	26
CM189	KT;Lkb1XTR/XTR;FLPo-ERT2	Tamoxifen	Restored	25
CM189	KT;Lkb1XTR/XTR;FLPo-ERT2	Tamoxifen	Restored	53
CM189	KT;Lkb1XTR/XTR;FLPo-ERT2	Tamoxifen	Restored	35
CM189	KT;Lkb1XTR/XTR;FLPo-ERT2	Tamoxifen	Restored	47
CM190	KT;Lkb1XTR/XTR	Vehicle	Non-Restored	56
CM190	KT;Lkb1XTR/XTR	Vehicle	Non-Restored	57
CM190	KT;Lkb1XTR/XTR	Vehicle	Non-Restored	77
CM190	KT;Lkb1XTR/XTR	Vehicle	Non-Restored	75
CM190	KT;Lkb1XTR/XTR	Vehicle	Non-Restored	56
CM190	KT;Lkb1XTR/XTR	Vehicle	Non-Restored	93
CM190	KT;Lkb1XTR/XTR	Vehicle	Non-Restored	92
CM190	KT;Lkb1XTR/XTR	Vehicle	Non-Restored	72
CM190	KT;Lkb1XTR/XTR	Vehicle	Non-Restored	70
CM190	KT;Lkb1XTR/XTR	Vehicle	Non-Restored	55
CM190	KT;Lkb1XTR/XTR	Vehicle	Non-Restored	54
CM190	KT;Lkb1XTR/XTR	Vehicle	Non-Restored	85
CM190	KT;Lkb1XTR/XTR	Vehicle	Non-Restored	78
CM190	KT;Lkb1XTR/XTR	Vehicle	Non-Restored	66
CM190	KT;Lkb1XTR/XTR	Vehicle	Non-Restored	100
CM190	KT;Lkb1XTR/XTR	Vehicle	Non-Restored	75
CM190	KT;Lkb1XTR/XTR	Vehicle	Non-Restored	79
CM190	KT;Lkb1XTR/XTR	Vehicle	Non-Restored	54
CM190	KT;Lkb1XTR/XTR	Vehicle	Non-Restored	53
CM190	KT;Lkb1XTR/XTR	Vehicle	Non-Restored	82
CM190	KT;Lkb1XTR/XTR	Vehicle	Non-Restored	81
CM190	KT;Lkb1XTR/XTR	Vehicle	Non-Restored	75
CM190	KT;Lkb1XTR/XTR	Vehicle	Non-Restored	110
CM190	KT;Lkb1XTR/XTR	Vehicle	Non-Restored	106
CM190	KT;Lkb1XTR/XTR	Vehicle	Non-Restored	93
CM190	KT;Lkb1XTR/XTR	Vehicle	Non-Restored	77
CM190	KT;Lkb1XTR/XTR	Vehicle	Non-Restored	89
CM191	KT;Lkb1XTR/XTR	Vehicle	Non-Restored	76
CM191	KT;Lkb1XTR/XTR	Vehicle	Non-Restored	75
CM191	KT;Lkb1XTR/XTR	Vehicle	Non-Restored	59
CM191	KT;Lkb1XTR/XTR	Vehicle	Non-Restored	53
CM191	KT;Lkb1XTR/XTR	Vehicle	Non-Restored	45
CM191	KT;Lkb1XTR/XTR	Vehicle	Non-Restored	43
CM191	KT;Lkb1XTR/XTR	Vehicle	Non-Restored	52
CM191	KT;Lkb1XTR/XTR	Vehicle	Non-Restored	60
CM191	KT;Lkb1XTR/XTR	Vehicle	Non-Restored	85
CM191	KT;Lkb1XTR/XTR	Vehicle	Non-Restored	51
CM191	KT;Lkb1XTR/XTR	Vehicle	Non-Restored	67
CM191	KT;Lkb1XTR/XTR	Vehicle	Non-Restored	52
CM191	KT;Lkb1XTR/XTR	Vehicle	Non-Restored	53
CM191	KT;Lkb1XTR/XTR	Vehicle	Non-Restored	53
CM191	KT;Lkb1XTR/XTR	Vehicle	Non-Restored	61
CM191	KT;Lkb1XTR/XTR	Vehicle	Non-Restored	67
CM191	KT;Lkb1XTR/XTR	Vehicle	Non-Restored	50
CM191	KT;Lkb1XTR/XTR	Vehicle	Non-Restored	54
CM191	KT;Lkb1XTR/XTR	Vehicle	Non-Restored	64
CM191	KT;Lkb1XTR/XTR	Vehicle	Non-Restored	54
CM191	KT;Lkb1XTR/XTR	Vehicle	Non-Restored	68
CM191	KT;Lkb1XTR/XTR	Vehicle	Non-Restored	67
CM191	KT;Lkb1XTR/XTR	Vehicle	Non-Restored	63
CM192	KT;Lkb1XTR/XTR	Vehicle	Non-Restored	61
CM192	KT;Lkb1XTR/XTR	Vehicle	Non-Restored	57
CM192	KT;Lkb1XTR/XTR	Vehicle	Non-Restored	55
CM192	KT;Lkb1XTR/XTR	Vehicle	Non-Restored	55
CM192	KT;Lkb1XTR/XTR	Vehicle	Non-Restored	54
CM192	KT;Lkb1XTR/XTR	Vehicle	Non-Restored	74
CM192	KT;Lkb1XTR/XTR	Vehicle	Non-Restored	73
CM192	KT;Lkb1XTR/XTR	Vehicle	Non-Restored	68
CM192	KT;Lkb1XTR/XTR	Vehicle	Non-Restored	52
CM192	KT;Lkb1XTR/XTR	Vehicle	Non-Restored	58
CM192	KT;Lkb1XTR/XTR	Vehicle	Non-Restored	52
CM192	KT;Lkb1XTR/XTR	Vehicle	Non-Restored	61
CM192	KT;Lkb1XTR/XTR	Vehicle	Non-Restored	73
CM192	KT;Lkb1XTR/XTR	Vehicle	Non-Restored	86
CM192	KT;Lkb1XTR/XTR	Vehicle	Non-Restored	59
CM192	KT;Lkb1XTR/XTR	Vehicle	Non-Restored	57
CM192	KT;Lkb1XTR/XTR	Vehicle	Non-Restored	78
CM192	KT;Lkb1XTR/XTR	Vehicle	Non-Restored	77
CM192	KT;Lkb1XTR/XTR	Vehicle	Non-Restored	66
CM192	KT;Lkb1XTR/XTR	Vehicle	Non-Restored	70
CM192	KT;Lkb1XTR/XTR	Vehicle	Non-Restored	94
CM192	KT;Lkb1XTR/XTR	Vehicle	Non-Restored	92
CM192	KT;Lkb1XTR/XTR	Vehicle	Non-Restored	53
CM192	KT;Lkb1XTR/XTR	Vehicle	Non-Restored	52
CM192	KT;Lkb1XTR/XTR	Vehicle	Non-Restored	57
CM192	KT;Lkb1XTR/XTR	Vehicle	Non-Restored	70
CM192	KT;Lkb1XTR/XTR	Vehicle	Non-Restored	69
CM192	KT;Lkb1XTR/XTR	Vehicle	Non-Restored	130
CM193	KT;Lkb1XTR/XTR;FLPo-ERT2	Vehicle	Non-Restored	23
CM193	KT;Lkb1XTR/XTR;FLPo-ERT2	Vehicle	Non-Restored	48
CM193	KT;Lkb1XTR/XTR;FLPo-ERT2	Vehicle	Non-Restored	58
CM193	KT;Lkb1XTR/XTR;FLPo-ERT2	Vehicle	Non-Restored	41
CM193	KT;Lkb1XTR/XTR;FLPo-ERT2	Vehicle	Non-Restored	27
CM193	KT;Lkb1XTR/XTR;FLPo-ERT2	Vehicle	Non-Restored	52
CM193	KT;Lkb1XTR/XTR;FLPo-ERT2	Vehicle	Non-Restored	56
CM193	KT;Lkb1XTR/XTR;FLPo-ERT2	Vehicle	Non-Restored	36
CM193	KT;Lkb1XTR/XTR;FLPo-ERT2	Vehicle	Non-Restored	43
CM193	KT;Lkb1XTR/XTR;FLPo-ERT2	Vehicle	Non-Restored	54
CM193	KT;Lkb1XTR/XTR;FLPo-ERT2	Vehicle	Non-Restored	73
CM193	KT;Lkb1XTR/XTR;FLPo-ERT2	Vehicle	Non-Restored	52
CM193	KT;Lkb1XTR/XTR;FLPo-ERT2	Vehicle	Non-Restored	87
CM193	KT;Lkb1XTR/XTR;FLPo-ERT2	Vehicle	Non-Restored	46
CM193	KT;Lkb1XTR/XTR;FLPo-ERT2	Vehicle	Non-Restored	59
CM193	KT;Lkb1XTR/XTR;FLPo-ERT2	Vehicle	Non-Restored	90
CM193	KT;Lkb1XTR/XTR;FLPo-ERT2	Vehicle	Non-Restored	50
CM193	KT;Lkb1XTR/XTR;FLPo-ERT2	Vehicle	Non-Restored	35
CM193	KT;Lkb1XTR/XTR;FLPo-ERT2	Vehicle	Non-Restored	45
CM193	KT;Lkb1XTR/XTR;FLPo-ERT2	Vehicle	Non-Restored	46
CM194	KT;Lkb1XTR/XTR	Tamoxifen	Non-Restored	54
CM194	KT;Lkb1XTR/XTR	Tamoxifen	Non-Restored	53
CM194	KT;Lkb1XTR/XTR	Tamoxifen	Non-Restored	65
CM194	KT;Lkb1XTR/XTR	Tamoxifen	Non-Restored	64
CM194	KT;Lkb1XTR/XTR	Tamoxifen	Non-Restored	54
CM194	KT;Lkb1XTR/XTR	Tamoxifen	Non-Restored	48
CM194	KT;Lkb1XTR/XTR	Tamoxifen	Non-Restored	56
CM194	KT;Lkb1XTR/XTR	Tamoxifen	Non-Restored	60
CM194	KT;Lkb1XTR/XTR	Tamoxifen	Non-Restored	64
CM194	KT;Lkb1XTR/XTR	Tamoxifen	Non-Restored	66
CM194	KT;Lkb1XTR/XTR	Tamoxifen	Non-Restored	71
CM194	KT;Lkb1XTR/XTR	Tamoxifen	Non-Restored	53
CM194	KT;Lkb1XTR/XTR	Tamoxifen	Non-Restored	62
CM194	KT;Lkb1XTR/XTR	Tamoxifen	Non-Restored	55
CM194	KT;Lkb1XTR/XTR	Tamoxifen	Non-Restored	55
CM194	KT;Lkb1XTR/XTR	Tamoxifen	Non-Restored	48
CM194	KT;Lkb1XTR/XTR	Tamoxifen	Non-Restored	55
CM194	KT;Lkb1XTR/XTR	Tamoxifen	Non-Restored	62
CM194	KT;Lkb1XTR/XTR	Tamoxifen	Non-Restored	62
CM194	KT;Lkb1XTR/XTR	Tamoxifen	Non-Restored	61
CM194	KT;Lkb1XTR/XTR	Tamoxifen	Non-Restored	44
CM194	KT;Lkb1XTR/XTR	Tamoxifen	Non-Restored	59
CM194	KT;Lkb1XTR/XTR	Tamoxifen	Non-Restored	41
CM195	KT;Lkb1XTR/XTR	Tamoxifen	Non-Restored	95
CM195	KT;Lkb1XTR/XTR	Tamoxifen	Non-Restored	103
CM195	KT;Lkb1XTR/XTR	Tamoxifen	Non-Restored	91
CM195	KT;Lkb1XTR/XTR	Tamoxifen	Non-Restored	121
CM195	KT;Lkb1XTR/XTR	Tamoxifen	Non-Restored	106
CM195	KT;Lkb1XTR/XTR	Tamoxifen	Non-Restored	79
CM195	KT;Lkb1XTR/XTR	Tamoxifen	Non-Restored	67
CM195	KT;Lkb1XTR/XTR	Tamoxifen	Non-Restored	66
CM195	KT;Lkb1XTR/XTR	Tamoxifen	Non-Restored	72
CM195	KT;Lkb1XTR/XTR	Tamoxifen	Non-Restored	80
CM195	KT;Lkb1XTR/XTR	Tamoxifen	Non-Restored	59
CM195	KT;Lkb1XTR/XTR	Tamoxifen	Non-Restored	81
CM195	KT;Lkb1XTR/XTR	Tamoxifen	Non-Restored	85
CM195	KT;Lkb1XTR/XTR	Tamoxifen	Non-Restored	85
CM195	KT;Lkb1XTR/XTR	Tamoxifen	Non-Restored	96
CM195	KT;Lkb1XTR/XTR	Tamoxifen	Non-Restored	94
CM195	KT;Lkb1XTR/XTR	Tamoxifen	Non-Restored	90
CM195	KT;Lkb1XTR/XTR	Tamoxifen	Non-Restored	83
CM195	KT;Lkb1XTR/XTR	Tamoxifen	Non-Restored	53
CM195	KT;Lkb1XTR/XTR	Tamoxifen	Non-Restored	110
CM195	KT;Lkb1XTR/XTR	Tamoxifen	Non-Restored	92
CM195	KT;Lkb1XTR/XTR	Tamoxifen	Non-Restored	98
CM195	KT;Lkb1XTR/XTR	Tamoxifen	Non-Restored	91
CM196	KT;Lkb1XTR/XTR;FLPo-ERT2	Tamoxifen	Restored	42
CM196	KT;Lkb1XTR/XTR;FLPo-ERT2	Tamoxifen	Restored	41
CM196	KT;Lkb1XTR/XTR;FLPo-ERT2	Tamoxifen	Restored	35
CM196	KT;Lkb1XTR/XTR;FLPo-ERT2	Tamoxifen	Restored	34
CM196	KT;Lkb1XTR/XTR;FLPo-ERT2	Tamoxifen	Restored	36
CM196	KT;Lkb1XTR/XTR;FLPo-ERT2	Tamoxifen	Restored	33
CM196	KT;Lkb1XTR/XTR;FLPo-ERT2	Tamoxifen	Restored	18
CM196	KT;Lkb1XTR/XTR;FLPo-ERT2	Tamoxifen	Restored	17
CM196	KT;Lkb1XTR/XTR;FLPo-ERT2	Tamoxifen	Restored	31
CM196	KT;Lkb1XTR/XTR;FLPo-ERT2	Tamoxifen	Restored	19
CM196	KT;Lkb1XTR/XTR;FLPo-ERT2	Tamoxifen	Restored	17
CM196	KT;Lkb1XTR/XTR;FLPo-ERT2	Tamoxifen	Restored	25
CM196	KT;Lkb1XTR/XTR;FLPo-ERT2	Tamoxifen	Restored	11
CM196	KT;Lkb1XTR/XTR;FLPo-ERT2	Tamoxifen	Restored	40
CM196	KT;Lkb1XTR/XTR;FLPo-ERT2	Tamoxifen	Restored	37
CM196	KT;Lkb1XTR/XTR;FLPo-ERT2	Tamoxifen	Restored	33
CM196	KT;Lkb1XTR/XTR;FLPo-ERT2	Tamoxifen	Restored	39
CM196	KT;Lkb1XTR/XTR;FLPo-ERT2	Tamoxifen	Restored	38
CM196	KT;Lkb1XTR/XTR;FLPo-ERT2	Tamoxifen	Restored	11
CM196	KT;Lkb1XTR/XTR;FLPo-ERT2	Tamoxifen	Restored	14
CM196	KT;Lkb1XTR/XTR;FLPo-ERT2	Tamoxifen	Restored	26
CM196	KT;Lkb1XTR/XTR;FLPo-ERT2	Tamoxifen	Restored	51
CM196	KT;Lkb1XTR/XTR;FLPo-ERT2	Tamoxifen	Restored	31
CM196	KT;Lkb1XTR/XTR;FLPo-ERT2	Tamoxifen	Restored	28
CM196	KT;Lkb1XTR/XTR;FLPo-ERT2	Tamoxifen	Restored	27
CM196	KT;Lkb1XTR/XTR;FLPo-ERT2	Tamoxifen	Restored	27
CM196	KT;Lkb1XTR/XTR;FLPo-ERT2	Tamoxifen	Restored	53
CM197	KT;Lkb1XTR/XTR;FLPo-ERT2	Tamoxifen	Restored	30
CM197	KT;Lkb1XTR/XTR;FLPo-ERT2	Tamoxifen	Restored	31
CM197	KT;Lkb1XTR/XTR;FLPo-ERT2	Tamoxifen	Restored	41
CM197	KT;Lkb1XTR/XTR;FLPo-ERT2	Tamoxifen	Restored	43
CM197	KT;Lkb1XTR/XTR;FLPo-ERT2	Tamoxifen	Restored	42
CM197	KT;Lkb1XTR/XTR;FLPo-ERT2	Tamoxifen	Restored	34
CM197	KT;Lkb1XTR/XTR;FLPo-ERT2	Tamoxifen	Restored	32
CM197	KT;Lkb1XTR/XTR;FLPo-ERT2	Tamoxifen	Restored	44
CM197	KT;Lkb1XTR/XTR;FLPo-ERT2	Tamoxifen	Restored	43
CM197	KT;Lkb1XTR/XTR;FLPo-ERT2	Tamoxifen	Restored	39
CM197	KT;Lkb1XTR/XTR;FLPo-ERT2	Tamoxifen	Restored	39
CM197	KT;Lkb1XTR/XTR;FLPo-ERT2	Tamoxifen	Restored	53
CM197	KT;Lkb1XTR/XTR;FLPo-ERT2	Tamoxifen	Restored	27
CM197	KT;Lkb1XTR/XTR;FLPo-ERT2	Tamoxifen	Restored	31
CM197	KT;Lkb1XTR/XTR;FLPo-ERT2	Tamoxifen	Restored	35
CM197	KT;Lkb1XTR/XTR;FLPo-ERT2	Tamoxifen	Restored	24
CM197	KT;Lkb1XTR/XTR;FLPo-ERT2	Tamoxifen	Restored	47
CM197	KT;Lkb1XTR/XTR;FLPo-ERT2	Tamoxifen	Restored	46
CM197	KT;Lkb1XTR/XTR;FLPo-ERT2	Tamoxifen	Restored	29
CM197	KT;Lkb1XTR/XTR;FLPo-ERT2	Tamoxifen	Restored	49
CM197	KT;Lkb1XTR/XTR;FLPo-ERT2	Tamoxifen	Restored	48
CM197	KT;Lkb1XTR/XTR;FLPo-ERT2	Tamoxifen	Restored	63
CM197	KT;Lkb1XTR/XTR;FLPo-ERT2	Tamoxifen	Restored	64
CM198	KT;Lkb1XTR/XTR;FLPo-ERT2	Vehicle	Non-Restored	79
CM198	KT;Lkb1XTR/XTR;FLPo-ERT2	Vehicle	Non-Restored	73
CM198	KT;Lkb1XTR/XTR;FLPo-ERT2	Vehicle	Non-Restored	39
CM198	KT;Lkb1XTR/XTR;FLPo-ERT2	Vehicle	Non-Restored	38
CM198	KT;Lkb1XTR/XTR;FLPo-ERT2	Vehicle	Non-Restored	116
CM198	KT;Lkb1XTR/XTR;FLPo-ERT2	Vehicle	Non-Restored	105
CM198	KT;Lkb1XTR/XTR;FLPo-ERT2	Vehicle	Non-Restored	24
CM198	KT;Lkb1XTR/XTR;FLPo-ERT2	Vehicle	Non-Restored	18
CM198	KT;Lkb1XTR/XTR;FLPo-ERT2	Vehicle	Non-Restored	30
CM198	KT;Lkb1XTR/XTR;FLPo-ERT2	Vehicle	Non-Restored	24
CM198	KT;Lkb1XTR/XTR;FLPo-ERT2	Vehicle	Non-Restored	56
CM198	KT;Lkb1XTR/XTR;FLPo-ERT2	Vehicle	Non-Restored	49
CM198	KT;Lkb1XTR/XTR;FLPo-ERT2	Vehicle	Non-Restored	62
CM198	KT;Lkb1XTR/XTR;FLPo-ERT2	Vehicle	Non-Restored	39
CM198	KT;Lkb1XTR/XTR;FLPo-ERT2	Vehicle	Non-Restored	45
CM198	KT;Lkb1XTR/XTR;FLPo-ERT2	Vehicle	Non-Restored	37
CM198	KT;Lkb1XTR/XTR;FLPo-ERT2	Vehicle	Non-Restored	74
CM198	KT;Lkb1XTR/XTR;FLPo-ERT2	Vehicle	Non-Restored	53
CM198	KT;Lkb1XTR/XTR;FLPo-ERT2	Vehicle	Non-Restored	38
CM198	KT;Lkb1XTR/XTR;FLPo-ERT2	Vehicle	Non-Restored	31
CM198	KT;Lkb1XTR/XTR;FLPo-ERT2	Vehicle	Non-Restored	29
CM198	KT;Lkb1XTR/XTR;FLPo-ERT2	Vehicle	Non-Restored	21
CM198	KT;Lkb1XTR/XTR;FLPo-ERT2	Vehicle	Non-Restored	54
CM198	KT;Lkb1XTR/XTR;FLPo-ERT2	Vehicle	Non-Restored	49
CM198	KT;Lkb1XTR/XTR;FLPo-ERT2	Vehicle	Non-Restored	31
CM198	KT;Lkb1XTR/XTR;FLPo-ERT2	Vehicle	Non-Restored	29
CM198	KT;Lkb1XTR/XTR;FLPo-ERT2	Vehicle	Non-Restored	56
CM198	KT;Lkb1XTR/XTR;FLPo-ERT2	Vehicle	Non-Restored	55
CM198	KT;Lkb1XTR/XTR;FLPo-ERT2	Vehicle	Non-Restored	50
CM198	KT;Lkb1XTR/XTR;FLPo-ERT2	Vehicle	Non-Restored	48
CM198	KT;Lkb1XTR/XTR;FLPo-ERT2	Vehicle	Non-Restored	50
CM198	KT;Lkb1XTR/XTR;FLPo-ERT2	Vehicle	Non-Restored	49
CM198	KT;Lkb1XTR/XTR;FLPo-ERT2	Vehicle	Non-Restored	40
CM198	KT;Lkb1XTR/XTR;FLPo-ERT2	Vehicle	Non-Restored	47
CM198	KT;Lkb1XTR/XTR;FLPo-ERT2	Vehicle	Non-Restored	46
CM198	KT;Lkb1XTR/XTR;FLPo-ERT2	Vehicle	Non-Restored	45
CM198	KT;Lkb1XTR/XTR;FLPo-ERT2	Vehicle	Non-Restored	39
CM198	KT;Lkb1XTR/XTR;FLPo-ERT2	Vehicle	Non-Restored	88
CM198	KT;Lkb1XTR/XTR;FLPo-ERT2	Vehicle	Non-Restored	76
CM199	KT;Lkb1XTR/XTR	Tamoxifen	Non-Restored	86
CM199	KT;Lkb1XTR/XTR	Tamoxifen	Non-Restored	85
CM199	KT;Lkb1XTR/XTR	Tamoxifen	Non-Restored	75
CM199	KT;Lkb1XTR/XTR	Tamoxifen	Non-Restored	71
CM199	KT;Lkb1XTR/XTR	Tamoxifen	Non-Restored	97
CM199	KT;Lkb1XTR/XTR	Tamoxifen	Non-Restored	94
CM199	KT;Lkb1XTR/XTR	Tamoxifen	Non-Restored	97
CM199	KT;Lkb1XTR/XTR	Tamoxifen	Non-Restored	85
CM199	KT;Lkb1XTR/XTR	Tamoxifen	Non-Restored	83
CM199	KT;Lkb1XTR/XTR	Tamoxifen	Non-Restored	86
CM199	KT;Lkb1XTR/XTR	Tamoxifen	Non-Restored	100
CM199	KT;Lkb1XTR/XTR	Tamoxifen	Non-Restored	99
CM199	KT;Lkb1XTR/XTR	Tamoxifen	Non-Restored	78
CM199	KT;Lkb1XTR/XTR	Tamoxifen	Non-Restored	77
CM199	KT;Lkb1XTR/XTR	Tamoxifen	Non-Restored	93
CM199	KT;Lkb1XTR/XTR	Tamoxifen	Non-Restored	76
CM199	KT;Lkb1XTR/XTR	Tamoxifen	Non-Restored	78
CM199	KT;Lkb1XTR/XTR	Tamoxifen	Non-Restored	79
CM199	KT;Lkb1XTR/XTR	Tamoxifen	Non-Restored	78
CM199	KT;Lkb1XTR/XTR	Tamoxifen	Non-Restored	75
CM199	KT;Lkb1XTR/XTR	Tamoxifen	Non-Restored	69
CM199	KT;Lkb1XTR/XTR	Tamoxifen	Non-Restored	67
CM199	KT;Lkb1XTR/XTR	Tamoxifen	Non-Restored	65
CM199	KT;Lkb1XTR/XTR	Tamoxifen	Non-Restored	115
CM199	KT;Lkb1XTR/XTR	Tamoxifen	Non-Restored	83
CM199	KT;Lkb1XTR/XTR	Tamoxifen	Non-Restored	82
CM199	KT;Lkb1XTR/XTR	Tamoxifen	Non-Restored	91
CM199	KT;Lkb1XTR/XTR	Tamoxifen	Non-Restored	91
CM200	KT;Lkb1XTR/XTR;FLPo-ERT2	Tamoxifen	Restored	43
CM200	KT;Lkb1XTR/XTR;FLPo-ERT2	Tamoxifen	Restored	33
CM200	KT;Lkb1XTR/XTR;FLPo-ERT2	Tamoxifen	Restored	36
CM200	KT;Lkb1XTR/XTR;FLPo-ERT2	Tamoxifen	Restored	79
CM200	KT;Lkb1XTR/XTR;FLPo-ERT2	Tamoxifen	Restored	82
CM200	KT;Lkb1XTR/XTR;FLPo-ERT2	Tamoxifen	Restored	81
CM200	KT;Lkb1XTR/XTR;FLPo-ERT2	Tamoxifen	Restored	65
CM200	KT;Lkb1XTR/XTR;FLPo-ERT2	Tamoxifen	Restored	47
CM200	KT;Lkb1XTR/XTR;FLPo-ERT2	Tamoxifen	Restored	84
CM200	KT;Lkb1XTR/XTR;FLPo-ERT2	Tamoxifen	Restored	35
CM200	KT;Lkb1XTR/XTR;FLPo-ERT2	Tamoxifen	Restored	43
CM200	KT;Lkb1XTR/XTR;FLPo-ERT2	Tamoxifen	Restored	52
CM200	KT;Lkb1XTR/XTR;FLPo-ERT2	Tamoxifen	Restored	49
CM200	KT;Lkb1XTR/XTR;FLPo-ERT2	Tamoxifen	Restored	27
CM200	KT;Lkb1XTR/XTR;FLPo-ERT2	Tamoxifen	Restored	58
CM200	KT;Lkb1XTR/XTR;FLPo-ERT2	Tamoxifen	Restored	30
CM200	KT;Lkb1XTR/XTR;FLPo-ERT2	Tamoxifen	Restored	45
CM200	KT;Lkb1XTR/XTR;FLPo-ERT2	Tamoxifen	Restored	52
CM200	KT;Lkb1XTR/XTR;FLPo-ERT2	Tamoxifen	Restored	48
CM200	KT;Lkb1XTR/XTR;FLPo-ERT2	Tamoxifen	Restored	58
CM200	KT;Lkb1XTR/XTR;FLPo-ERT2	Tamoxifen	Restored	57
CM200	KT;Lkb1XTR/XTR;FLPo-ERT2	Tamoxifen	Restored	47
CM200	KT;Lkb1XTR/XTR;FLPo-ERT2	Tamoxifen	Restored	51
CM200	KT;Lkb1XTR/XTR;FLPo-ERT2	Tamoxifen	Restored	53
CM200	KT;Lkb1XTR/XTR;FLPo-ERT2	Tamoxifen	Restored	52
hSP107	KT;Lkb1XTR/XTR	Tamoxifen	Non-Restored	83
hSP107	KT;Lkb1XTR/XTR	Tamoxifen	Non-Restored	84
hSP107	KT;Lkb1XTR/XTR	Tamoxifen	Non-Restored	25
hSP107	KT;Lkb1XTR/XTR	Tamoxifen	Non-Restored	49
hSP107	KT;Lkb1XTR/XTR	Tamoxifen	Non-Restored	35
hSP107	KT;Lkb1XTR/XTR	Tamoxifen	Non-Restored	31
hSP107	KT;Lkb1XTR/XTR	Tamoxifen	Non-Restored	16
hSP107	KT;Lkb1XTR/XTR	Tamoxifen	Non-Restored	29
hSP107	KT;Lkb1XTR/XTR	Tamoxifen	Non-Restored	91
hSP107	KT;Lkb1XTR/XTR	Tamoxifen	Non-Restored	90
hSP107	KT;Lkb1XTR/XTR	Tamoxifen	Non-Restored	36
hSP107	KT;Lkb1XTR/XTR	Tamoxifen	Non-Restored	78
hSP107	KT;Lkb1XTR/XTR	Tamoxifen	Non-Restored	67
hSP107	KT;Lkb1XTR/XTR	Tamoxifen	Non-Restored	50
hSP107	KT;Lkb1XTR/XTR	Tamoxifen	Non-Restored	126
hSP107	KT;Lkb1XTR/XTR	Tamoxifen	Non-Restored	121
hSP107	KT;Lkb1XTR/XTR	Tamoxifen	Non-Restored	88
hSP107	KT;Lkb1XTR/XTR	Tamoxifen	Non-Restored	87
hSP107	KT;Lkb1XTR/XTR	Tamoxifen	Non-Restored	61
hSP107	KT;Lkb1XTR/XTR	Tamoxifen	Non-Restored	51
hSP107	KT;Lkb1XTR/XTR	Tamoxifen	Non-Restored	49
hSP107	KT;Lkb1XTR/XTR	Tamoxifen	Non-Restored	32
hSP107	KT;Lkb1XTR/XTR	Tamoxifen	Non-Restored	61
hSP107	KT;Lkb1XTR/XTR	Tamoxifen	Non-Restored	56
hSP108	KT;Lkb1XTR/XTR;FLPo-ERT2	Vehicle	Non-Restored	38
hSP108	KT;Lkb1XTR/XTR;FLPo-ERT2	Vehicle	Non-Restored	45
hSP108	KT;Lkb1XTR/XTR;FLPo-ERT2	Vehicle	Non-Restored	29
hSP108	KT;Lkb1XTR/XTR;FLPo-ERT2	Vehicle	Non-Restored	52
hSP108	KT;Lkb1XTR/XTR;FLPo-ERT2	Vehicle	Non-Restored	50
hSP108	KT;Lkb1XTR/XTR;FLPo-ERT2	Vehicle	Non-Restored	57
hSP108	KT;Lkb1XTR/XTR;FLPo-ERT2	Vehicle	Non-Restored	55
hSP108	KT;Lkb1XTR/XTR;FLPo-ERT2	Vehicle	Non-Restored	62
hSP108	KT;Lkb1XTR/XTR;FLPo-ERT2	Vehicle	Non-Restored	52
hSP108	KT;Lkb1XTR/XTR;FLPo-ERT2	Vehicle	Non-Restored	51
hSP108	KT;Lkb1XTR/XTR;FLPo-ERT2	Vehicle	Non-Restored	59
hSP108	KT;Lkb1XTR/XTR;FLPo-ERT2	Vehicle	Non-Restored	57
hSP108	KT;Lkb1XTR/XTR;FLPo-ERT2	Vehicle	Non-Restored	35
hSP108	KT;Lkb1XTR/XTR;FLPo-ERT2	Vehicle	Non-Restored	50
hSP108	KT;Lkb1XTR/XTR;FLPo-ERT2	Vehicle	Non-Restored	69
hSP108	KT;Lkb1XTR/XTR;FLPo-ERT2	Vehicle	Non-Restored	61
hSP108	KT;Lkb1XTR/XTR;FLPo-ERT2	Vehicle	Non-Restored	60
hSP108	KT;Lkb1XTR/XTR;FLPo-ERT2	Vehicle	Non-Restored	83
hSP108	KT;Lkb1XTR/XTR;FLPo-ERT2	Vehicle	Non-Restored	67
hSP108	KT;Lkb1XTR/XTR;FLPo-ERT2	Vehicle	Non-Restored	80
hSP108	KT;Lkb1XTR/XTR;FLPo-ERT2	Vehicle	Non-Restored	79
hSP108	KT;Lkb1XTR/XTR;FLPo-ERT2	Vehicle	Non-Restored	78
hSP108	KT;Lkb1XTR/XTR;FLPo-ERT2	Vehicle	Non-Restored	77
hSP108	KT;Lkb1XTR/XTR;FLPo-ERT2	Vehicle	Non-Restored	57
hSP108	KT;Lkb1XTR/XTR;FLPo-ERT2	Vehicle	Non-Restored	59
hSP108	KT;Lkb1XTR/XTR;FLPo-ERT2	Vehicle	Non-Restored	38
hSP108	KT;Lkb1XTR/XTR;FLPo-ERT2	Vehicle	Non-Restored	44
hSP109	KT;Lkb1XTR/XTR;FLPo-ERT2	Tamoxifen	Restored	32
hSP109	KT;Lkb1XTR/XTR;FLPo-ERT2	Tamoxifen	Restored	36
hSP109	KT;Lkb1XTR/XTR;FLPo-ERT2	Tamoxifen	Restored	34
hSP109	KT;Lkb1XTR/XTR;FLPo-ERT2	Tamoxifen	Restored	26
hSP109	KT;Lkb1XTR/XTR;FLPo-ERT2	Tamoxifen	Restored	49
hSP109	KT;Lkb1XTR/XTR;FLPo-ERT2	Tamoxifen	Restored	57
hSP109	KT;Lkb1XTR/XTR;FLPo-ERT2	Tamoxifen	Restored	76
hSP109	KT;Lkb1XTR/XTR;FLPo-ERT2	Tamoxifen	Restored	32
hSP109	KT;Lkb1XTR/XTR;FLPo-ERT2	Tamoxifen	Restored	30
hSP109	KT;Lkb1XTR/XTR;FLPo-ERT2	Tamoxifen	Restored	47
hSP109	KT;Lkb1XTR/XTR;FLPo-ERT2	Tamoxifen	Restored	77
hSP109	KT;Lkb1XTR/XTR;FLPo-ERT2	Tamoxifen	Restored	83
hSP109	KT;Lkb1XTR/XTR;FLPo-ERT2	Tamoxifen	Restored	82
hSP109	KT;Lkb1XTR/XTR;FLPo-ERT2	Tamoxifen	Restored	65
hSP109	KT;Lkb1XTR/XTR;FLPo-ERT2	Tamoxifen	Restored	68
hSP109	KT;Lkb1XTR/XTR;FLPo-ERT2	Tamoxifen	Restored	55
hSP109	KT;Lkb1XTR/XTR;FLPo-ERT2	Tamoxifen	Restored	41
hSP109	KT;Lkb1XTR/XTR;FLPo-ERT2	Tamoxifen	Restored	59
hSP109	KT;Lkb1XTR/XTR;FLPo-ERT2	Tamoxifen	Restored	21
hSP109	KT;Lkb1XTR/XTR;FLPo-ERT2	Tamoxifen	Restored	46
hSP109	KT;Lkb1XTR/XTR;FLPo-ERT2	Tamoxifen	Restored	32
hSP109	KT;Lkb1XTR/XTR;FLPo-ERT2	Tamoxifen	Restored	40
hSP109	KT;Lkb1XTR/XTR;FLPo-ERT2	Tamoxifen	Restored	39
hSP110	KT;Lkb1XTR/XTR;FLPo-ERT2	Tamoxifen	Restored	82
hSP110	KT;Lkb1XTR/XTR;FLPo-ERT2	Tamoxifen	Restored	32
hSP110	KT;Lkb1XTR/XTR;FLPo-ERT2	Tamoxifen	Restored	40
hSP110	KT;Lkb1XTR/XTR;FLPo-ERT2	Tamoxifen	Restored	37
hSP110	KT;Lkb1XTR/XTR;FLPo-ERT2	Tamoxifen	Restored	29
hSP110	KT;Lkb1XTR/XTR;FLPo-ERT2	Tamoxifen	Restored	44
hSP110	KT;Lkb1XTR/XTR;FLPo-ERT2	Tamoxifen	Restored	58
hSP110	KT;Lkb1XTR/XTR;FLPo-ERT2	Tamoxifen	Restored	53
hSP110	KT;Lkb1XTR/XTR;FLPo-ERT2	Tamoxifen	Restored	45
hSP110	KT;Lkb1XTR/XTR;FLPo-ERT2	Tamoxifen	Restored	28
hSP110	KT;Lkb1XTR/XTR;FLPo-ERT2	Tamoxifen	Restored	47
hSP110	KT;Lkb1XTR/XTR;FLPo-ERT2	Tamoxifen	Restored	21
hSP110	KT;Lkb1XTR/XTR;FLPo-ERT2	Tamoxifen	Restored	28
hSP110	KT;Lkb1XTR/XTR;FLPo-ERT2	Tamoxifen	Restored	14
hSP110	KT;Lkb1XTR/XTR;FLPo-ERT2	Tamoxifen	Restored	17
hSP110	KT;Lkb1XTR/XTR;FLPo-ERT2	Tamoxifen	Restored	10
hSP110	KT;Lkb1XTR/XTR;FLPo-ERT2	Tamoxifen	Restored	22
hSP110	KT;Lkb1XTR/XTR;FLPo-ERT2	Tamoxifen	Restored	10
hSP110	KT;Lkb1XTR/XTR;FLPo-ERT2	Tamoxifen	Restored	51
hSP110	KT;Lkb1XTR/XTR;FLPo-ERT2	Tamoxifen	Restored	70
hSP110	KT;Lkb1XTR/XTR;FLPo-ERT2	Tamoxifen	Restored	69

## Sheet: Supplementary Fig. 7e
Cell_Line	Genotype	Treatment	S_Phase_Fraction
394T4	KP	Ethanol Vehicle	63.3
394T4	KP	Ethanol Vehicle	63.9
394T4	KP	Ethanol Vehicle	64.4
394T4	KP	4-hydroxytamoxifen	62
394T4	KP	4-hydroxytamoxifen	63.4
394T4	KP	4-hydroxytamoxifen	64.8
3406	KPT;Lkb1XTR/XTR	Ethanol Vehicle	56.3
3406	KPT;Lkb1XTR/XTR	Ethanol Vehicle	58.2
3406	KPT;Lkb1XTR/XTR	Ethanol Vehicle	56.9
3406	KPT;Lkb1XTR/XTR	4-hydroxytamoxifen	58.2
3406	KPT;Lkb1XTR/XTR	4-hydroxytamoxifen	59.1
3406	KPT;Lkb1XTR/XTR	4-hydroxytamoxifen	57.9
2804T5B	KPT;Lkb1XTR/XTR;FLPo-ERT2	Ethanol Vehicle	56.3
2804T5B	KPT;Lkb1XTR/XTR;FLPo-ERT2	Ethanol Vehicle	56.7
2804T5B	KPT;Lkb1XTR/XTR;FLPo-ERT2	Ethanol Vehicle	55.7
2804T5B	KPT;Lkb1XTR/XTR;FLPo-ERT2	4-hydroxytamoxifen	53.4
2804T5B	KPT;Lkb1XTR/XTR;FLPo-ERT2	4-hydroxytamoxifen	52.8
2804T5B	KPT;Lkb1XTR/XTR;FLPo-ERT2	4-hydroxytamoxifen	53.5
2841T6	KPT;Lkb1XTR/XTR;FLPo-ERT2	Ethanol Vehicle	48.6
2841T6	KPT;Lkb1XTR/XTR;FLPo-ERT2	Ethanol Vehicle	48.9
2841T6	KPT;Lkb1XTR/XTR;FLPo-ERT2	Ethanol Vehicle	48.2
2841T6	KPT;Lkb1XTR/XTR;FLPo-ERT2	4-hydroxytamoxifen	45.4
2841T6	KPT;Lkb1XTR/XTR;FLPo-ERT2	4-hydroxytamoxifen	45.5
2841T6	KPT;Lkb1XTR/XTR;FLPo-ERT2	4-hydroxytamoxifen	44.9
3841T4	KPT;Lkb1XTR/XTR;FLPo-ERT2	Ethanol Vehicle	53.5
3841T4	KPT;Lkb1XTR/XTR;FLPo-ERT2	Ethanol Vehicle	54.4
3841T4	KPT;Lkb1XTR/XTR;FLPo-ERT2	Ethanol Vehicle	54.7
3841T4	KPT;Lkb1XTR/XTR;FLPo-ERT2	4-hydroxytamoxifen	42.4
3841T4	KPT;Lkb1XTR/XTR;FLPo-ERT2	4-hydroxytamoxifen	43.6
3841T4	KPT;Lkb1XTR/XTR;FLPo-ERT2	4-hydroxytamoxifen	43.8

## Sheet: Supplementary Fig. 7g
Cell_Line	Genotype	Treatment	AnnexinVpositive_Fraction
394T4	KP	Ethanol Vehicle	20.32
394T4	KP	Ethanol Vehicle	18.16
394T4	KP	Ethanol Vehicle	19.56
394T4	KP	4-hydroxytamoxifen	20.69
394T4	KP	4-hydroxytamoxifen	20.3
394T4	KP	4-hydroxytamoxifen	19.65
3406	KPT;Lkb1XTR/XTR	Ethanol Vehicle	13.13
3406	KPT;Lkb1XTR/XTR	Ethanol Vehicle	12.21
3406	KPT;Lkb1XTR/XTR	Ethanol Vehicle	12.07
3406	KPT;Lkb1XTR/XTR	4-hydroxytamoxifen	17.56
3406	KPT;Lkb1XTR/XTR	4-hydroxytamoxifen	14.39
3406	KPT;Lkb1XTR/XTR	4-hydroxytamoxifen	15.79
2804T5B	KPT;Lkb1XTR/XTR;FLPo-ERT2	Ethanol Vehicle	8.92
2804T5B	KPT;Lkb1XTR/XTR;FLPo-ERT2	Ethanol Vehicle	11.07
2804T5B	KPT;Lkb1XTR/XTR;FLPo-ERT2	Ethanol Vehicle	14.34
2804T5B	KPT;Lkb1XTR/XTR;FLPo-ERT2	4-hydroxytamoxifen	24.33
2804T5B	KPT;Lkb1XTR/XTR;FLPo-ERT2	4-hydroxytamoxifen	22.12
2804T5B	KPT;Lkb1XTR/XTR;FLPo-ERT2	4-hydroxytamoxifen	17.55
2841T6	KPT;Lkb1XTR/XTR;FLPo-ERT2	Ethanol Vehicle	14.74
2841T6	KPT;Lkb1XTR/XTR;FLPo-ERT2	Ethanol Vehicle	13.9
2841T6	KPT;Lkb1XTR/XTR;FLPo-ERT2	Ethanol Vehicle	17.39
2841T6	KPT;Lkb1XTR/XTR;FLPo-ERT2	4-hydroxytamoxifen	11.18
2841T6	KPT;Lkb1XTR/XTR;FLPo-ERT2	4-hydroxytamoxifen	15.05
2841T6	KPT;Lkb1XTR/XTR;FLPo-ERT2	4-hydroxytamoxifen	21.86
3841T4	KPT;Lkb1XTR/XTR;FLPo-ERT2	Ethanol Vehicle	14.18
3841T4	KPT;Lkb1XTR/XTR;FLPo-ERT2	Ethanol Vehicle	16.31
3841T4	KPT;Lkb1XTR/XTR;FLPo-ERT2	Ethanol Vehicle	12.6
3841T4	KPT;Lkb1XTR/XTR;FLPo-ERT2	4-hydroxytamoxifen	15.8
3841T4	KPT;Lkb1XTR/XTR;FLPo-ERT2	4-hydroxytamoxifen	11.64
3841T4	KPT;Lkb1XTR/XTR;FLPo-ERT2	4-hydroxytamoxifen	13.91
