# Supplementary material for: LKB1 drives stasis and C/EBP-mediated reprogramming to an alveolar type II fate in lung cancer
Source: Nat Commun. 2022 Feb 28;13:1090. doi: 10.1038/s41467-022-28619-8 (PMC8885825; doi:10.1038/s41467-022-28619-8)
Supplement: Supplementary file 16 — Source Data [file 41467_2022_28619_MOESM16_ESM.zip › Source_Data/Source_Data_Supplementary_Figure_8.xlsx]

## Sheet: Supplementary Fig. 8c
Also serves as source data for Fig. 2H
Mouse	Genotype	Treatment	Tumor	Scan_Time	FDG_Max	FDG_Max_Relative_to_0wk
CM0729	KT;Lkb1XTR/XTR	Tamoxifen	T1	0	6.33863	1
CM0729	KT;Lkb1XTR/XTR	Tamoxifen	T1	2	9.51903	1.50175
CM0729	KT;Lkb1XTR/XTR	Tamoxifen	T1	6	12.7628	2.0135
CM0729	KT;Lkb1XTR/XTR	Tamoxifen	T2	0	4.19205	1
CM0729	KT;Lkb1XTR/XTR	Tamoxifen	T2	2	12.1799	2.90548
CM0729	KT;Lkb1XTR/XTR	Tamoxifen	T2	6	17.7621	4.23709
CM0729	KT;Lkb1XTR/XTR	Tamoxifen	T3	0	5.27693	1
CM0729	KT;Lkb1XTR/XTR	Tamoxifen	T3	2	7.68835	1.45697
CM0729	KT;Lkb1XTR/XTR	Tamoxifen	T3	6	11.0761	2.09897
CM0729	KT;Lkb1XTR/XTR	Tamoxifen	T4	0	5.99316	1
CM0729	KT;Lkb1XTR/XTR	Tamoxifen	T4	2	6.46613	1.07892
CM0729	KT;Lkb1XTR/XTR	Tamoxifen	T4	6	7.40383	1.23538
CM0729	KT;Lkb1XTR/XTR	Tamoxifen	T5	0	4.112	1
CM0729	KT;Lkb1XTR/XTR	Tamoxifen	T5	2	5.75471	1.39949
CM0729	KT;Lkb1XTR/XTR	Tamoxifen	T5	6	8.16113	1.98471
CM0738	KT;Lkb1XTR/XTR	Tamoxifen	T1	0	4.88679	1
CM0738	KT;Lkb1XTR/XTR	Tamoxifen	T1	2	5.22459	1.06913
CM0738	KT;Lkb1XTR/XTR	Tamoxifen	T1	6	9.01273	1.8443
CM0738	KT;Lkb1XTR/XTR	Tamoxifen	T2	0	10.4071	1
CM0738	KT;Lkb1XTR/XTR	Tamoxifen	T2	2	9.02573	0.867267
CM0738	KT;Lkb1XTR/XTR	Tamoxifen	T2	6	27.9513	2.68579
CM0738	KT;Lkb1XTR/XTR	Tamoxifen	T3	0	4.04273	1
CM0738	KT;Lkb1XTR/XTR	Tamoxifen	T3	2	4.72369	1.16844
CM0738	KT;Lkb1XTR/XTR	Tamoxifen	T3	6	7.01245	1.73458
CM0738	KT;Lkb1XTR/XTR	Tamoxifen	T4	0	5.58072	1
CM0738	KT;Lkb1XTR/XTR	Tamoxifen	T4	2	6.88897	1.23442
CM0738	KT;Lkb1XTR/XTR	Tamoxifen	T4	6	16.6524	2.98392
CM0738	KT;Lkb1XTR/XTR	Tamoxifen	T5	0	4.20202	1
CM0738	KT;Lkb1XTR/XTR	Tamoxifen	T5	2	3.50948	0.835189
CM0738	KT;Lkb1XTR/XTR	Tamoxifen	T5	6	8.79693	2.0935
CM0738	KT;Lkb1XTR/XTR	Tamoxifen	T6	0	5.16144	1
CM0738	KT;Lkb1XTR/XTR	Tamoxifen	T6	2	5.6811	1.10068
CM0738	KT;Lkb1XTR/XTR	Tamoxifen	T6	6	17.9176	3.47143
CM0733	KT;Lkb1XTR/XTR	Tamoxifen	T1	0	3.67243	1
CM0733	KT;Lkb1XTR/XTR	Tamoxifen	T1	2	3.73223	1.01628
CM0733	KT;Lkb1XTR/XTR	Tamoxifen	T1	6	5.76278	1.5692
CM0733	KT;Lkb1XTR/XTR	Tamoxifen	T2	0	4.44991	1
CM0733	KT;Lkb1XTR/XTR	Tamoxifen	T2	2	5.05173	1.13524
CM0733	KT;Lkb1XTR/XTR	Tamoxifen	T2	6	5.8571	1.31623
CM0733	KT;Lkb1XTR/XTR	Tamoxifen	T3	0	11.1195	1
CM0733	KT;Lkb1XTR/XTR	Tamoxifen	T3	2	9.31807	0.837994
CM0733	KT;Lkb1XTR/XTR	Tamoxifen	T3	6	28.9924	2.60735
CM0784	KT;Lkb1XTR/XTR	Tamoxifen	T1	0	12.3713	1
CM0784	KT;Lkb1XTR/XTR	Tamoxifen	T1	2	16.8795	1.36441
CM0784	KT;Lkb1XTR/XTR	Tamoxifen	T1	6	17.415	1.40769
CM0784	KT;Lkb1XTR/XTR	Tamoxifen	T2	0	6.57551	1
CM0784	KT;Lkb1XTR/XTR	Tamoxifen	T2	2	6.733	1.02395
CM0784	KT;Lkb1XTR/XTR	Tamoxifen	T2	6	5.67102	0.862446
CM0784	KT;Lkb1XTR/XTR	Tamoxifen	T3	0	4.341	1
CM0784	KT;Lkb1XTR/XTR	Tamoxifen	T3	2	5.11648	1.17864
CM0784	KT;Lkb1XTR/XTR	Tamoxifen	T3	6	8.49253	1.95635
CM0784	KT;Lkb1XTR/XTR	Tamoxifen	T4	0	5.30114	1
CM0784	KT;Lkb1XTR/XTR	Tamoxifen	T4	2	5.71422	1.07792
CM0784	KT;Lkb1XTR/XTR	Tamoxifen	T4	6	7.05295	1.33046
CM0784	KT;Lkb1XTR/XTR	Tamoxifen	T5	0	5.62701	1
CM0784	KT;Lkb1XTR/XTR	Tamoxifen	T5	2	7.53375	1.33885
CM0784	KT;Lkb1XTR/XTR	Tamoxifen	T5	6	14.6593	2.60517
CM0779	KT;Lkb1XTR/XTR	Tamoxifen	T1	0	5.84073	1
CM0779	KT;Lkb1XTR/XTR	Tamoxifen	T1	2	6.01811	1.03037
CM0779	KT;Lkb1XTR/XTR	Tamoxifen	T1	6	8.26062	1.41431
CM0779	KT;Lkb1XTR/XTR	Tamoxifen	T2	0	7.38956	1
CM0779	KT;Lkb1XTR/XTR	Tamoxifen	T2	2	6.5352	0.884383
CM0779	KT;Lkb1XTR/XTR	Tamoxifen	T2	6	8.8857	1.20247
CM0779	KT;Lkb1XTR/XTR	Tamoxifen	T3	0	4.17444	1
CM0779	KT;Lkb1XTR/XTR	Tamoxifen	T3	2	3.96282	0.949306
CM0779	KT;Lkb1XTR/XTR	Tamoxifen	T3	6	5.42362	1.29924
CM0801	KT;Lkb1XTR/XTR;FLPo-ERT2	Tamoxifen	T1	0	6.10951	1
CM0801	KT;Lkb1XTR/XTR;FLPo-ERT2	Tamoxifen	T1	2	3.95894	0.647996
CM0801	KT;Lkb1XTR/XTR;FLPo-ERT2	Tamoxifen	T1	6	3.90797	0.639654
CM0801	KT;Lkb1XTR/XTR;FLPo-ERT2	Tamoxifen	T1	12	3.68098	0.6025
CM0801	KT;Lkb1XTR/XTR;FLPo-ERT2	Tamoxifen	T2	0	14.4849	1
CM0801	KT;Lkb1XTR/XTR;FLPo-ERT2	Tamoxifen	T2	2	10.1595	0.701386
CM0801	KT;Lkb1XTR/XTR;FLPo-ERT2	Tamoxifen	T2	6	11.0096	0.760074
CM0801	KT;Lkb1XTR/XTR;FLPo-ERT2	Tamoxifen	T2	12	12.2021	0.842401
CM0801	KT;Lkb1XTR/XTR;FLPo-ERT2	Tamoxifen	T3	0	9.04988	1
CM0801	KT;Lkb1XTR/XTR;FLPo-ERT2	Tamoxifen	T3	2	6.15753	0.680399
CM0801	KT;Lkb1XTR/XTR;FLPo-ERT2	Tamoxifen	T3	6	4.88409	0.539686
CM0801	KT;Lkb1XTR/XTR;FLPo-ERT2	Tamoxifen	T3	12	5.80144	0.641052
CM0777	KT;Lkb1XTR/XTR;FLPo-ERT2	Tamoxifen	T1	0	12.615	1
CM0777	KT;Lkb1XTR/XTR;FLPo-ERT2	Tamoxifen	T1	2	11.6582	0.924154
CM0777	KT;Lkb1XTR/XTR;FLPo-ERT2	Tamoxifen	T1	6	13.8028	1.09416
CM0777	KT;Lkb1XTR/XTR;FLPo-ERT2	Tamoxifen	T1	12	10.4871	0.83132
CM0777	KT;Lkb1XTR/XTR;FLPo-ERT2	Tamoxifen	T2	0	6.93222	1
CM0777	KT;Lkb1XTR/XTR;FLPo-ERT2	Tamoxifen	T2	2	6.22505	0.897988
CM0777	KT;Lkb1XTR/XTR;FLPo-ERT2	Tamoxifen	T2	6	5.12811	0.73975
CM0777	KT;Lkb1XTR/XTR;FLPo-ERT2	Tamoxifen	T2	12	4.98304	0.718823
CM0769	KT;Lkb1XTR/XTR;FLPo-ERT2	Tamoxifen	T1	0	8.2361	1
CM0769	KT;Lkb1XTR/XTR;FLPo-ERT2	Tamoxifen	T1	2	5.2727	0.640194
CM0769	KT;Lkb1XTR/XTR;FLPo-ERT2	Tamoxifen	T1	6	5.03559	0.611405
CM0769	KT;Lkb1XTR/XTR;FLPo-ERT2	Tamoxifen	T1	12	5.30482	0.644094
CM0769	KT;Lkb1XTR/XTR;FLPo-ERT2	Tamoxifen	T2	0	8.17761	1
CM0769	KT;Lkb1XTR/XTR;FLPo-ERT2	Tamoxifen	T2	2	6.16746	0.754189
CM0769	KT;Lkb1XTR/XTR;FLPo-ERT2	Tamoxifen	T2	6	6.76325	0.827045
CM0769	KT;Lkb1XTR/XTR;FLPo-ERT2	Tamoxifen	T2	12	4.8143	0.588717
CM0769	KT;Lkb1XTR/XTR;FLPo-ERT2	Tamoxifen	T3	0	8.81491	1
CM0769	KT;Lkb1XTR/XTR;FLPo-ERT2	Tamoxifen	T3	2	7.13856	0.809828
CM0769	KT;Lkb1XTR/XTR;FLPo-ERT2	Tamoxifen	T3	6	7.6094	0.863242
CM0769	KT;Lkb1XTR/XTR;FLPo-ERT2	Tamoxifen	T3	12	7.56085	0.857734
CM0773	KT;Lkb1XTR/XTR;FLPo-ERT2	Tamoxifen	T1	0	4.41735	1
CM0773	KT;Lkb1XTR/XTR;FLPo-ERT2	Tamoxifen	T1	2	4.32837	0.979857
CM0773	KT;Lkb1XTR/XTR;FLPo-ERT2	Tamoxifen	T1	6	4.20226	0.951308
CM0773	KT;Lkb1XTR/XTR;FLPo-ERT2	Tamoxifen	T1	12	4.3465	0.983961
CM0773	KT;Lkb1XTR/XTR;FLPo-ERT2	Tamoxifen	T2	0	5.77653	1
CM0773	KT;Lkb1XTR/XTR;FLPo-ERT2	Tamoxifen	T2	2	8.1904	1.41788
CM0773	KT;Lkb1XTR/XTR;FLPo-ERT2	Tamoxifen	T2	6	7.29838	1.26345
CM0773	KT;Lkb1XTR/XTR;FLPo-ERT2	Tamoxifen	T2	12	7.29359	1.26262
CM0773	KT;Lkb1XTR/XTR;FLPo-ERT2	Tamoxifen	T3	0	9.06406	1
CM0773	KT;Lkb1XTR/XTR;FLPo-ERT2	Tamoxifen	T3	2	6.41537	0.707781
CM0773	KT;Lkb1XTR/XTR;FLPo-ERT2	Tamoxifen	T3	6	8.70099	0.959944
CM0773	KT;Lkb1XTR/XTR;FLPo-ERT2	Tamoxifen	T3	12	7.32139	0.807738
CM0776	KT;Lkb1XTR/XTR;FLPo-ERT2	Tamoxifen	T1	0	3.50922	1
CM0776	KT;Lkb1XTR/XTR;FLPo-ERT2	Tamoxifen	T1	2	2.86494	0.816404
CM0776	KT;Lkb1XTR/XTR;FLPo-ERT2	Tamoxifen	T1	6	2.21415	0.630952
CM0776	KT;Lkb1XTR/XTR;FLPo-ERT2	Tamoxifen	T1	12	2.61298	0.744604
CM0776	KT;Lkb1XTR/XTR;FLPo-ERT2	Tamoxifen	T2	0	2.94624	1
CM0776	KT;Lkb1XTR/XTR;FLPo-ERT2	Tamoxifen	T2	2	3.08933	1.04857
CM0776	KT;Lkb1XTR/XTR;FLPo-ERT2	Tamoxifen	T2	6	2.33547	0.792695
CM0776	KT;Lkb1XTR/XTR;FLPo-ERT2	Tamoxifen	T2	12	2.00588	0.680827
CM0776	KT;Lkb1XTR/XTR;FLPo-ERT2	Tamoxifen	T3	0	3.00522	1
CM0776	KT;Lkb1XTR/XTR;FLPo-ERT2	Tamoxifen	T3	2	2.24268	0.746262
CM0776	KT;Lkb1XTR/XTR;FLPo-ERT2	Tamoxifen	T3	6	1.7693	0.588742
CM0776	KT;Lkb1XTR/XTR;FLPo-ERT2	Tamoxifen	T3	12	1.97717	0.657912
CM0776	KT;Lkb1XTR/XTR;FLPo-ERT2	Tamoxifen	T4	0	2.33769	1
CM0776	KT;Lkb1XTR/XTR;FLPo-ERT2	Tamoxifen	T4	2	2.5087	1.07315
CM0776	KT;Lkb1XTR/XTR;FLPo-ERT2	Tamoxifen	T4	6	2.69944	1.15475
CM0776	KT;Lkb1XTR/XTR;FLPo-ERT2	Tamoxifen	T4	12	1.61209	0.689608
