# Supplementary material for: LKB1 drives stasis and C/EBP-mediated reprogramming to an alveolar type II fate in lung cancer
Source: Nat Commun. 2022 Feb 28;13:1090. doi: 10.1038/s41467-022-28619-8 (PMC8885825; doi:10.1038/s41467-022-28619-8)
Supplement: Supplementary file 16 — Source Data [file 41467_2022_28619_MOESM16_ESM.zip › Source_Data/Source_Data_Supplementary_Figure_9.xlsx]

## Sheet: Supplementary Fig. 9a
Samples	Class	CPM
KT#1	KT	19.0335
KT#2	KT	15.3555
KT#3	KT	25.2884
KT#4	KT	26.6797
Non-Restored#1	Non-Restored	1.09349
Non-Restored#2	Non-Restored	0.655856
Non-Restored#3	Non-Restored	0.336133
Non-Restored#4	Non-Restored	0.402851
Non-Restored#5	Non-Restored	0
Non-Restored#6	Non-Restored	0.464329
Non-Restored#7	Non-Restored	0.234725
Non-Restored#8	Non-Restored	0.220628
Non-Restored#9	Non-Restored	0
Non-Restored#10	Non-Restored	0.672992
Restored#1	Restored	10.8547
Restored#2	Restored	13.7706
Restored#3	Restored	13.8377
Restored#4	Restored	17.4241
Restored#5	Restored	13.0312
Restored#6	Restored	17.4497
Restored#7	Restored	21.8711
