# Supplementary material for: LKB1 drives stasis and C/EBP-mediated reprogramming to an alveolar type II fate in lung cancer
Source: Nat Commun. 2022 Feb 28;13:1090. doi: 10.1038/s41467-022-28619-8 (PMC8885825; doi:10.1038/s41467-022-28619-8)
Supplement: Supplementary file 16 — Source Data [file 41467_2022_28619_MOESM16_ESM.zip › Source_Data/Source_Data_Supplementary_Figure_12.xlsx]

## Sheet: Supplementary Fig. 12f
Protein	Sample	Class	Log2_Centered_Intensity
CXCL15	Restored_1	Restored	1.50514
CXCL15	NonRestored_1	Non-Restored	-2.2147
CXCL15	NonRestored_2	Non-Restored	-0.940606
CXCL15	NonRestored_3	Non-Restored	-1.20511
CXCL15	Restored_2	Restored	0.795075
CXCL15	Restored_3	Restored	2.74122
CXCL15	Restored_4	Restored	1.86369
CXCL15	NonRestored_4	Non-Restored	-1.91982
CXCL15	Restored_5	Restored	1.71489
CXCL15	NonRestored_5	Non-Restored	-1.71022
CXCL15	NonRestored_6	Non-Restored	-1.16651
CXCL15	Restored_6	Restored	0.536951
HC	Restored_1	Restored	-1.72346
HC	NonRestored_1	Non-Restored	-2.21134
HC	NonRestored_2	Non-Restored	-1.8343
HC	NonRestored_3	Non-Restored	-0.785299
HC	Restored_2	Restored	3.08014
HC	Restored_3	Restored	-0.408558
HC	Restored_4	Restored	6.13459
HC	NonRestored_4	Non-Restored	-1.92541
HC	Restored_5	Restored	2.0565
HC	NonRestored_5	Non-Restored	-1.54285
HC	NonRestored_6	Non-Restored	-2.5646
HC	Restored_6	Restored	1.72459
LYZ2	Restored_1	Restored	0.660455
LYZ2	NonRestored_1	Non-Restored	-1.63383
LYZ2	NonRestored_2	Non-Restored	-0.354782
LYZ2	NonRestored_3	Non-Restored	-0.208719
LYZ2	Restored_2	Restored	0.433204
LYZ2	Restored_3	Restored	0.930176
LYZ2	Restored_4	Restored	0.882634
LYZ2	NonRestored_4	Non-Restored	-0.055889
LYZ2	Restored_5	Restored	0.674337
LYZ2	NonRestored_5	Non-Restored	-0.0620596
LYZ2	NonRestored_6	Non-Restored	-0.888295
LYZ2	Restored_6	Restored	-0.377235
SFTPA1	Restored_1	Restored	0.348005
SFTPA1	NonRestored_1	Non-Restored	-0.363189
SFTPA1	NonRestored_2	Non-Restored	0.204482
SFTPA1	NonRestored_3	Non-Restored	-0.592429
SFTPA1	Restored_2	Restored	0.293748
SFTPA1	Restored_3	Restored	0.317946
SFTPA1	Restored_4	Restored	0.532725
SFTPA1	NonRestored_4	Non-Restored	-0.580075
SFTPA1	Restored_5	Restored	0.339709
SFTPA1	NonRestored_5	Non-Restored	-0.684975
SFTPA1	NonRestored_6	Non-Restored	-0.71819
SFTPA1	Restored_6	Restored	0.902242
