# Supplementary material for: LKB1 drives stasis and C/EBP-mediated reprogramming to an alveolar type II fate in lung cancer
Source: Nat Commun. 2022 Feb 28;13:1090. doi: 10.1038/s41467-022-28619-8 (PMC8885825; doi:10.1038/s41467-022-28619-8)
Supplement: Supplementary file 16 — Source Data [file 41467_2022_28619_MOESM16_ESM.zip › Source_Data/Source_Data_Supplementary_Figure_13.xlsx]

## Sheet: Supplementary Fig. 13d
Mouse	Class	Cell_Type_Assignment	Count
CM2260	Restored	T Cell1	527
CM2260	Restored	Myeloid Dendritic/Interstitial Macrophage	266
CM2260	Restored	T Cell2	621
CM2260	Restored	B Cell	578
CM2260	Restored	Neutrophil	321
CM2260	Restored	Endothelial	206
CM2260	Restored	Monocyte/Myeloid Dendritic	287
CM2260	Restored	Epthelial	93
CM2260	Restored	Natural Killer	290
CM2260	Restored	Alveolar Macrophage	25
CM2260	Restored	Mast	72
CM2260	Restored	Stromal	17
CM2319	Restored	T Cell1	888
CM2319	Restored	Myeloid Dendritic/Interstitial Macrophage	565
CM2319	Restored	T Cell2	223
CM2319	Restored	B Cell	329
CM2319	Restored	Neutrophil	566
CM2319	Restored	Endothelial	371
CM2319	Restored	Monocyte/Myeloid Dendritic	284
CM2319	Restored	Epthelial	217
CM2319	Restored	Natural Killer	186
CM2319	Restored	Alveolar Macrophage	80
CM2319	Restored	Mast	46
CM2319	Restored	Stromal	21
CM2324	Non-restored	T Cell1	574
CM2324	Non-restored	Myeloid Dendritic/Interstitial Macrophage	653
CM2324	Non-restored	T Cell2	690
CM2324	Non-restored	B Cell	573
CM2324	Non-restored	Neutrophil	513
CM2324	Non-restored	Endothelial	546
CM2324	Non-restored	Monocyte/Myeloid Dendritic	253
CM2324	Non-restored	Epthelial	152
CM2324	Non-restored	Natural Killer	106
CM2324	Non-restored	Alveolar Macrophage	58
CM2324	Non-restored	Mast	12
CM2324	Non-restored	Stromal	43
CM2328	Non-restored	T Cell1	354
CM2328	Non-restored	Myeloid Dendritic/Interstitial Macrophage	830
CM2328	Non-restored	T Cell2	365
CM2328	Non-restored	B Cell	261
CM2328	Non-restored	Neutrophil	190
CM2328	Non-restored	Endothelial	341
CM2328	Non-restored	Monocyte/Myeloid Dendritic	167
CM2328	Non-restored	Epthelial	455
CM2328	Non-restored	Natural Killer	95
CM2328	Non-restored	Alveolar Macrophage	23
CM2328	Non-restored	Mast	10
CM2328	Non-restored	Stromal	31

## Sheet: Supplementary Fig. 13e
Mouse	Class	Cluster	Percent_Expressing	Average_Expression_Scaled
CM2260	Restored	T Cell1	2.8463	3
CM2260	Restored	Myeloid Dendritic/Interstitial Macrophage	18.0451	18
CM2260	Restored	T Cell2	1.77134	2
CM2260	Restored	B Cell	3.63322	4
CM2260	Restored	Neutrophil	8.41122	9
CM2260	Restored	Endothelial	3.8835	3
CM2260	Restored	Monocyte/Myeloid Dendritic	9.05923	9
CM2260	Restored	Epthelial	12.9032	10
CM2260	Restored	Natural Killer	2.06897	2
CM2260	Restored	Alveolar Macrophage	12	9
CM2260	Restored	Mast	0	1
CM2260	Restored	Stromal	0	1
CM2319	Restored	T Cell1	3.15315	3
CM2319	Restored	Myeloid Dendritic/Interstitial Macrophage	13.2743	16
CM2319	Restored	T Cell2	4.03587	4
CM2319	Restored	B Cell	2.43161	3
CM2319	Restored	Neutrophil	7.24382	8
CM2319	Restored	Endothelial	5.39084	5
CM2319	Restored	Monocyte/Myeloid Dendritic	10.5634	11
CM2319	Restored	Epthelial	9.21659	9
CM2319	Restored	Natural Killer	2.15054	2
CM2319	Restored	Alveolar Macrophage	10	20
CM2319	Restored	Mast	0	1
CM2319	Restored	Stromal	4.7619	4
CM2324	Non-restored	T Cell1	0.522648	1
CM2324	Non-restored	Myeloid Dendritic/Interstitial Macrophage	1.99081	2
CM2324	Non-restored	T Cell2	0.144927	1
CM2324	Non-restored	B Cell	0.34904	1
CM2324	Non-restored	Neutrophil	2.33918	2
CM2324	Non-restored	Endothelial	0.54945	1
CM2324	Non-restored	Monocyte/Myeloid Dendritic	1.18577	1
CM2324	Non-restored	Epthelial	1.31579	1
CM2324	Non-restored	Natural Killer	0	1
CM2324	Non-restored	Alveolar Macrophage	1.72414	2
CM2324	Non-restored	Mast	0	1
CM2324	Non-restored	Stromal	2.32558	2
CM2328	Non-restored	T Cell1	0.564972	1
CM2328	Non-restored	Myeloid Dendritic/Interstitial Macrophage	1.68675	2
CM2328	Non-restored	T Cell2	0	1
CM2328	Non-restored	B Cell	0.3861	1
CM2328	Non-restored	Neutrophil	2.10526	2
CM2328	Non-restored	Endothelial	0.293255	1
CM2328	Non-restored	Monocyte/Myeloid Dendritic	1.1976	1
CM2328	Non-restored	Epthelial	0	1
CM2328	Non-restored	Natural Killer	1.05263	1
CM2328	Non-restored	Alveolar Macrophage	4.34783	4
CM2328	Non-restored	Mast	0	1
CM2328	Non-restored	Stromal	0	1

## Sheet: Supplementary Fig. 13g
Gene	Cell_Type	CM2324_Fraction_Expressing	CM2328_Fraction_Expressing	CM2260_Fraction_Expressing	CM2319_Fraction_Expressing	NonRestored_Fraction_Expressing	Restored_Fraction_Expressing	baseMean	logFC	lfcSE	stat	p_val	p_adj.loc	p_adj.glb	contrast
Ccl5	T Cell1	0.0296	0.048	0.0515	0.0835	0.0366	0.0716	79.5	1.71	0.406	4.21	2.59e-05	0.044	0.969	Restored-Nonrestored
Hist1h4d	T Cell1	0.0523	0.0734	0.0134	0.00903	0.0603	0.0106	31.2	-3.34	0.602	-5.54	2.94e-08	0.0002	0.0011	Restored-Nonrestored
Hist1h1e	T Cell1	0.0575	0.0876	0.0401	0.0271	0.069	0.0319	65.9	-2.37	0.442	-5.35	8.66e-08	0.000295	0.00325	Restored-Nonrestored
Hist1h2ab	T Cell1	0.0192	0.0311	0	0.00226	0.0237	0.00142	13.9	-5.23	1.23	-4.24	2.2e-05	0.044	0.826	Restored-Nonrestored
Ifi27l2a	Endothelial	0.0331	0.0323	0.104	0.0946	0.0328	0.0979	41.8	2.42	0.498	4.86	1.15e-06	0.00382	0.043	Restored-Nonrestored
Iigp1	Endothelial	0.0478	0.0557	0.312	0.222	0.0508	0.253	93.7	2.32	0.393	5.89	3.92e-09	2.61e-05	0.000147	Restored-Nonrestored
Ptprn	Epithelial	0.277	0.289	0.0649	0.0534	0.286	0.0565	62.7	-2.94	0.502	-5.85	4.78e-09	6.18e-06	0.000179	Restored-Nonrestored
Slpi	Epithelial	0.52	0.454	0.169	0.243	0.47	0.223	224	-2.24	0.338	-6.64	3.16e-11	5.44e-08	1.18e-06	Restored-Nonrestored
Pmvk	Epithelial	0.77	0.654	0.325	0.369	0.683	0.357	427	-2.78	0.574	-4.84	1.33e-06	0.00098	0.0497	Restored-Nonrestored
Dmkn	Epithelial	0.547	0.498	0.325	0.354	0.51	0.346	485	-1.95	0.335	-5.81	6.13e-09	6.34e-06	0.00023	Restored-Nonrestored
Cox6a2	Epithelial	0.189	0.192	0.351	0.447	0.191	0.42	212	2.21	0.303	7.28	3.26e-13	8.42e-10	1.22e-08	Restored-Nonrestored
Clu	Epithelial	0.541	0.419	0.662	0.524	0.449	0.562	747	1.42	0.303	4.69	2.68e-06	0.00174	0.101	Restored-Nonrestored
Tgfbi	Epithelial	0.473	0.385	0.0779	0.0388	0.407	0.0495	88.2	-4.15	0.51	-8.14	3.88e-16	2.01e-12	1.45e-11	Restored-Nonrestored
Ly6c2	Epithelial	0.25	0.264	0.039	0.0485	0.261	0.0459	51.2	-2.73	0.512	-5.33	9.62e-08	8.29e-05	0.0036	Restored-Nonrestored
Avpi1	Epithelial	0.716	0.632	0.506	0.451	0.653	0.466	211	-1.24	0.304	-4.07	4.8e-05	0.0226	1	Restored-Nonrestored
Phgr1	Epithelial	0.122	0.0793	0	0	0.0897	0	17.7	-7.18	1.57	-4.57	4.84e-06	0.0025	0.181	Restored-Nonrestored
Lcn2	Stromal	0.05	0	0.0588	0.143	0.0282	0.105	16.2	4.34	1.05	4.14	3.41e-05	0.0421	1	Restored-Nonrestored
