# Supplementary material for: LKB1 drives stasis and C/EBP-mediated reprogramming to an alveolar type II fate in lung cancer
Source: Nat Commun. 2022 Feb 28;13:1090. doi: 10.1038/s41467-022-28619-8 (PMC8885825; doi:10.1038/s41467-022-28619-8)
Supplement: Supplementary file 16 — Source Data [file 41467_2022_28619_MOESM16_ESM.zip › Source_Data/Source_Data_Supplementary_Figure_14.xlsx]

## Sheet: Supplementary Fig. 14c
Mouse	Class	SubCluster_Identity	Subcluster_Count	SubCluster_Fraction
CM2260	Restored	Indeterminate	6	0.075
CM2260	Restored	ATI-Like	43	0.538
CM2260	Restored	ATII-Like	31	0.388
CM2319	Restored	Indeterminate	27	0.13
CM2319	Restored	ATI-Like	56	0.271
CM2319	Restored	ATII-Like	124	0.599
CM2324	Non-restored	Indeterminate	74	0.532
CM2324	Non-restored	ATI-Like	34	0.245
CM2324	Non-restored	ATII-Like	31	0.223
CM2328	Non-restored	Indeterminate	286	0.651
CM2328	Non-restored	ATI-Like	139	0.317
CM2328	Non-restored	ATII-Like	14	0.0319
