# Supplementary material for: LKB1 drives stasis and C/EBP-mediated reprogramming to an alveolar type II fate in lung cancer
Source: Nat Commun. 2022 Feb 28;13:1090. doi: 10.1038/s41467-022-28619-8 (PMC8885825; doi:10.1038/s41467-022-28619-8)
Supplement: Supplementary file 16 — Source Data [file 41467_2022_28619_MOESM16_ESM.zip › Source_Data/Source_Data_Supplementary_Figure_15.xlsx]

## Sheet: Supplementary Fig. 15e-g
Cluster	Class	NonProliferating_Count	Proliferating_Count
ATII-Like	Non-Restored	261	21
ATII-Like	Restored	3648	15
Indeterminate	Non-Restored	2555	53
Indeterminate	Restored	281	2
ATI-Like	Non-Restored	1614	43
ATI-Like	Restored	1051	2
Transitional	Non-Restored	531	15
Transitional	Restored	229	1

## Sheet: Supplementary Fig. 15l
Identity	Average_Expression	Scaled_Average_Expression	Percent_Expressing
ATII-Like	0.035837	-0.353794	5.75595
Indeterminate	0.0859915	1.75058	12.0592
ATI-Like	0.0409544	-0.139081	6.34146
Transitional	0.0291784	-0.633176	5.65789
Proliferating	0.0293844	-0.624531	8.55263
