# Supplementary material for: LKB1 drives stasis and C/EBP-mediated reprogramming to an alveolar type II fate in lung cancer
Source: Nat Commun. 2022 Feb 28;13:1090. doi: 10.1038/s41467-022-28619-8 (PMC8885825; doi:10.1038/s41467-022-28619-8)
Supplement: Supplementary file 16 — Source Data [file 41467_2022_28619_MOESM16_ESM.zip › Source_Data/Source_Data_Supplementary_Figure_16.xlsx]

## Sheet: Supplementary Fig. 16a
Gene	Sample	TPM	Class
Cebpa	KT#4	68.29	KT
Cebpa	KT#3	77.23	KT
Cebpa	KT#1	64.02	KT
Cebpa	KT#2	71.25	KT
Cebpa	Non-Restored#9	76.19	Non-Restored
Cebpa	Non-Restored#3	68.12	Non-Restored
Cebpa	Non-Restored#6	61.16	Non-Restored
Cebpa	Non-Restored#4	80.19	Non-Restored
Cebpa	Non-Restored#8	15.43	Non-Restored
Cebpa	Non-Restored#5	71.29	Non-Restored
Cebpa	Non-Restored#10	72.2	Non-Restored
Cebpa	Non-Restored#2	69.05	Non-Restored
Cebpa	Non-Restored#7	61.39	Non-Restored
Cebpa	Non-Restored#1	59.32	Non-Restored
Cebpa	Restored#7	75.48	Restored
Cebpa	Restored#2	71.3	Restored
Cebpa	Restored#5	91.31	Restored
Cebpa	Restored#4	71.3	Restored
Cebpa	Restored#3	100.35	Restored
Cebpa	Restored#6	97.47	Restored
Cebpa	Restored#1	74.7	Restored
Cebpb	KT#4	3.79	KT
Cebpb	KT#3	7.17	KT
Cebpb	KT#1	2.54	KT
Cebpb	KT#2	2.76	KT
Cebpb	Non-Restored#9	5.86	Non-Restored
Cebpb	Non-Restored#3	3.37	Non-Restored
Cebpb	Non-Restored#6	8.52	Non-Restored
Cebpb	Non-Restored#4	4.92	Non-Restored
Cebpb	Non-Restored#8	1.98	Non-Restored
Cebpb	Non-Restored#5	10.63	Non-Restored
Cebpb	Non-Restored#10	8.06	Non-Restored
Cebpb	Non-Restored#2	5.18	Non-Restored
Cebpb	Non-Restored#7	7.03	Non-Restored
Cebpb	Non-Restored#1	0.86	Non-Restored
Cebpb	Restored#7	5.93	Restored
Cebpb	Restored#2	3.91	Restored
Cebpb	Restored#5	6.34	Restored
Cebpb	Restored#4	3.12	Restored
Cebpb	Restored#3	4.28	Restored
Cebpb	Restored#6	8.22	Restored
Cebpb	Restored#1	6.47	Restored
Cebpd	KT#4	26.56	KT
Cebpd	KT#3	21.54	KT
Cebpd	KT#1	8.25	KT
Cebpd	KT#2	17.33	KT
Cebpd	Non-Restored#9	27.55	Non-Restored
Cebpd	Non-Restored#3	20.59	Non-Restored
Cebpd	Non-Restored#6	31.31	Non-Restored
Cebpd	Non-Restored#4	27.17	Non-Restored
Cebpd	Non-Restored#8	11.13	Non-Restored
Cebpd	Non-Restored#5	35.12	Non-Restored
Cebpd	Non-Restored#10	28.03	Non-Restored
Cebpd	Non-Restored#2	19.54	Non-Restored
Cebpd	Non-Restored#7	35.53	Non-Restored
Cebpd	Non-Restored#1	15.08	Non-Restored
Cebpd	Restored#7	30.99	Restored
Cebpd	Restored#2	19.09	Restored
Cebpd	Restored#5	25.5	Restored
Cebpd	Restored#4	15.62	Restored
Cebpd	Restored#3	25.1	Restored
Cebpd	Restored#6	33.71	Restored
Cebpd	Restored#1	24.46	Restored
Cebpe	KT#4	0	KT
Cebpe	KT#3	0	KT
Cebpe	KT#1	0	KT
Cebpe	KT#2	0	KT
Cebpe	Non-Restored#9	0	Non-Restored
Cebpe	Non-Restored#3	0	Non-Restored
Cebpe	Non-Restored#6	0	Non-Restored
Cebpe	Non-Restored#4	0	Non-Restored
Cebpe	Non-Restored#8	0	Non-Restored
Cebpe	Non-Restored#5	0	Non-Restored
Cebpe	Non-Restored#10	0	Non-Restored
Cebpe	Non-Restored#2	0	Non-Restored
Cebpe	Non-Restored#7	0	Non-Restored
Cebpe	Non-Restored#1	0	Non-Restored
Cebpe	Restored#7	0	Restored
Cebpe	Restored#2	0	Restored
Cebpe	Restored#5	0	Restored
Cebpe	Restored#4	0	Restored
Cebpe	Restored#3	0	Restored
Cebpe	Restored#6	0	Restored
Cebpe	Restored#1	0	Restored
Cebpg	KT#4	43.28	KT
Cebpg	KT#3	41.62	KT
Cebpg	KT#1	37.33	KT
Cebpg	KT#2	43.01	KT
Cebpg	Non-Restored#9	48.99	Non-Restored
Cebpg	Non-Restored#3	38.2	Non-Restored
Cebpg	Non-Restored#6	41.54	Non-Restored
Cebpg	Non-Restored#4	44.74	Non-Restored
Cebpg	Non-Restored#8	45.51	Non-Restored
Cebpg	Non-Restored#5	59.47	Non-Restored
Cebpg	Non-Restored#10	50.71	Non-Restored
Cebpg	Non-Restored#2	43.86	Non-Restored
Cebpg	Non-Restored#7	45.17	Non-Restored
Cebpg	Non-Restored#1	52.64	Non-Restored
Cebpg	Restored#7	36.61	Restored
Cebpg	Restored#2	38.32	Restored
Cebpg	Restored#5	44.01	Restored
Cebpg	Restored#4	44.12	Restored
Cebpg	Restored#3	35.51	Restored
Cebpg	Restored#6	34.71	Restored
Cebpg	Restored#1	43.61	Restored
Ddit3	KT#4	10.64	KT
Ddit3	KT#3	15.91	KT
Ddit3	KT#1	9.08	KT
Ddit3	KT#2	4.57	KT
Ddit3	Non-Restored#9	9.33	Non-Restored
Ddit3	Non-Restored#3	7.62	Non-Restored
Ddit3	Non-Restored#6	23.19	Non-Restored
Ddit3	Non-Restored#4	9.86	Non-Restored
Ddit3	Non-Restored#8	4.59	Non-Restored
Ddit3	Non-Restored#5	11.72	Non-Restored
Ddit3	Non-Restored#10	8.56	Non-Restored
Ddit3	Non-Restored#2	10.25	Non-Restored
Ddit3	Non-Restored#7	17.59	Non-Restored
Ddit3	Non-Restored#1	16.56	Non-Restored
Ddit3	Restored#7	22.66	Restored
Ddit3	Restored#2	9.13	Restored
Ddit3	Restored#5	11.79	Restored
Ddit3	Restored#4	11.45	Restored
Ddit3	Restored#3	8.83	Restored
Ddit3	Restored#6	16.6	Restored
Ddit3	Restored#1	19.5	Restored

## Sheet: Supplementary Fig. 16d
Mouse	Genotype	Virus	Lung_Weight
CM3030	KT	Lenti-sgInert/Cre	0.1808
CM3029	KT	Lenti-sgInert/Cre	0.1812
CM3010	KT	Lenti-sgCebps/Cre	0.2024
IW3399	KT	Lenti-sgCebps/Cre	0.1712
CM3008	KT	Lenti-sgInert/Cre	0.1854
CM3040	KT	Lenti-sgInert/Cre	0.1547
CM3036	KT	Lenti-sgInert/Cre	0.1426
CM3072	KT	Lenti-sgCebps/Cre	0.1374
CM3037	KT	Lenti-sgCebps/Cre	0.1504
CM3039	KT	Lenti-sgCebps/Cre	0.1371
MT1212	KT;H11LSL-Cas9	Lenti-sgCebps/Cre	1.017
MT1201	KT;H11LSL-Cas9	Lenti-sgInert/Cre	0.15
MT1205	KT;H11LSL-Cas9	Lenti-sgCebps/Cre	0.3676
MT1200	KT;H11LSL-Cas9	Lenti-sgInert/Cre	0.1883
MT1161	KT;H11LSL-Cas9	Lenti-sgInert/Cre	0.1975
MT1231	KT;H11LSL-Cas9	Lenti-sgInert/Cre	0.21
MT1233	KT;H11LSL-Cas9	Lenti-sgCebps/Cre	0.364
MT1204	KT;H11LSL-Cas9	Lenti-sgCebps/Cre	0.3282
MT1245	KT;H11LSL-Cas9	Lenti-sgInert/Cre	0.3309
MT1203	KT;H11LSL-Cas9	Lenti-sgCebps/Cre	0.579
